# Supplementary material for: m6A reader Ythdf proteins control retrotransposon B2 repeat expression and safeguard early embryo development
Source: EMBO J. 2026 Mar 11;45(8):2494–522. doi: 10.1038/s44318-026-00728-w (PMC13083883; doi:10.1038/s44318-026-00728-w)
Supplement: Supplementary file 1 — Table EV1 [file 44318_2026_728_MOESM1_ESM.xlsx]

## Sheet: Table EV1
Table EV1: Sequences used in this study.
siRNA name	Sequence
Ythdf1-siRNA1	CCAUCCAUUGGAUUUCCUUTT
Ythdf1-siRNA2	GCACAUCAGACUGGAGAAUTT
Ythdf1-siRNA3	GCACACAACCUCUAUCUUUTT
Ythdf2-siRNA1	GGGAUUGACUUCUCAGCAUTT
Ythdf2-siRNA2	GGUAGCACAGAAGUUGCAATT
Ythdf2-siRNA3	GCACAGAGCAUGGUAACAATT
Ythdf3-siRNA1	GCAGUGGUAUGACUAGCAUTT
Ythdf3-siRNA2	CCACCACCAUUGGUGCAAATT
Ythdf3-siRNA3	CCUCAAUCUUUGAUGACUUTT
Cas9 guide RNA name	Sequence
DF1-#1	agcagccacuucaaccccgc
DF1-#2	caaagagugggccgauaguu
DF1-#3	gguaaggaucacucaucgag
DF2-#1	agcagccacuucaaccccgc
DF2-#2	caccucggaaccguggcagu
DF2-#3	ggcaugaauacuauagacca
DF3-#1	aagccgguuccccuauuccg
DF3-#2	cuaagcgaauaugucguaau
DF3-#3	auggacggagcauaguaacu
Control_Guide	UCACCAGAAGCGUACCAUACUC
CasRx guide RNA name	Sequence
DF1_#1	ACAGAUAGUAAAAUGGCAAGCCA
DF1_#2	CCAUCAACAACUGUGCCACCAAG
DF2_#1	CCACCCCAUUAUGACCGAACCCA
DF2_#2	CUUGCUAGCAAUAUCAGCCCAAG
DF3_#1	CAGACUUCAUUUCAGCCACUCCA
DF3_#2	CAUAAUUACAAAAGACAGCAGGU
Control_Guide	UCACCAGAAGCGUACCAUACUC
RNA-FISH probes and ASO sequences	Sequence
B2 probe-1	TAAAGATTTATTTATTTATTATATGTAAGT
B2 probe-2	ACACTGTAGCTGTCTTCAGACACTCCAGAA
B2 probe-3	GAGGGAGTCAGATCTCGTTACGGATGGTTG
B2 probe-4	TGAGCCACCATGTGGTTGCTGGGATTTGAA
B2 probe-5	CTCCGGACCTTCGGAAGAGCAGTCGGGTGC
B2 probe-6	TCTTACCCACTGAGCCATCTCACCAGCCCC
B2 ASO	GTTACGGATGGTTGTGAGCCACC
LINE1 ASO	TGGCATTCTGTTCTTGTGGCTGTCT
MERVL ASO	TGGTGGATCAACAAGCCAAT
Scramble ASO	CACGTCTATACACCACTGATGC
RT-qPCR primers	Sequence
Ythdf1_FW	GCATCAGAAGGATGCAGTTCATG
Ythdf1_Rv	GATGGTGGATAGTAACTGGACAG
Ythdf2_Fw	GGTTCTGTGCATCAAAAGGATGG
Ythdf2_Rv	CCAAAGAATAGGAAAAGCCAATGG
Ythdf3_Fw	GGTTCGATTCATCAAAAAGATGCTG
Ythdf3_Rv	GATCTGACATTGGTGGATAGCTG
GAPDH_Fw	CATCACTGCCACCCAGAAGACTG
GAPDH_Rv	ATGCCAGTGAGCTTCCCGTTCAG
MERVL_-Fw	CTTCCATTCACAGCTGCGACTG
MERVL_-Rv	CTAGAACCACTCCTGGTACCAAC
L1_Fw	GGATTCCACACGTGATCCTAA
L1_Rv	TCCTCTATGAGCAGACCTGGA
Zscan4_Fw	TGAGCAGATGCCAGTAGACACC
Zscan4_Rv	CACTACAGCTTTCACCAACATTTG
Gm4340_Fw	CGAGGCACTGGGTCTAAGAG
Gm4340_Rv	CCAATGAACAGGTCATGCTG
Zfp352_Fw	GTGAATCCTCAGGTGACAAGTCC
Zfp352_Rv	CAAGCCAGGTTGTCTTCTGCAC
Tcstv1_Fw	GAGTGTGGACTACCTGAGATCC
Tcstv1_Rv	GGACACTTTTGGCTTCCTCTGAC
Tcstv3_Fw	CACAGAGGTCTTCCAGAGTGAG
Tcstv3_Rv	CTTAGTGAGGGTTGGTCTGGCT
B2_Fw	GACTGCTCTTCCGAAGGTCCG
B2_Rv	AGTACACTGTAGCTGTCTTCAG
Ooep _Fw	TGTGTCCCTGAGACTTCGCACT
Ooep_Rw	CTGAGATTTCCGCTTGGTCTGTG
Cryab_Fw	CGGAGGAACTCAAAGTCAAGGTT
Cryab_Rv	ATGGTGAGAGGATCCACATCGG
Epcam_Fw	GAGTCCGAAGAACCGACAAGGA
Epcam_Rv	GATGTGAACGCCTCTTGAAGCG
Eif2d_Fw	CCATGTCCACAGCTCAGATGCT
Eif2d_Rv	CAATGGCAGGTGGAGAGGACTT
Hsd17b1_Fw	TTCTGCCAGACATGAAGAGGCG
Hsd17b1_Rv	CGCAAACTTGCTGGCACAGTAC
Jun_Fw	CAGTCCAGCAATGGGCACATCA
Jun_Rv	GGAAGCGTGTTCTGGCTATGCA
Dcps_Fw	CAGACCTCAAGTGGAACCAGCA
Dcps_Rv	CGGAGAATGTTCCTCAGTAGTGG
Tdpoz2_Fw	TCTACACTGGGAAGGCTCCAAC
Tdpoz2_Rv	GTGCAGCATTCTCCACAGAGAC
Tdpoz4_Fw	CCTGGAGGACTTGATGGTCATG
Tdpoz4_Rv	GCCTGAGTCTTCAGATGCTCTG
