# Supplementary material for: m6A reader Ythdf proteins control retrotransposon B2 repeat expression and safeguard early embryo development
Source: EMBO J. 2026 Mar 11;45(8):2494–522. doi: 10.1038/s44318-026-00728-w (PMC13083883; doi:10.1038/s44318-026-00728-w)
Supplement: Supplementary file 2 — Table EV2 [file 44318_2026_728_MOESM2_ESM.xlsx]

## Sheet: Sheet1
Table EV2: Used reads of DF LACE-seq datasets
Stage	Sample	Used reads
E2C	DF1_Rep1	1302704
E2C	DF1_Rep2	1083236
E2C	STM2457-DF1_Rep1	97280
E2C	STM2457-DF1_Rep2	95245
E2C	DF2_Rep1	6933063
E2C	DF2_Rep2	7017721
E2C	STM2457-DF2_Rep1	33044
E2C	STM2457-DF2_Rep2	35423
E2C	DF3_Rep1	1394804
E2C	DF3_Rep2	1038503
E2C	STM2457-DF3_Rep1	71004
E2C	STM2457-DF3_Rep2	74972
L2C	DF1_Rep1	894583
L2C	DF1_Rep2	849914
L2C	STM2457-DF1_Rep1	93305
L2C	STM2457-DF1_Rep2	142334
L2C	DF2_Rep1	3532964
L2C	DF2_Rep2	4236165
L2C	STM2457-DF2_Rep1	177887
L2C	STM2457-DF2_Rep2	204974
L2C	DF3_Rep1	2781399
L2C	DF3_Rep2	3317315
L2C	STM2457-DF3_Rep1	683974
L2C	STM2457-DF3_Rep2	755418
Morula	DF1_Rep1	1520269
Morula	DF1_Rep2	1173811
Morula	STM2457-DF1_Rep1	36041
Morula	STM2457-DF1_Rep2	45888
Morula	DF2_Rep1	6316160
Morula	DF2_Rep2	6617866
Morula	STM2457-DF2_Rep1	71894
Morula	STM2457-DF2_Rep2	66870
Morula	DF3_Rep1	5387558
Morula	DF3_Rep2	5248610
Morula	STM2457-DF3_Rep1	208483
Morula	STM2457-DF3_Rep2	275334
