# Supplementary material for: m6A reader Ythdf proteins control retrotransposon B2 repeat expression and safeguard early embryo development
Source: EMBO J. 2026 Mar 11;45(8):2494–522. doi: 10.1038/s44318-026-00728-w (PMC13083883; doi:10.1038/s44318-026-00728-w)
Supplement: Supplementary file 3 — Table EV3 [file 44318_2026_728_MOESM3_ESM.xlsx]

## Sheet: Table EV3
Table EV3: Sequence parameter for LACE-seq adapter trimming.
-a NNNNAGATCGGAAGAGCAC
-a NNNNAGATCGGAAGA
-a GGAAGAGCACACGTC
-a AGCACACGTCTGAAC
-a ACGTCTGAACTCCAG
-a TGAACTCCAGTCACC
-a TCCAGTCACCATTGC
-a TCACCATTGCTTATC
-a ATTGCTTATCTCGTA
-a TTATCTCGTATGCCG
-a TCGTATGCCGTCTTC
-a TGCCGTCTTCTGCTTG
-a G{"{30}"} -a A{"{20}"} -a T{"{20}"}
-G NNNNCAATCGNNNNNNNNTTCAGACGTGTGCTCTTCCGATCT
-A NNNNAGATCGGAAGAGCGT
-A NNNNAGATCGGAAGA
-A GGAAGAGCGTCGTGT
-A AGCGTCGTGTAGGGA
-A CGTGTAGGGAAAGAG
-A AGGGAAAGAGTGTAG
-A AAGAGTGTAGATCTC
-A TGTAGATCTCGGTGG
-A ATCTCGGTGGTCGCC
-A GGTGGTCGCCGTATCATT
-A G{"{30}"} -A A{"{20}"} -A T{"{20}"}
