# Supplementary material for: m6A reader Ythdf proteins control retrotransposon B2 repeat expression and safeguard early embryo development
Source: EMBO J. 2026 Mar 11;45(8):2494–522. doi: 10.1038/s44318-026-00728-w (PMC13083883; doi:10.1038/s44318-026-00728-w)
Supplement: Supplementary file 6 — Dataset EV1 [file 44318_2026_728_MOESM6_ESM.xlsx]

## Sheet: Dataset EV1
siDF1 vs siCtrl (L2C)						siDF2 vs siCtrl (L2C)						siDF3 vs siCtrl (L2C)						siDF1-3 vs siCtrl (L2C)						siDF1 vs siCtrl (Morula)						siDF2 vs siCtrl (Morula)						siDF3 vs siCtrl (Morula)						siDF1-3 vs siCtrl (Morula)
gene name	log2FoldChange	pvalue	padj	group		gene name	log2FoldChange	pvalue	padj	group		gene name	log2FoldChange	pvalue	padj	group		gene name	log2FoldChange	pvalue	padj	group		gene name	log2FoldChange	pvalue	padj	group		gene name	log2FoldChange	pvalue	padj	group		gene name	log2FoldChange	pvalue	padj	group		gene name	log2FoldChange	pvalue	padj	group
ENSMUSG00000086151|protein_coding|Gm5698	1.12462	9.34137e-06	0.0697966	Up		ENSMUSG00000040025|protein_coding|Ythdf2	-1.74572	3.13213e-20	8.72298e-16	Down		ENSMUSG00000047213|protein_coding|Ythdf3	-3.3588	1.97364e-61	5.49658e-57	Down		ENSMUSG00000047213|protein_coding|Ythdf3	-3.40542	2.04976e-60	5.7086e-56	Down		ENSMUSG00000035201|protein_coding|B020004J07Rik	3.21779	2.15743e-25	2.65493e-21	Up		ENSMUSG00000040025|protein_coding|Ythdf2	-2.14531	3.53853e-34	4.23492e-30	Down		ENSMUSG00000035201|protein_coding|B020004J07Rik	3.89044	1.66253e-35	2.04591e-31	Up		ENSMUSG00000047213|protein_coding|Ythdf3	-3.20044	1.10247e-35	1.56154e-31	Down
ENSMUSG00000038848|protein_coding|Ythdf1	-1.56416	1.00246e-05	0.0697966	Down		ENSMUSG00000050071|protein_coding|Bex1	1.4212	7.0433e-08	0.00098078	Up		ENSMUSG00000021460|protein_coding|Auh	-1.02671	2.37811e-09	3.31152e-05	Down		ENSMUSG00000040025|protein_coding|Ythdf2	-1.1921	1.39046e-10	1.93621e-06	Down		ENSMUSG00000078511|protein_coding|Gm13109	4.81848	2.14549e-24	1.32012e-20	Up		ENSMUSG00000030512|protein_coding|Snrpa1	-1.49347	5.14877e-23	3.08103e-19	Down		ENSMUSG00000084335|pseudogene|Gm12619	3.48703	2.31526e-33	1.42458e-29	Up		ENSMUSG00000057561|protein_coding|Eif1a	1.47484	9.44918e-35	6.69191e-31	Up
ENSMUSG00000046774|protein_coding|8030474K03Rik	1.01815	1.51761e-05	0.0845308	Up		ENSMUSG00000019960|protein_coding|Dusp6	1.03005	0.000124131	0.384115	Up		ENSMUSG00000063887|protein_coding|Nlgn1	-1.04374	4.91369e-06	0.0456155	Down		ENSMUSG00000038848|protein_coding|Ythdf1	-1.79742	1.19758e-07	0.00111175	Down		ENSMUSG00000070902|protein_coding|Zfp352	3.69632	5.98367e-19	2.4545e-15	Up		ENSMUSG00000032083|protein_coding|Apoa1	2.28831	4.65851e-18	1.85844e-14	Up		ENSMUSG00000047213|protein_coding|Ythdf3	-2.96537	2.42909e-28	9.96412e-25	Down		ENSMUSG00000021701|protein_coding|Plk2	-2.23096	1.54447e-34	7.29195e-31	Down
ENSMUSG00000005125|protein_coding|Ndrg1	1.33114	2.91093e-05	0.135115	Up		ENSMUSG00000087522|pseudogene|Gm371	1.43104	0.000142557	0.39702	Up		ENSMUSG00000047040|protein_coding|Prr15l	1.40167	0.00010968	0.436368	Up		ENSMUSG00000024313|protein_coding|Mep1b	1.28641	1.93013e-05	0.0895904	Up		ENSMUSG00000039578|protein_coding|Fam190a	3.09914	1.71684e-18	5.28187e-15	Up		ENSMUSG00000032288|protein_coding|Imp3	1.13435	1.08702e-17	3.11543e-14	Up		ENSMUSG00000078511|protein_coding|Gm13109	4.93212	6.13975e-25	1.88889e-21	Up		ENSMUSG00000028435|protein_coding|Aqp3	-2.07194	5.304e-34	1.87815e-30	Down
ENSMUSG00000050071|protein_coding|Bex1	1.05826	0.000102968	0.332209	Up		ENSMUSG00000022528|protein_coding|Hes1	1.21261	0.000201925	0.475566	Up		ENSMUSG00000061482|protein_coding|Hist1h4d	-1.25072	0.00021372	0.5411	Down		ENSMUSG00000091900|protein_coding|Gm4353	1.11563	0.000308359	0.578088	Up		ENSMUSG00000079034|protein_coding|Gm8300	3.60273	1.48171e-16	3.64679e-13	Up		ENSMUSG00000055041|protein_coding|Commd5	1.36541	1.30157e-17	3.11543e-14	Up		ENSMUSG00000039578|protein_coding|Fam190a	3.60149	1.24533e-23	3.065e-20	Up		ENSMUSG00000037085|protein_coding|Trmt12	1.9617	3.24926e-31	9.20451e-28	Up
ENSMUSG00000080388|miRNA|AC160543.1	-1.66846	0.000445566	0.841473	Down		ENSMUSG00000004872|protein_coding|Pax3	1.14321	0.000204912	0.475566	Up		ENSMUSG00000038916|protein_coding|6330407J23Rik	2.2422	0.000322266	0.64108	Up		ENSMUSG00000047040|protein_coding|Prr15l	1.21923	0.000909502	0.838478	Up		ENSMUSG00000034258|protein_coding|Mfsd7c	-1.37078	4.99916e-16	1.02533e-12	Down		ENSMUSG00000030704|protein_coding|Rab6	-1.76701	1.65373e-17	3.29864e-14	Down		ENSMUSG00000038496|protein_coding|Slc19a3	2.96966	2.74629e-22	5.63265e-19	Up		ENSMUSG00000039753|protein_coding|Fbxl5	2.05073	8.87808e-31	2.09582e-27	Up
ENSMUSG00000021701|protein_coding|Plk2	1.00684	0.000546148	0.87097	Up		ENSMUSG00000083258|pseudogene|Gm5939	1.38935	0.000344737	0.56476	Up		ENSMUSG00000004872|protein_coding|Pax3	1.04542	0.000496525	0.730258	Up		ENSMUSG00000022751|protein_coding|Nit2	-1.20175	0.0011718	0.838478	Down		ENSMUSG00000034324|protein_coding|Tmem132c	4.09692	1.00024e-15	1.75842e-12	Up		ENSMUSG00000028890|protein_coding|Mtf1	1.44363	2.9272e-17	5.00467e-14	Up		ENSMUSG00000081586|pseudogene|Gm11544	2.96727	3.21427e-20	5.65068e-17	Up		ENSMUSG00000040025|protein_coding|Ythdf2	-1.98047	1.32613e-29	2.68333e-26	Down
ENSMUSG00000039372|protein_coding|March4	-2.90962	0.000621328	0.87097	Down		ENSMUSG00000086431|processed_transcript|Gm14929	1.09628	0.000452055	0.64906	Up		ENSMUSG00000030101|protein_coding|Sumf1	-1.00666	0.000569624	0.744444	Down		ENSMUSG00000074766|protein_coding|Ism1	-4.90161	0.00124511	0.838478	Down		ENSMUSG00000032649|protein_coding|Glt25d2	3.72915	5.50417e-15	8.46678e-12	Up		ENSMUSG00000045538|protein_coding|Ddx28	1.62024	5.6824e-17	8.50086e-14	Up		ENSMUSG00000079034|protein_coding|Gm8300	3.87664	1.75642e-18	2.70182e-15	Up		ENSMUSG00000045538|protein_coding|Ddx28	2.05986	9.01699e-27	1.59646e-23	Up
ENSMUSG00000074312|protein_coding|Gm6176	1.23068	0.000654923	0.87097	Up		ENSMUSG00000080829|pseudogene|Gm8545	1.15543	0.000466111	0.64906	Up		ENSMUSG00000000901|protein_coding|Mmp11	2.93402	0.000658094	0.796866	Up		ENSMUSG00000022304|protein_coding|Dpys	-1.46626	0.00130385	0.838478	Down		ENSMUSG00000091647|pseudogene|Gm4971	4.73433	7.37671e-14	1.00864e-10	Up		ENSMUSG00000023150|protein_coding|Ivns1abp	-1.25233	7.43378e-17	9.88527e-14	Down		ENSMUSG00000049606|protein_coding|Zfp644	2.59048	4.19088e-17	5.73033e-14	Up		ENSMUSG00000025838|protein_coding|Pramel6	1.54808	2.86261e-26	4.50511e-23	Up
ENSMUSG00000000103|protein_coding|Zfy2	-1.62459	0.000764192	0.894768	Down		ENSMUSG00000038550|protein_coding|Gm129	-1.1101	0.00057167	0.692218	Down		ENSMUSG00000031351|protein_coding|Zfp185	-1.29454	0.000737698	0.807688	Down		ENSMUSG00000078868|protein_coding|Gm14412	-2.49038	0.00141531	0.838649	Down		ENSMUSG00000025202|protein_coding|Scd3	1.60832	8.89854e-14	1.09497e-10	Up		ENSMUSG00000025838|protein_coding|Pramel6	1.20739	1.36182e-16	1.62982e-13	Up		ENSMUSG00000070902|protein_coding|Zfp352	3.55011	6.52055e-17	8.02419e-14	Up		ENSMUSG00000028261|protein_coding|Ndufaf4	1.58988	1.43262e-25	1.94936e-22	Up
ENSMUSG00000049047|protein_coding|Armcx3	3.33112	0.00106039	0.999684	Up		ENSMUSG00000035491|protein_coding|1600014K23Rik	5.3871	0.000727019	0.698736	Up		ENSMUSG00000044352|protein_coding|Ankrd43	1.1541	0.000831	0.857161	Up		ENSMUSG00000080829|pseudogene|Gm8545	1.03123	0.00148889	0.852795	Up		ENSMUSG00000073497|protein_coding|AA792892	5.29978	9.78764e-14	1.09497e-10	Up		ENSMUSG00000022674|protein_coding|Ube2v2	-1.34639	1.05835e-15	1.15149e-12	Down		ENSMUSG00000048960|protein_coding|Prex2	3.08374	1.35524e-16	1.51615e-13	Up		ENSMUSG00000036992|protein_coding|Nxt1	1.44276	1.5139e-25	1.94936e-22	Up
ENSMUSG00000062184|protein_coding|Hs6st2	1.43408	0.00108318	0.999684	Up		ENSMUSG00000062184|protein_coding|Hs6st2	1.43045	0.000924375	0.71988	Up		ENSMUSG00000079423|protein_coding|Gm3286	1.07076	0.0010773	0.999848	Up		ENSMUSG00000081732|pseudogene|Gm15495	2.6029	0.00156167	0.852795	Up		ENSMUSG00000048960|protein_coding|Prex2	2.71646	1.11065e-13	1.13897e-10	Up		ENSMUSG00000029326|protein_coding|Enoph1	-1.73002	1.91231e-15	1.90721e-12	Down		ENSMUSG00000089696|protein_coding|Gm4778	4.32453	5.3582e-16	5.49484e-13	Up		ENSMUSG00000043284|protein_coding|Tmem11	1.47966	8.63877e-25	1.01966e-21	Up
ENSMUSG00000000078|protein_coding|Klf6	1.02767	0.00130101	0.999684	Up		ENSMUSG00000053211|protein_coding|Zfy1	-1.80406	0.000930545	0.71988	Down		ENSMUSG00000088108|snoRNA|Snora47	-1.3249	0.00148251	0.999848	Down		ENSMUSG00000042632|protein_coding|Pla2g6	-1.17118	0.00167727	0.87706	Down		ENSMUSG00000074432|protein_coding|Gm4858	3.89411	1.50207e-13	1.42188e-10	Up		ENSMUSG00000032495|protein_coding|Lrrc2	1.93094	3.20878e-15	2.95405e-12	Up		ENSMUSG00000074432|protein_coding|Gm4858	4.30704	7.37053e-16	6.97706e-13	Up		ENSMUSG00000032288|protein_coding|Imp3	1.35023	1.58162e-24	1.72324e-21	Up
ENSMUSG00000025481|protein_coding|1190003J15Rik	1.6123	0.00130759	0.999684	Up		ENSMUSG00000059659|lincRNA|Gm10069	1.0541	0.00138169	0.909184	Up		ENSMUSG00000037787|protein_coding|2810002N01Rik	1.02322	0.00185924	0.999848	Up		ENSMUSG00000038916|protein_coding|6330407J23Rik	1.91481	0.00248368	0.999929	Up		ENSMUSG00000084938|lincRNA|BB557941	3.16243	7.98069e-12	7.01502e-09	Up		ENSMUSG00000034667|protein_coding|Xpot	-1.20695	1.31771e-13	1.12645e-10	Down		ENSMUSG00000014550|protein_coding|Zfyve20	2.01017	4.49665e-15	3.95256e-12	Up		ENSMUSG00000051256|protein_coding|Jagn1	1.46425	5.11495e-24	5.17486e-21	Up
ENSMUSG00000083307|pseudogene|AA414768	1.46815	0.00153022	0.999684	Up		ENSMUSG00000085906|lincRNA|Gm16882	1.5273	0.00174437	0.937807	Up		ENSMUSG00000009941|protein_coding|Nxf2	1.10044	0.00270244	0.999848	Up		ENSMUSG00000040312|protein_coding|Cchcr1	1.11841	0.0027382	0.999929	Up		ENSMUSG00000035522|protein_coding|Tsga8	2.40093	2.45073e-11	2.01058e-08	Up		ENSMUSG00000074865|protein_coding|Zfp934	1.63032	1.70904e-13	1.36359e-10	Up		ENSMUSG00000073497|protein_coding|AA792892	5.61983	5.29775e-15	4.34627e-12	Up		ENSMUSG00000028148|protein_coding|Them5	-5.08777	1.3908e-23	1.31329e-20	Down
ENSMUSG00000045730|protein_coding|Adrb2	1.39745	0.00202647	0.999684	Up		ENSMUSG00000084877|lincRNA|5430416N02Rik	1.11436	0.00193188	0.937807	Up		ENSMUSG00000024349|protein_coding|Tmem173	1.21183	0.00293692	0.999848	Up		ENSMUSG00000041548|protein_coding|Hspb8	-3.72872	0.00278643	0.999929	Down		ENSMUSG00000084335|pseudogene|Gm12619	1.90096	9.37322e-11	7.20918e-08	Up		ENSMUSG00000029561|protein_coding|Oasl2	2.14231	2.07162e-13	1.54957e-10	Up		ENSMUSG00000004364|protein_coding|Cul3	1.69872	1.46956e-14	1.13027e-11	Up		ENSMUSG00000055041|protein_coding|Commd5	1.58549	2.95865e-23	2.61914e-20	Up
ENSMUSG00000056592|protein_coding|Zfp658	3.50755	0.00206762	0.999684	Up		ENSMUSG00000022462|protein_coding|Slc38a2	-1.74794	0.00205408	0.937807	Down		ENSMUSG00000054431|protein_coding|Olfr450	1.91094	0.00315581	0.999848	Up		ENSMUSG00000024238|protein_coding|Zeb1	-1.01555	0.00284516	0.999929	Down		ENSMUSG00000038848|protein_coding|Ythdf1	-2.08716	1.0846e-10	7.63254e-08	Down		ENSMUSG00000029715|protein_coding|Pop7	1.18289	2.28153e-13	1.6062e-10	Up		ENSMUSG00000074424|protein_coding|Gm10696	5.66371	1.83937e-14	1.33149e-11	Up		ENSMUSG00000070520|protein_coding|Ndnl2	1.81168	3.34921e-23	2.79048e-20	Up
ENSMUSG00000073521|protein_coding|Gm10525	1.73563	0.00208138	0.999684	Up		ENSMUSG00000045730|protein_coding|Adrb2	1.34875	0.00240264	0.966869	Up		ENSMUSG00000051727|protein_coding|Kctd14	2.01497	0.00357239	0.999848	Up		ENSMUSG00000040046|protein_coding|Tph1	-3.96293	0.00339517	0.999929	Down		ENSMUSG00000074424|protein_coding|Gm10696	4.74943	1.11641e-10	7.63254e-08	Up		ENSMUSG00000028435|protein_coding|Aqp3	-1.22826	2.74847e-13	1.82742e-10	Down		ENSMUSG00000046957|protein_coding|Spz1	3.10571	9.28766e-14	6.34966e-11	Up		ENSMUSG00000032083|protein_coding|Apoa1	2.61772	3.59903e-23	2.83203e-20	Up
ENSMUSG00000017652|protein_coding|Cd40	1.76556	0.00211403	0.999684	Up		ENSMUSG00000040374|protein_coding|Pxmp3	-1.12804	0.00254687	0.966869	Down		ENSMUSG00000092380|pseudogene|RP23-388H1.1	-5.07234	0.00393562	0.999848	Down		ENSMUSG00000088108|snoRNA|Snora47	-1.224	0.00348481	0.999929	Down		ENSMUSG00000078625|protein_coding|Gm12789	3.03006	1.28855e-10	8.34575e-08	Up		ENSMUSG00000043284|protein_coding|Tmem11	1.04961	3.43919e-13	2.16633e-10	Up		ENSMUSG00000014905|protein_coding|Dnajb9	1.63054	2.15051e-13	1.32786e-10	Up		ENSMUSG00000027937|protein_coding|Jtb	1.27668	4.62474e-23	3.44762e-20	Up
ENSMUSG00000039661|protein_coding|Dusp26	1.02513	0.00214345	0.999684	Up		ENSMUSG00000092392|processed_transcript|Gm20546	-3.73708	0.00260383	0.966889	Down		ENSMUSG00000030653|protein_coding|Pde2a	-2.11084	0.00395951	0.999848	Down		ENSMUSG00000066176|processed_transcript|Gm12511	-1.56657	0.00363332	0.999929	Down		ENSMUSG00000028172|protein_coding|Tacr3	3.60952	1.73576e-10	1.06801e-07	Up		ENSMUSG00000005505|protein_coding|Kbtbd4	1.08369	1.09051e-12	6.52561e-10	Up		ENSMUSG00000048626|protein_coding|Klf17	2.21012	2.15807e-13	1.32786e-10	Up		ENSMUSG00000028890|protein_coding|Mtf1	1.67865	6.38931e-23	4.52491e-20	Up
ENSMUSG00000069044|protein_coding|Usp9y	-1.31084	0.00221387	0.999684	Down		ENSMUSG00000036099|protein_coding|Vezt	-1.20933	0.00278804	0.987371	Down		ENSMUSG00000032807|protein_coding|Alox12b	-4.4383	0.00497694	0.999848	Down		ENSMUSG00000074306|protein_coding|Gm4567	1.63348	0.00400403	0.999929	Up		ENSMUSG00000089696|protein_coding|Gm4778	3.33784	3.28401e-10	1.92443e-07	Up		ENSMUSG00000030347|protein_coding|D6Wsu163e	-1.58936	1.68115e-12	9.58096e-10	Down		ENSMUSG00000091647|pseudogene|Gm4971	4.64587	5.29352e-13	3.102e-10	Up		ENSMUSG00000046675|protein_coding|D230037D09Rik	1.65618	7.13849e-23	4.81474e-20	Up
ENSMUSG00000087522|pseudogene|Gm371	1.18252	0.00222285	0.999684	Up		ENSMUSG00000078208|protein_coding|Gm5634	2.75811	0.0032555	0.987371	Up		ENSMUSG00000030170|protein_coding|Wnt5b	-4.10828	0.00534198	0.999848	Down		ENSMUSG00000049100|protein_coding|Pcdh10	-1.13471	0.00411947	0.999929	Down		ENSMUSG00000060534|protein_coding|Dcc	2.91115	4.87055e-10	2.72441e-07	Up		ENSMUSG00000021701|protein_coding|Plk2	-1.26538	2.15415e-12	1.17186e-09	Down		ENSMUSG00000058976|protein_coding|Usp17l5	4.18411	1.21854e-12	6.81608e-10	Up		ENSMUSG00000029561|protein_coding|Oasl2	2.8155	1.77385e-22	1.14204e-19	Up
ENSMUSG00000051185|protein_coding|Fam174a	-1.98824	0.0029278	0.999684	Down		ENSMUSG00000090086|processed_transcript|AI480526	-1.24368	0.00366107	0.987371	Down		ENSMUSG00000090310|protein_coding|Gm5156	1.28636	0.00553876	0.999848	Up		ENSMUSG00000043991|protein_coding|Pura	1.1825	0.00452858	0.999929	Up		ENSMUSG00000070618|protein_coding|BC080695	4.79605	7.78199e-10	4.1637e-07	Up		ENSMUSG00000041926|protein_coding|Rnpep	-1.32633	3.20949e-12	1.67005e-09	Down		ENSMUSG00000017009|protein_coding|Sdc4	-1.2428	1.73993e-12	9.30937e-10	Down		ENSMUSG00000046909|protein_coding|1110002N22Rik	1.4145	2.54859e-22	1.56949e-19	Up
ENSMUSG00000044749|protein_coding|Abca6	1.90251	0.00298936	0.999684	Up		ENSMUSG00000072115|protein_coding|Ang	-1.34169	0.00389812	0.987371	Down		ENSMUSG00000006200|protein_coding|Rhox6	-3.22136	0.00583351	0.999848	Down		ENSMUSG00000002147|protein_coding|Stat6	-1.26533	0.0048553	0.999929	Down		ENSMUSG00000074212|protein_coding|Dnajb14	2.03368	8.80356e-10	4.51403e-07	Up		ENSMUSG00000034442|protein_coding|Trmt5	1.21344	4.33184e-12	2.14322e-09	Up		ENSMUSG00000070618|protein_coding|BC080695	5.53039	1.82182e-12	9.34139e-10	Up		ENSMUSG00000015880|protein_coding|Ncapg	-1.73837	3.03563e-22	1.79153e-19	Down
ENSMUSG00000000216|protein_coding|Scnn1g	4.7569	0.00306545	0.999684	Up		ENSMUSG00000041426|protein_coding|Hibch	-1.898	0.00396153	0.987371	Down		ENSMUSG00000004360|protein_coding|9330159F19Rik	2.88538	0.00584174	0.999848	Up		ENSMUSG00000091162|lincRNA|Gm7677	-1.04523	0.00562577	0.999929	Down		ENSMUSG00000026686|protein_coding|Lmx1a	4.52254	1.00995e-09	4.97136e-07	Up		ENSMUSG00000038891|protein_coding|Prl3b1	1.38196	4.47698e-12	2.14322e-09	Up		ENSMUSG00000078625|protein_coding|Gm12789	3.35531	3.48748e-12	1.71668e-09	Up		ENSMUSG00000038028|protein_coding|9630033F20Rik	1.17337	3.28537e-22	1.86136e-19	Up
ENSMUSG00000025246|protein_coding|Tbl1x	1.10548	0.00323966	0.999684	Up		ENSMUSG00000033207|protein_coding|Mamdc2	-4.1858	0.00415693	0.987371	Down		ENSMUSG00000058656|protein_coding|Samd12	-1.50639	0.00605359	0.999848	Down		ENSMUSG00000038227|protein_coding|Hoxa9	-2.44487	0.00600886	0.999929	Down		ENSMUSG00000067787|protein_coding|Blcap	-1.59825	1.3293e-09	6.13114e-07	Down		ENSMUSG00000042814|protein_coding|Mcts2	1.12666	5.58398e-12	2.47515e-09	Up		ENSMUSG00000032649|protein_coding|Glt25d2	3.40415	6.48837e-12	3.071e-09	Up		ENSMUSG00000005505|protein_coding|Kbtbd4	1.46301	3.88717e-22	2.11761e-19	Up
ENSMUSG00000071815|protein_coding|Fthl17	1.81469	0.00324998	0.999684	Up		ENSMUSG00000054431|protein_coding|Olfr450	1.91637	0.00415794	0.987371	Up		ENSMUSG00000069181|lincRNA|Gm17681	1.91565	0.00690813	0.999848	Up		ENSMUSG00000000216|protein_coding|Scnn1g	4.34264	0.00603531	0.999929	Up		ENSMUSG00000021125|protein_coding|Arg2	1.4637	1.3452e-09	6.13114e-07	Up		ENSMUSG00000057901|pseudogene|Tdpoz2	2.3415	6.04013e-12	2.58172e-09	Up		ENSMUSG00000030641|protein_coding|4632434I11Rik	1.1595	7.16552e-12	3.26588e-09	Up		ENSMUSG00000044709|protein_coding|Gemin7	1.36632	6.63037e-22	3.47825e-19	Up
ENSMUSG00000057835|protein_coding|Zfp119a	-2.67835	0.00325344	0.999684	Down		ENSMUSG00000021950|protein_coding|Anxa8	-4.53902	0.00417384	0.987371	Down		ENSMUSG00000085000|processed_transcript|Gm14553	-1.11517	0.00730445	0.999848	Down		ENSMUSG00000050530|protein_coding|Fam171a1	-3.45884	0.00665808	0.999929	Down		ENSMUSG00000090268|protein_coding|Gm5286	3.74119	2.48578e-09	1.0925e-06	Up		ENSMUSG00000061897|pseudogene|Gm14292	1.47726	2.52711e-11	8.68256e-09	Up		ENSMUSG00000074212|protein_coding|Dnajb14	2.28396	1.00335e-11	4.4097e-09	Up		ENSMUSG00000042854|protein_coding|Trp53rk	1.70337	8.75465e-22	4.4286e-19	Up
ENSMUSG00000071302|protein_coding|Gm10324	-1.74544	0.00362443	0.999684	Down		ENSMUSG00000071815|protein_coding|Fthl17	1.73674	0.00422879	0.987371	Up		ENSMUSG00000023206|protein_coding|Il15ra	-1.95658	0.00778284	0.999848	Down		ENSMUSG00000083679|pseudogene|Gm12892	1.50185	0.00706346	0.999929	Up		ENSMUSG00000072791|protein_coding|Abcb5	1.33117	4.45908e-09	1.82911e-06	Up		ENSMUSG00000052459|protein_coding|Atp6v1a	-1.08794	4.45991e-11	1.48267e-08	Down		ENSMUSG00000042797|protein_coding|Aqp11	2.50738	2.34761e-11	9.96196e-09	Up		ENSMUSG00000051695|protein_coding|Pcbp1	1.19309	1.03127e-21	5.03688e-19	Up
ENSMUSG00000055809|protein_coding|6030429G01Rik	5.34772	0.00380313	0.999684	Up		ENSMUSG00000042659|protein_coding|Arrdc4	-1.12038	0.00423302	0.987371	Down		ENSMUSG00000041831|protein_coding|Sytl3	-2.26397	0.00805711	0.999848	Down		ENSMUSG00000083695|processed_transcript|1700045I19Rik	1.15101	0.00776892	0.999929	Up		ENSMUSG00000071460|pseudogene|Gm7102	5.43122	5.12824e-09	2.03575e-06	Up		ENSMUSG00000006932|protein_coding|Ctnnb1	-1.10873	4.87363e-11	1.57642e-08	Down		ENSMUSG00000028172|protein_coding|Tacr3	3.84431	3.02711e-11	1.20699e-08	Up		ENSMUSG00000030704|protein_coding|Rab6	-2.00874	1.13861e-21	5.37577e-19	Down
ENSMUSG00000035491|protein_coding|1600014K23Rik	4.72061	0.00392675	0.999684	Up		ENSMUSG00000017652|protein_coding|Cd40	1.62141	0.00424906	0.987371	Up		ENSMUSG00000068079|protein_coding|Tcf15	-1.22855	0.00825033	0.999848	Down		ENSMUSG00000060639|protein_coding|Hist1h4i	-1.03903	0.00784502	0.999929	Down		ENSMUSG00000038496|protein_coding|Slc19a3	1.76815	7.12342e-09	2.72779e-06	Up		ENSMUSG00000036376|protein_coding|Abt1	1.07581	6.31001e-11	1.98732e-08	Up		ENSMUSG00000084938|lincRNA|BB557941	3.17802	3.04052e-11	1.20699e-08	Up		ENSMUSG00000010362|protein_coding|Rdm1	-1.37173	1.22322e-21	5.58895e-19	Down
ENSMUSG00000033967|protein_coding|2310014L17Rik	1.00883	0.0043901	0.999684	Up		ENSMUSG00000041378|protein_coding|Cldn5	-1.5724	0.00461009	0.987371	Down		ENSMUSG00000031181|protein_coding|Ctag2	-1.66035	0.00825231	0.999848	Down		ENSMUSG00000067359|protein_coding|Gm5128	1.27806	0.0082076	0.999929	Up		ENSMUSG00000031204|protein_coding|Asb12	2.73146	1.04177e-08	3.77059e-06	Up		ENSMUSG00000025839|protein_coding|Pramel7	1.09764	6.5723e-11	2.01685e-08	Up		ENSMUSG00000090268|protein_coding|Gm5286	4.22126	3.29061e-11	1.26544e-08	Up		ENSMUSG00000072813|protein_coding|E330014E10Rik	2.1634	1.62476e-21	6.97631e-19	Up
ENSMUSG00000083123|pseudogene|Gm6826	1.17269	0.00518766	0.999684	Up		ENSMUSG00000090310|protein_coding|Gm5156	1.30692	0.00497653	0.987371	Up		ENSMUSG00000000216|protein_coding|Scnn1g	4.16291	0.00825974	0.999848	Up		ENSMUSG00000085085|lincRNA|1700086P04Rik	-1.1587	0.00846662	0.999929	Down		ENSMUSG00000037242|protein_coding|Clic4	-1.31552	1.52098e-08	5.324e-06	Down		ENSMUSG00000036114|protein_coding|2810432D09Rik	1.48808	7.74903e-11	2.26292e-08	Up		ENSMUSG00000068744|protein_coding|Psrc1	-1.03681	4.6077e-11	1.71825e-08	Down		ENSMUSG00000029715|protein_coding|Pop7	1.53301	1.62537e-21	6.97631e-19	Up
ENSMUSG00000054431|protein_coding|Olfr450	1.89382	0.00523031	0.999684	Up		ENSMUSG00000030681|protein_coding|Mvp	-1.05506	0.00505635	0.987371	Down		ENSMUSG00000070709|protein_coding|1700049G17Rik	1.44649	0.00834818	0.999848	Up		ENSMUSG00000024349|protein_coding|Tmem173	1.08114	0.00850218	0.999929	Up		ENSMUSG00000081586|pseudogene|Gm11544	1.81821	1.55748e-08	5.324e-06	Up		ENSMUSG00000022634|protein_coding|Yaf2	1.55903	7.7523e-11	2.26292e-08	Up		ENSMUSG00000029771|protein_coding|Irf5	-2.36864	5.36974e-11	1.94353e-08	Down		ENSMUSG00000034667|protein_coding|Xpot	-1.55621	2.97344e-21	1.2387e-18	Down
ENSMUSG00000054855|protein_coding|Rnd1	1.25298	0.00563481	0.999684	Up		ENSMUSG00000021540|protein_coding|Smad5	1.00714	0.00520486	0.987371	Up		ENSMUSG00000066838|protein_coding|Zfp772	1.4573	0.00843215	0.999848	Up		ENSMUSG00000063632|protein_coding|Sox11	1.5545	0.00892743	0.999929	Up		ENSMUSG00000032246|protein_coding|Calml4	1.68228	1.9146e-08	6.20028e-06	Up		ENSMUSG00000000711|protein_coding|Rab5b	-2.00296	8.10986e-11	2.31093e-08	Down		ENSMUSG00000034640|protein_coding|Tiparp	1.6828	6.77725e-11	2.38288e-08	Up		ENSMUSG00000020326|protein_coding|Ccng1	-1.71752	5.37392e-21	2.17475e-18	Down
ENSMUSG00000045284|protein_coding|Dcaf12l1	1.46037	0.00571589	0.999684	Up		ENSMUSG00000032035|protein_coding|Ets1	-4.22148	0.00528217	0.987371	Down		ENSMUSG00000054667|protein_coding|Irs4	-2.46098	0.00965811	0.999848	Down		ENSMUSG00000042525|protein_coding|4933428M09Rik	1.99609	0.00894784	0.999929	Up		ENSMUSG00000027134|protein_coding|Lpcat4	-1.18456	2.50542e-08	7.90558e-06	Down		ENSMUSG00000032932|protein_coding|Hspa13	1.80965	1.04628e-10	2.84588e-08	Up		ENSMUSG00000039103|protein_coding|Nexn	1.57728	6.99895e-11	2.39248e-08	Up		ENSMUSG00000074865|protein_coding|Zfp934	2.05769	7.12618e-21	2.80376e-18	Up
ENSMUSG00000071295|protein_coding|Gm10323	-1.70145	0.00583131	0.999684	Down		ENSMUSG00000069044|protein_coding|Usp9y	-1.15489	0.0053749	0.987371	Down		ENSMUSG00000025496|protein_coding|Drd4	1.73258	0.00966403	0.999848	Up		ENSMUSG00000062184|protein_coding|Hs6st2	1.10697	0.00948792	0.999929	Up		ENSMUSG00000090150|protein_coding|Acad11	-1.29976	2.83844e-08	8.73247e-06	Down		ENSMUSG00000046550|protein_coding|Spin2	1.50069	1.35122e-10	3.51553e-08	Up		ENSMUSG00000074804|pseudogene|AU015228	2.95768	7.39624e-11	2.45995e-08	Up		ENSMUSG00000049792|protein_coding|Bag5	1.98521	2.41034e-20	9.22704e-18	Up
ENSMUSG00000083695|processed_transcript|1700045I19Rik	1.21839	0.00651301	0.999684	Up		ENSMUSG00000083123|pseudogene|Gm6826	1.1404	0.00548562	0.987371	Up		ENSMUSG00000092798|misc_RNA|AL627204.1	1.73012	0.0101267	0.999848	Up		ENSMUSG00000022221|protein_coding|Ripk3	-1.9676	0.00951207	0.999929	Down		ENSMUSG00000058976|protein_coding|Usp17l5	3.22987	3.51587e-08	1.05528e-05	Up		ENSMUSG00000072582|protein_coding|Ptrh2	1.37161	1.80642e-10	4.59984e-08	Up		ENSMUSG00000026686|protein_coding|Lmx1a	4.85933	9.8175e-11	3.17932e-08	Up		ENSMUSG00000022634|protein_coding|Yaf2	2.18649	2.67992e-20	9.98906e-18	Up
ENSMUSG00000002580|protein_coding|1810046J19Rik	-1.17579	0.00670935	0.999684	Down		ENSMUSG00000042525|protein_coding|4933428M09Rik	2.13834	0.00582959	0.987371	Up		ENSMUSG00000056155|protein_coding|Nanos3	1.212	0.0101904	0.999848	Up		ENSMUSG00000064837|snoRNA|Snora75	-4.2465	0.010047	0.999929	Down		ENSMUSG00000057321|protein_coding|Dub2a	3.89904	5.55894e-08	1.62877e-05	Up		ENSMUSG00000021591|protein_coding|Glrx	1.75375	2.16679e-10	5.40254e-08	Up		ENSMUSG00000063881|protein_coding|Olfr376	4.07325	1.05927e-10	3.34242e-08	Up		ENSMUSG00000029557|protein_coding|Ftsj2	1.49517	3.20455e-20	1.16383e-17	Up
ENSMUSG00000092138|protein_coding|Gm6804	1.00574	0.00683439	0.999684	Up		ENSMUSG00000008035|protein_coding|Mid1ip1	1.28809	0.00611256	0.987371	Up		ENSMUSG00000047583|protein_coding|Tyw3	-1.00197	0.0102826	0.999848	Down		ENSMUSG00000080486|snoRNA|Snord100	-2.37568	0.0102676	0.999929	Down		ENSMUSG00000029586|protein_coding|4933411G11Rik	2.78244	6.15418e-08	1.76124e-05	Up		ENSMUSG00000069733|protein_coding|Ube2u	1.63061	2.23126e-10	5.44975e-08	Up		ENSMUSG00000082454|pseudogene|Gm12183	1.07236	1.09759e-10	3.37673e-08	Up		ENSMUSG00000023067|protein_coding|Cdkn1a	-1.34479	4.66659e-20	1.65244e-17	Down
ENSMUSG00000002228|protein_coding|Ppm1j	4.24305	0.00732488	0.999684	Up		ENSMUSG00000001504|protein_coding|Irx2	-1.50895	0.00626956	0.987371	Down		ENSMUSG00000050711|protein_coding|Scg2	3.0754	0.0104853	0.999848	Up		ENSMUSG00000070313|protein_coding|A630095E13Rik	-1.05598	0.0107717	0.999929	Down		ENSMUSG00000029019|protein_coding|Nppb	-1.38622	1.04309e-07	2.91233e-05	Down		ENSMUSG00000037085|protein_coding|Trmt12	1.07187	3.76144e-10	9.00338e-08	Up		ENSMUSG00000040649|protein_coding|Rimklb	1.81481	1.12948e-10	3.3901e-08	Up		ENSMUSG00000021950|protein_coding|Anxa8	-2.80519	5.74192e-20	1.98362e-17	Down
ENSMUSG00000009614|protein_coding|Sardh	1.07041	0.0073521	0.999684	Up		ENSMUSG00000038059|protein_coding|2010002N04Rik	-3.28035	0.00631551	0.987371	Down		ENSMUSG00000087338|processed_transcript|4930405P13Rik	2.0898	0.0106574	0.999848	Up		ENSMUSG00000058542|pseudogene|Gm15590	-1.97191	0.0108059	0.999929	Down		ENSMUSG00000078792|protein_coding|Gm5890	2.95024	1.06497e-07	2.91233e-05	Up		ENSMUSG00000026975|protein_coding|Wdr85	1.23484	3.98128e-10	9.27703e-08	Up		ENSMUSG00000026674|protein_coding|Ddr2	1.26919	1.18301e-10	3.46622e-08	Up		ENSMUSG00000074170|protein_coding|Plekhf1	1.4572	1.05091e-19	3.54407e-17	Up
ENSMUSG00000039198|protein_coding|Ptchd3	3.70039	0.00779904	0.999684	Up		ENSMUSG00000000103|protein_coding|Zfy2	-1.24621	0.00706873	0.987371	Down		ENSMUSG00000090683|pseudogene|Gm4169	-1.3197	0.0107931	0.999848	Down		ENSMUSG00000029755|protein_coding|Dlx5	-4.6825	0.0111773	0.999929	Down		ENSMUSG00000027684|protein_coding|Mecom	2.47952	1.10172e-07	2.94733e-05	Up		ENSMUSG00000045973|protein_coding|Mcart1	1.43515	5.7033e-10	1.28787e-07	Up		ENSMUSG00000034457|protein_coding|Eda2r	-1.29613	1.34276e-10	3.84279e-08	Down		ENSMUSG00000028970|protein_coding|Abcb1b	-2.13757	1.30522e-19	4.29935e-17	Down
ENSMUSG00000016552|protein_coding|Foxred2	1.0642	0.00906534	0.999684	Up		ENSMUSG00000048486|protein_coding|Fitm2	-1.08011	0.00719224	0.987371	Down		ENSMUSG00000036030|protein_coding|Prtg	1.73303	0.0108036	0.999848	Up		ENSMUSG00000081180|pseudogene|Gm7212	-2.89859	0.0114246	0.999929	Down		ENSMUSG00000041440|protein_coding|Gk5	-1.02891	1.48949e-07	3.81869e-05	Down		ENSMUSG00000029223|protein_coding|Uchl1	1.51961	6.32725e-10	1.40231e-07	Up		ENSMUSG00000021687|protein_coding|Scamp1	1.16822	1.92655e-10	5.38821e-08	Up		ENSMUSG00000034442|protein_coding|Trmt5	1.56753	2.74298e-19	8.8299e-17	Up
ENSMUSG00000057842|protein_coding|Zfp595	-2.39778	0.00907794	0.999684	Down		ENSMUSG00000057967|protein_coding|Fgf18	-1.48847	0.00719845	0.987371	Down		ENSMUSG00000025529|protein_coding|Zfp711	-1.70008	0.0108239	0.999848	Down		ENSMUSG00000039457|protein_coding|Ppl	-2.89458	0.0118058	0.999929	Down		ENSMUSG00000020673|protein_coding|Tpo	4.58151	3.29404e-07	8.20507e-05	Up		ENSMUSG00000021930|protein_coding|6330409N04Rik	-1.22328	8.2236e-10	1.75474e-07	Down		ENSMUSG00000004266|protein_coding|Ptpn6	-1.30068	3.29899e-10	9.02165e-08	Down		ENSMUSG00000042814|protein_coding|Mcts2	1.45553	3.04827e-19	9.59461e-17	Up
ENSMUSG00000075707|protein_coding|Dio3	1.49106	0.00960184	0.999684	Up		ENSMUSG00000020435|protein_coding|Osbp2	1.67901	0.00803639	0.987371	Up		ENSMUSG00000083847|pseudogene|Xlr3d-ps	-1.62465	0.0114206	0.999848	Down		ENSMUSG00000044749|protein_coding|Abca6	1.57001	0.0118093	0.999929	Up		ENSMUSG00000079031|protein_coding|BB287469	4.46435	3.33377e-07	8.20507e-05	Up		ENSMUSG00000030283|protein_coding|St8sia1	2.43061	8.35732e-10	1.75474e-07	Up		ENSMUSG00000071460|pseudogene|Gm7102	5.81831	5.41014e-10	1.44733e-07	Up		ENSMUSG00000045594|protein_coding|Glb1	1.37337	3.15823e-19	9.72459e-17	Up
ENSMUSG00000085637|processed_transcript|Gm15980	2.79298	0.00969466	0.999684	Up		ENSMUSG00000092623|pseudogene|Gm20413	3.96226	0.00819125	0.987371	Up		ENSMUSG00000043991|protein_coding|Pura	1.0229	0.0136137	0.999848	Up		ENSMUSG00000039810|protein_coding|Zc3h10	1.10067	0.0118786	0.999929	Up		ENSMUSG00000046957|protein_coding|Spz1	2.10737	3.65428e-07	8.81756e-05	Up		ENSMUSG00000020593|protein_coding|Lpin1	-1.39246	9.24653e-10	1.90797e-07	Down		ENSMUSG00000057321|protein_coding|Dub2a	4.49355	6.15116e-10	1.61056e-07	Up		ENSMUSG00000048175|protein_coding|Asb8	1.57107	4.67368e-19	1.40847e-16	Up
ENSMUSG00000014852|protein_coding|Adamts13	3.05835	0.0098306	0.999684	Up		ENSMUSG00000020052|protein_coding|Ascl1	1.25139	0.0082329	0.987371	Up		ENSMUSG00000026971|protein_coding|Itgb6	1.00409	0.0144093	0.999848	Up		ENSMUSG00000038967|protein_coding|Pdk2	-1.07198	0.0120737	0.999929	Down		ENSMUSG00000024774|protein_coding|Ankrd22	2.57785	3.83434e-07	9.07412e-05	Up		ENSMUSG00000050777|protein_coding|Tmem37	1.30839	1.03091e-09	2.09117e-07	Up		ENSMUSG00000021948|protein_coding|Prkcd	1.44402	6.56929e-10	1.6842e-07	Up		ENSMUSG00000036376|protein_coding|Abt1	1.46222	5.68949e-19	1.67887e-16	Up
ENSMUSG00000018500|protein_coding|Adora2b	1.17473	0.00987266	0.999684	Up		ENSMUSG00000070709|protein_coding|1700049G17Rik	1.48808	0.00832896	0.987371	Up		ENSMUSG00000037813|protein_coding|D630003M21Rik	3.41988	0.0150816	0.999848	Up		ENSMUSG00000028088|protein_coding|Fmo5	-1.62546	0.0122528	0.999929	Down		ENSMUSG00000090637|protein_coding|Gm6189	4.37455	3.9913e-07	9.13305e-05	Up		ENSMUSG00000020205|protein_coding|Phlda1	-2.03045	1.14675e-09	2.28738e-07	Down		ENSMUSG00000023852|protein_coding|Chd1	1.01823	8.93013e-10	2.24274e-07	Up		ENSMUSG00000046550|protein_coding|Spin2	2.05794	7.62345e-19	2.20365e-16	Up
ENSMUSG00000081732|pseudogene|Gm15495	2.21541	0.00997114	0.999684	Up		ENSMUSG00000026971|protein_coding|Itgb6	1.10757	0.00859552	0.987371	Up		ENSMUSG00000028524|protein_coding|Sgip1	-1.14849	0.0152853	0.999848	Down		ENSMUSG00000091865|protein_coding|Gm17244	-4.89414	0.0123098	0.999929	Down		ENSMUSG00000074272|protein_coding|Ceacam1	3.4122	4.00768e-07	9.13305e-05	Up		ENSMUSG00000030769|protein_coding|Slc5a11	-1.1092	1.25117e-09	2.45476e-07	Down		ENSMUSG00000026848|protein_coding|Tor1b	1.06781	1.02597e-09	2.52512e-07	Up		ENSMUSG00000033739|protein_coding|Fkbpl	2.08917	1.01673e-18	2.88019e-16	Up
ENSMUSG00000090132|protein_coding|Cypt2-ps	1.61303	0.0102773	0.999684	Up		ENSMUSG00000033618|protein_coding|Map3k13	1.37602	0.00864039	0.987371	Up		ENSMUSG00000073474|lincRNA|A330023F24Rik	-4.53979	0.0153317	0.999848	Down		ENSMUSG00000020484|protein_coding|Xbp1	-1.03482	0.0125297	0.999929	Down		ENSMUSG00000039103|protein_coding|Nexn	1.16924	5.62926e-07	0.000123703	Up		ENSMUSG00000070520|protein_coding|Ndnl2	1.10913	1.49037e-09	2.87689e-07	Up		ENSMUSG00000074312|protein_coding|Gm6176	3.71435	1.05453e-09	2.52642e-07	Up		ENSMUSG00000030683|protein_coding|Sez6l2	2.59559	2.00544e-18	5.56961e-16	Up
ENSMUSG00000020941|protein_coding|Map3k14	1.07888	0.0105894	0.999684	Up		ENSMUSG00000050965|protein_coding|Prkca	-1.13503	0.00890106	0.987371	Down		ENSMUSG00000061835|protein_coding|Olfr316	-4.45902	0.0162561	0.999848	Down		ENSMUSG00000021773|protein_coding|Comtd1	2.59594	0.0127306	0.999929	Up		ENSMUSG00000086445|processed_transcript|Gm13191	2.90087	5.97001e-07	0.000128835	Up		ENSMUSG00000057534|protein_coding|Gm15698	1.4235	2.00507e-09	3.80899e-07	Up		ENSMUSG00000046372|protein_coding|Gm5590	1.56352	1.06756e-09	2.52642e-07	Up		ENSMUSG00000003824|protein_coding|Syce2	1.0966	3.55986e-18	9.69652e-16	Up
ENSMUSG00000078490|protein_coding|C030017K20Rik	-3.48866	0.0115158	0.999684	Down		ENSMUSG00000086379|processed_transcript|1700026D11Rik	4.56466	0.00924661	0.987371	Up		ENSMUSG00000019774|protein_coding|Mtrf1l	-1.10964	0.0162701	0.999848	Down		ENSMUSG00000025496|protein_coding|Drd4	1.68069	0.0129568	0.999929	Up		ENSMUSG00000014550|protein_coding|Zfyve20	1.2695	6.48288e-07	0.000135217	Up		ENSMUSG00000031074|protein_coding|Fgf3	2.16198	2.13591e-09	3.99416e-07	Up		ENSMUSG00000031204|protein_coding|Asb12	2.96766	1.74631e-09	4.05474e-07	Up		ENSMUSG00000027285|protein_coding|Haus2	-1.36397	3.78541e-18	1.01163e-15	Down
ENSMUSG00000026787|protein_coding|Gad2	-1.10571	0.0117554	0.999684	Down		ENSMUSG00000049037|protein_coding|Clec4a1	-4.17533	0.00934603	0.987371	Down		ENSMUSG00000089048|misc_RNA|7SK	-2.18849	0.0168759	0.999848	Down		ENSMUSG00000073867|protein_coding|AA474408	-1.55064	0.0131746	0.999929	Down		ENSMUSG00000092138|protein_coding|Gm6804	3.5663	8.62489e-07	0.000176896	Up		ENSMUSG00000042688|protein_coding|Mapk6	-1.18321	5.59576e-09	9.43241e-07	Down		ENSMUSG00000034667|protein_coding|Xpot	-1.14452	2.13539e-09	4.86632e-07	Down		ENSMUSG00000030559|protein_coding|Rab38	1.8706	8.26929e-18	2.169e-15	Up
ENSMUSG00000026748|protein_coding|Plxdc2	1.38692	0.0120341	0.999684	Up		ENSMUSG00000020829|protein_coding|Slc46a1	-1.16348	0.00942522	0.987371	Down		ENSMUSG00000084754|processed_transcript|Gm12532	-2.772	0.0173303	0.999848	Down		ENSMUSG00000064899|snoRNA|Snord118	-2.00653	0.0132074	0.999929	Down		ENSMUSG00000050912|protein_coding|Tmem123	-1.08476	1.13984e-06	0.000229949	Down		ENSMUSG00000021474|protein_coding|Sfxn1	1.09374	6.00078e-09	9.83798e-07	Up		ENSMUSG00000030704|protein_coding|Rab6	-1.25287	2.18591e-09	4.89087e-07	Down		ENSMUSG00000067722|pseudogene|BC003965	1.44209	1.06821e-17	2.75093e-15	Up
ENSMUSG00000008035|protein_coding|Mid1ip1	1.20881	0.0120995	0.999684	Up		ENSMUSG00000025481|protein_coding|1190003J15Rik	1.29125	0.00942845	0.987371	Up		ENSMUSG00000031651|protein_coding|Triml1	1.31415	0.0173926	0.999848	Up		ENSMUSG00000026890|protein_coding|Lhx6	-1.4178	0.0132354	0.999929	Down		ENSMUSG00000022099|protein_coding|Epb4.9	-1.55653	1.26608e-06	0.000251297	Down		ENSMUSG00000053801|protein_coding|Grwd1	1.06667	6.2396e-09	1.00913e-06	Up		ENSMUSG00000027684|protein_coding|Mecom	2.84674	2.87912e-09	6.32687e-07	Up		ENSMUSG00000024791|protein_coding|Cdca5	1.43087	1.77192e-17	4.4817e-15	Up
ENSMUSG00000071466|protein_coding|Gm11360	-1.86936	0.012468	0.999684	Down		ENSMUSG00000071151|protein_coding|Gm4799	-1.19071	0.00980106	0.987371	Down		ENSMUSG00000010751|protein_coding|Tnfrsf22	-1.4622	0.0181342	0.999848	Down		ENSMUSG00000065659|snRNA|U6	-1.98212	0.0132853	0.999929	Down		ENSMUSG00000063881|protein_coding|Olfr376	3.01413	1.6031e-06	0.000309885	Up		ENSMUSG00000033739|protein_coding|Fkbpl	1.38152	8.58181e-09	1.36943e-06	Up		ENSMUSG00000078184|protein_coding|B020018G12Rik	2.16424	2.95203e-09	6.37327e-07	Up		ENSMUSG00000034509|protein_coding|Mad2l1bp	1.94039	2.00137e-17	4.97322e-15	Up
ENSMUSG00000037243|protein_coding|Zfp692	1.47366	0.0126754	0.999684	Up		ENSMUSG00000033597|protein_coding|Caskin1	-1.6676	0.00980295	0.987371	Down		ENSMUSG00000049285|protein_coding|Mblac1	4.2009	0.01824	0.999848	Up		ENSMUSG00000028488|protein_coding|Sh3gl2	-1.60483	0.0135025	0.999929	Down		ENSMUSG00000045411|protein_coding|2410002F23Rik	-1.01545	1.61162e-06	0.000309885	Down		ENSMUSG00000042854|protein_coding|Trp53rk	1.03334	1.011e-08	1.59206e-06	Up		ENSMUSG00000030815|protein_coding|Phkg2	1.45378	3.80161e-09	8.06598e-07	Up		ENSMUSG00000044641|protein_coding|Pard6b	1.49083	2.25796e-17	5.51409e-15	Up
ENSMUSG00000042985|protein_coding|Upk3b	1.64579	0.0131721	0.999684	Up		ENSMUSG00000000216|protein_coding|Scnn1g	4.16498	0.0100349	0.987371	Up		ENSMUSG00000005699|protein_coding|Pard6a	-1.04101	0.0192847	0.999848	Down		ENSMUSG00000038637|protein_coding|Lrrc56	-1.49594	0.0138709	0.999929	Down		ENSMUSG00000036923|protein_coding|Stox1	1.43008	1.69082e-06	0.000315485	Up		ENSMUSG00000060639|protein_coding|Hist1h4i	1.46678	1.33294e-08	2.01932e-06	Up		ENSMUSG00000014353|protein_coding|Tmem87b	1.12548	4.05224e-09	8.39221e-07	Up		ENSMUSG00000026975|protein_coding|Wdr85	1.65091	2.57758e-17	6.18794e-15	Up
ENSMUSG00000024088|protein_coding|4930583I09Rik	-3.94609	0.0132437	0.999684	Down		ENSMUSG00000034190|protein_coding|Chmp7	-1.03715	0.0100552	0.987371	Down		ENSMUSG00000081732|pseudogene|Gm15495	1.92796	0.0201958	0.999848	Up		ENSMUSG00000025738|protein_coding|Fbxl16	-4.21307	0.0140571	0.999929	Down		ENSMUSG00000091835|protein_coding|Gm2075	5.62584	1.69202e-06	0.000315485	Up		ENSMUSG00000030605|protein_coding|Mfge8	-1.17373	1.57168e-08	2.32221e-06	Down		ENSMUSG00000040990|protein_coding|Sh3kbp1	2.00756	4.12277e-09	8.39221e-07	Up		ENSMUSG00000041653|protein_coding|Pnpla3	-1.81677	2.84739e-17	6.72174e-15	Down
ENSMUSG00000031179|protein_coding|3830417A13Rik	1.25655	0.0133282	0.999684	Up		ENSMUSG00000049285|protein_coding|Mblac1	4.61907	0.0101233	0.987371	Up		ENSMUSG00000032011|protein_coding|Thy1	-1.17053	0.0202309	0.999848	Down		ENSMUSG00000092392|processed_transcript|Gm20546	-2.52879	0.0140589	0.999929	Down		ENSMUSG00000092819|snoRNA|AC150277.1	1.29033	2.10146e-06	0.000380302	Up		ENSMUSG00000024521|protein_coding|Pmaip1	-1.96821	1.75068e-08	2.55514e-06	Down		ENSMUSG00000029586|protein_coding|4933411G11Rik	3.08308	4.15996e-09	8.39221e-07	Up		ENSMUSG00000072582|protein_coding|Ptrh2	1.81283	3.11249e-17	7.17964e-15	Up
ENSMUSG00000052684|protein_coding|Jun	1.30032	0.0134016	0.999684	Up		ENSMUSG00000032023|protein_coding|4931429I11Rik	-4.04142	0.010206	0.987371	Down		ENSMUSG00000078882|protein_coding|Gm14431	-4.45038	0.0216602	0.999848	Down		ENSMUSG00000042579|protein_coding|4632404H12Rik	-2.43006	0.0141713	0.999929	Down		ENSMUSG00000003500|protein_coding|Impdh1	-1.20338	2.21961e-06	0.000395863	Down		ENSMUSG00000004952|protein_coding|Rasa4	-2.54504	2.04483e-08	2.90002e-06	Down		ENSMUSG00000025907|protein_coding|Rb1cc1	1.26802	7.34155e-09	1.43405e-06	Up		ENSMUSG00000061897|pseudogene|Gm14292	1.85121	3.14274e-17	7.17964e-15	Up
ENSMUSG00000070822|protein_coding|Zscan18	1.44457	0.0138364	0.999684	Up		ENSMUSG00000005681|protein_coding|Apoa2	-3.14132	0.0102507	0.987371	Down		ENSMUSG00000041544|protein_coding|Ptchd2	-1.66686	0.0228466	0.999848	Down		ENSMUSG00000074001|protein_coding|Kbtbd5	-3.0411	0.0142649	0.999929	Down		ENSMUSG00000004364|protein_coding|Cul3	1.03296	2.38659e-06	0.000419562	Up		ENSMUSG00000028148|protein_coding|Them5	-2.4399	2.56529e-08	3.44959e-06	Down		ENSMUSG00000027301|protein_coding|Oxt	-2.82056	9.06206e-09	1.74246e-06	Down		ENSMUSG00000050188|protein_coding|Lsm10	1.76118	3.536e-17	7.94983e-15	Up
ENSMUSG00000092087|protein_coding|Gm10772	-1.73158	0.014301	0.999684	Down		ENSMUSG00000083307|pseudogene|AA414768	1.17396	0.0111834	0.987371	Up		ENSMUSG00000044526|protein_coding|Znrf4	-4.60774	0.0231103	0.999848	Down		ENSMUSG00000028332|protein_coding|Hemgn	-4.25561	0.0145516	0.999929	Down		ENSMUSG00000034552|protein_coding|Zswim2	5.43555	2.47344e-06	0.000428706	Up		ENSMUSG00000000253|protein_coding|Gmpr	1.51834	2.6134e-08	3.47524e-06	Up		ENSMUSG00000090417|protein_coding|Vmn2r94	5.86045	1.217e-08	2.30407e-06	Up		ENSMUSG00000051176|protein_coding|Zfp42	1.2223	4.00785e-17	8.74996e-15	Up
ENSMUSG00000040703|protein_coding|Cyp2s1	1.11257	0.0146281	0.999684	Up		ENSMUSG00000041117|protein_coding|Ccdc8	4.57324	0.011255	0.987371	Up		ENSMUSG00000021453|protein_coding|Gadd45g	-1.11114	0.0231905	0.999848	Down		ENSMUSG00000050677|protein_coding|Ccdc96	-1.93579	0.0149654	0.999929	Down		ENSMUSG00000020111|protein_coding|Cbara1	1.12856	2.52913e-06	0.000432271	Up		ENSMUSG00000022875|protein_coding|Kng1	1.26567	3.19797e-08	4.07162e-06	Up		ENSMUSG00000011632|protein_coding|2310033E01Rik	-1.14428	1.28033e-08	2.3653e-06	Down		ENSMUSG00000045973|protein_coding|Mcart1	1.92875	4.01544e-17	8.74996e-15	Up
ENSMUSG00000056938|protein_coding|Acbd4	1.56646	0.0151521	0.999684	Up		ENSMUSG00000075045|protein_coding|Gm4981	1.27891	0.0114612	0.987371	Up		ENSMUSG00000040046|protein_coding|Tph1	-2.44201	0.0231993	0.999848	Down		ENSMUSG00000027225|protein_coding|Duoxa2	-1.08802	0.0151463	0.999929	Down		ENSMUSG00000042797|protein_coding|Aqp11	1.73588	2.8552e-06	0.000481316	Up		ENSMUSG00000023094|protein_coding|Msrb2	1.20642	4.22965e-08	5.11318e-06	Up		ENSMUSG00000032577|protein_coding|Mapkapk3	-1.33335	1.28778e-08	2.3653e-06	Down		ENSMUSG00000025208|protein_coding|Mrpl43	1.20229	5.35668e-17	1.14958e-14	Up
ENSMUSG00000039264|protein_coding|Gimap3	-3.93928	0.015332	0.999684	Down		ENSMUSG00000067279|protein_coding|Ppp1r3c	2.21963	0.0115125	0.987371	Up		ENSMUSG00000037542|protein_coding|Aldh8a1	-4.47934	0.0232253	0.999848	Down		ENSMUSG00000022661|protein_coding|Cd200	-1.20932	0.0152988	0.999929	Down		ENSMUSG00000092019|protein_coding|Gm4027	2.62644	3.0143e-06	0.00050127	Up		ENSMUSG00000030407|protein_coding|Qpctl	-1.44545	4.9317e-08	5.90226e-06	Down		ENSMUSG00000020673|protein_coding|Tpo	5.12535	1.56233e-08	2.82735e-06	Up		ENSMUSG00000023150|protein_coding|Ivns1abp	-1.25609	5.9567e-17	1.25926e-14	Down
ENSMUSG00000040978|protein_coding|Gm11992	-1.45421	0.0163235	0.999684	Down		ENSMUSG00000034854|protein_coding|F630110N24Rik	-1.04767	0.0117301	0.987371	Down		ENSMUSG00000023987|protein_coding|Pgc	-2.97971	0.0234055	0.999848	Down		ENSMUSG00000086716|processed_transcript|Gm11629	1.83867	0.0154421	0.999929	Up		ENSMUSG00000072109|processed_transcript|A530040E14Rik	1.12045	3.20355e-06	0.000525639	Up		ENSMUSG00000008301|protein_coding|Phax	1.03217	5.22979e-08	6.19704e-06	Up		ENSMUSG00000092138|protein_coding|Gm6804	4.14874	1.63087e-08	2.90862e-06	Up		ENSMUSG00000057534|protein_coding|Gm15698	1.97907	6.3822e-17	1.32938e-14	Up
ENSMUSG00000037826|protein_coding|Ppm1k	1.04564	0.0163587	0.999684	Up		ENSMUSG00000031233|protein_coding|Pgk2	-2.82617	0.0119767	0.987371	Down		ENSMUSG00000073755|protein_coding|5730409E04Rik	1.26605	0.0234288	0.999848	Up		ENSMUSG00000033849|protein_coding|B3galt2	-4.4442	0.0154707	0.999929	Down		ENSMUSG00000082525|pseudogene|Gm12627	1.47993	4.12362e-06	0.000659029	Up		ENSMUSG00000030559|protein_coding|Rab38	1.20409	5.46745e-08	6.35286e-06	Up		ENSMUSG00000008129|protein_coding|4930432K21Rik	1.83749	1.76211e-08	3.09779e-06	Up		ENSMUSG00000030769|protein_coding|Slc5a11	-1.53221	7.02101e-17	1.44124e-14	Down
ENSMUSG00000049891|pseudogene|Gm7984	-1.37062	0.0163734	0.999684	Down		ENSMUSG00000066176|processed_transcript|Gm12511	-1.38761	0.012711	0.987371	Down		ENSMUSG00000085126|processed_transcript|Gm12589	-3.65704	0.0237395	0.999848	Down		ENSMUSG00000026211|protein_coding|Obsl1	-3.1633	0.0158972	0.999929	Down		ENSMUSG00000090417|protein_coding|Vmn2r94	4.71722	4.41253e-06	0.000692596	Up		ENSMUSG00000018339|protein_coding|Gpx3	-2.15523	6.05746e-08	6.97074e-06	Down		ENSMUSG00000048118|protein_coding|Arid4a	1.0612	1.83496e-08	3.18043e-06	Up		ENSMUSG00000008301|protein_coding|Phax	1.57545	7.76967e-17	1.57214e-14	Up
ENSMUSG00000048832|protein_coding|Vps37c	1.78502	0.016417	0.999684	Up		ENSMUSG00000020057|protein_coding|Dram1	1.57628	0.0128354	0.987371	Up		ENSMUSG00000090035|protein_coding|Galnt4	1.15277	0.0241543	0.999848	Up		ENSMUSG00000070331|protein_coding|Qrich2	2.29595	0.0159024	0.999929	Up		ENSMUSG00000079349|protein_coding|Magea5	-1.29787	4.44621e-06	0.000692596	Down		ENSMUSG00000015143|protein_coding|Actn1	-1.56491	6.87122e-08	7.83189e-06	Down		ENSMUSG00000000711|protein_coding|Rab5b	-1.4773	1.86101e-08	3.18078e-06	Down		ENSMUSG00000078521|protein_coding|2610002D18Rik	1.9323	8.35814e-17	1.66739e-14	Up
ENSMUSG00000066747|protein_coding|Olfr878	-3.53163	0.0167888	0.999684	Down		ENSMUSG00000044749|protein_coding|Abca6	1.58177	0.0130454	0.987371	Up		ENSMUSG00000074306|protein_coding|Gm4567	1.27128	0.0253188	0.999848	Up		ENSMUSG00000029436|protein_coding|Mmp17	-2.3437	0.016069	0.999929	Down		ENSMUSG00000018931|protein_coding|Gm16515	-1.09229	4.5043e-06	0.000692874	Down		ENSMUSG00000025875|protein_coding|Tspan17	-1.58174	7.61985e-08	8.60324e-06	Down		ENSMUSG00000062369|protein_coding|Dub1a	2.33473	2.70729e-08	4.56383e-06	Up		ENSMUSG00000059920|protein_coding|4930453N24Rik	1.38416	1.25086e-16	2.46073e-14	Up
ENSMUSG00000091455|protein_coding|Otogl	-3.83399	0.0175262	0.999684	Down		ENSMUSG00000039860|protein_coding|Srrm3	-3.88962	0.0130697	0.987371	Down		ENSMUSG00000026582|protein_coding|Sele	-4.36076	0.0254287	0.999848	Down		ENSMUSG00000086101|lincRNA|2610316D01Rik	-1.0406	0.0161483	0.999929	Down		ENSMUSG00000090376|protein_coding|Gm6882	2.85854	4.81998e-06	0.00073228	Up		ENSMUSG00000002325|protein_coding|Irf9	1.30079	8.81066e-08	9.85476e-06	Up		ENSMUSG00000026283|protein_coding|Ing5	-1.01447	3.01784e-08	5.01859e-06	Down		ENSMUSG00000038848|protein_coding|Ythdf1	-2.37341	1.98711e-16	3.85554e-14	Down
ENSMUSG00000055874|protein_coding|Foxi3	1.04769	0.0179312	0.999684	Up		ENSMUSG00000030271|protein_coding|Ogg1	-1.21947	0.0137001	0.987371	Down		ENSMUSG00000035189|protein_coding|Ano4	2.47222	0.0261925	0.999848	Up		ENSMUSG00000083847|pseudogene|Xlr3d-ps	-1.56362	0.0166065	0.999929	Down		ENSMUSG00000078980|pseudogene|Gm2035	3.90336	5.79225e-06	0.000867824	Up		ENSMUSG00000001225|protein_coding|Slc26a3	-3.07553	1.17374e-07	1.26553e-05	Down		ENSMUSG00000042262|protein_coding|Ccr8	2.2927	3.20488e-08	5.25857e-06	Up		ENSMUSG00000019851|protein_coding|Perp	-2.18781	2.0442e-16	3.9127e-14	Down
ENSMUSG00000083200|pseudogene|Gm15066	1.18925	0.0179629	0.999684	Up		ENSMUSG00000032549|protein_coding|Rab6b	-3.81488	0.014008	0.987371	Down		ENSMUSG00000067951|pseudogene|Vmn1r227	-1.29327	0.0262441	0.999848	Down		ENSMUSG00000031651|protein_coding|Triml1	1.33268	0.0168491	0.999929	Up		ENSMUSG00000030275|protein_coding|Etnk1	1.3074	5.85319e-06	0.000867824	Up		ENSMUSG00000063253|protein_coding|Scoc	-2.09618	1.22397e-07	1.30414e-05	Down		ENSMUSG00000037921|protein_coding|Ddx60	1.75386	3.54855e-08	5.62398e-06	Up		ENSMUSG00000056153|protein_coding|Socs6	1.93852	2.43261e-16	4.59407e-14	Up
ENSMUSG00000082131|pseudogene|Gm12624	1.9879	0.0181073	0.999684	Up		ENSMUSG00000055805|protein_coding|Fmnl1	2.69054	0.0142956	0.987371	Up		ENSMUSG00000002602|protein_coding|Axl	3.1751	0.0262761	0.999848	Up		ENSMUSG00000085098|lincRNA|Gm4221	-4.27678	0.0178899	0.999929	Down		ENSMUSG00000048231|protein_coding|H2-M10.4	6.2056	6.12415e-06	0.000897189	Up		ENSMUSG00000069919|protein_coding|Hba-a1	-2.18896	1.72841e-07	1.768e-05	Down		ENSMUSG00000038754|protein_coding|Elovl3	3.74168	3.71738e-08	5.76145e-06	Up		ENSMUSG00000020423|protein_coding|Btg2	-2.0715	2.92667e-16	5.45438e-14	Down
ENSMUSG00000089782|pseudogene|Gm3531	1.11821	0.0181134	0.999684	Up		ENSMUSG00000086421|processed_transcript|Gm14091	-3.08121	0.0143138	0.987371	Down		ENSMUSG00000085613|lincRNA|5730420D15Rik	3.89612	0.0263051	0.999848	Up		ENSMUSG00000031365|protein_coding|Zfp275	-1.60601	0.017979	0.999929	Down		ENSMUSG00000073563|protein_coding|Csnk1g3	1.81178	6.35437e-06	0.000919964	Up		ENSMUSG00000003344|protein_coding|Btbd2	-2.39676	1.79154e-07	1.81704e-05	Down		ENSMUSG00000048732|protein_coding|Klhl11	1.68354	3.74546e-08	5.76145e-06	Up		ENSMUSG00000030283|protein_coding|St8sia1	3.17171	5.15111e-16	9.47537e-14	Up
ENSMUSG00000026073|protein_coding|Il1r2	2.9348	0.0183193	0.999684	Up		ENSMUSG00000038147|protein_coding|Cd84	-1.45261	0.0147485	0.987371	Down		ENSMUSG00000031654|protein_coding|Cbln1	1.88275	0.0266408	0.999848	Up		ENSMUSG00000022494|protein_coding|Shisa9	-2.3762	0.0182839	0.999929	Down		ENSMUSG00000034993|protein_coding|Vat1	-3.06026	6.60977e-06	0.000945812	Down		ENSMUSG00000025396|protein_coding|Hsd17b6	-2.17033	2.04189e-07	2.03644e-05	Down		ENSMUSG00000037161|protein_coding|4930583H14Rik	-1.36077	4.04748e-08	6.02136e-06	Down		ENSMUSG00000030605|protein_coding|Mfge8	-1.69708	7.3413e-16	1.3331e-13	Down
ENSMUSG00000014763|protein_coding|Fam120b	-1.17627	0.0186697	0.999684	Down		ENSMUSG00000086262|processed_transcript|A930031H19Rik	4.41866	0.0148718	0.987371	Up		ENSMUSG00000026102|protein_coding|Inpp1	1.35837	0.0272324	0.999848	Up		ENSMUSG00000087364|processed_transcript|Gm13398	-1.61223	0.0185215	0.999929	Down		ENSMUSG00000037335|protein_coding|Hand1	-1.1537	6.89419e-06	0.00096698	Down		ENSMUSG00000042942|protein_coding|Greb1l	1.89956	2.14699e-07	2.12357e-05	Up		ENSMUSG00000052144|protein_coding|Ppp4r2	1.10993	4.06121e-08	6.02136e-06	Up		ENSMUSG00000074796|protein_coding|Slc4a11	-1.90648	9.77864e-16	1.75005e-13	Down
ENSMUSG00000082352|pseudogene|Gm13228	1.62764	0.0187527	0.999684	Up		ENSMUSG00000041797|protein_coding|Abca9	1.25063	0.0150831	0.987371	Up		ENSMUSG00000036586|protein_coding|Grifin	-3.82592	0.0272552	0.999848	Down		ENSMUSG00000050910|protein_coding|Cdr2l	-1.22653	0.0187151	0.999929	Down		ENSMUSG00000003153|protein_coding|Slc2a3	-1.048	6.91486e-06	0.00096698	Down		ENSMUSG00000027305|protein_coding|Ndufaf1	1.02089	2.68707e-07	2.5727e-05	Up		ENSMUSG00000041147|protein_coding|Brca2	1.24649	4.88177e-08	7.15179e-06	Up		ENSMUSG00000038046|protein_coding|Rnmtl1	1.32374	9.88451e-16	1.75005e-13	Up
ENSMUSG00000031411|protein_coding|Prame	1.95247	0.0192903	0.999684	Up		ENSMUSG00000038916|protein_coding|6330407J23Rik	1.5901	0.0152359	0.987371	Up		ENSMUSG00000031210|protein_coding|Gpr165	-3.05413	0.0275461	0.999848	Down		ENSMUSG00000004371|protein_coding|Il11	-1.56077	0.0188576	0.999929	Down		ENSMUSG00000026198|protein_coding|Abcb6	-1.05586	7.51345e-06	0.0010232	Down		ENSMUSG00000074796|protein_coding|Slc4a11	-1.20694	2.72826e-07	2.57286e-05	Down		ENSMUSG00000064290|protein_coding|Gm5852	2.8351	5.29651e-08	7.66809e-06	Up		ENSMUSG00000041926|protein_coding|Rnpep	-1.53794	1.02271e-15	1.78835e-13	Down
ENSMUSG00000088108|snoRNA|Snora47	-1.01698	0.0194093	0.999684	Down		ENSMUSG00000065579|miRNA|Mir425	-3.43183	0.015383	0.987371	Down		ENSMUSG00000028927|protein_coding|Padi2	-1.6316	0.0278912	0.999848	Down		ENSMUSG00000066952|protein_coding|Myo1h	-1.67109	0.0192191	0.999929	Down		ENSMUSG00000062773|protein_coding|Tex101	1.4821	7.56632e-06	0.0010232	Up		ENSMUSG00000011958|protein_coding|Bnip2	-1.11421	2.76468e-07	2.58498e-05	Down		ENSMUSG00000089716|pseudogene|Gm6264	2.45933	5.768e-08	8.24175e-06	Up		ENSMUSG00000057901|pseudogene|Tdpoz2	2.7147	1.29363e-15	2.2345e-13	Up
ENSMUSG00000068327|protein_coding|Tlx2	4.3554	0.0194254	0.999684	Up		ENSMUSG00000032394|protein_coding|Igdcc3	-1.83957	0.0155674	0.987371	Down		ENSMUSG00000019789|protein_coding|Hey2	1.31723	0.0281181	0.999848	Up		ENSMUSG00000031710|protein_coding|Ucp1	-2.45048	0.0197007	0.999929	Down		ENSMUSG00000088990|snoRNA|SCARNA1	2.02773	7.77165e-06	0.00102836	Up		ENSMUSG00000034645|protein_coding|Zyg11a	1.35718	3.30605e-07	2.99748e-05	Up		ENSMUSG00000025202|protein_coding|Scd3	1.20269	5.82669e-08	8.24175e-06	Up		ENSMUSG00000059689|protein_coding|Zfp637	1.2698	1.60757e-15	2.74332e-13	Up
ENSMUSG00000041358|protein_coding|BC125332	1.05611	0.0194778	0.999684	Up		ENSMUSG00000023236|protein_coding|Scg5	-1.157	0.0158326	0.987371	Down		ENSMUSG00000003585|protein_coding|Sec14l2	-2.12776	0.0281796	0.999848	Down		ENSMUSG00000087172|processed_transcript|Gm12153	-4.63244	0.0198886	0.999929	Down		ENSMUSG00000048626|protein_coding|Klf17	1.33873	7.94343e-06	0.00103991	Up		ENSMUSG00000067795|protein_coding|4930444P10Rik	1.1148	3.72865e-07	3.33018e-05	Up		ENSMUSG00000002985|protein_coding|Apoe	-1.04869	6.34116e-08	8.8079e-06	Down		ENSMUSG00000031504|protein_coding|Rab20	1.45519	2.86603e-15	4.83267e-13	Up
ENSMUSG00000044469|protein_coding|Tnfaip8l1	1.21315	0.0197141	0.999684	Up		ENSMUSG00000029204|protein_coding|Rhoh	1.26422	0.0167757	0.987371	Up		ENSMUSG00000090444|lincRNA|D930048G16Rik	1.0191	0.0283127	0.999848	Up		ENSMUSG00000023206|protein_coding|Il15ra	-1.73312	0.0200448	0.999929	Down		ENSMUSG00000066141|protein_coding|Gm11232	2.9264	8.16867e-06	0.00104281	Up		ENSMUSG00000048007|protein_coding|Timm8a1	1.15318	3.78957e-07	3.35952e-05	Up		ENSMUSG00000079031|protein_coding|BB287469	4.79694	6.37009e-08	8.8079e-06	Up		ENSMUSG00000020593|protein_coding|Lpin1	-1.8236	3.202e-15	5.33565e-13	Down
ENSMUSG00000065606|miRNA|Mir16-2	4.62437	0.019769	0.999684	Up		ENSMUSG00000046733|protein_coding|Gprc5a	1.21508	0.016845	0.987371	Up		ENSMUSG00000047013|protein_coding|Fbxo41	1.73048	0.0290246	0.999848	Up		ENSMUSG00000030393|protein_coding|Zik1	-1.2136	0.020053	0.999929	Down		ENSMUSG00000066357|protein_coding|Wdr6	-2.00446	8.16905e-06	0.00104281	Down		ENSMUSG00000032489|protein_coding|Kif9	1.15498	4.10106e-07	3.56547e-05	Up		ENSMUSG00000070619|protein_coding|Gm13119	2.53288	7.03593e-08	9.62046e-06	Up		ENSMUSG00000032673|protein_coding|Prorsd1	1.15432	3.45263e-15	5.6864e-13	Up
ENSMUSG00000036278|protein_coding|Macrod1	-1.24373	0.0197692	0.999684	Down		ENSMUSG00000012042|protein_coding|4930579F01Rik	-1.64867	0.0168994	0.987371	Down		ENSMUSG00000079277|protein_coding|Hoxd3	-5.09586	0.0295419	0.999848	Down		ENSMUSG00000042015|protein_coding|Wdr41	-1.17175	0.0203743	0.999929	Down		ENSMUSG00000064290|protein_coding|Gm5852	2.27222	8.92677e-06	0.00110962	Up		ENSMUSG00000049950|protein_coding|Rpp38	1.2021	4.33401e-07	3.73161e-05	Up		ENSMUSG00000092019|protein_coding|Gm4027	3.09046	7.54753e-08	1.02066e-05	Up		ENSMUSG00000052144|protein_coding|Ppp4r2	1.58059	3.9073e-15	6.36127e-13	Up
ENSMUSG00000024219|protein_coding|Anks1	-1.26438	0.0200703	0.999684	Down		ENSMUSG00000085309|lincRNA|Gm16749	-3.55127	0.0171114	0.987371	Down		ENSMUSG00000082072|pseudogene|Gm15785	1.36547	0.0300571	0.999848	Up		ENSMUSG00000040146|protein_coding|Rgl3	-2.24912	0.0206387	0.999929	Down		ENSMUSG00000026389|protein_coding|Steap3	-1.07746	9.25549e-06	0.00113898	Down		ENSMUSG00000041653|protein_coding|Pnpla3	-1.05547	4.53219e-07	3.85123e-05	Down		ENSMUSG00000006411|protein_coding|Pvrl4	-2.3052	8.58575e-08	1.14844e-05	Down		ENSMUSG00000022674|protein_coding|Ube2v2	-1.31696	4.19076e-15	6.74522e-13	Down
ENSMUSG00000069324|pseudogene|Gm5096	1.58154	0.0201735	0.999684	Up		ENSMUSG00000048261|pseudogene|Gm4879	-1.4381	0.0173046	0.987371	Down		ENSMUSG00000074108|pseudogene|Rpl10-ps2	1.1642	0.0311553	0.999848	Up		ENSMUSG00000039198|protein_coding|Ptchd3	3.17909	0.0206731	0.999929	Up		ENSMUSG00000058906|protein_coding|Zfp353	4.44362	1.33299e-05	0.0015926	Up		ENSMUSG00000034509|protein_coding|Mad2l1bp	1.15311	4.5373e-07	3.85123e-05	Up		ENSMUSG00000034324|protein_coding|Tmem132c	2.89709	9.47147e-08	1.25329e-05	Up		ENSMUSG00000040658|protein_coding|BC048355	-1.07927	4.37269e-15	6.95896e-13	Down
ENSMUSG00000049907|protein_coding|Rasl11b	1.16775	0.0202577	0.999684	Up		ENSMUSG00000034292|protein_coding|Traf3ip1	-1.08173	0.0174331	0.987371	Down		ENSMUSG00000054951|protein_coding|9130008F23Rik	1.36534	0.0316839	0.999848	Up		ENSMUSG00000037260|protein_coding|Hgsnat	1.11173	0.0207642	0.999929	Up		ENSMUSG00000030815|protein_coding|Phkg2	1.0426	1.52852e-05	0.00176278	Up		ENSMUSG00000041241|protein_coding|Mul1	1.04476	4.75032e-07	3.97565e-05	Up		ENSMUSG00000034552|protein_coding|Zswim2	6.15526	1.10026e-07	1.42874e-05	Up		ENSMUSG00000066613|protein_coding|Zfp932	1.45977	6.6004e-15	1.03876e-12	Up
ENSMUSG00000037813|protein_coding|D630003M21Rik	3.36625	0.0202875	0.999684	Up		ENSMUSG00000041671|protein_coding|Pyroxd1	-1.57026	0.017506	0.987371	Down		ENSMUSG00000056708|protein_coding|Ier5	-1.14866	0.0320349	0.999848	Down		ENSMUSG00000074934|protein_coding|Grem1	-3.61232	0.0207894	0.999929	Down		ENSMUSG00000091779|protein_coding|Gm6763	5.56172	1.53273e-05	0.00176278	Up		ENSMUSG00000020423|protein_coding|Btg2	-1.26205	5.34255e-07	4.32025e-05	Down		ENSMUSG00000026255|protein_coding|Efhd1	1.16498	1.12086e-07	1.4368e-05	Up		ENSMUSG00000038544|protein_coding|1110054O05Rik	-1.27847	7.61901e-15	1.173e-12	Down
ENSMUSG00000031534|protein_coding|AI316807	-1.2334	0.0209032	0.999684	Down		ENSMUSG00000039198|protein_coding|Ptchd3	3.29824	0.0176577	0.987371	Up		ENSMUSG00000031710|protein_coding|Ucp1	-2.08755	0.0323532	0.999848	Down		ENSMUSG00000035491|protein_coding|1600014K23Rik	3.775	0.0208641	0.999929	Up		ENSMUSG00000020697|protein_coding|Lig3	-1.10059	1.85558e-05	0.00203882	Down		ENSMUSG00000086859|processed_transcript|2810008D09Rik	1.12818	5.44534e-07	4.37381e-05	Up		ENSMUSG00000065947|protein_coding|mt-Nd4l	1.84686	1.38817e-07	1.74639e-05	Up		ENSMUSG00000073723|protein_coding|Gm13102	1.44355	1.03529e-14	1.57676e-12	Up
ENSMUSG00000024831|protein_coding|Ighmbp2	1.27911	0.0209114	0.999684	Up		ENSMUSG00000021319|protein_coding|Sfrp4	-3.64231	0.0177597	0.987371	Down		ENSMUSG00000086946|processed_transcript|Gm15527	-3.60272	0.0325227	0.999848	Down		ENSMUSG00000024905|protein_coding|Mtl5	-3.59389	0.0210061	0.999929	Down		ENSMUSG00000062369|protein_coding|Dub1a	1.75109	2.26646e-05	0.0024044	Up		ENSMUSG00000026131|protein_coding|Dst	-1.10736	6.05326e-07	4.79771e-05	Down		ENSMUSG00000068252|protein_coding|Apol7b	2.43089	1.39076e-07	1.74639e-05	Up		ENSMUSG00000053801|protein_coding|Grwd1	1.41529	1.15579e-14	1.74156e-12	Up
ENSMUSG00000034785|protein_coding|Dio1	-1.82401	0.0211348	0.999684	Down		ENSMUSG00000090502|lincRNA|Gm17735	-3.7126	0.0178624	0.987371	Down		ENSMUSG00000071179|protein_coding|Gm46	-2.56777	0.0328628	0.999848	Down		ENSMUSG00000000247|protein_coding|Lhx2	-1.62922	0.0213721	0.999929	Down		ENSMUSG00000071564|pseudogene|Gm5989	3.77342	2.38981e-05	0.00251178	Up		ENSMUSG00000024165|protein_coding|Hn1l	-1.15944	6.20383e-07	4.82127e-05	Down		ENSMUSG00000060534|protein_coding|Dcc	2.57529	1.44883e-07	1.80094e-05	Up		ENSMUSG00000027663|protein_coding|Zmat3	-1.66215	1.27201e-14	1.88625e-12	Down
ENSMUSG00000086446|processed_transcript|4933426D04Rik	2.71626	0.0214738	0.999684	Up		ENSMUSG00000036123|protein_coding|Slc9a3	1.26432	0.0179286	0.987371	Up		ENSMUSG00000081887|pseudogene|Gm12097	-1.46859	0.0329858	0.999848	Down		ENSMUSG00000042045|protein_coding|Sln	-4.11148	0.0215666	0.999929	Down		ENSMUSG00000027276|protein_coding|Jag1	2.09447	2.4085e-05	0.00251178	Up		ENSMUSG00000054099|protein_coding|Slc25a40	-1.55725	6.30249e-07	4.86633e-05	Down		ENSMUSG00000022432|protein_coding|Smc1b	1.69636	1.7717e-07	2.17539e-05	Up		ENSMUSG00000021591|protein_coding|Glrx	2.11884	1.27845e-14	1.88625e-12	Up
ENSMUSG00000034800|protein_coding|Zfp661	3.1451	0.021822	0.999684	Up		ENSMUSG00000043592|protein_coding|Unc5cl	1.75445	0.0180194	0.987371	Up		ENSMUSG00000068327|protein_coding|Tlx2	3.88471	0.033073	0.999848	Up		ENSMUSG00000017453|protein_coding|Pipox	1.06218	0.0217737	0.999929	Up		ENSMUSG00000040990|protein_coding|Sh3kbp1	1.40933	2.44533e-05	0.00252876	Up		ENSMUSG00000030815|protein_coding|Phkg2	1.11298	8.35369e-07	6.28786e-05	Up		ENSMUSG00000027132|protein_coding|2410042D21Rik	1.00169	2.99432e-07	3.44374e-05	Up		ENSMUSG00000073500|protein_coding|Gm3106	1.5049	1.36539e-14	1.99375e-12	Up
ENSMUSG00000092623|pseudogene|Gm20413	3.50237	0.0219423	0.999684	Up		ENSMUSG00000035863|protein_coding|Palm	-1.02539	0.0181669	0.987371	Down		ENSMUSG00000022619|protein_coding|Mapk8ip2	-1.03347	0.0333521	0.999848	Down		ENSMUSG00000041482|protein_coding|Fam38b	3.27256	0.0221287	0.999929	Up		ENSMUSG00000038366|protein_coding|Lasp1	-1.17696	2.50402e-05	0.00256787	Down		ENSMUSG00000037166|protein_coding|Ppp1r14a	-1.16821	9.23364e-07	6.90677e-05	Down		ENSMUSG00000059498|protein_coding|Fcgr3	1.17412	3.07985e-07	3.50932e-05	Up		ENSMUSG00000073705|protein_coding|Apitd1	1.05887	1.49776e-14	2.16472e-12	Up
ENSMUSG00000032878|protein_coding|Ccdc85a	-1.00251	0.0226697	0.999684	Down		ENSMUSG00000055826|protein_coding|1700008P20Rik	-1.42578	0.0182438	0.987371	Down		ENSMUSG00000031079|protein_coding|Zfp300	1.22766	0.0338548	0.999848	Up		ENSMUSG00000039461|protein_coding|Tcta	-1.12642	0.0223382	0.999929	Down		ENSMUSG00000083530|pseudogene|Gm13867	4.25936	2.59034e-05	0.00261285	Up		ENSMUSG00000031886|protein_coding|Ces2e	-2.8204	1.00221e-06	7.3994e-05	Down		ENSMUSG00000036923|protein_coding|Stox1	1.58261	3.9395e-07	4.40722e-05	Up		ENSMUSG00000046791|protein_coding|2410016O06Rik	1.83364	1.88103e-14	2.66429e-12	Up
ENSMUSG00000044021|protein_coding|Muc19	-2.81581	0.022766	0.999684	Down		ENSMUSG00000027597|protein_coding|Ahcy	2.6102	0.0182675	0.987371	Up		ENSMUSG00000027978|protein_coding|Prss12	-3.331	0.0341083	0.999848	Down		ENSMUSG00000030323|protein_coding|Ift122	-1.0786	0.022486	0.999929	Down		ENSMUSG00000019082|protein_coding|Slc25a22	-1.1706	2.80261e-05	0.00278137	Down		ENSMUSG00000028086|protein_coding|Fbxw7	-1.75547	1.01353e-06	7.3994e-05	Down		ENSMUSG00000074272|protein_coding|Ceacam1	3.51833	4.04182e-07	4.45851e-05	Up		ENSMUSG00000022897|protein_coding|Dyrk1a	1.58009	2.25219e-14	3.15842e-12	Up
ENSMUSG00000031073|protein_coding|Fgf15	1.34367	0.0227763	0.999684	Up		ENSMUSG00000091643|protein_coding|Zscan4b	1.0145	0.019133	0.987371	Up		ENSMUSG00000043583|protein_coding|4930470P17Rik	2.39623	0.0341588	0.999848	Up		ENSMUSG00000056130|protein_coding|Ticam2	1.15139	0.0227616	0.999929	Up		ENSMUSG00000028291|protein_coding|Akirin2	1.39352	2.83524e-05	0.00279123	Up		ENSMUSG00000034930|protein_coding|Rtkn	-2.51481	1.14189e-06	8.2326e-05	Down		ENSMUSG00000023906|protein_coding|Cldn6	-1.32209	4.05781e-07	4.45851e-05	Down		ENSMUSG00000036114|protein_coding|2810432D09Rik	1.74076	2.53939e-14	3.52627e-12	Up
ENSMUSG00000023007|protein_coding|Prpf40b	2.27121	0.0228128	0.999684	Up		ENSMUSG00000073755|protein_coding|5730409E04Rik	1.34235	0.0192394	0.987371	Up		ENSMUSG00000044744|protein_coding|1700001G17Rik	-1.2297	0.0341697	0.999848	Down		ENSMUSG00000018341|protein_coding|Il12rb2	-1.1718	0.0228794	0.999929	Down		ENSMUSG00000070619|protein_coding|Gm13119	1.91841	3.08203e-05	0.00295445	Up		ENSMUSG00000067702|protein_coding|Tuba3a	1.35472	1.22187e-06	8.75649e-05	Up		ENSMUSG00000083556|pseudogene|Gm9043	3.38921	4.7225e-07	5.09885e-05	Up		ENSMUSG00000029524|protein_coding|Sirt4	-2.03582	5.09497e-14	7.00633e-12	Down
ENSMUSG00000072995|protein_coding|Cpxcr1	2.34989	0.0228945	0.999684	Up		ENSMUSG00000059625|protein_coding|Sohlh1	-1.06938	0.0195421	0.987371	Down		ENSMUSG00000058715|protein_coding|Fcer1g	2.20565	0.0346911	0.999848	Up		ENSMUSG00000031554|protein_coding|Adam5	-4.28316	0.0232388	0.999929	Down		ENSMUSG00000024501|protein_coding|Dpysl3	2.06699	3.09009e-05	0.00295445	Up		ENSMUSG00000026048|protein_coding|Ercc5	-1.24452	1.27272e-06	9.06275e-05	Down		ENSMUSG00000024870|protein_coding|Rab1b	-1.16335	5.00648e-07	5.30892e-05	Down		ENSMUSG00000030407|protein_coding|Qpctl	-2.05024	6.26583e-14	8.53358e-12	Down
ENSMUSG00000075045|protein_coding|Gm4981	1.1775	0.0229195	0.999684	Up		ENSMUSG00000043556|protein_coding|Fbxl7	1.14366	0.0196459	0.987371	Up		ENSMUSG00000071207|pseudogene|Gm8587	-4.05404	0.0348539	0.999848	Down		ENSMUSG00000085169|lincRNA|Gm10785	-1.61625	0.023297	0.999929	Down		ENSMUSG00000089716|pseudogene|Gm6264	1.85821	3.09706e-05	0.00295445	Up		ENSMUSG00000048040|protein_coding|Arxes2	2.26002	1.27975e-06	9.06275e-05	Up		ENSMUSG00000091905|pseudogene|Gm6395	1.64794	5.02253e-07	5.30892e-05	Up		ENSMUSG00000056529|protein_coding|Ptafr	5.67304	7.66314e-14	1.03372e-11	Up
ENSMUSG00000037032|protein_coding|Apbb1	1.05415	0.0230441	0.999684	Up		ENSMUSG00000078894|protein_coding|2210418O10Rik	-3.95776	0.0199309	0.987371	Down		ENSMUSG00000047003|protein_coding|Zfp41	-1.90933	0.0350738	0.999848	Down		ENSMUSG00000034308|protein_coding|Sdr42e1	-2.51998	0.0233423	0.999929	Down		ENSMUSG00000021610|protein_coding|Clptm1l	1.10377	3.36647e-05	0.00316242	Up		ENSMUSG00000053560|protein_coding|Ier2	-1.52455	1.37843e-06	9.64743e-05	Down		ENSMUSG00000027478|protein_coding|Dnmt3b	-1.26156	5.04749e-07	5.30892e-05	Down		ENSMUSG00000032475|protein_coding|Nck1	1.43928	7.80273e-14	1.04262e-11	Up
ENSMUSG00000074763|processed_transcript|Gm14105	1.81649	0.0232386	0.999684	Up		ENSMUSG00000082345|pseudogene|Gm13622	1.17537	0.0200433	0.987371	Up		ENSMUSG00000026748|protein_coding|Plxdc2	1.11134	0.0358207	0.999848	Up		ENSMUSG00000083282|protein_coding|Ctsf	-2.16516	0.0233829	0.999929	Down		ENSMUSG00000054808|protein_coding|Actn4	-1.10261	3.41329e-05	0.00318212	Down		ENSMUSG00000062252|protein_coding|Lhfpl5	1.63758	1.43445e-06	9.92339e-05	Up		ENSMUSG00000030769|protein_coding|Slc5a11	-1.03223	5.31407e-07	5.54194e-05	Down		ENSMUSG00000006411|protein_coding|Pvrl4	-3.45742	7.96836e-14	1.0548e-11	Down
ENSMUSG00000045349|protein_coding|Sh2d5	3.71387	0.0232447	0.999684	Up		ENSMUSG00000042655|protein_coding|Fam159b	1.2189	0.0204151	0.987371	Up		ENSMUSG00000021950|protein_coding|Anxa8	-2.67153	0.0369392	0.999848	Down		ENSMUSG00000083618|pseudogene|Gm11771	1.37241	0.0238108	0.999929	Up		ENSMUSG00000061171|protein_coding|Slc38a11	1.78357	3.62023e-05	0.00328108	Up		ENSMUSG00000020017|protein_coding|Hal	-2.14708	1.8543e-06	0.000124676	Down		ENSMUSG00000018476|protein_coding|Kdm6b	-1.04263	6.84634e-07	7.02092e-05	Down		ENSMUSG00000049950|protein_coding|Rpp38	1.77205	8.44203e-14	1.10716e-11	Up
ENSMUSG00000025229|protein_coding|Pitx3	4.49759	0.0233355	0.999684	Up		ENSMUSG00000091683|lincRNA|Gm17357	-2.48367	0.0206212	0.987371	Down		ENSMUSG00000031125|protein_coding|3830403N18Rik	-1.22087	0.0376821	0.999848	Down		ENSMUSG00000037325|protein_coding|Bbs7	-1.1682	0.024007	0.999929	Down		ENSMUSG00000064600|snoRNA|SNORA13	1.17616	3.62878e-05	0.00328108	Up		ENSMUSG00000019808|protein_coding|Adat2	-1.2297	1.97548e-06	0.000132081	Down		ENSMUSG00000010592|protein_coding|Dazl	1.48123	7.08313e-07	7.20372e-05	Up		ENSMUSG00000052459|protein_coding|Atp6v1a	-1.23449	8.59265e-14	1.11657e-11	Down
ENSMUSG00000091971|protein_coding|Hspa1a	1.1853	0.0239502	0.999684	Up		ENSMUSG00000057596|protein_coding|Trim30d	2.73636	0.0206218	0.987371	Up		ENSMUSG00000084880|processed_transcript|Gm14872	3.67089	0.0383315	0.999848	Up		ENSMUSG00000079479|protein_coding|Gm9112	-3.76135	0.0241618	0.999929	Down		ENSMUSG00000027834|protein_coding|Serpini1	1.76894	3.77917e-05	0.00337003	Up		ENSMUSG00000020892|protein_coding|Aloxe3	1.367	2.05808e-06	0.000136084	Up		ENSMUSG00000004951|protein_coding|Hspb1	-1.00074	8.00139e-07	8.00529e-05	Down		ENSMUSG00000004952|protein_coding|Rasa4	-3.55631	8.99347e-14	1.15803e-11	Down
ENSMUSG00000009394|protein_coding|Syn2	1.53982	0.0242984	0.999684	Up		ENSMUSG00000092484|pseudogene|RP24-165O16.1	-3.76529	0.02064	0.987371	Down		ENSMUSG00000073164|processed_transcript|2410018L13Rik	-3.1633	0.0383428	0.999848	Down		ENSMUSG00000039013|protein_coding|Siglec5	-1.31292	0.0248124	0.999929	Down		ENSMUSG00000062624|protein_coding|Cyp2c67	3.05208	3.86004e-05	0.00341738	Up		ENSMUSG00000006411|protein_coding|Pvrl4	-2.08305	2.19111e-06	0.000143296	Down		ENSMUSG00000035522|protein_coding|Tsga8	1.84101	9.21316e-07	9.14332e-05	Up		ENSMUSG00000027628|protein_coding|0610011L14Rik	1.17666	9.50199e-14	1.21249e-11	Up
ENSMUSG00000073524|protein_coding|Gm10526	1.08165	0.0245306	0.999684	Up		ENSMUSG00000045038|protein_coding|Prkce	-3.44013	0.020933	0.987371	Down		ENSMUSG00000093077|miRNA|AC113316.1	-1.91587	0.0389581	0.999848	Down		ENSMUSG00000063260|protein_coding|Syt10	-1.36697	0.024844	0.999929	Down		ENSMUSG00000040451|protein_coding|Sgms1	1.10828	4.07764e-05	0.00358425	Up		ENSMUSG00000042275|protein_coding|Pelo	1.54917	2.2337e-06	0.000145288	Up		ENSMUSG00000030994|protein_coding|D7Ertd443e	1.64715	9.98001e-07	9.74715e-05	Up		ENSMUSG00000041241|protein_coding|Mul1	1.53683	1.05826e-13	1.33832e-11	Up
ENSMUSG00000021303|protein_coding|Gng4	-1.29057	0.0246428	0.999684	Down		ENSMUSG00000034226|protein_coding|Rhov	-3.85098	0.0210112	0.987371	Down		ENSMUSG00000081282|pseudogene|Gm13836	2.68044	0.0392083	0.999848	Up		ENSMUSG00000029752|protein_coding|Asns	1.05475	0.024879	0.999929	Up		ENSMUSG00000079108|protein_coding|Srp54b	1.28647	4.5829e-05	0.0039998	Up		ENSMUSG00000032577|protein_coding|Mapkapk3	-1.42565	2.55985e-06	0.00016484	Down		ENSMUSG00000038644|protein_coding|Pold1	-1.66382	1.03459e-06	9.86948e-05	Down		ENSMUSG00000019897|protein_coding|Ccdc59	1.08909	1.38055e-13	1.73046e-11	Up
ENSMUSG00000084256|pseudogene|Gm14976	1.9914	0.0247591	0.999684	Up		ENSMUSG00000068860|protein_coding|Gm128	-1.14904	0.0210804	0.987371	Down		ENSMUSG00000042351|protein_coding|Grap2	2.23452	0.0393198	0.999848	Up		ENSMUSG00000069181|lincRNA|Gm17681	1.6056	0.0258109	0.999929	Up		ENSMUSG00000068856|protein_coding|Sf3b4	-1.12261	4.88879e-05	0.00412065	Down		ENSMUSG00000060181|protein_coding|Slc35e3	-1.20366	2.56185e-06	0.00016484	Down		ENSMUSG00000072791|protein_coding|Abcb5	1.13691	1.11505e-06	0.000104747	Up		ENSMUSG00000024487|protein_coding|Yipf5	1.01583	1.73122e-13	2.15096e-11	Up
ENSMUSG00000049013|protein_coding|Prss48	-3.81011	0.0249011	0.999684	Down		ENSMUSG00000083695|processed_transcript|1700045I19Rik	1.01304	0.0214344	0.987371	Up		ENSMUSG00000053279|protein_coding|Aldh1a1	2.87167	0.0394098	0.999848	Up		ENSMUSG00000043602|protein_coding|Zfp3	-1.04959	0.0260005	0.999929	Down		ENSMUSG00000074429|protein_coding|Gm9116	2.53725	5.97123e-05	0.00486636	Up		ENSMUSG00000027387|protein_coding|Zc3h8	-1.05636	2.58996e-06	0.000165757	Down		ENSMUSG00000083530|pseudogene|Gm13867	4.93164	1.18898e-06	0.000108617	Up		ENSMUSG00000015787|protein_coding|Abo	1.29274	2.19669e-13	2.70556e-11	Up
ENSMUSG00000087230|protein_coding|2310006M14Rik	-1.95071	0.0249571	0.999684	Down		ENSMUSG00000087519|lincRNA|AV039307	1.06613	0.0214708	0.987371	Up		ENSMUSG00000041608|protein_coding|Entpd3	1.08664	0.0394445	0.999848	Up		ENSMUSG00000056155|protein_coding|Nanos3	1.06085	0.0265852	0.999929	Up		ENSMUSG00000078517|protein_coding|C230096C10Rik	-1.091	6.10505e-05	0.00491038	Down		ENSMUSG00000026171|protein_coding|Rnf25	1.13028	3.09907e-06	0.000193176	Up		ENSMUSG00000078792|protein_coding|Gm5890	2.75846	1.3127e-06	0.000117958	Up		ENSMUSG00000037070|protein_coding|Rbmxrt	1.04332	3.28811e-13	3.94684e-11	Up
ENSMUSG00000005983|protein_coding|1700037C18Rik	-3.2986	0.0249578	0.999684	Down		ENSMUSG00000064115|protein_coding|Cadm2	-3.56103	0.0214913	0.987371	Down		ENSMUSG00000020258|protein_coding|Glyctk	-2.73466	0.0397468	0.999848	Down		ENSMUSG00000078906|protein_coding|Gm14444	-1.351	0.0266157	0.999929	Down		ENSMUSG00000028670|protein_coding|Lypla2	-1.38315	7.08765e-05	0.00552029	Down		ENSMUSG00000000958|protein_coding|Slc7a7	-1.81467	3.40248e-06	0.000206705	Down		ENSMUSG00000048231|protein_coding|H2-M10.4	6.68175	1.3132e-06	0.000117958	Up		ENSMUSG00000073543|pseudogene|Chmp1b	1.16597	3.5782e-13	4.25896e-11	Up
ENSMUSG00000085613|lincRNA|5730420D15Rik	4.03652	0.0250715	0.999684	Up		ENSMUSG00000031179|protein_coding|3830417A13Rik	1.14545	0.0216377	0.987371	Up		ENSMUSG00000029204|protein_coding|Rhoh	1.05538	0.0399339	0.999848	Up		ENSMUSG00000085866|processed_transcript|Gm15218	1.17	0.0267591	0.999929	Up		ENSMUSG00000073524|protein_coding|Gm10526	5.97419	8.80837e-05	NA	Up		ENSMUSG00000090150|protein_coding|Acad11	-1.22094	3.52798e-06	0.000212022	Down		ENSMUSG00000078980|pseudogene|Gm2035	4.24182	1.32369e-06	0.000118038	Up		ENSMUSG00000037957|protein_coding|Wdr20a	1.29343	4.555e-13	5.28828e-11	Up
ENSMUSG00000079349|protein_coding|Magea5	1.02998	0.0254788	0.999684	Up		ENSMUSG00000067916|protein_coding|Gm13139	-1.1542	0.0219048	0.987371	Down		ENSMUSG00000074764|protein_coding|Sel1l2	-1.13956	0.0403896	0.999848	Down		ENSMUSG00000039577|protein_coding|Nphp4	-1.8616	0.026826	0.999929	Down		ENSMUSG00000030484|protein_coding|Lypd5	-1.29792	0.000102213	0.0078126	Down		ENSMUSG00000021636|protein_coding|Marveld2	1.36357	3.5471e-06	0.000212022	Up		ENSMUSG00000070336|protein_coding|Fbxo47	2.2304	1.35231e-06	0.000118435	Up		ENSMUSG00000049969|protein_coding|Plekhf2	1.12639	5.30283e-13	6.10645e-11	Up
ENSMUSG00000073434|protein_coding|Wdr90	1.09655	0.0255523	0.999684	Up		ENSMUSG00000020804|protein_coding|Aanat	1.24034	0.0220959	0.987371	Up		ENSMUSG00000051729|protein_coding|Gm5087	1.13848	0.0404237	0.999848	Up		ENSMUSG00000005823|protein_coding|Gpr108	-1.18167	0.0268403	0.999929	Down		ENSMUSG00000022018|protein_coding|1190002H23Rik	1.63313	0.00010582	0.00803841	Up		ENSMUSG00000046733|protein_coding|Gprc5a	-1.20507	3.60068e-06	0.000212022	Down		ENSMUSG00000071089|protein_coding|Trim75	2.28402	1.35676e-06	0.000118435	Up		ENSMUSG00000020397|protein_coding|Med7	1.14212	6.56186e-13	7.49534e-11	Up
ENSMUSG00000007041|protein_coding|Clic1	1.05014	0.025576	0.999684	Up		ENSMUSG00000015843|protein_coding|Rxrg	-3.72187	0.0222826	0.987371	Down		ENSMUSG00000083144|pseudogene|Gm14334	3.33279	0.0405106	0.999848	Up		ENSMUSG00000090263|processed_transcript|D730045A05Rik	2.85377	0.0275524	0.999929	Up		ENSMUSG00000066383|protein_coding|Iqcf1	1.34921	0.000107554	0.00812	Up		ENSMUSG00000028617|protein_coding|Lrrc42	1.05203	3.60555e-06	0.000212022	Up		ENSMUSG00000028132|protein_coding|Tmem56	1.32737	1.35701e-06	0.000118435	Up		ENSMUSG00000059552|protein_coding|Trp53	-1.18142	6.8723e-13	7.78714e-11	Down
ENSMUSG00000043801|pseudogene|Gm9786	1.18462	0.0256874	0.999684	Up		ENSMUSG00000073530|protein_coding|Pappa2	-2.89253	0.022525	0.987371	Down		ENSMUSG00000078487|protein_coding|E230028L10Rik	-1.4421	0.040593	0.999848	Down		ENSMUSG00000073755|protein_coding|5730409E04Rik	1.23954	0.0279046	0.999929	Up		ENSMUSG00000045693|protein_coding|Nlrp4e	1.48971	0.000109228	0.00819611	Up		ENSMUSG00000087676|lincRNA|9230114K14Rik	-1.2714	4.1708e-06	0.000239981	Down		ENSMUSG00000090376|protein_coding|Gm6882	3.08861	1.38091e-06	0.000119673	Up		ENSMUSG00000022875|protein_coding|Kng1	1.64124	6.96017e-13	7.82411e-11	Up
ENSMUSG00000025582|protein_coding|Nptx1	1.07428	0.0258041	0.999684	Up		ENSMUSG00000071451|protein_coding|Psmg4	-1.16749	0.0228079	0.987371	Down		ENSMUSG00000031283|protein_coding|Chrdl1	-2.41172	0.0407204	0.999848	Down		ENSMUSG00000063430|protein_coding|Wscd2	-3.58882	0.027996	0.999929	Down		ENSMUSG00000033420|protein_coding|Antxr1	1.84598	0.000110482	0.00823993	Up		ENSMUSG00000029524|protein_coding|Sirt4	-1.18407	4.36887e-06	0.000248984	Down		ENSMUSG00000045973|protein_coding|Mcart1	1.09409	1.48535e-06	0.00012632	Up		ENSMUSG00000079316|protein_coding|Rab9	1.3303	7.59356e-13	8.46892e-11	Up
ENSMUSG00000017466|protein_coding|Timp2	1.44129	0.0262929	0.999684	Up		ENSMUSG00000031073|protein_coding|Fgf15	1.31531	0.0231291	0.987371	Up		ENSMUSG00000051627|protein_coding|Hist1h1e	-3.5767	0.0417261	0.999848	Down		ENSMUSG00000049285|protein_coding|Mblac1	3.94841	0.0282585	0.999929	Up		ENSMUSG00000057193|protein_coding|Slc44a2	-1.26492	0.000112561	0.0083444	Down		ENSMUSG00000056529|protein_coding|Ptafr	3.56307	4.78309e-06	0.000270019	Up		ENSMUSG00000026547|protein_coding|Tagln2	-1.07506	1.48842e-06	0.00012632	Down		ENSMUSG00000044949|protein_coding|Ubtd2	1.80844	7.82509e-13	8.65895e-11	Up
ENSMUSG00000083679|pseudogene|Gm12892	1.29446	0.0270035	0.999684	Up		ENSMUSG00000036834|protein_coding|Plch1	-3.35416	0.0231919	0.987371	Down		ENSMUSG00000086716|processed_transcript|Gm11629	1.54339	0.0418616	0.999848	Up		ENSMUSG00000025529|protein_coding|Zfp711	-1.47178	0.0286778	0.999929	Down		ENSMUSG00000022867|protein_coding|Usp25	1.25426	0.000114284	0.00842141	Up		ENSMUSG00000078521|protein_coding|2610002D18Rik	1.08619	4.83191e-06	0.000271494	Up		ENSMUSG00000074429|protein_coding|Gm9116	3.0826	1.63584e-06	0.000136943	Up		ENSMUSG00000072824|protein_coding|Gm7792	1.57478	7.91784e-13	8.69367e-11	Up
ENSMUSG00000042254|protein_coding|Cilp	1.51763	0.027328	0.999684	Up		ENSMUSG00000062157|protein_coding|Il28ra	1.56386	0.0233621	0.987371	Up		ENSMUSG00000078955|processed_transcript|Gm14222	1.44384	0.0421464	0.999848	Up		ENSMUSG00000058361|protein_coding|Lhfpl3	-1.2507	0.0287357	0.999929	Down		ENSMUSG00000031024|protein_coding|St5	-1.29109	0.00011725	0.00851021	Down		ENSMUSG00000060586|protein_coding|H2-Eb1	-2.09051	5.42006e-06	0.000294851	Down		ENSMUSG00000004952|protein_coding|Rasa4	-2.25495	1.66789e-06	0.000138683	Down		ENSMUSG00000042106|protein_coding|6230427J02Rik	1.984	8.27974e-13	8.98765e-11	Up
ENSMUSG00000028364|protein_coding|Tnc	-2.32516	0.0279764	0.999684	Down		ENSMUSG00000086022|protein_coding|Rad51ap2	2.05706	0.023424	0.987371	Up		ENSMUSG00000040434|protein_coding|Gyltl1b	-1.5091	0.0434113	0.999848	Down		ENSMUSG00000028012|protein_coding|Rrh	-1.15611	0.0290852	0.999929	Down		ENSMUSG00000004929|protein_coding|Thop1	-1.07279	0.000117564	0.00851021	Down		ENSMUSG00000037999|protein_coding|Arap2	-1.24439	5.56559e-06	0.000301044	Down		ENSMUSG00000043789|protein_coding|Vwce	-1.61768	1.70828e-06	0.00014042	Down		ENSMUSG00000041506|protein_coding|Rrp9	-1.10284	8.3125e-13	8.98765e-11	Down
ENSMUSG00000023912|protein_coding|Slc25a27	3.21272	0.0299957	0.999684	Up		ENSMUSG00000086757|processed_transcript|Gm2309	1.19665	0.0234375	0.987371	Up		ENSMUSG00000017950|protein_coding|Hnf4a	-2.76432	0.0441732	0.999848	Down		ENSMUSG00000060621|protein_coding|Nkpd1	-3.84165	0.0291318	0.999929	Down		ENSMUSG00000024066|protein_coding|Xdh	1.72255	0.000123842	0.00886046	Up		ENSMUSG00000026469|protein_coding|Xpr1	-1.36617	5.78943e-06	0.000307946	Down		ENSMUSG00000047508|protein_coding|Mbd3l2	1.14673	1.83441e-06	0.000148515	Up		ENSMUSG00000024142|protein_coding|Mlst8	1.19467	8.37692e-13	8.98869e-11	Up
ENSMUSG00000004360|protein_coding|9330159F19Rik	2.3834	0.0301874	0.999684	Up		ENSMUSG00000071550|protein_coding|Wdr52	-1.58229	0.0238584	0.987371	Down		ENSMUSG00000091721|protein_coding|Gm5549	-4.45366	0.044822	0.999848	Down		ENSMUSG00000072952|protein_coding|Gm5878	-4.34228	0.029797	0.999929	Down		ENSMUSG00000001750|protein_coding|Tcirg1	-1.15954	0.000126677	0.00896671	Down		ENSMUSG00000022528|protein_coding|Hes1	-1.13777	6.35689e-06	0.000332224	Down		ENSMUSG00000071564|pseudogene|Gm5989	4.3077	1.93409e-06	0.000154551	Up		ENSMUSG00000034906|protein_coding|Ncaph	-1.19728	9.86166e-13	1.05023e-10	Down
ENSMUSG00000054885|protein_coding|4930578G10Rik	-2.01361	0.0307943	0.999684	Down		ENSMUSG00000031323|protein_coding|Dmrtc1a	1.75748	0.0242185	0.987371	Up		ENSMUSG00000033318|protein_coding|Gstt2	1.79782	0.0448577	0.999848	Up		ENSMUSG00000050064|protein_coding|Zfp697	-3.63322	0.0298188	0.999929	Down		ENSMUSG00000074312|protein_coding|Gm6176	2.33553	0.000131757	0.00921248	Up		ENSMUSG00000040624|protein_coding|Plekhg1	-2.4829	7.27631e-06	0.000372149	Down		ENSMUSG00000091835|protein_coding|Gm2075	5.639	2.15008e-06	0.000169608	Up		ENSMUSG00000030347|protein_coding|D6Wsu163e	-1.60399	1.00185e-12	1.05897e-10	Down
ENSMUSG00000079350|protein_coding|Magea8	1.25414	0.0309014	0.999684	Up		ENSMUSG00000014763|protein_coding|Fam120b	-1.10675	0.0242489	0.987371	Down		ENSMUSG00000037325|protein_coding|Bbs7	-1.00381	0.0465599	0.999848	Down		ENSMUSG00000054431|protein_coding|Olfr450	1.44521	0.029836	0.999929	Up		ENSMUSG00000022883|protein_coding|Robo1	2.72168	0.000134157	0.00932731	Up		ENSMUSG00000029101|protein_coding|Rgs12	-2.21119	7.42327e-06	0.00037805	Down		ENSMUSG00000035329|protein_coding|Fbxo33	1.1714	2.20227e-06	0.000172618	Up		ENSMUSG00000036850|protein_coding|Mrpl41	1.19608	1.18261e-12	1.24077e-10	Up
ENSMUSG00000085140|lincRNA|Gm2155	3.29993	0.0309526	0.999684	Up		ENSMUSG00000028019|protein_coding|Pdgfc	4.53959	0.0242516	0.987371	Up		ENSMUSG00000071292|protein_coding|Gm5451	3.62173	0.0465872	0.999848	Up		ENSMUSG00000089820|processed_transcript|Gm15775	-2.77543	0.0299911	0.999929	Down		ENSMUSG00000044703|protein_coding|Phf11	2.36749	0.000138363	0.00956101	Up		ENSMUSG00000072572|protein_coding|Slc39a2	1.15904	8.46808e-06	0.000420523	Up		ENSMUSG00000028766|protein_coding|Alpl	-1.16701	2.38766e-06	0.000185966	Down		ENSMUSG00000063354|protein_coding|Slc39a4	-1.0779	1.28293e-12	1.32638e-10	Down
ENSMUSG00000081726|pseudogene|Gm13202	1.1481	0.030954	0.999684	Up		ENSMUSG00000078887|protein_coding|Gm6710	-2.29373	0.0248813	0.987371	Down		ENSMUSG00000026697|protein_coding|Myoc	-4.50277	0.0471264	0.999848	Down		ENSMUSG00000055826|protein_coding|1700008P20Rik	-1.24113	0.0300253	0.999929	Down		ENSMUSG00000022436|protein_coding|Sh3bp1	-2.16481	0.000139391	0.00956101	Down		ENSMUSG00000087107|processed_transcript|AI662270	1.28407	8.59515e-06	0.00042344	Up		ENSMUSG00000036478|protein_coding|Btg1	1.00609	2.55206e-06	0.000196285	Up		ENSMUSG00000018599|protein_coding|Smcr7	2.10912	1.98651e-12	2.0389e-10	Up
ENSMUSG00000072818|protein_coding|Gm16513	-1.32402	0.031353	0.999684	Down		ENSMUSG00000077704|snoRNA|Snord89	-4.05398	0.0255186	0.987371	Down		ENSMUSG00000035491|protein_coding|1600014K23Rik	3.25695	0.0473305	0.999848	Up		ENSMUSG00000090103|processed_transcript|Gm16094	-1.54225	0.0304972	0.999929	Down		ENSMUSG00000022048|protein_coding|Dpysl2	-1.14439	0.000139849	0.00956101	Down		ENSMUSG00000027474|protein_coding|BC020535	2.2959	8.59758e-06	0.00042344	Up		ENSMUSG00000028970|protein_coding|Abcb1b	-1.24546	2.64417e-06	0.000199556	Down		ENSMUSG00000043311|protein_coding|D17H6S53E	2.26411	3.08519e-12	3.12133e-10	Up
ENSMUSG00000031079|protein_coding|Zfp300	1.30855	0.0315554	0.999684	Up		ENSMUSG00000028773|protein_coding|Fabp3	-1.33272	0.0258066	0.987371	Down		ENSMUSG00000069873|protein_coding|4930438A08Rik	-2.39439	0.0475758	0.999848	Down		ENSMUSG00000022103|protein_coding|Gfra2	-3.86445	0.0311506	0.999929	Down		ENSMUSG00000072905|protein_coding|Gm5662	2.67004	0.000151364	0.0101786	Up		ENSMUSG00000028970|protein_coding|Abcb1b	-1.00556	9.34383e-06	0.000456437	Down		ENSMUSG00000087635|pseudogene|Gm13414	1.80641	2.65104e-06	0.000199556	Up		ENSMUSG00000032577|protein_coding|Mapkapk3	-2.14661	3.71598e-12	3.73285e-10	Down
ENSMUSG00000022408|protein_coding|Fam83f	-3.80594	0.0317028	0.999684	Down		ENSMUSG00000049107|protein_coding|Ntf3	1.58827	0.0259458	0.987371	Up		ENSMUSG00000030782|protein_coding|Tgfb1i1	3.88284	0.0477963	0.999848	Up		ENSMUSG00000044350|protein_coding|9030625A04Rik	-3.78376	0.031162	0.999929	Down		ENSMUSG00000049606|protein_coding|Zfp644	1.1652	0.000161448	0.0106117	Up		ENSMUSG00000043162|protein_coding|Pigy	1.17006	1.05688e-05	0.000505948	Up		ENSMUSG00000020325|protein_coding|Fstl3	-1.03265	2.65945e-06	0.000199556	Down		ENSMUSG00000038891|protein_coding|Prl3b1	1.38242	4.37491e-12	4.36382e-10	Up
ENSMUSG00000032403|protein_coding|2300009A05Rik	2.27149	0.0318528	0.999684	Up		ENSMUSG00000053137|protein_coding|Mapk11	1.1993	0.0260537	0.987371	Up		ENSMUSG00000092623|pseudogene|Gm20413	2.96881	0.0478679	0.999848	Up		ENSMUSG00000083482|pseudogene|Gm14706	-3.07121	0.0314415	0.999929	Down		ENSMUSG00000036885|protein_coding|Arhgef26	1.25691	0.000168637	0.0108652	Up		ENSMUSG00000038776|protein_coding|Ephx1	-1.06641	1.15621e-05	0.000551295	Down		ENSMUSG00000031709|protein_coding|Tbc1d9	2.07537	2.75615e-06	0.00020432	Up		ENSMUSG00000026831|protein_coding|1700007K13Rik	-2.02858	4.55327e-12	4.50997e-10	Down
ENSMUSG00000089886|pseudogene|Gm16184	1.13111	0.032251	0.999684	Up		ENSMUSG00000025576|protein_coding|Rbfox3	-4.0987	0.0267054	0.987371	Down		ENSMUSG00000045349|protein_coding|Sh2d5	3.16609	0.0481017	0.999848	Up		ENSMUSG00000086370|lincRNA|B230206F22Rik	1.50303	0.0315932	0.999929	Up		ENSMUSG00000032537|protein_coding|Ephb1	3.05896	0.000173315	0.0110209	Up		ENSMUSG00000028278|protein_coding|Rragd	-1.12786	1.18253e-05	0.000561608	Down		ENSMUSG00000034509|protein_coding|Mad2l1bp	1.00671	2.80386e-06	0.000205115	Up		ENSMUSG00000035399|protein_coding|3230401D17Rik	1.35531	5.25231e-12	5.16623e-10	Up
ENSMUSG00000033882|protein_coding|Rbm46	-2.58559	0.0323385	0.999684	Down		ENSMUSG00000005950|protein_coding|P2rx5	-2.07096	0.0272787	0.987371	Down		ENSMUSG00000055805|protein_coding|Fmnl1	2.14403	0.0483792	0.999848	Up		ENSMUSG00000087230|protein_coding|2310006M14Rik	-1.74307	0.0316933	0.999929	Down		ENSMUSG00000024552|protein_coding|Slc14a2	2.90677	0.000175359	0.0110209	Up		ENSMUSG00000038352|protein_coding|Arl5c	1.0174	1.20647e-05	0.000568224	Up		ENSMUSG00000072944|protein_coding|Nup62cl	1.55381	2.81688e-06	0.000205115	Up		ENSMUSG00000038806|protein_coding|BC031781	1.22821	5.41366e-12	5.28821e-10	Up
ENSMUSG00000022661|protein_coding|Cd200	-1.11783	0.0327649	0.999684	Down		ENSMUSG00000034639|protein_coding|Setmar	-1.35486	0.0273515	0.987371	Down		ENSMUSG00000071867|pseudogene|Gm6304	-2.24706	0.0484488	0.999848	Down		ENSMUSG00000022707|protein_coding|Gbe1	-1.06468	0.0318596	0.999929	Down		ENSMUSG00000032898|protein_coding|Fbxo21	-1.25804	0.000177248	0.0110209	Down		ENSMUSG00000080076|pseudogene|Hist1h2aj	2.3686	1.24136e-05	0.000573613	Up		ENSMUSG00000023143|protein_coding|Nagpa	-1.25898	2.92586e-06	0.000211778	Down		ENSMUSG00000043858|protein_coding|Nup62	1.11593	5.80429e-12	5.63096e-10	Up
ENSMUSG00000055737|protein_coding|Ghr	-1.70967	0.0329209	0.999684	Down		ENSMUSG00000086419|lincRNA|4933408J17Rik	-3.82718	0.0273597	0.987371	Down		ENSMUSG00000043485|protein_coding|Krt34	3.83329	0.0492181	0.999848	Up		ENSMUSG00000044125|lincRNA|9530080O11Rik	-1.77134	0.0318662	0.999929	Down		ENSMUSG00000034974|protein_coding|Dapk3	1.49357	0.000178683	0.0110209	Up		ENSMUSG00000074749|protein_coding|Plk1s1	1.27619	1.26674e-05	0.00058078	Up		ENSMUSG00000030275|protein_coding|Etnk1	1.39247	2.97047e-06	0.000212527	Up		ENSMUSG00000070923|protein_coding|Klhl9	1.81065	7.24652e-12	6.98229e-10	Up
ENSMUSG00000066838|protein_coding|Zfp772	1.2464	0.0334692	0.999684	Up		ENSMUSG00000025161|protein_coding|Slc16a3	-1.71432	0.027628	0.987371	Down		ENSMUSG00000025934|protein_coding|Gsta3	1.30508	0.0493755	0.999848	Up		ENSMUSG00000030083|protein_coding|Abtb1	-1.48541	0.0321722	0.999929	Down		ENSMUSG00000020238|protein_coding|Ncln	-1.14847	0.000179906	0.0110209	Down		ENSMUSG00000048497|protein_coding|Mmgt2	1.33418	1.27143e-05	0.00058078	Up		ENSMUSG00000025647|protein_coding|Shisa5	-1.68174	3.15748e-06	0.000222034	Down		ENSMUSG00000037845|protein_coding|Fdxacb1	1.44196	7.84687e-12	7.50967e-10	Up
ENSMUSG00000065659|snRNA|U6	-1.76821	0.0335589	0.999684	Down		ENSMUSG00000036251|protein_coding|Trpm8	-1.58913	0.027719	0.987371	Down		ENSMUSG00000086379|processed_transcript|1700026D11Rik	3.46303	0.049395	0.999848	Up		ENSMUSG00000084256|pseudogene|Gm14976	1.84022	0.0321905	0.999929	Up		ENSMUSG00000048234|protein_coding|Rnf149	1.00949	0.000180161	0.0110209	Up		ENSMUSG00000021950|protein_coding|Anxa8	-1.28771	1.43308e-05	0.000644778	Down		ENSMUSG00000038024|protein_coding|Dennd4c	1.1191	4.41743e-06	0.000297054	Up		ENSMUSG00000048497|protein_coding|Mmgt2	2.0441	7.92656e-12	7.53502e-10	Up
ENSMUSG00000036030|protein_coding|Prtg	1.52547	0.0336267	0.999684	Up		ENSMUSG00000027403|protein_coding|Tgm6	-2.97328	0.0281258	0.987371	Down		ENSMUSG00000037731|protein_coding|BC013712	1.65316	0.0494357	0.999848	Up		ENSMUSG00000025086|protein_coding|Trub1	-1.3839	0.0325503	0.999929	Down		ENSMUSG00000044700|protein_coding|Tmem201	-1.13314	0.000190341	0.0115075	Down		ENSMUSG00000015889|protein_coding|Lta4h	-1.28672	1.55163e-05	0.000687776	Down		ENSMUSG00000028435|protein_coding|Aqp3	-1.05082	4.71191e-06	0.000315134	Down		ENSMUSG00000044147|protein_coding|Arf6	1.63172	8.60385e-12	8.12433e-10	Up
ENSMUSG00000021565|protein_coding|Slc6a19	4.38753	0.0336434	0.999684	Up		ENSMUSG00000023206|protein_coding|Il15ra	1.43767	0.028873	0.987371	Up		ENSMUSG00000038227|protein_coding|Hoxa9	-1.63705	0.0494483	0.999848	Down		ENSMUSG00000003581|protein_coding|Rnf215	-1.3279	0.0326431	0.999929	Down		ENSMUSG00000009628|protein_coding|Tex15	1.33704	0.000190763	0.0115075	Up		ENSMUSG00000012705|protein_coding|Retn	1.8237	1.60156e-05	0.000707285	Up		ENSMUSG00000025491|protein_coding|Ifitm1	2.63619	4.73886e-06	0.000315224	Up		ENSMUSG00000031886|protein_coding|Ces2e	-4.35641	9.5534e-12	8.96122e-10	Down
ENSMUSG00000041633|protein_coding|Kctd12b	1.69707	0.0339376	0.999684	Up		ENSMUSG00000092995|miRNA|AC154660.1	4.46547	0.029078	0.987371	Up		ENSMUSG00000020310|protein_coding|Madcam1	-3.95388	0.0497256	0.999848	Down		ENSMUSG00000092564|processed_transcript|BC051226	1.26496	0.0336731	0.999929	Up		ENSMUSG00000022091|protein_coding|Sorbs3	-1.53075	0.000201729	0.0119994	Down		ENSMUSG00000020211|protein_coding|Sf3a2	-1.79311	1.62042e-05	0.000712986	Down		ENSMUSG00000064337|Mt_rRNA|mt-Rnr1	1.02112	4.83694e-06	0.000316337	Up		ENSMUSG00000046876|protein_coding|Atxn1	1.99438	1.05151e-11	9.79844e-10	Up
ENSMUSG00000032118|protein_coding|Fez1	-1.15735	0.0343507	0.999684	Down		ENSMUSG00000044744|protein_coding|1700001G17Rik	-1.37119	0.0291696	0.987371	Down								ENSMUSG00000089818|pseudogene|Gm15950	-1.33465	0.0337777	0.999929	Down		ENSMUSG00000083258|pseudogene|Gm5939	2.66108	0.000214059	0.0126039	Up		ENSMUSG00000024039|protein_coding|Cbs	-1.28327	1.75965e-05	0.000765074	Down		ENSMUSG00000029279|protein_coding|Brdt	1.32387	4.85841e-06	0.000316337	Up		ENSMUSG00000038843|protein_coding|Gcnt1	1.18428	1.06268e-11	9.83774e-10	Up
ENSMUSG00000085994|lincRNA|Gm16733	2.37199	0.0347114	0.999684	Up		ENSMUSG00000082872|pseudogene|Gm15773	4.24178	0.0292083	0.987371	Up								ENSMUSG00000051729|protein_coding|Gm5087	1.19061	0.033811	0.999929	Up		ENSMUSG00000025588|protein_coding|Nat1	2.24547	0.000220075	0.0128964	Up		ENSMUSG00000034320|protein_coding|Slc26a2	-1.21092	1.79277e-05	0.000774582	Down		ENSMUSG00000021690|protein_coding|Jmy	1.51283	5.44305e-06	0.000350692	Up		ENSMUSG00000022641|protein_coding|Bbx	-1.1322	1.22418e-11	1.12394e-09	Down
ENSMUSG00000064115|protein_coding|Cadm2	-2.89961	0.0347632	0.999684	Down		ENSMUSG00000081732|pseudogene|Gm15495	1.87489	0.0293053	0.987371	Up								ENSMUSG00000009108|protein_coding|Gnat2	-1.3912	0.0341826	0.999929	Down		ENSMUSG00000062151|protein_coding|Unc13c	1.11821	0.000240307	0.0139492	Up		ENSMUSG00000044949|protein_coding|Ubtd2	1.10694	1.87574e-05	0.000807512	Up		ENSMUSG00000092798|misc_RNA|AL627204.1	2.47962	5.55141e-06	0.000355811	Up		ENSMUSG00000038121|protein_coding|4933403F05Rik	1.12449	1.22995e-11	1.12394e-09	Up
ENSMUSG00000048261|pseudogene|Gm4879	-1.25395	0.0351074	0.999684	Down		ENSMUSG00000051716|protein_coding|Apon	-1.96606	0.0299354	0.987371	Down								ENSMUSG00000062074|protein_coding|Wisp3	-3.20498	0.0343879	0.999929	Down		ENSMUSG00000027208|protein_coding|Fgf7	2.11483	0.000261056	0.0146385	Up		ENSMUSG00000033526|protein_coding|Ppip5k1	1.25638	2.27079e-05	0.000950238	Up		ENSMUSG00000072109|processed_transcript|A530040E14Rik	1.10991	5.71152e-06	0.000364176	Up		ENSMUSG00000002068|protein_coding|Ccne1	1.09653	1.26791e-11	1.15119e-09	Up
ENSMUSG00000081121|pseudogene|Gm12791	-1.5289	0.035473	0.999684	Down		ENSMUSG00000038305|protein_coding|Spats2l	2.09037	0.0301071	0.987371	Up								ENSMUSG00000025386|protein_coding|Pde6g	1.2313	0.0345379	0.999929	Up		ENSMUSG00000071089|protein_coding|Trim75	1.68736	0.0002617	0.0146385	Up		ENSMUSG00000032363|protein_coding|Adamts7	-3.0033	2.33538e-05	0.00097386	Down		ENSMUSG00000032065|protein_coding|Tex12	1.20352	6.10134e-06	0.000387026	Up		ENSMUSG00000036430|protein_coding|Tbcc	1.38714	1.31069e-11	1.18246e-09	Up
ENSMUSG00000029530|protein_coding|Ccr9	3.39193	0.0355465	0.999684	Up		ENSMUSG00000057948|protein_coding|Unc13d	-1.12929	0.0304024	0.987371	Down								ENSMUSG00000045625|protein_coding|Pigz	2.15378	0.0346179	0.999929	Up		ENSMUSG00000074817|protein_coding|Papolb	2.69244	0.000266387	0.0148333	Up		ENSMUSG00000011154|protein_coding|1700026D08Rik	2.91299	2.49057e-05	0.00102079	Up		ENSMUSG00000074295|protein_coding|Gm6902	2.07002	6.32685e-06	0.000399273	Up		ENSMUSG00000025839|protein_coding|Pramel7	1.13506	1.4487e-11	1.29053e-09	Up
ENSMUSG00000087392|lincRNA|Gm16994	-1.4594	0.036454	0.999684	Down		ENSMUSG00000067359|protein_coding|Gm5128	1.07466	0.0306052	0.987371	Up								ENSMUSG00000086597|lincRNA|F420014N23Rik	-3.32314	0.0347267	0.999929	Down		ENSMUSG00000042810|protein_coding|Krba1	-1.68268	0.000350051	0.0180997	Down		ENSMUSG00000038859|protein_coding|Baiap2l1	-1.00548	2.53415e-05	0.00103159	Down		ENSMUSG00000074427|protein_coding|Tdpoz5	2.62885	6.50194e-06	0.000408229	Up		ENSMUSG00000000711|protein_coding|Rab5b	-2.07375	1.82646e-11	1.61687e-09	Down
ENSMUSG00000084230|pseudogene|Gm14388	-2.08332	0.0366803	0.999684	Down		ENSMUSG00000041354|protein_coding|Rgl2	-1.00645	0.0306239	0.987371	Down								ENSMUSG00000025229|protein_coding|Pitx3	4.10676	0.0348128	0.999929	Up		ENSMUSG00000009596|protein_coding|Taf7l	3.26191	0.000356459	0.0182077	Up		ENSMUSG00000029020|protein_coding|Mfn2	1.1121	2.56574e-05	0.00104091	Up		ENSMUSG00000049382|protein_coding|Krt8	-1.05922	6.88259e-06	0.000425614	Down		ENSMUSG00000038668|protein_coding|Lpar1	1.28005	1.87855e-11	1.65266e-09	Up
ENSMUSG00000044006|protein_coding|Cilp2	2.34375	0.0377516	0.999684	Up		ENSMUSG00000074939|protein_coding|Chrm5	3.19991	0.0307854	0.987371	Up								ENSMUSG00000086635|lincRNA|4932415G12Rik	-1.00937	0.0349009	0.999929	Down		ENSMUSG00000045667|protein_coding|Smtnl2	-1.59728	0.000356578	0.0182077	Down		ENSMUSG00000085389|processed_transcript|1700003M07Rik	-2.09423	2.78146e-05	0.00109863	Down		ENSMUSG00000075269|protein_coding|Bex6	1.02165	7.541e-06	0.000461689	Up		ENSMUSG00000079737|protein_coding|3110001I22Rik	1.40765	2.09649e-11	1.83301e-09	Up
ENSMUSG00000025189|protein_coding|Cnnm1	1.19349	0.0380526	0.999684	Up		ENSMUSG00000037390|protein_coding|Muc3	-3.41531	0.0317797	0.987371	Down								ENSMUSG00000030161|protein_coding|Gabarapl1	1.73079	0.0349218	0.999929	Up		ENSMUSG00000020918|protein_coding|Kat2a	-1.01199	0.000368456	0.0185141	Down		ENSMUSG00000075543|protein_coding|Prhoxnb	-1.8206	2.83662e-05	0.00111673	Down		ENSMUSG00000028973|protein_coding|Abcb8	-1.23072	7.75162e-06	0.000472235	Down		ENSMUSG00000072826|protein_coding|Gm16427	1.34129	2.15908e-11	1.86471e-09	Up
ENSMUSG00000091273|pseudogene|Gm6673	1.56091	0.0381051	0.999684	Up		ENSMUSG00000006782|protein_coding|Cnp	-1.2972	0.0318006	0.987371	Down								ENSMUSG00000032066|protein_coding|Bco2	2.46422	0.0349357	0.999929	Up		ENSMUSG00000038861|protein_coding|Pi4kb	-1.24553	0.000368597	0.0185141	Down		ENSMUSG00000026860|protein_coding|Sh3glb2	-1.54116	2.95581e-05	0.00115984	Down		ENSMUSG00000026389|protein_coding|Steap3	-1.11628	7.94192e-06	0.000479085	Down		ENSMUSG00000070677|protein_coding|D5Ertd577e	1.61121	2.18045e-11	1.87175e-09	Up
ENSMUSG00000064917|snoRNA|snoZ39	4.41096	0.038309	0.999684	Up		ENSMUSG00000034255|protein_coding|Arhgap27	-3.20997	0.0318165	0.987371	Down								ENSMUSG00000092730|snoRNA|AC124005.1	-3.21657	0.035052	0.999929	Down		ENSMUSG00000055932|protein_coding|Fto	-1.81163	0.000376295	0.0188239	Down		ENSMUSG00000074909|protein_coding|Ranbp6	1.14801	2.96891e-05	0.00116118	Up		ENSMUSG00000063590|protein_coding|Slc22a28	4.82641	8.15496e-06	0.000489536	Up		ENSMUSG00000003344|protein_coding|Btbd2	-3.26908	2.31268e-11	1.9733e-09	Down
ENSMUSG00000067608|pseudogene|Pcna-ps2	1.55936	0.0383468	0.999684	Up		ENSMUSG00000022371|protein_coding|Col14a1	2.23507	0.0318636	0.987371	Up								ENSMUSG00000073183|protein_coding|Gm17680	-2.14384	0.0351229	0.999929	Down		ENSMUSG00000010517|protein_coding|Faf1	1.0211	0.000388773	0.01891	Up		ENSMUSG00000091834|pseudogene|Gm17177	1.67762	3.00327e-05	0.00117079	Up		ENSMUSG00000032324|protein_coding|Tspan3	-1.07487	8.908e-06	0.000522009	Down		ENSMUSG00000026171|protein_coding|Rnf25	1.59646	2.36346e-11	2.00456e-09	Up
ENSMUSG00000047819|protein_coding|Tigd4	3.81817	0.0387765	0.999684	Up		ENSMUSG00000018774|protein_coding|Cd68	-1.7184	0.031905	0.987371	Down								ENSMUSG00000023443|protein_coding|Esx1	-1.56	0.0352642	0.999929	Down		ENSMUSG00000055937|protein_coding|Krt28	1.14153	0.000391979	0.0189909	Up		ENSMUSG00000022443|protein_coding|Myh9	-1.03361	3.01877e-05	0.00117301	Down		ENSMUSG00000027932|protein_coding|Slc27a3	-2.03407	9.07513e-06	0.000526786	Down		ENSMUSG00000040302|protein_coding|C030048B08Rik	1.40766	2.37807e-11	2.00494e-09	Up
ENSMUSG00000026841|protein_coding|Fibcd1	1.59729	0.0388536	0.999684	Up		ENSMUSG00000054988|protein_coding|Agtr1b	-3.58557	0.0319247	0.987371	Down								ENSMUSG00000078882|protein_coding|Gm14431	-4.04371	0.0352757	0.999929	Down		ENSMUSG00000022361|protein_coding|Zhx1	2.50168	0.000413717	0.0196297	Up		ENSMUSG00000068417|protein_coding|Pnp2	2.3716	3.07285e-05	0.00119016	Up		ENSMUSG00000036885|protein_coding|Arhgef26	1.5195	9.22735e-06	0.000533107	Up		ENSMUSG00000042275|protein_coding|Pelo	2.17164	2.3944e-11	2.00677e-09	Up
ENSMUSG00000064310|protein_coding|Zpld1	-1.12533	0.0391637	0.999684	Down		ENSMUSG00000086992|processed_transcript|Gm15941	1.17524	0.0321019	0.987371	Up								ENSMUSG00000081726|pseudogene|Gm13202	1.07584	0.0353455	0.999929	Up		ENSMUSG00000025793|protein_coding|Hgs	-1.08866	0.000414355	0.0196297	Down		ENSMUSG00000026831|protein_coding|1700007K13Rik	-1.2022	3.29212e-05	0.00124684	Down		ENSMUSG00000054808|protein_coding|Actn4	-1.18639	9.83705e-06	0.000560439	Down		ENSMUSG00000045435|protein_coding|Tmem60	1.13163	2.79284e-11	2.31332e-09	Up
ENSMUSG00000050435|protein_coding|Ube2dnl	1.68264	0.0391818	0.999684	Up		ENSMUSG00000092290|pseudogene|Gm20452	-3.8704	0.0326493	0.987371	Down								ENSMUSG00000073590|protein_coding|3222401L13Rik	-1.11547	0.035472	0.999929	Down		ENSMUSG00000068252|protein_coding|Apol7b	1.61139	0.000414976	0.0196297	Up		ENSMUSG00000030747|protein_coding|Dgat2	-1.04425	3.81033e-05	0.00140747	Down		ENSMUSG00000066141|protein_coding|Gm11232	3.00626	9.89918e-06	0.000561379	Up		ENSMUSG00000058669|protein_coding|Nkx2-9	-1.96047	2.98815e-11	2.45825e-09	Down
ENSMUSG00000042525|protein_coding|4933428M09Rik	1.65364	0.0393026	0.999684	Up		ENSMUSG00000049396|protein_coding|Gemin4	-1.4673	0.0326501	0.987371	Down								ENSMUSG00000071292|protein_coding|Gm5451	3.83673	0.0354895	0.999929	Up		ENSMUSG00000063590|protein_coding|Slc22a28	3.79088	0.000441369	0.0205738	Up		ENSMUSG00000024863|protein_coding|Mbl2	2.55434	3.83629e-05	0.0014127	Up		ENSMUSG00000034930|protein_coding|Rtkn	-2.7027	1.21731e-05	0.000658993	Down		ENSMUSG00000027878|protein_coding|Notch2	1.72542	3.34374e-11	2.72188e-09	Up
ENSMUSG00000030782|protein_coding|Tgfb1i1	4.12315	0.0402327	0.999684	Up		ENSMUSG00000085115|pseudogene|Gm11197	1.50507	0.0326547	0.987371	Up								ENSMUSG00000037944|protein_coding|Ccr7	1.36183	0.0360313	0.999929	Up		ENSMUSG00000016024|protein_coding|Lbp	2.95875	0.000499626	0.0225216	Up		ENSMUSG00000064796|misc_RNA|Telomerase-vert	-1.83584	3.86883e-05	0.00142031	Down		ENSMUSG00000030717|protein_coding|Nupr1	1.78662	1.22095e-05	0.000658993	Up		ENSMUSG00000070284|protein_coding|Gmppb	1.31867	3.45029e-11	2.79256e-09	Up
ENSMUSG00000067359|protein_coding|Gm5128	1.04194	0.0403219	0.999684	Up		ENSMUSG00000031478|protein_coding|Nek3	-1.37302	0.0328612	0.987371	Down								ENSMUSG00000024481|protein_coding|4833403I15Rik	-2.83482	0.0361836	0.999929	Down		ENSMUSG00000001847|protein_coding|Rac1	2.11486	0.00051168	0.0228972	Up		ENSMUSG00000028845|protein_coding|Tekt2	2.02708	3.94409e-05	0.00144351	Up		ENSMUSG00000064360|protein_coding|mt-Nd3	1.22707	1.33189e-05	0.000709535	Up		ENSMUSG00000022385|protein_coding|Gtse1	-1.17817	3.4851e-11	2.80471e-09	Down
ENSMUSG00000004791|protein_coding|Pgf	1.47338	0.0403857	0.999684	Up		ENSMUSG00000061898|protein_coding|Rbak	-1.37767	0.0328726	0.987371	Down								ENSMUSG00000073866|protein_coding|B430319F04Rik	-1.20959	0.036256	0.999929	Down		ENSMUSG00000020623|protein_coding|Map2k6	-1.17486	0.00053112	0.0235595	Down		ENSMUSG00000003680|protein_coding|Taf6l	1.38027	4.53582e-05	0.00162044	Up		ENSMUSG00000029729|protein_coding|Zkscan1	1.42041	1.40955e-05	0.000741278	Up		ENSMUSG00000052040|protein_coding|Klf13	1.29576	3.51836e-11	2.81548e-09	Up
ENSMUSG00000044629|protein_coding|Cnrip1	-2.56707	0.040539	0.999684	Down		ENSMUSG00000070284|protein_coding|Gmppb	-1.77023	0.0328739	0.987371	Down								ENSMUSG00000081178|pseudogene|Gm5490	3.76548	0.0362908	0.999929	Up		ENSMUSG00000043467|protein_coding|Zbtb37	1.19048	0.000559233	0.0243178	Up		ENSMUSG00000030683|protein_coding|Sez6l2	1.23337	4.57433e-05	0.00162176	Up		ENSMUSG00000064354|protein_coding|mt-Co2	1.17987	1.4535e-05	0.000761139	Up		ENSMUSG00000032495|protein_coding|Lrrc2	1.62934	3.62764e-11	2.88662e-09	Up
ENSMUSG00000070610|pseudogene|Gm13127	1.20675	0.0409309	0.999684	Up		ENSMUSG00000074300|protein_coding|BC030870	4.187	0.0329407	0.987371	Up								ENSMUSG00000004892|protein_coding|Bcan	-3.51063	0.0363221	0.999929	Down		ENSMUSG00000071669|protein_coding|Snx29	1.77075	0.000567794	0.0245995	Up		ENSMUSG00000038007|protein_coding|Acer2	-1.14274	4.89476e-05	0.00172804	Down		ENSMUSG00000040451|protein_coding|Sgms1	1.20902	1.49635e-05	0.000780255	Up		ENSMUSG00000034457|protein_coding|Eda2r	-1.25574	3.99386e-11	3.14511e-09	Down
ENSMUSG00000057766|protein_coding|Ankrd29	4.09481	0.0409318	0.999684	Up		ENSMUSG00000046491|protein_coding|C1qtnf2	-3.5504	0.033198	0.987371	Down								ENSMUSG00000028613|protein_coding|Lrp8	-1.07185	0.0365055	0.999929	Down		ENSMUSG00000073421|protein_coding|H2-Ab1	1.50299	0.000594657	0.0249756	Up		ENSMUSG00000023845|protein_coding|Lnpep	-1.12327	4.93051e-05	0.00173045	Down		ENSMUSG00000018042|protein_coding|Cyb5r3	-1.08058	1.50973e-05	0.000780617	Down		ENSMUSG00000004233|protein_coding|Wars2	1.41247	3.9969e-11	3.14511e-09	Up
ENSMUSG00000079583|protein_coding|Gm7073	-1.22425	0.041562	0.999684	Down		ENSMUSG00000052921|protein_coding|Arhgef15	-3.61563	0.0338613	0.987371	Down								ENSMUSG00000081674|pseudogene|Gm6184	4.04544	0.0365682	0.999929	Up		ENSMUSG00000037552|protein_coding|Plekhg2	-1.29391	0.000602334	0.025212	Down		ENSMUSG00000002985|protein_coding|Apoe	-1.29171	5.32127e-05	0.0018567	Down		ENSMUSG00000027624|protein_coding|Epb4.1l1	-2.50038	1.55636e-05	0.000801364	Down		ENSMUSG00000071654|protein_coding|AI462493	1.23595	4.53441e-11	3.54836e-09	Up
ENSMUSG00000086870|processed_transcript|Gm15288	-2.63154	0.0417714	0.999684	Down		ENSMUSG00000045648|protein_coding|Vwc2l	1.57617	0.0344668	0.987371	Up								ENSMUSG00000080713|pseudogene|Olfr1174-ps	-2.55144	0.0366284	0.999929	Down		ENSMUSG00000051579|protein_coding|Tceal8	-1.23477	0.000630072	0.026019	Down		ENSMUSG00000058486|protein_coding|Wdr91	-1.11342	5.90158e-05	0.0020296	Down		ENSMUSG00000087640|processed_transcript|Gm14798	2.69626	1.59648e-05	0.000815198	Up		ENSMUSG00000007891|protein_coding|Ctsd	-1.28441	4.81017e-11	3.72243e-09	Down
ENSMUSG00000081775|pseudogene|Gm12420	-3.61576	0.0417843	0.999684	Down		ENSMUSG00000020475|protein_coding|Pgam2	-1.1519	0.0344844	0.987371	Down								ENSMUSG00000086325|lincRNA|Gm16938	1.43799	0.0367418	0.999929	Up		ENSMUSG00000040940|protein_coding|Arhgef1	-1.25654	0.000649768	0.026483	Down		ENSMUSG00000051727|protein_coding|Kctd14	4.50157	6.12731e-05	0.00209202	Up		ENSMUSG00000026879|protein_coding|Gsn	-1.11188	1.6128e-05	0.000820127	Down		ENSMUSG00000054604|protein_coding|Cggbp1	1.00157	4.83185e-11	3.72243e-09	Up
ENSMUSG00000083885|pseudogene|Gm13213	-2.83309	0.0422479	0.999684	Down		ENSMUSG00000087105|lincRNA|Gm16952	-3.47232	0.0347405	0.987371	Down								ENSMUSG00000069917|protein_coding|Hba-a2	-1.24376	0.036856	0.999929	Down		ENSMUSG00000045319|protein_coding|5430407P10Rik	-1.02544	0.000668626	0.0268944	Down		ENSMUSG00000045411|protein_coding|2410002F23Rik	-1.14265	6.29862e-05	0.00211154	Down		ENSMUSG00000001247|protein_coding|Lsr	-1.30151	1.66433e-05	0.000839395	Down		ENSMUSG00000050088|protein_coding|1600012H06Rik	1.23986	4.83569e-11	3.72243e-09	Up
ENSMUSG00000081887|pseudogene|Gm12097	-1.53131	0.0426347	0.999684	Down		ENSMUSG00000084762|processed_transcript|Gm14074	-3.74547	0.035653	0.987371	Down								ENSMUSG00000073521|protein_coding|Gm10525	1.1512	0.0371099	0.999929	Up		ENSMUSG00000078695|protein_coding|Cisd3	1.1492	0.000676273	0.0271082	Up		ENSMUSG00000064147|protein_coding|Rab44	-2.73101	6.42316e-05	0.00213534	Down		ENSMUSG00000006517|protein_coding|Mvd	-1.09257	1.67856e-05	0.000843118	Down		ENSMUSG00000026643|protein_coding|Nmt2	1.02995	4.95583e-11	3.77795e-09	Up
ENSMUSG00000030605|protein_coding|Mfge8	1.01979	0.0430606	0.999684	Up		ENSMUSG00000018907|protein_coding|Alox12e	1.81421	0.035705	0.987371	Up								ENSMUSG00000002228|protein_coding|Ppm1j	3.28368	0.0372428	0.999929	Up		ENSMUSG00000074804|pseudogene|AU015228	1.54611	0.000683356	0.027231	Up		ENSMUSG00000018042|protein_coding|Cyb5r3	-1.3022	6.8077e-05	0.00225691	Down		ENSMUSG00000026497|protein_coding|Mixl1	2.05769	1.73196e-05	0.000863735	Up		ENSMUSG00000037134|protein_coding|Prmt10	1.44006	5.12762e-11	3.88383e-09	Up
ENSMUSG00000087566|lincRNA|C920006O11Rik	-1.4832	0.0436927	0.999684	Down		ENSMUSG00000078883|protein_coding|Gm14430	-3.27037	0.035729	0.987371	Down								ENSMUSG00000002731|protein_coding|Prkra	-1.91849	0.037409	0.999929	Down		ENSMUSG00000033634|protein_coding|Cml2	1.19185	0.000712109	0.0277523	Up		ENSMUSG00000023032|protein_coding|Slc4a8	-2.06939	6.89113e-05	0.00227199	Down		ENSMUSG00000067736|protein_coding|Gm10222	1.529	1.75409e-05	0.00086735	Up		ENSMUSG00000030849|protein_coding|Fgfr2	1.06427	5.71658e-11	4.3069e-09	Up
ENSMUSG00000020205|protein_coding|Phlda1	1.34604	0.0440336	0.999684	Up		ENSMUSG00000081674|pseudogene|Gm6184	4.10896	0.0359489	0.987371	Up								ENSMUSG00000055485|protein_coding|9830001H06Rik	1.05608	0.0374857	0.999929	Up		ENSMUSG00000091664|protein_coding|Gm10662	2.42553	0.00077064	0.0294518	Up		ENSMUSG00000019851|protein_coding|Perp	-1.04575	7.61556e-05	0.00247671	Down		ENSMUSG00000079108|protein_coding|Srp54b	1.38329	1.80924e-05	0.000883514	Up		ENSMUSG00000024145|protein_coding|Pigf	-1.30258	6.67015e-11	4.99359e-09	Down
ENSMUSG00000031434|protein_coding|Morc4	1.48436	0.0441737	0.999684	Up		ENSMUSG00000069045|protein_coding|Ddx3y	-1.38959	0.0361548	0.987371	Down								ENSMUSG00000020609|protein_coding|Apob	-2.75375	0.0377594	0.999929	Down		ENSMUSG00000092084|pseudogene|Gm2056	3.22068	0.000778905	NA	Up		ENSMUSG00000019820|protein_coding|Utrn	-1.10582	8.29177e-05	0.00266837	Down		ENSMUSG00000090637|protein_coding|Gm6189	3.82952	1.91471e-05	0.000931091	Up		ENSMUSG00000027305|protein_coding|Ndufaf1	1.29093	6.69855e-11	4.99359e-09	Up
ENSMUSG00000074306|protein_coding|Gm4567	1.2041	0.0444331	0.999684	Up		ENSMUSG00000004113|protein_coding|Cacna1b	-2.071	0.0362816	0.987371	Down								ENSMUSG00000026556|protein_coding|Vangl2	-2.72644	0.0382781	0.999929	Down		ENSMUSG00000045519|protein_coding|Zfp560	1.14219	0.000780129	0.0297222	Up		ENSMUSG00000042677|protein_coding|Zc3h12a	1.3554	8.29407e-05	0.00266837	Up		ENSMUSG00000032462|protein_coding|Pik3cb	1.14584	1.9218e-05	0.000931091	Up		ENSMUSG00000038776|protein_coding|Ephx1	-1.60517	7.21457e-11	5.35011e-09	Down
ENSMUSG00000045019|protein_coding|Acer1	-1.15777	0.0452553	0.999684	Down		ENSMUSG00000046109|protein_coding|AB041806	-3.18941	0.0367232	0.987371	Down								ENSMUSG00000087354|lincRNA|4930404I05Rik	-4.2179	0.0382801	0.999929	Down		ENSMUSG00000039063|protein_coding|Echdc3	1.18607	0.000800441	0.0300312	Up		ENSMUSG00000059409|protein_coding|Ppp2r5d	-1.07928	8.78692e-05	0.00281181	Down		ENSMUSG00000091080|protein_coding|Prr23a	1.19818	1.95234e-05	0.000934845	Up		ENSMUSG00000033554|protein_coding|Dph5	1.15438	7.36662e-11	5.43441e-09	Up
ENSMUSG00000044286|protein_coding|Olfr221	2.99866	0.0454098	0.999684	Up		ENSMUSG00000063765|protein_coding|Chadl	-1.89271	0.0368974	0.987371	Down								ENSMUSG00000074651|protein_coding|Gm6320	-3.77556	0.0383351	0.999929	Down		ENSMUSG00000015750|protein_coding|Aph1a	-1.20739	0.000809489	0.0300954	Down		ENSMUSG00000076430|protein_coding|Hus1b	1.39529	8.86572e-05	0.00282194	Up		ENSMUSG00000005142|protein_coding|Man2b1	-1.1438	1.98818e-05	0.000948314	Down		ENSMUSG00000030876|protein_coding|Mettl9	1.24226	8.61194e-11	6.32018e-09	Up
ENSMUSG00000086370|lincRNA|B230206F22Rik	1.45633	0.0454224	0.999684	Up		ENSMUSG00000002831|protein_coding|Plin4	-2.71385	0.0375052	0.987371	Down								ENSMUSG00000056364|lincRNA|Six3os1	-3.31183	0.0385414	0.999929	Down		ENSMUSG00000074427|protein_coding|Tdpoz5	1.92391	0.000841608	0.0310085	Up		ENSMUSG00000026235|protein_coding|Epha4	-1.35927	8.91545e-05	0.00283024	Down		ENSMUSG00000040407|protein_coding|Akap9	1.39719	2.05983e-05	0.000974934	Up		ENSMUSG00000036606|protein_coding|Plxnb2	-1.15201	9.23038e-11	6.73913e-09	Down
ENSMUSG00000045625|protein_coding|Pigz	2.11178	0.0457293	0.999684	Up		ENSMUSG00000074662|pseudogene|Gm10737	1.66055	0.0375699	0.987371	Up								ENSMUSG00000079326|protein_coding|Gm15262	1.00567	0.0385725	0.999929	Up		ENSMUSG00000021338|protein_coding|Lrrc16a	-1.4649	0.000896618	0.0323142	Down		ENSMUSG00000028133|protein_coding|Rwdd3	1.4902	9.29963e-05	0.00294439	Up		ENSMUSG00000013766|protein_coding|Ly6g6e	-1.31118	2.18539e-05	0.00101869	Down		ENSMUSG00000024039|protein_coding|Cbs	-1.9611	9.41981e-11	6.84216e-09	Down
ENSMUSG00000090256|pseudogene|Alms1-ps1	2.40238	0.0457414	0.999684	Up		ENSMUSG00000079578|protein_coding|Gm1140	2.478	0.0377912	0.987371	Up								ENSMUSG00000050435|protein_coding|Ube2dnl	1.63047	0.0386539	0.999929	Up		ENSMUSG00000024947|protein_coding|Men1	-1.12942	0.000910818	0.0324885	Down		ENSMUSG00000037355|protein_coding|4933407H18Rik	-1.24218	9.65965e-05	0.00304228	Down		ENSMUSG00000019487|protein_coding|Trip10	-1.51382	2.20889e-05	0.00102011	Down		ENSMUSG00000067702|protein_coding|Tuba3a	1.78679	9.63245e-11	6.96092e-09	Up
ENSMUSG00000047180|protein_coding|Neurl3	2.19596	0.0457967	0.999684	Up		ENSMUSG00000056073|protein_coding|Grik2	-2.24574	0.0378068	0.987371	Down								ENSMUSG00000041117|protein_coding|Ccdc8	3.74896	0.0389052	0.999929	Up		ENSMUSG00000018899|protein_coding|Irf1	2.73358	0.000969017	0.0341683	Up		ENSMUSG00000041957|protein_coding|Pkp2	-1.0988	9.69126e-05	0.00304422	Down		ENSMUSG00000073409|protein_coding|H2-Q6	1.52226	2.22138e-05	0.00102011	Up		ENSMUSG00000052087|protein_coding|Rgs14	-2.15506	1.24991e-10	8.89637e-09	Down
ENSMUSG00000041426|protein_coding|Hibch	-1.1945	0.045941	0.999684	Down		ENSMUSG00000051729|protein_coding|Gm5087	1.19308	0.038334	0.987371	Up								ENSMUSG00000048138|protein_coding|Dmrt2	-2.56528	0.0389797	0.999929	Down		ENSMUSG00000014329|protein_coding|Bicc1	1.95686	0.000979688	0.0344089	Up		ENSMUSG00000041359|protein_coding|Tcl1	-1.36191	9.77376e-05	0.00305411	Down		ENSMUSG00000044703|protein_coding|Phf11	2.71516	2.27468e-05	0.0010406	Up		ENSMUSG00000019820|protein_coding|Utrn	-1.84029	1.28637e-10	9.11007e-09	Down
ENSMUSG00000030161|protein_coding|Gabarapl1	1.70212	0.0460056	0.999684	Up		ENSMUSG00000032333|protein_coding|Stoml1	-2.23923	0.0384628	0.987371	Down								ENSMUSG00000078368|protein_coding|Gm2001	3.79315	0.0391889	0.999929	Up		ENSMUSG00000074295|protein_coding|Gm6902	1.47242	0.00101877	0.0354134	Up		ENSMUSG00000043522|pseudogene|A430060F13Rik	1.79321	0.000103126	0.00317279	Up		ENSMUSG00000001946|protein_coding|Esam	-1.38768	2.50321e-05	0.0011367	Down		ENSMUSG00000018449|protein_coding|Rpain	-1.11675	1.31905e-10	9.29505e-09	Down
ENSMUSG00000061397|protein_coding|Krt79	-3.64049	0.0461039	0.999684	Down		ENSMUSG00000001034|protein_coding|Mapk7	1.12236	0.0393931	0.987371	Up								ENSMUSG00000035640|protein_coding|Dos	-4.06894	0.0394019	0.999929	Down		ENSMUSG00000024421|protein_coding|Lama3	-1.42405	0.0010216	0.0354134	Down		ENSMUSG00000061731|protein_coding|Ext1	1.56813	0.000103697	0.00318216	Up		ENSMUSG00000045693|protein_coding|Nlrp4e	1.68845	2.60432e-05	0.00116966	Up		ENSMUSG00000065979|protein_coding|Cpped1	-1.81722	1.40974e-10	9.88493e-09	Down
ENSMUSG00000021702|protein_coding|Thbs4	2.15777	0.0468097	0.999684	Up		ENSMUSG00000020211|protein_coding|Sf3a2	-1.39441	0.0395896	0.987371	Down								ENSMUSG00000035427|protein_coding|Mageb4	1.42516	0.0394248	0.999929	Up		ENSMUSG00000034928|protein_coding|Rnf44	-1.0272	0.00103942	0.0359302	Down		ENSMUSG00000073982|protein_coding|Rhog	1.10846	0.000105108	0.00320086	Up		ENSMUSG00000003099|protein_coding|Ppp5c	-1.05171	2.90722e-05	0.00127009	Down		ENSMUSG00000085843|processed_transcript|A730085A09Rik	-1.98108	1.49494e-10	1.03796e-08	Down
ENSMUSG00000027344|protein_coding|Fsip1	1.48556	0.0473871	0.999684	Up		ENSMUSG00000003581|protein_coding|Rnf215	-1.35116	0.039709	0.987371	Down								ENSMUSG00000058935|protein_coding|1700018C11Rik	-1.95985	0.0395475	0.999929	Down		ENSMUSG00000008129|protein_coding|4930432K21Rik	1.05739	0.00105581	0.0362928	Up		ENSMUSG00000086516|lincRNA|4930461G14Rik	-5.81078	0.000106112	NA	Down		ENSMUSG00000028919|protein_coding|Arhgef19	-1.28482	2.9291e-05	0.00127009	Down		ENSMUSG00000026857|protein_coding|Mettl11a	1.53137	1.6775e-10	1.1534e-08	Up
ENSMUSG00000040940|protein_coding|Arhgef1	1.31179	0.0475084	0.999684	Up		ENSMUSG00000086627|lincRNA|Gm16702	-3.4048	0.039868	0.987371	Down								ENSMUSG00000032011|protein_coding|Thy1	-1.055	0.0395479	0.999929	Down		ENSMUSG00000046159|protein_coding|Chrm3	3.86757	0.00107155	0.0364337	Up		ENSMUSG00000026117|protein_coding|Zap70	-1.39318	0.000110696	0.00333529	Down		ENSMUSG00000031089|protein_coding|Slc6a14	-1.36202	2.96413e-05	0.00127988	Down		ENSMUSG00000085389|processed_transcript|1700003M07Rik	-3.40029	1.84438e-10	1.26202e-08	Down
ENSMUSG00000006642|protein_coding|Tcf23	2.67033	0.0475302	0.999684	Up		ENSMUSG00000061143|protein_coding|Maml3	3.45657	0.0399408	0.987371	Up								ENSMUSG00000085190|lincRNA|3010027C24Rik	-2.9584	0.0395525	0.999929	Down		ENSMUSG00000051855|protein_coding|Mest	-1.22397	0.00109555	0.0370379	Down		ENSMUSG00000032060|protein_coding|Cryab	-1.25417	0.000110916	0.00333529	Down		ENSMUSG00000024759|protein_coding|Atl3	1.21303	2.9789e-05	0.00128176	Up		ENSMUSG00000032489|protein_coding|Kif9	1.44211	1.89644e-10	1.2914e-08	Up
ENSMUSG00000057899|protein_coding|Gpr111	3.59824	0.0478995	0.999684	Up		ENSMUSG00000085169|lincRNA|Gm10785	-1.53422	0.0400666	0.987371	Down								ENSMUSG00000079481|protein_coding|Nhsl2	2.25953	0.0398579	0.999929	Up		ENSMUSG00000037622|protein_coding|Wdtc1	-1.11437	0.00112405	0.0376908	Down		ENSMUSG00000052221|protein_coding|Gm70	-2.16417	0.000111714	0.00334249	Down		ENSMUSG00000022883|protein_coding|Robo1	3.0563	3.07807e-05	0.00130771	Up		ENSMUSG00000021848|protein_coding|Otx2	-3.85458	2.04798e-10	1.38792e-08	Down
ENSMUSG00000021379|protein_coding|Id4	1.18521	0.0479418	0.999684	Up		ENSMUSG00000079432|protein_coding|Gm15023	1.0651	0.0403655	0.987371	Up								ENSMUSG00000044737|protein_coding|Klk14	-3.90576	0.040317	0.999929	Down		ENSMUSG00000074686|pseudogene|Gm9046	3.08214	0.00112785	NA	Up		ENSMUSG00000024921|protein_coding|Smarca2	-1.11453	0.000114804	0.00342636	Down		ENSMUSG00000015143|protein_coding|Actn1	-1.31847	3.13526e-05	0.00132586	Down		ENSMUSG00000036022|protein_coding|Fam122b	-1.32862	2.12398e-10	1.42923e-08	Down
ENSMUSG00000090033|processed_transcript|Gm16243	-1.10567	0.0483904	0.999684	Down		ENSMUSG00000086370|lincRNA|B230206F22Rik	1.45958	0.0404587	0.987371	Up								ENSMUSG00000057060|protein_coding|Slc35f3	-1.38521	0.0403666	0.999929	Down		ENSMUSG00000027368|protein_coding|Dusp2	2.2936	0.00113374	0.0377245	Up		ENSMUSG00000090600|protein_coding|Gm3395	-1.80053	0.000119317	0.00355219	Down		ENSMUSG00000064357|protein_coding|mt-Atp6	1.22001	3.18818e-05	0.00134362	Up		ENSMUSG00000023286|protein_coding|Ube2j2	1.27669	2.12912e-10	1.42923e-08	Up
ENSMUSG00000032011|protein_coding|Thy1	-1.07073	0.0483948	0.999684	Down		ENSMUSG00000027577|protein_coding|Chrna4	-3.26393	0.0404738	0.987371	Down								ENSMUSG00000030638|protein_coding|Sh3gl3	-3.02536	0.0405836	0.999929	Down		ENSMUSG00000038754|protein_coding|Elovl3	2.22154	0.00114658	0.0380318	Up		ENSMUSG00000026126|protein_coding|Ptpn18	-1.46344	0.000122824	0.00363851	Down		ENSMUSG00000060256|protein_coding|Tdpoz4	2.70991	3.2332e-05	0.00135795	Up		ENSMUSG00000073724|protein_coding|Pramel4	1.30569	2.45824e-10	1.64239e-08	Up
ENSMUSG00000092392|processed_transcript|Gm20546	-2.08736	0.0484607	0.999684	Down		ENSMUSG00000055045|processed_transcript|Gm11190	-2.03841	0.0405121	0.987371	Down								ENSMUSG00000091198|protein_coding|Gm5218	3.77783	0.0407522	0.999929	Up		ENSMUSG00000000148|protein_coding|Baat1	-1.30435	0.00119493	0.0389831	Down		ENSMUSG00000091542|processed_transcript|Gm17167	-1.80627	0.000137517	0.00398499	Down		ENSMUSG00000002227|protein_coding|Mov10	-1.16691	3.2664e-05	0.00136722	Down		ENSMUSG00000010755|protein_coding|Cars	-1.21488	2.61104e-10	1.73628e-08	Down
ENSMUSG00000075308|lincRNA|Gm10827	-1.21994	0.0484794	0.999684	Down		ENSMUSG00000040212|protein_coding|Emp3	-1.08359	0.0406591	0.987371	Down								ENSMUSG00000092212|polymorphic_pseudogene|Slc22a13b	-1.51515	0.041051	0.999929	Down		ENSMUSG00000059878|protein_coding|Zfp422	-1.02023	0.00120361	0.0390807	Down		ENSMUSG00000083068|pseudogene|Gm11800	-1.60919	0.000148123	0.00426139	Down		ENSMUSG00000009941|protein_coding|Nxf2	2.27785	3.33058e-05	0.00138849	Up		ENSMUSG00000026273|protein_coding|Mterfd2	1.08424	2.65742e-10	1.75887e-08	Up
ENSMUSG00000081187|pseudogene|3110067C02Rik	1.34321	0.048742	0.999684	Up		ENSMUSG00000032572|protein_coding|Col6a4	-3.34371	0.0407114	0.987371	Down								ENSMUSG00000021702|protein_coding|Thbs4	2.13774	0.0415747	0.999929	Up		ENSMUSG00000026450|protein_coding|Chit1	2.22781	0.00121982	0.0393467	Up		ENSMUSG00000020712|protein_coding|Tcam1	1.45157	0.000149179	0.00426554	Up		ENSMUSG00000020694|protein_coding|Tlk2	1.06248	3.33978e-05	0.00138849	Up		ENSMUSG00000028109|protein_coding|Hormad1	-3.19116	2.88526e-10	1.90078e-08	Down
ENSMUSG00000083854|pseudogene|Gm15118	1.66368	0.0489911	0.999684	Up		ENSMUSG00000037206|protein_coding|Islr	2.29755	0.0408349	0.987371	Up								ENSMUSG00000046180|protein_coding|4930550L24Rik	-1.18298	0.0416752	0.999929	Down		ENSMUSG00000059851|protein_coding|Suv420h2	-1.6312	0.00122614	0.0393964	Down		ENSMUSG00000028245|protein_coding|Nsmaf	-2.20618	0.000160391	0.00453796	Down		ENSMUSG00000052477|protein_coding|C130026I21Rik	1.01141	3.37332e-05	0.00139771	Up		ENSMUSG00000020561|protein_coding|Twistnb	1.03378	3.91598e-10	2.53269e-08	Up
ENSMUSG00000083534|pseudogene|H2-M6-ps	1.71515	0.049235	0.999684	Up		ENSMUSG00000018845|protein_coding|Unc45b	1.06547	0.0409875	0.987371	Up								ENSMUSG00000000295|protein_coding|Hddc2	-1.02082	0.0416773	0.999929	Down		ENSMUSG00000020607|protein_coding|Fam84a	5.51468	0.0012306	NA	Up		ENSMUSG00000024190|protein_coding|Dusp1	-1.03226	0.000162235	0.00456854	Down		ENSMUSG00000003526|protein_coding|Prodh	-1.27112	3.45622e-05	0.00142726	Down		ENSMUSG00000049659|protein_coding|Aftph	1.15111	4.00791e-10	2.57616e-08	Up
ENSMUSG00000085394|processed_transcript|2210414B05Rik	-1.9325	0.0496549	0.999684	Down		ENSMUSG00000045330|protein_coding|4933402E13Rik	2.28995	0.0411956	0.987371	Up								ENSMUSG00000086262|processed_transcript|A930031H19Rik	3.70724	0.0417138	0.999929	Up		ENSMUSG00000091856|lincRNA|Gm17701	2.10435	0.00124415	0.0396878	Up		ENSMUSG00000040680|protein_coding|Kremen2	-1.8376	0.000163808	0.00459352	Down		ENSMUSG00000058906|protein_coding|Zfp353	4.27013	3.52033e-05	0.00144887	Up		ENSMUSG00000024806|protein_coding|Mlana	-2.10742	4.23135e-10	2.69968e-08	Down
ENSMUSG00000084965|processed_transcript|Gm13857	3.98225	0.0498148	0.999684	Up		ENSMUSG00000032297|protein_coding|Celf6	1.87717	0.0413306	0.987371	Up								ENSMUSG00000026748|protein_coding|Plxdc2	1.09066	0.0417468	0.999929	Up		ENSMUSG00000067714|protein_coding|Lpar5	-1.0479	0.00129457	0.0408486	Down		ENSMUSG00000039278|protein_coding|Pcsk1n	-1.68993	0.000165752	0.00463367	Down		ENSMUSG00000029561|protein_coding|Oasl2	1.47818	3.56741e-05	0.00146335	Up		ENSMUSG00000020973|protein_coding|1110034A24Rik	1.15758	4.40729e-10	2.78683e-08	Up
						ENSMUSG00000075574|protein_coding|Defb48	-3.17975	0.0420586	0.987371	Down								ENSMUSG00000047123|protein_coding|Ticam1	1.19397	0.0418805	0.999929	Up		ENSMUSG00000006676|protein_coding|Usp19	-1.01039	0.00136965	0.0428877	Down		ENSMUSG00000031179|protein_coding|3830417A13Rik	4.63121	0.000167325	0.00464628	Up		ENSMUSG00000075273|protein_coding|Ttc30b	1.88179	3.74843e-05	0.0015124	Up		ENSMUSG00000030815|protein_coding|Phkg2	1.40138	4.72419e-10	2.96077e-08	Up
						ENSMUSG00000081893|pseudogene|Gm13273	-3.7965	0.0421351	0.987371	Down								ENSMUSG00000053367|protein_coding|Gm6792	-1.32799	0.0424443	0.999929	Down		ENSMUSG00000046435|protein_coding|Gm13078	1.63062	0.00139005	0.0430479	Up		ENSMUSG00000048732|protein_coding|Klhl11	1.33192	0.000168688	0.00466248	Up		ENSMUSG00000083258|pseudogene|Gm5939	3.02617	3.92274e-05	0.00154869	Up		ENSMUSG00000031467|protein_coding|Agpat5	-1.14207	5.02437e-10	3.13503e-08	Down
						ENSMUSG00000019789|protein_coding|Hey2	1.26546	0.0422095	0.987371	Up								ENSMUSG00000033715|protein_coding|Akr1c14	-1.34823	0.042786	0.999929	Down		ENSMUSG00000018861|protein_coding|Fdxr	-1.13793	0.00139575	0.0430479	Down		ENSMUSG00000020080|protein_coding|Hkdc1	1.34497	0.000169198	0.00466581	Up		ENSMUSG00000025357|protein_coding|Dgka	-1.00826	3.92646e-05	0.00154869	Down		ENSMUSG00000008384|protein_coding|Sertad1	1.44234	5.11083e-10	3.17499e-08	Up
						ENSMUSG00000078783|protein_coding|Gm9733	-3.22848	0.0424566	0.987371	Down								ENSMUSG00000005949|protein_coding|Ctns	-1.40604	0.0431439	0.999929	Down		ENSMUSG00000036002|protein_coding|B230312A22Rik	-1.0074	0.00143114	0.0435932	Down		ENSMUSG00000018599|protein_coding|Smcr7	1.15476	0.000174671	0.00479463	Up		ENSMUSG00000021556|protein_coding|Golm1	-1.75954	4.20327e-05	0.00164208	Down		ENSMUSG00000048007|protein_coding|Timm8a1	1.41015	5.18291e-10	3.20571e-08	Up
						ENSMUSG00000081726|pseudogene|Gm13202	1.06363	0.0425054	0.987371	Up								ENSMUSG00000016756|protein_coding|Cmah	-1.94821	0.0431758	0.999929	Down		ENSMUSG00000029863|protein_coding|Casp2	-1.06101	0.00152672	0.0457529	Down		ENSMUSG00000028383|protein_coding|Hsdl2	-1.12351	0.000177211	0.00485322	Down		ENSMUSG00000043631|protein_coding|Ecm2	2.77399	4.2501e-05	0.00165512	Up		ENSMUSG00000025357|protein_coding|Dgka	-1.54349	5.54295e-10	3.41349e-08	Down
						ENSMUSG00000034796|protein_coding|Cpne7	-1.5181	0.0425344	0.987371	Down								ENSMUSG00000022364|protein_coding|Wdr67	-1.01963	0.0433641	0.999929	Down		ENSMUSG00000028337|protein_coding|Coro2a	-1.00823	0.00158571	0.0466835	Down		ENSMUSG00000022840|protein_coding|Adcy5	-2.63696	0.000184302	0.00502445	Down		ENSMUSG00000048249|protein_coding|A930001N09Rik	1.02018	4.27986e-05	0.00165951	Up		ENSMUSG00000027699|protein_coding|Ect2	-1.01183	5.57943e-10	3.42109e-08	Down
						ENSMUSG00000045349|protein_coding|Sh2d5	3.31583	0.0425612	0.987371	Up								ENSMUSG00000091475|lincRNA|2810468N07Rik	-1.15558	0.0435416	0.999929	Down		ENSMUSG00000028698|protein_coding|Pik3r3	1.05998	0.00160802	0.0470032	Up		ENSMUSG00000074030|protein_coding|Exoc8	1.13578	0.000185094	0.00503456	Up		ENSMUSG00000056529|protein_coding|Ptafr	3.39376	4.31019e-05	0.00165951	Up		ENSMUSG00000049811|protein_coding|Fam161a	1.42888	5.92046e-10	3.60653e-08	Up
						ENSMUSG00000047180|protein_coding|Neurl3	2.18607	0.0426466	0.987371	Up								ENSMUSG00000025044|protein_coding|Msr1	3.67957	0.0436693	0.999929	Up		ENSMUSG00000009941|protein_coding|Nxf2	1.70375	0.00162072	0.0472619	Up		ENSMUSG00000027077|protein_coding|Smtnl1	-2.20723	0.000187402	0.00508578	Down		ENSMUSG00000002885|protein_coding|Cd97	-1.09362	4.31184e-05	0.00165951	Down		ENSMUSG00000022787|protein_coding|Wdr53	1.2756	5.93281e-10	3.60653e-08	Up
						ENSMUSG00000026413|protein_coding|Pkp1	-4.02432	0.0429527	0.987371	Down								ENSMUSG00000061702|protein_coding|Tmem91	-1.10378	0.0439276	0.999929	Down		ENSMUSG00000029646|protein_coding|Cdx2	-1.38556	0.00178388	0.0500056	Down		ENSMUSG00000078625|protein_coding|Gm12789	6.10578	0.00020213	NA	Up		ENSMUSG00000003500|protein_coding|Impdh1	-1.067	4.45566e-05	0.00170284	Down		ENSMUSG00000069733|protein_coding|Ube2u	1.59185	5.96848e-10	3.61272e-08	Up
						ENSMUSG00000082910|pseudogene|Gm14758	3.67497	0.0429881	0.987371	Up								ENSMUSG00000037610|protein_coding|Kcnmb2	-1.1213	0.0440577	0.999929	Down		ENSMUSG00000078861|protein_coding|Zfp931	1.47556	0.00187017	0.0512623	Up		ENSMUSG00000020437|protein_coding|Myo1g	1.41019	0.000206621	0.00556947	Up		ENSMUSG00000043522|pseudogene|A430060F13Rik	1.28421	4.5552e-05	0.00173372	Up		ENSMUSG00000019301|protein_coding|Hsd17b1	-1.6005	6.24072e-10	3.74549e-08	Down
						ENSMUSG00000083200|pseudogene|Gm15066	1.00553	0.0430327	0.987371	Up								ENSMUSG00000042770|protein_coding|Hebp1	-4.12735	0.0443347	0.999929	Down		ENSMUSG00000020566|protein_coding|Atp6v1c2	1.0643	0.00187956	0.0512623	Up		ENSMUSG00000026502|protein_coding|Pppde1	-1.44158	0.000212106	0.00569167	Down		ENSMUSG00000015889|protein_coding|Lta4h	-1.00734	5.20831e-05	0.00193053	Down		ENSMUSG00000049606|protein_coding|Zfp644	1.80958	6.34321e-10	3.79094e-08	Up
						ENSMUSG00000087172|processed_transcript|Gm12153	-4.02437	0.0430938	0.987371	Down								ENSMUSG00000069227|protein_coding|Gprin1	-2.82391	0.0451535	0.999929	Down		ENSMUSG00000025478|protein_coding|Dpysl4	-1.33642	0.00188703	0.0512623	Down		ENSMUSG00000085622|lincRNA|3110056K07Rik	1.3829	0.00022011	0.00585945	Up		ENSMUSG00000038366|protein_coding|Lasp1	-1.14694	5.34224e-05	0.00196405	Down		ENSMUSG00000068417|protein_coding|Pnp2	3.43835	6.78968e-10	4.04072e-08	Up
						ENSMUSG00000086809|lincRNA|2610037D02Rik	-1.11973	0.0433312	0.987371	Down								ENSMUSG00000005891|protein_coding|Prl4a1	3.99103	0.0454498	0.999929	Up		ENSMUSG00000039952|protein_coding|Dag1	-1.35447	0.00190764	0.0515942	Down		ENSMUSG00000055069|protein_coding|Rab39	1.12819	0.000220317	0.00585945	Up		ENSMUSG00000074817|protein_coding|Papolb	3.06334	5.50153e-05	0.00201117	Up		ENSMUSG00000040459|protein_coding|Arglu1	1.04218	6.98466e-10	4.12281e-08	Up
						ENSMUSG00000022941|protein_coding|Ripply3	2.77135	0.0433503	0.987371	Up								ENSMUSG00000049871|protein_coding|Nlrc3	1.00891	0.0455451	0.999929	Up		ENSMUSG00000071217|protein_coding|BB287469	2.06821	0.00192946	0.0516947	Up		ENSMUSG00000035165|protein_coding|Kcne3	2.85336	0.000221565	0.00586656	Up		ENSMUSG00000025648|protein_coding|Pfkfb4	-1.48534	5.6059e-05	0.00203412	Down		ENSMUSG00000031074|protein_coding|Fgf3	2.22394	6.98584e-10	4.12281e-08	Up
						ENSMUSG00000073184|protein_coding|Gm10479	2.66245	0.0434531	0.987371	Up								ENSMUSG00000033207|protein_coding|Mamdc2	-2.15979	0.0458657	0.999929	Down		ENSMUSG00000078184|protein_coding|B020018G12Rik	1.12495	0.00193042	0.0516947	Up		ENSMUSG00000091761|lincRNA|Gm4349	-1.32017	0.000225522	0.00595481	Down		ENSMUSG00000074634|protein_coding|Gm7120	1.69674	5.64533e-05	0.00203412	Up		ENSMUSG00000032504|protein_coding|Pdcd6ip	-1.12107	7.05992e-10	4.14924e-08	Down
						ENSMUSG00000075043|protein_coding|Tmem223	-1.14396	0.0434778	0.987371	Down								ENSMUSG00000079560|protein_coding|Hoxa3	-3.47689	0.0459281	0.999929	Down		ENSMUSG00000034205|protein_coding|Loxl2	-1.03151	0.0019657	0.0521334	Down		ENSMUSG00000073393|lincRNA|B230354K17Rik	-1.16093	0.000230049	0.00605106	Down		ENSMUSG00000045330|protein_coding|4933402E13Rik	-1.97414	5.65308e-05	0.00203412	Down		ENSMUSG00000029763|protein_coding|Exoc4	-1.62979	7.98122e-10	4.67132e-08	Down
						ENSMUSG00000085613|lincRNA|5730420D15Rik	3.66383	0.0435715	0.987371	Up								ENSMUSG00000084850|processed_transcript|Gm12092	-1.79224	0.0461844	0.999929	Down		ENSMUSG00000062275|protein_coding|Fbxw24	1.06271	0.00197493	0.0521533	Up		ENSMUSG00000026113|protein_coding|Inpp4a	-1.1445	0.000235319	0.00616257	Down		ENSMUSG00000020238|protein_coding|Ncln	-1.28025	5.83215e-05	0.0020803	Down		ENSMUSG00000024580|protein_coding|Grpel2	1.00774	8.05624e-10	4.69583e-08	Up
						ENSMUSG00000031803|protein_coding|B3gnt3	2.42301	0.0439239	0.987371	Up								ENSMUSG00000074497|protein_coding|A430078G23Rik	-3.53985	0.0465075	0.999929	Down		ENSMUSG00000009734|protein_coding|Pou6f2	4.51732	0.00200275	NA	Up		ENSMUSG00000000409|protein_coding|Lck	1.00135	0.000241216	0.00628947	Up		ENSMUSG00000048661|protein_coding|Lemd3	1.20058	6.27371e-05	0.00221851	Up		ENSMUSG00000037379|protein_coding|Spon2	-2.53059	8.16317e-10	4.73865e-08	Down
						ENSMUSG00000071553|protein_coding|Cpa2	-1.54146	0.0439751	0.987371	Down								ENSMUSG00000022199|protein_coding|Slc22a17	2.52433	0.0465204	0.999929	Up		ENSMUSG00000079030|protein_coding|Gm2046	5.45411	0.00203249	NA	Up		ENSMUSG00000002733|protein_coding|Plekha3	-1.39858	0.00024218	0.00630088	Down		ENSMUSG00000069743|protein_coding|Zfp820	1.07388	6.31118e-05	0.00222197	Up		ENSMUSG00000007216|protein_coding|Zfp775	1.41262	8.48074e-10	4.90291e-08	Up
						ENSMUSG00000082744|pseudogene|Gm15625	3.44139	0.0450663	0.987371	Up								ENSMUSG00000031125|protein_coding|3830403N18Rik	-1.19671	0.0467027	0.999929	Down		ENSMUSG00000033365|protein_coding|Ipo13	-1.03513	0.00205632	0.0535421	Down		ENSMUSG00000029298|protein_coding|Gbp9	5.56044	0.000244988	NA	Up		ENSMUSG00000026986|protein_coding|Hnmt	2.58173	6.35821e-05	0.00222918	Up		ENSMUSG00000037321|protein_coding|Tap1	-2.5474	8.59028e-10	4.94604e-08	Down
						ENSMUSG00000080533|miRNA|Mir1191	-3.56122	0.0452877	0.987371	Down								ENSMUSG00000027978|protein_coding|Prss12	-3.23395	0.0467152	0.999929	Down		ENSMUSG00000032548|protein_coding|Slco2a1	-1.0592	0.00207885	0.053914	Down		ENSMUSG00000036208|protein_coding|BC027231	-1.05013	0.000248971	0.006418	Down		ENSMUSG00000042106|protein_coding|6230427J02Rik	1.10698	6.72537e-05	0.0023512	Up		ENSMUSG00000026048|protein_coding|Ercc5	-1.5878	9.44353e-10	5.41531e-08	Down
						ENSMUSG00000092539|processed_transcript|Gm20468	-3.59679	0.0454708	0.987371	Down								ENSMUSG00000051375|protein_coding|Pcdh1	-1.65787	0.0471173	0.999929	Down		ENSMUSG00000050628|protein_coding|Fam100b	-1.15951	0.00208103	0.053914	Down		ENSMUSG00000070837|protein_coding|Aurkc	1.67065	0.000260162	0.00662492	Up		ENSMUSG00000034254|protein_coding|Agpat1	-1.46377	6.83264e-05	0.00238194	Down		ENSMUSG00000024165|protein_coding|Hn1l	-1.4244	1.05678e-09	6.01135e-08	Down
						ENSMUSG00000043664|protein_coding|Tmem221	1.73089	0.0455574	0.987371	Up								ENSMUSG00000092260|protein_coding|Zfp963	-1.35539	0.0472559	0.999929	Down		ENSMUSG00000044465|protein_coding|Fam160a2	-1.16419	0.00209142	0.053956	Down		ENSMUSG00000021768|protein_coding|Dusp13	-3.41298	0.000260723	0.00662492	Down		ENSMUSG00000021592|protein_coding|Arsk	1.59432	7.17058e-05	0.00249269	Up		ENSMUSG00000069520|protein_coding|Tmem19	-1.75141	1.12799e-09	6.39074e-08	Down
						ENSMUSG00000092389|processed_transcript|Gm20483	2.14955	0.0456302	0.987371	Up								ENSMUSG00000085399|lincRNA|9130206I24Rik	-1.42691	0.0476877	0.999929	Down		ENSMUSG00000082164|pseudogene|Gm13360	4.25483	0.00211603	NA	Up		ENSMUSG00000044948|protein_coding|Wdr96	-1.23591	0.000263457	0.0066742	Down		ENSMUSG00000027208|protein_coding|Fgf7	2.3726	7.32948e-05	0.00251946	Up		ENSMUSG00000034930|protein_coding|Rtkn	-3.28996	1.15848e-09	6.53734e-08	Down
						ENSMUSG00000042360|protein_coding|4930433N12Rik	-1.89363	0.0456705	0.987371	Down								ENSMUSG00000008789|protein_coding|Ceacam5	-1.21355	0.0482247	0.999929	Down		ENSMUSG00000085300|pseudogene|Gm16345	3.65684	0.00214655	NA	Up		ENSMUSG00000085843|processed_transcript|A730085A09Rik	-1.07932	0.00026769	0.00673384	Down		ENSMUSG00000043004|protein_coding|Gng2	-1.61084	7.82071e-05	0.00265128	Down		ENSMUSG00000075543|protein_coding|Prhoxnb	-2.89069	1.30733e-09	7.34805e-08	Down
						ENSMUSG00000072818|protein_coding|Gm16513	-1.21247	0.0460937	0.987371	Down								ENSMUSG00000018459|protein_coding|Slc13a3	1.7841	0.0483338	0.999929	Up		ENSMUSG00000047728|protein_coding|BC025446	2.86205	0.00215573	NA	Up		ENSMUSG00000039224|protein_coding|D1Pas1	1.37417	0.000274836	0.00688125	Up		ENSMUSG00000020447|protein_coding|Npc1l1	1.59737	8.00344e-05	0.00270578	Up		ENSMUSG00000025875|protein_coding|Tspan17	-1.803	1.31796e-09	7.37848e-08	Down
						ENSMUSG00000059895|protein_coding|Ptp4a3	-1.34828	0.0467783	0.987371	Down								ENSMUSG00000028709|protein_coding|Mob3c	-1.63172	0.0485525	0.999929	Down		ENSMUSG00000038456|protein_coding|Dennd2a	1.02635	0.0022495	0.0567261	Up		ENSMUSG00000045455|protein_coding|Gm9797	1.27625	0.000282129	0.00704108	Up		ENSMUSG00000055493|protein_coding|Epm2a	1.29663	8.03215e-05	0.00270804	Up		ENSMUSG00000045665|protein_coding|Mfsd5	1.57165	1.39966e-09	7.74679e-08	Up
						ENSMUSG00000048612|protein_coding|Myof	1.60776	0.0467996	0.987371	Up								ENSMUSG00000049107|protein_coding|Ntf3	1.38759	0.048628	0.999929	Up		ENSMUSG00000042525|protein_coding|4933428M09Rik	3.02586	0.00232051	NA	Up		ENSMUSG00000032374|protein_coding|Plod2	-1.06087	0.000291851	0.00723163	Down		ENSMUSG00000020590|protein_coding|Snx13	-1.2625	8.27433e-05	0.00278207	Down		ENSMUSG00000053560|protein_coding|Ier2	-1.94318	1.40605e-09	7.74913e-08	Down
						ENSMUSG00000084824|processed_transcript|Gm16344	1.48449	0.0471591	0.987371	Up								ENSMUSG00000055447|protein_coding|Cd47	1.03436	0.0487398	0.999929	Up		ENSMUSG00000053360|protein_coding|F730035P03Rik	1.36587	0.00233506	0.0581686	Up		ENSMUSG00000041717|protein_coding|Golt1a	-2.24426	0.000305623	0.00753823	Down		ENSMUSG00000020277|protein_coding|Pfkl	-1.78168	8.32858e-05	0.0027851	Down		ENSMUSG00000009555|protein_coding|Cdk9	1.43692	1.43872e-09	7.89847e-08	Up
						ENSMUSG00000031204|protein_coding|Asb12	1.37851	0.047483	0.987371	Up								ENSMUSG00000026548|protein_coding|Slamf9	-2.87191	0.0487538	0.999929	Down		ENSMUSG00000005886|protein_coding|Ncoa2	1.16135	0.0023545	0.0585343	Up		ENSMUSG00000052087|protein_coding|Rgs14	-1.15987	0.000311783	0.0076307	Down		ENSMUSG00000043467|protein_coding|Zbtb37	1.41476	8.47735e-05	0.00282716	Up		ENSMUSG00000037353|protein_coding|Letmd1	-1.2506	1.5031e-09	8.22003e-08	Down
						ENSMUSG00000053839|protein_coding|Gm9924	2.25222	0.047529	0.987371	Up								ENSMUSG00000048163|protein_coding|Selplg	1.30084	0.0490993	0.999929	Up		ENSMUSG00000070336|protein_coding|Fbxo47	1.37858	0.00247505	0.0600008	Up		ENSMUSG00000022518|protein_coding|4930562C15Rik	-1.44032	0.000312705	0.00763572	Down		ENSMUSG00000058966|protein_coding|Fam57b	-1.12652	8.78274e-05	0.00290561	Down		ENSMUSG00000056216|protein_coding|Cebpg	1.42945	1.54671e-09	8.426e-08	Up
						ENSMUSG00000034488|protein_coding|Edil3	-3.533	0.0476061	0.987371	Down								ENSMUSG00000024247|protein_coding|Pkdcc	-3.97731	0.049506	0.999929	Down		ENSMUSG00000015337|protein_coding|Endog	1.00336	0.00247687	0.0600008	Up		ENSMUSG00000090401|lincRNA|Snord123	1.4387	0.000330773	0.00797866	Up		ENSMUSG00000069733|protein_coding|Ube2u	1.20547	8.80637e-05	0.00290561	Up		ENSMUSG00000074746|protein_coding|Pdzd8	1.17269	1.73562e-09	9.41831e-08	Up
						ENSMUSG00000086868|processed_transcript|Gm15883	-3.28222	0.0476577	0.987371	Down								ENSMUSG00000086780|lincRNA|Gm16707	-2.63162	0.0497313	0.999929	Down		ENSMUSG00000039126|protein_coding|Prune2	1.67344	0.00248337	0.0600401	Up		ENSMUSG00000066643|protein_coding|Wdr35	-1.04196	0.000332	0.00797866	Down		ENSMUSG00000009734|protein_coding|Pou6f2	5.721	9.04511e-05	NA	Up		ENSMUSG00000091878|lincRNA|C430002E04Rik	-2.02942	1.74216e-09	9.41831e-08	Down
						ENSMUSG00000047669|protein_coding|Msl3l2	-3.04303	0.0483531	0.987371	Down								ENSMUSG00000085413|processed_transcript|1700010K10Rik	-1.2203	0.0498193	0.999929	Down		ENSMUSG00000032118|protein_coding|Fez1	1.01707	0.00255741	0.061588	Up		ENSMUSG00000035964|protein_coding|Tmem59l	6.0593	0.00033495	NA	Up		ENSMUSG00000031239|protein_coding|Itm2a	1.06946	9.83799e-05	0.00319231	Up		ENSMUSG00000026466|protein_coding|Tor1aip1	1.08331	1.79779e-09	9.6821e-08	Up
						ENSMUSG00000023367|protein_coding|Tmem176a	-3.64439	0.0483874	0.987371	Down								ENSMUSG00000046491|protein_coding|C1qtnf2	-3.14539	0.0499606	0.999929	Down		ENSMUSG00000079029|protein_coding|Gm2016	2.06564	0.00264987	0.063197	Up		ENSMUSG00000090714|protein_coding|Zscan4d	5.14318	0.000336335	0.00806665	Up		ENSMUSG00000044876|protein_coding|Zfp444	-1.38634	9.85744e-05	0.00319231	Down		ENSMUSG00000034320|protein_coding|Slc26a2	-1.71972	1.85033e-09	9.89688e-08	Down
						ENSMUSG00000024842|protein_coding|Cabp4	-2.74845	0.048415	0.987371	Down														ENSMUSG00000028833|protein_coding|Ncdn	-1.6143	0.00269723	0.0635864	Down		ENSMUSG00000033565|protein_coding|Rbfox2	-1.24273	0.000343826	0.00813224	Down		ENSMUSG00000020475|protein_coding|Pgam2	-1.19477	9.90567e-05	0.00319945	Down		ENSMUSG00000020017|protein_coding|Hal	-2.77737	1.85165e-09	9.89688e-08	Down
						ENSMUSG00000032118|protein_coding|Fez1	-1.05079	0.0484484	0.987371	Down														ENSMUSG00000029720|protein_coding|Lrch4	-1.31129	0.0027524	0.0643937	Down		ENSMUSG00000039238|protein_coding|Zfp750	-2.10957	0.000359117	0.00841079	Down		ENSMUSG00000059676|protein_coding|Tdpoz1	1.58103	0.000105349	0.00333694	Up		ENSMUSG00000029270|protein_coding|Fam69a	1.09551	1.94732e-09	1.03434e-07	Up
						ENSMUSG00000091412|lincRNA|Gm2895	-2.9011	0.0486643	0.987371	Down														ENSMUSG00000037347|protein_coding|Chst7	1.80304	0.00277107	0.0647074	Up		ENSMUSG00000040997|protein_coding|Abhd4	-1.20995	0.000371821	0.00859772	Down		ENSMUSG00000057342|protein_coding|Sphk2	-1.72566	0.000110937	0.00347756	Down		ENSMUSG00000048787|protein_coding|Dcun1d3	1.1353	1.95709e-09	1.03434e-07	Up
						ENSMUSG00000087259|lincRNA|2610035D17Rik	1.32589	0.0492075	0.987371	Up														ENSMUSG00000046034|protein_coding|Fam105b	1.04059	0.00278491	0.0648207	Up		ENSMUSG00000021340|protein_coding|Gpld1	-1.57218	0.000372127	0.00859772	Down		ENSMUSG00000025348|protein_coding|Itga7	-1.24546	0.000111058	0.00347756	Down		ENSMUSG00000005198|protein_coding|Polr2a	-1.72081	2.03863e-09	1.07343e-07	Down
						ENSMUSG00000059248|protein_coding|Sept9	-3.28903	0.0493288	0.987371	Down														ENSMUSG00000055373|protein_coding|Fut9	1.4104	0.00281713	0.0650424	Up		ENSMUSG00000027301|protein_coding|Oxt	-2.73473	0.000377481	0.00869199	Down		ENSMUSG00000073628|processed_transcript|Gm10552	1.34348	0.00011311	0.00352389	Up		ENSMUSG00000036678|protein_coding|Aaas	-1.04005	2.09985e-09	1.10157e-07	Down
						ENSMUSG00000001025|protein_coding|S100a6	1.656	0.0494311	0.987371	Up														ENSMUSG00000074306|protein_coding|Gm4567	3.75934	0.00286453	NA	Up		ENSMUSG00000040364|protein_coding|Sec1	1.29725	0.00037766	0.00869199	Up		ENSMUSG00000074306|protein_coding|Gm4567	4.86414	0.000115165	NA	Up		ENSMUSG00000026399|protein_coding|Cd55	-1.91326	2.25897e-09	1.17633e-07	Down
						ENSMUSG00000046879|protein_coding|Irgm1	2.06203	0.0495445	0.987371	Up														ENSMUSG00000080756|pseudogene|Gm12633	5.02698	0.00291455	NA	Up		ENSMUSG00000053208|pseudogene|Kat2b-ps	1.46075	0.000415694	0.00937941	Up		ENSMUSG00000009596|protein_coding|Taf7l	3.59426	0.000115302	0.00357451	Up		ENSMUSG00000032244|protein_coding|Fem1b	1.32656	2.45193e-09	1.26749e-07	Up
						ENSMUSG00000004267|protein_coding|Eno2	-2.4309	0.049688	0.987371	Down														ENSMUSG00000077505|snoRNA|SNORA26	1.66409	0.00299887	0.0678586	Up		ENSMUSG00000072944|protein_coding|Nup62cl	1.16152	0.000425293	0.0094961	Up		ENSMUSG00000090378|protein_coding|Gm10925	1.17112	0.000115316	0.00357451	Up		ENSMUSG00000046733|protein_coding|Gprc5a	-1.56215	2.52684e-09	1.29674e-07	Down
						ENSMUSG00000025127|protein_coding|Gcgr	-1.5619	0.0497735	0.987371	Down														ENSMUSG00000002265|protein_coding|Peg3	-1.44387	0.00308588	0.0689198	Down		ENSMUSG00000024952|protein_coding|Rps6ka4	2.10473	0.000430648	0.00957991	Up		ENSMUSG00000083736|pseudogene|Gm6039	1.93414	0.000119365	0.00366311	Up		ENSMUSG00000066643|protein_coding|Wdr35	-1.74469	2.84335e-09	1.4539e-07	Down
																								ENSMUSG00000022614|protein_coding|Lmf2	-1.05198	0.00313412	0.0696182	Down		ENSMUSG00000041845|protein_coding|Rhod	-1.13648	0.000441614	0.0097334	Down		ENSMUSG00000046861|protein_coding|Hectd3	-1.08825	0.000120669	0.00369392	Down		ENSMUSG00000032135|protein_coding|Mcam	-3.16967	2.85982e-09	1.45707e-07	Down
																								ENSMUSG00000048388|protein_coding|Fam171b	3.79292	0.00313716	NA	Up		ENSMUSG00000031539|protein_coding|Ap3m2	-2.19622	0.000449319	0.00982494	Down		ENSMUSG00000031995|protein_coding|St14	-1.30066	0.000128234	0.00389641	Down		ENSMUSG00000040624|protein_coding|Plekhg1	-3.71511	2.94192e-09	1.49353e-07	Down
																								ENSMUSG00000088254|snoRNA|SCARNA14	1.18277	0.00315113	0.06987	Up		ENSMUSG00000022676|protein_coding|Snai2	5.59351	0.000451219	NA	Up		ENSMUSG00000013643|protein_coding|2210415F13Rik	-1.93269	0.000130162	0.00393555	Down		ENSMUSG00000042942|protein_coding|Greb1l	2.16006	2.99192e-09	1.51349e-07	Up
																								ENSMUSG00000077575|snoRNA|SNORA3	1.01982	0.00316971	0.0699984	Up		ENSMUSG00000071657|protein_coding|Bscl2	-1.41677	0.000451514	0.00982494	Down		ENSMUSG00000025716|protein_coding|Myo3a	2.14732	0.000139788	0.00415513	Up		ENSMUSG00000040139|protein_coding|9430038I01Rik	1.16745	3.05917e-09	1.542e-07	Up
																								ENSMUSG00000050966|protein_coding|Lin28a	-1.02413	0.00322517	0.0704955	Down		ENSMUSG00000067006|protein_coding|Serpinb5	3.43488	0.000464071	0.0100616	Up		ENSMUSG00000007041|protein_coding|Clic1	-1.21218	0.000141383	0.00418225	Down		ENSMUSG00000038250|protein_coding|Usp38	1.27075	3.16647e-09	1.59042e-07	Up
																								ENSMUSG00000054252|protein_coding|Fgfr3	-1.00185	0.00326162	0.0711658	Down		ENSMUSG00000049775|protein_coding|Tmsb4x	1.12806	0.000472342	0.0102058	Up		ENSMUSG00000065944|snRNA|U2	2.41786	0.000141432	0.00418225	Up		ENSMUSG00000037885|protein_coding|Stk35	1.26375	3.56305e-09	1.77701e-07	Up
																								ENSMUSG00000042515|protein_coding|Mum1l1	1.96497	0.00332291	0.0721194	Up		ENSMUSG00000058669|protein_coding|Nkx2-9	-1.00466	0.000483122	0.010362	Down		ENSMUSG00000057469|protein_coding|E2f6	-1.00584	0.000141719	0.00418225	Down		ENSMUSG00000029073|protein_coding|Gltpd1	1.37517	3.72481e-09	1.85117e-07	Up
																								ENSMUSG00000010205|protein_coding|Raver1	-1.73286	0.00334078	0.0722523	Down		ENSMUSG00000033760|protein_coding|Rbm4b	1.19388	0.000493751	0.0105522	Up		ENSMUSG00000057193|protein_coding|Slc44a2	-1.33738	0.000142374	0.00419152	Down		ENSMUSG00000048924|protein_coding|Ccdc125	-2.94054	3.84189e-09	1.90268e-07	Down
																								ENSMUSG00000043008|protein_coding|Klhl6	2.21961	0.00337393	0.0723672	Up		ENSMUSG00000024101|protein_coding|ORF19	-1.0357	0.000499879	0.0106301	Down		ENSMUSG00000073568|protein_coding|Gm949	-1.11764	0.000143563	0.00419639	Down		ENSMUSG00000026131|protein_coding|Dst	-1.31216	3.95252e-09	1.94387e-07	Down
																								ENSMUSG00000030400|protein_coding|Ercc2	-1.68317	0.00339182	0.0725908	Down		ENSMUSG00000057193|protein_coding|Slc44a2	-1.29633	0.00050347	0.0106492	Down		ENSMUSG00000023902|protein_coding|Zscan10	-1.76628	0.000148366	0.00427973	Down		ENSMUSG00000048371|protein_coding|Pdp2	1.45028	3.98828e-09	1.95467e-07	Up
																								ENSMUSG00000026193|protein_coding|Fn1	-1.388	0.0034448	0.0734691	Down		ENSMUSG00000028392|protein_coding|Bspry	1.25564	0.000521895	0.0109006	Up		ENSMUSG00000054342|protein_coding|Kcnn4	-1.72956	0.000153572	0.00439503	Down		ENSMUSG00000018339|protein_coding|Gpx3	-2.34554	4.26259e-09	2.08191e-07	Down
																								ENSMUSG00000020181|protein_coding|Nav3	1.46026	0.00347214	0.0738111	Up		ENSMUSG00000000056|protein_coding|Narf	-1.01939	0.000539508	0.0111715	Down		ENSMUSG00000045545|protein_coding|Krt14	-2.39295	0.00015422	0.00440331	Down		ENSMUSG00000059939|protein_coding|9430015G10Rik	-1.51613	4.31154e-09	2.09858e-07	Down
																								ENSMUSG00000030602|protein_coding|Pak4	-1.07504	0.00350864	0.0743155	Down		ENSMUSG00000047632|protein_coding|Fgfbp3	-2.0222	0.00054025	0.0111715	Down		ENSMUSG00000068735|protein_coding|Trp53i11	-1.48356	0.000155035	0.00441633	Down		ENSMUSG00000035370|protein_coding|Adat3	1.46981	4.66852e-09	2.26455e-07	Up
																								ENSMUSG00000053080|protein_coding|2700081O15Rik	4.54885	0.00356269	NA	Up		ENSMUSG00000020261|protein_coding|Slc36a1	2.71379	0.00055529	0.0114188	Up		ENSMUSG00000064358|protein_coding|mt-Co3	1.30273	0.000158998	0.00449971	Up		ENSMUSG00000063049|protein_coding|Ing2	1.74038	5.33022e-09	2.57074e-07	Up
																								ENSMUSG00000042821|protein_coding|Snai1	-1.04584	0.00364349	0.0765132	Down		ENSMUSG00000025912|protein_coding|Mybl1	-1.38765	0.00056058	0.0114656	Down		ENSMUSG00000058005|protein_coding|Tdpoz3	2.6154	0.000159607	0.00450487	Up		ENSMUSG00000028617|protein_coding|Lrrc42	1.32386	5.40024e-09	2.59285e-07	Up
																								ENSMUSG00000084126|pseudogene|Gm15844	1.9476	0.00377901	0.0784343	Up		ENSMUSG00000035354|protein_coding|Uvrag	-1.08989	0.000574522	0.011654	Down		ENSMUSG00000023055|protein_coding|Calcoco1	-1.4474	0.000164327	0.00461416	Down		ENSMUSG00000037325|protein_coding|Bbs7	-2.84508	5.48784e-09	2.62601e-07	Down
																								ENSMUSG00000085973|processed_transcript|Gm14742	1.63707	0.00378004	0.0784343	Up		ENSMUSG00000023873|protein_coding|1700010I14Rik	5.4484	0.000577157	NA	Up		ENSMUSG00000029019|protein_coding|Nppb	-1.00886	0.000164604	0.00461416	Down		ENSMUSG00000043155|protein_coding|Hpdl	1.47064	5.6061e-09	2.67356e-07	Up
																								ENSMUSG00000048500|protein_coding|Defb15	5.14701	0.00379543	NA	Up		ENSMUSG00000004815|protein_coding|Dgkq	-1.82964	0.000586763	0.0117628	Down		ENSMUSG00000042525|protein_coding|4933428M09Rik	3.78378	0.000166675	NA	Up		ENSMUSG00000041769|protein_coding|Ppp2r2d	1.03776	5.71623e-09	2.71694e-07	Up
																								ENSMUSG00000074250|processed_transcript|Gm10653	2.30386	0.00384181	0.0791914	Up		ENSMUSG00000036026|protein_coding|Tmem63b	-1.39475	0.000596633	0.0119406	Down		ENSMUSG00000072905|protein_coding|Gm5662	2.65991	0.000168103	0.00468162	Up		ENSMUSG00000072572|protein_coding|Slc39a2	1.51141	5.94946e-09	2.80894e-07	Up
																								ENSMUSG00000031709|protein_coding|Tbc1d9	1.26056	0.00386225	0.0794797	Up		ENSMUSG00000054379|pseudogene|2410024N13Rik	-1.12476	0.000606401	0.0120957	Down		ENSMUSG00000079029|protein_coding|Gm2016	2.59635	0.000168296	0.00468162	Up		ENSMUSG00000029223|protein_coding|Uchl1	1.42939	6.31494e-09	2.97159e-07	Up
																								ENSMUSG00000080857|pseudogene|Gm12859	2.38971	0.00396726	0.0812332	Up		ENSMUSG00000035007|protein_coding|Rundc1	1.21605	0.000626028	0.0124045	Up		ENSMUSG00000034116|protein_coding|Vav1	-1.4752	0.000169293	0.00468162	Down		ENSMUSG00000031785|protein_coding|Gpr56	-2.8683	6.44138e-09	3.02105e-07	Down
																								ENSMUSG00000070616|protein_coding|Gm13040	3.87821	0.00402708	NA	Up		ENSMUSG00000002803|protein_coding|Btbd6	1.03711	0.000672184	0.0131184	Up		ENSMUSG00000028134|protein_coding|Ptbp2	1.26116	0.000178346	0.00481301	Up		ENSMUSG00000037216|protein_coding|Lipt1	1.4473	6.66326e-09	3.10455e-07	Up
																								ENSMUSG00000027889|protein_coding|Ampd2	-1.23332	0.00402728	0.0820525	Down		ENSMUSG00000028109|protein_coding|Hormad1	-1.7054	0.00067302	0.0131184	Down		ENSMUSG00000024773|protein_coding|Atg2a	-1.1838	0.000185387	0.0049703	Down		ENSMUSG00000039238|protein_coding|Zfp750	-3.79628	7.1616e-09	3.3258e-07	Down
																								ENSMUSG00000038745|protein_coding|Nlrp6	-3.20124	0.00411811	NA	Down		ENSMUSG00000001417|protein_coding|Rhbg	-1.84339	0.000692127	0.0134253	Down		ENSMUSG00000017774|protein_coding|Myo1c	-1.17776	0.00019176	0.00509676	Down		ENSMUSG00000019808|protein_coding|Adat2	-1.50948	7.39998e-09	3.42527e-07	Down
																								ENSMUSG00000087324|processed_transcript|Gm14818	2.33261	0.00422749	NA	Up		ENSMUSG00000032816|protein_coding|Igdcc4	-1.90229	0.000715122	0.0138265	Down		ENSMUSG00000005397|protein_coding|Nid1	-1.0795	0.000193649	0.00513478	Down		ENSMUSG00000017776|protein_coding|Crk	1.32295	8.59045e-09	3.95049e-07	Up
																								ENSMUSG00000030693|protein_coding|Klk10	-3.222	0.00426354	NA	Down		ENSMUSG00000042213|protein_coding|Anubl1	-1.37681	0.000717034	0.0138411	Down		ENSMUSG00000025793|protein_coding|Hgs	-1.17392	0.000197517	0.0052048	Down		ENSMUSG00000027533|protein_coding|Fabp5	-1.22472	8.70843e-09	3.99178e-07	Down
																								ENSMUSG00000087640|processed_transcript|Gm14798	1.76261	0.00442067	0.0877221	Up		ENSMUSG00000074793|protein_coding|Hspa12b	3.15422	0.000738602	0.014166	Up		ENSMUSG00000073563|protein_coding|Csnk1g3	1.54831	0.000216604	0.00565931	Up		ENSMUSG00000045411|protein_coding|2410002F23Rik	-1.66475	9.83734e-09	4.49471e-07	Down
																								ENSMUSG00000077886|miRNA|Mir295	1.7707	0.00442217	0.0877221	Up		ENSMUSG00000036995|protein_coding|Asap3	1.06723	0.000750633	0.0143737	Up		ENSMUSG00000085389|processed_transcript|1700003M07Rik	-1.97805	0.000219924	0.00573386	Down		ENSMUSG00000049305|protein_coding|Ccdc71	1.39455	1.03791e-08	4.72699e-07	Up
																								ENSMUSG00000048416|protein_coding|Mlf1	1.57304	0.00456899	0.0890955	Up		ENSMUSG00000042797|protein_coding|Aqp11	1.2338	0.000767324	0.0145767	Up		ENSMUSG00000071669|protein_coding|Snx29	1.97324	0.000222483	0.00578832	Up		ENSMUSG00000021772|protein_coding|Nkiras1	1.13011	1.06292e-08	4.8254e-07	Up
																								ENSMUSG00000071204|processed_transcript|Gm10319	4.32248	0.00458685	NA	Up		ENSMUSG00000030382|protein_coding|Slc27a5	1.44299	0.000778407	0.0147172	Up		ENSMUSG00000030683|protein_coding|Sez6l2	1.18052	0.000225731	0.00582357	Up		ENSMUSG00000037999|protein_coding|Arap2	-1.58869	1.10037e-08	4.97944e-07	Down
																								ENSMUSG00000020422|protein_coding|Tns3	-1.2614	0.0045909	0.0891097	Down		ENSMUSG00000031785|protein_coding|Gpr56	-1.48871	0.000787351	0.0148161	Down		ENSMUSG00000001025|protein_coding|S100a6	-1.31371	0.000247661	0.00621983	Down		ENSMUSG00000025578|protein_coding|Cbx8	2.49379	1.14564e-08	5.16778e-07	Up
																								ENSMUSG00000004044|protein_coding|Ptrf	-1.12255	0.00460829	0.0893065	Down		ENSMUSG00000025812|protein_coding|Pard3	-1.03955	0.000791754	0.0148362	Down		ENSMUSG00000060262|protein_coding|Hist1h2ao	1.06302	0.000248766	0.00622118	Up		ENSMUSG00000060475|protein_coding|Wtap	1.04124	1.15054e-08	5.17343e-07	Up
																								ENSMUSG00000023966|protein_coding|Rsph9	2.11169	0.00464878	0.0897918	Up		ENSMUSG00000039533|protein_coding|Mmd2	1.34294	0.000792142	0.0148362	Up		ENSMUSG00000091856|lincRNA|Gm17701	2.45102	0.000249846	0.00622118	Up		ENSMUSG00000091647|pseudogene|Gm4971	6.63035	1.16129e-08	5.20525e-07	Up
																								ENSMUSG00000083556|pseudogene|Gm9043	1.9166	0.00465522	0.0897918	Up		ENSMUSG00000027955|protein_coding|Fam198b	-1.30453	0.000798638	0.014888	Down		ENSMUSG00000026817|protein_coding|Ak1	-1.94841	0.000258735	0.00636962	Down		ENSMUSG00000048040|protein_coding|Arxes2	2.62736	1.32862e-08	5.92161e-07	Up
																								ENSMUSG00000024063|protein_coding|Lbh	1.89204	0.00469665	0.0904492	Up		ENSMUSG00000068011|protein_coding|2510049J12Rik	1.21686	0.000831832	0.0154108	Up		ENSMUSG00000024552|protein_coding|Slc14a2	2.9172	0.000258801	0.00636962	Up		ENSMUSG00000004070|protein_coding|Hmox2	1.03587	1.32948e-08	5.92161e-07	Up
																								ENSMUSG00000091981|protein_coding|Gm8038	5.07016	0.00470744	NA	Up		ENSMUSG00000063889|protein_coding|Crem	-1.18462	0.000842776	0.0155514	Down		ENSMUSG00000034993|protein_coding|Vat1	-2.66696	0.000259497	0.00637061	Down		ENSMUSG00000042213|protein_coding|Anubl1	-2.41308	1.36712e-08	6.07018e-07	Down
																								ENSMUSG00000042712|protein_coding|Wbp5	-1.39205	0.00473723	0.091088	Down		ENSMUSG00000021822|protein_coding|Plau	-1.95669	0.00084462	0.0155514	Down		ENSMUSG00000050640|protein_coding|Tmem150c	1.99539	0.000259877	0.00637061	Up		ENSMUSG00000030095|protein_coding|Tmem43	-1.59772	1.39122e-08	6.1579e-07	Down
																								ENSMUSG00000036985|protein_coding|Zdhhc9	-1.10479	0.00477936	0.0917385	Down		ENSMUSG00000020472|protein_coding|Zkscan17	1.26932	0.000883372	0.0161974	Up		ENSMUSG00000001750|protein_coding|Tcirg1	-1.16161	0.000275918	0.00667081	Down		ENSMUSG00000027474|protein_coding|BC020535	2.88902	1.46809e-08	6.47455e-07	Up
																								ENSMUSG00000024565|protein_coding|Sall3	5.04252	0.0048075	NA	Up		ENSMUSG00000020911|protein_coding|Krt19	-2.85571	0.000890557	0.016256	Down		ENSMUSG00000032262|protein_coding|Elovl4	4.84074	0.000279989	NA	Up		ENSMUSG00000029344|protein_coding|Tpst2	1.46623	1.4719e-08	6.47455e-07	Up
																								ENSMUSG00000065952|protein_coding|C330021F23Rik	1.37662	0.00490388	0.0934166	Up		ENSMUSG00000022186|protein_coding|Oxct1	1.00835	0.000891036	0.016256	Up		ENSMUSG00000085973|processed_transcript|Gm14742	2.10949	0.000284061	0.00681576	Up		ENSMUSG00000028086|protein_coding|Fbxw7	-2.06337	1.48998e-08	6.53378e-07	Down
																								ENSMUSG00000052854|protein_coding|Nrk	4.65728	0.00498713	NA	Up		ENSMUSG00000051965|protein_coding|Nanos2	2.0957	0.000896741	0.0163352	Up		ENSMUSG00000030543|protein_coding|Mesp2	-1.65057	0.000284128	0.00681576	Down		ENSMUSG00000038007|protein_coding|Acer2	-1.62191	1.54874e-08	6.74966e-07	Down
																								ENSMUSG00000072906|pseudogene|Gm8332	2.16093	0.00506976	0.0948154	Up		ENSMUSG00000081126|pseudogene|Gm15784	-2.11567	0.000907008	0.0164651	Down		ENSMUSG00000091664|protein_coding|Gm10662	2.69225	0.000287239	0.00683857	Up		ENSMUSG00000028893|protein_coding|Sesn2	-1.31044	1.58104e-08	6.84828e-07	Down
																								ENSMUSG00000032997|protein_coding|Chpf	-1.05565	0.00523251	0.0966835	Down		ENSMUSG00000006567|protein_coding|Atp7b	1.60233	0.000908212	0.0164651	Up		ENSMUSG00000027327|protein_coding|1700037H04Rik	-1.31836	0.000287302	0.00683857	Down		ENSMUSG00000027366|protein_coding|2010106G01Rik	-1.38159	1.65541e-08	7.14854e-07	Down
																								ENSMUSG00000071563|pseudogene|Gm5301	3.35198	0.00525902	NA	Up		ENSMUSG00000041064|protein_coding|Pif1	-1.58228	0.000922436	0.0166011	Down		ENSMUSG00000027070|protein_coding|Lrp2	-1.09465	0.000289457	0.00687562	Down		ENSMUSG00000037580|protein_coding|Gch1	-1.15919	1.67172e-08	7.19705e-07	Down
																								ENSMUSG00000029385|protein_coding|Ccng2	1.97494	0.00530968	0.096945	Up		ENSMUSG00000026399|protein_coding|Cd55	-1.0409	0.000948515	0.0169439	Down		ENSMUSG00000022130|protein_coding|Tgds	-1.06319	0.000302769	0.00713769	Down		ENSMUSG00000076441|protein_coding|Ass1	-1.13635	1.70171e-08	7.30395e-07	Down
																								ENSMUSG00000073854|protein_coding|AI427809	4.52816	0.00540889	NA	Up		ENSMUSG00000086967|lincRNA|4930566F21Rik	1.55094	0.000948549	0.0169439	Up		ENSMUSG00000091993|protein_coding|B930036N10Rik	2.43702	0.000309291	0.0072636	Up		ENSMUSG00000002307|protein_coding|Daxx	1.23459	1.72376e-08	7.37623e-07	Up
																								ENSMUSG00000039956|protein_coding|Mrap	2.52319	0.00544822	NA	Up		ENSMUSG00000027219|protein_coding|Slc28a2	1.57679	0.000948565	0.0169439	Up		ENSMUSG00000063021|protein_coding|Hist1h2ak	3.24567	0.000322199	0.00746702	Up		ENSMUSG00000029627|protein_coding|Zkscan14	1.24113	1.82227e-08	7.75095e-07	Up
																								ENSMUSG00000085600|processed_transcript|E330012B07Rik	2.25118	0.00553734	NA	Up		ENSMUSG00000074873|protein_coding|AI606181	2.71684	0.000969381	0.0171856	Up		ENSMUSG00000045667|protein_coding|Smtnl2	-1.78476	0.000329303	0.007603	Down		ENSMUSG00000030643|protein_coding|Rab30	1.25142	1.86272e-08	7.89929e-07	Up
																								ENSMUSG00000031447|protein_coding|Lamp1	1.31227	0.00562516	0.100084	Up		ENSMUSG00000025163|protein_coding|Cd7	2.61458	0.000989493	0.0174407	Up		ENSMUSG00000034928|protein_coding|Rnf44	-1.1825	0.000332381	0.00764539	Down		ENSMUSG00000005823|protein_coding|Gpr108	-1.49252	1.90009e-08	8.03369e-07	Down
																								ENSMUSG00000057342|protein_coding|Sphk2	-1.11498	0.00576217	0.101589	Down		ENSMUSG00000003546|protein_coding|Klc4	-1.34872	0.00101438	0.0177303	Down		ENSMUSG00000007659|protein_coding|Bcl2l1	-1.05301	0.00033445	0.00766433	Down		ENSMUSG00000042363|protein_coding|1110067D22Rik	1.29604	1.91839e-08	8.08692e-07	Up
																								ENSMUSG00000050822|protein_coding|Slc29a4	-1.65217	0.00582824	0.102314	Down		ENSMUSG00000000876|protein_coding|Pxmp4	-1.09688	0.00101646	0.0177303	Down		ENSMUSG00000004044|protein_coding|Ptrf	-1.55447	0.000339948	0.00773272	Down		ENSMUSG00000022428|protein_coding|Cby1	-1.38563	1.96743e-08	8.26905e-07	Down
																								ENSMUSG00000083246|pseudogene|Gm11839	1.60625	0.00587667	0.102802	Up		ENSMUSG00000030084|protein_coding|Plxna1	-1.08275	0.00105284	0.0181957	Down		ENSMUSG00000037622|protein_coding|Wdtc1	-1.25945	0.000352007	0.00796286	Down		ENSMUSG00000037161|protein_coding|4930583H14Rik	-1.07106	2.08261e-08	8.72725e-07	Down
																								ENSMUSG00000088108|snoRNA|Snora47	1.21851	0.00603112	0.104429	Up		ENSMUSG00000027225|protein_coding|Duoxa2	3.20305	0.00106455	0.0183318	Up		ENSMUSG00000073524|protein_coding|Gm10526	5.59195	0.000373065	NA	Up		ENSMUSG00000026790|protein_coding|Odf2	-1.39088	2.1667e-08	9.0248e-07	Down
																								ENSMUSG00000083403|pseudogene|Gm13041	5.20177	0.00611	NA	Up		ENSMUSG00000028982|protein_coding|Slc25a33	1.40181	0.00109153	0.0186887	Up		ENSMUSG00000039126|protein_coding|Prune2	2.03389	0.000393444	0.00862495	Up		ENSMUSG00000024521|protein_coding|Pmaip1	-1.95317	2.17273e-08	9.0248e-07	Down
																								ENSMUSG00000037736|protein_coding|Limch1	1.13233	0.00627612	0.107269	Up		ENSMUSG00000027386|protein_coding|Fbln7	2.63343	0.00110349	0.0188665	Up		ENSMUSG00000027408|protein_coding|Cpxm1	-1.49844	0.000401012	0.00873994	Down		ENSMUSG00000037204|protein_coding|9430023L20Rik	1.29109	2.2952e-08	9.47792e-07	Up
																								ENSMUSG00000023883|protein_coding|Phf10	1.03667	0.00644854	0.108262	Up		ENSMUSG00000039357|protein_coding|Fut11	1.85029	0.00111454	0.0190134	Up		ENSMUSG00000050966|protein_coding|Lin28a	-1.28094	0.000401012	0.00873994	Down		ENSMUSG00000050199|protein_coding|Lgr4	1.35461	2.41305e-08	9.9356e-07	Up
																								ENSMUSG00000033128|protein_coding|Gga1	-1.2251	0.0065089	0.109126	Down		ENSMUSG00000041954|protein_coding|Tnfrsf18	-2.44937	0.00113871	0.0192758	Down		ENSMUSG00000046159|protein_coding|Chrm3	4.25567	0.000401273	0.00873994	Up		ENSMUSG00000022507|protein_coding|1810013L24Rik	1.15988	2.42877e-08	9.97134e-07	Up
																								ENSMUSG00000021371|protein_coding|Ccdc90a	1.00781	0.00658584	0.110116	Up		ENSMUSG00000037325|protein_coding|Bbs7	-1.51402	0.00115907	0.0195652	Down		ENSMUSG00000062075|protein_coding|Lmnb2	-1.39984	0.000406522	0.00882303	Down		ENSMUSG00000042688|protein_coding|Mapk6	-1.13024	2.46936e-08	1.01087e-06	Down
																								ENSMUSG00000029445|protein_coding|Hpd	2.1884	0.00665743	NA	Up		ENSMUSG00000022091|protein_coding|Sorbs3	-1.30965	0.00117243	0.0197629	Down		ENSMUSG00000039656|protein_coding|Rxrb	-1.25362	0.00040939	0.00883851	Down		ENSMUSG00000026499|protein_coding|Acbd3	1.19508	2.83533e-08	1.14827e-06	Up
																								ENSMUSG00000050640|protein_coding|Tmem150c	1.44175	0.00670079	0.111432	Up		ENSMUSG00000010721|protein_coding|Lmbr1	1.16358	0.00117576	0.0197912	Up		ENSMUSG00000032115|protein_coding|Hyou1	-1.03501	0.000413282	0.00889134	Down		ENSMUSG00000026036|protein_coding|Nif3l1	1.016	2.83744e-08	1.14827e-06	Up
																								ENSMUSG00000033721|protein_coding|Vav3	4.68686	0.00675603	NA	Up		ENSMUSG00000061666|protein_coding|Gdpd1	-1.28656	0.00117902	0.0198014	Down		ENSMUSG00000070616|protein_coding|Gm13040	4.78514	0.000417346	NA	Up		ENSMUSG00000026427|protein_coding|Eif2d	-1.1472	2.98238e-08	1.20007e-06	Down
																								ENSMUSG00000070436|protein_coding|Serpinh1	-3.03352	0.00678364	NA	Down		ENSMUSG00000009628|protein_coding|Tex15	-1.29323	0.00118637	0.0198227	Down		ENSMUSG00000050721|protein_coding|Plekho2	-1.84101	0.000426789	0.00911817	Down		ENSMUSG00000043789|protein_coding|Vwce	-3.21836	3.00275e-08	1.20484e-06	Down
																								ENSMUSG00000080367|miRNA|AC162877.1	4.84192	0.00691805	NA	Up		ENSMUSG00000023031|protein_coding|Cela1	1.55248	0.00118923	0.0198227	Up		ENSMUSG00000032290|protein_coding|Ptpn9	1.52288	0.000435471	0.00925546	Up		ENSMUSG00000020283|protein_coding|Pex13	1.06415	3.23514e-08	1.29077e-06	Up
																								ENSMUSG00000004698|protein_coding|Hdac9	2.02794	0.00704748	0.115281	Up		ENSMUSG00000048924|protein_coding|Ccdc125	-1.45989	0.00120094	0.0199347	Down		ENSMUSG00000031278|protein_coding|Acsl4	1.02704	0.000471087	0.00985918	Up		ENSMUSG00000034951|protein_coding|Cog7	-1.24002	3.25595e-08	1.29543e-06	Down
																								ENSMUSG00000037032|protein_coding|Apbb1	-1.01501	0.00705523	0.115281	Down		ENSMUSG00000018168|protein_coding|Ikzf3	3.9367	0.00121999	NA	Up		ENSMUSG00000059708|protein_coding|Akap17b	1.14508	0.000478785	0.0100033	Up		ENSMUSG00000032018|protein_coding|Sc5d	1.23005	3.3536e-08	1.32683e-06	Up
																								ENSMUSG00000007035|protein_coding|Msh5	-1.15629	0.00718261	0.116762	Down		ENSMUSG00000015023|protein_coding|Ddx19a	-1.42182	0.0012569	0.0208058	Down		ENSMUSG00000064264|protein_coding|Zfp428	-1.31494	0.000487069	0.0101419	Down		ENSMUSG00000064600|snoRNA|SNORA13	-1.684	3.44346e-08	1.35858e-06	Down
																								ENSMUSG00000083489|pseudogene|Gm11784	2.57357	0.00741097	0.118822	Up		ENSMUSG00000032080|protein_coding|Apoa4	4.59162	0.00126283	NA	Up		ENSMUSG00000069835|protein_coding|Sat2	2.04903	0.000495239	0.0102946	Up		ENSMUSG00000055612|protein_coding|Cdca7	-1.04047	3.52593e-08	1.38726e-06	Down
																								ENSMUSG00000060256|protein_coding|Tdpoz4	1.73972	0.00744598	0.119	Up		ENSMUSG00000027189|protein_coding|Trim44	1.29868	0.00126394	0.0208645	Up		ENSMUSG00000091765|protein_coding|Gm5891	2.81258	0.00049902	0.0103099	Up		ENSMUSG00000041954|protein_coding|Tnfrsf18	-7.45609	3.55737e-08	1.39575e-06	Down
																								ENSMUSG00000070063|snoRNA|Snora33	1.56765	0.00746439	0.119098	Up		ENSMUSG00000023088|protein_coding|Abcc1	1.09294	0.00129813	0.0212241	Up		ENSMUSG00000027552|protein_coding|E2f5	1.57167	0.000500694	0.0103208	Up		ENSMUSG00000054379|pseudogene|2410024N13Rik	-1.84929	3.60763e-08	1.41156e-06	Down
																								ENSMUSG00000039810|protein_coding|Zc3h10	-1.03269	0.00752041	0.119419	Down		ENSMUSG00000030905|protein_coding|Crym	-2.37221	0.00131297	0.0213791	Down		ENSMUSG00000060782|protein_coding|Gm8994	1.16647	0.000503455	0.0103604	Up		ENSMUSG00000044816|protein_coding|D630023F18Rik	-1.73884	3.91109e-08	1.51357e-06	Down
																								ENSMUSG00000031111|protein_coding|Igsf1	-1.17889	0.00752842	0.119419	Down		ENSMUSG00000087700|lincRNA|Gm15283	-5.60758	0.00132152	NA	Down		ENSMUSG00000032231|protein_coding|Anxa2	-1.61607	0.000513575	0.0105067	Down		ENSMUSG00000032745|protein_coding|Gpbp1	-1.01993	4.00522e-08	1.54578e-06	Down
																								ENSMUSG00000001034|protein_coding|Mapk7	-1.18202	0.00756658	0.119419	Down		ENSMUSG00000025578|protein_coding|Cbx8	1.44944	0.00134635	0.0217745	Up		ENSMUSG00000024501|protein_coding|Dpysl3	1.83565	0.000514876	0.0105067	Up		ENSMUSG00000092486|protein_coding|RP23-3M10.7	1.07472	4.07261e-08	1.56751e-06	Up
																								ENSMUSG00000044576|protein_coding|Fam59b	-1.59091	0.00760226	0.119633	Down		ENSMUSG00000047844|protein_coding|Bex4	1.80033	0.00136583	0.0220231	Up		ENSMUSG00000030689|protein_coding|Ino80e	-1.05126	0.000515748	0.0105067	Down		ENSMUSG00000032374|protein_coding|Plod2	-1.62714	4.19497e-08	1.61023e-06	Down
																								ENSMUSG00000034055|protein_coding|Phka1	4.56759	0.00764021	NA	Up		ENSMUSG00000001604|protein_coding|Tcea3	-1.28242	0.00139809	0.0224372	Down		ENSMUSG00000076542|IG_V_gene|Igkv4-78	5.86916	0.000526313	NA	Up		ENSMUSG00000060256|protein_coding|Tdpoz4	1.72759	4.22119e-08	1.61592e-06	Up
																								ENSMUSG00000027765|protein_coding|P2ry1	2.0775	0.00765284	0.119945	Up		ENSMUSG00000024238|protein_coding|Zeb1	3.24617	0.00140655	NA	Up		ENSMUSG00000028670|protein_coding|Lypla2	-1.25341	0.000536513	0.0108413	Down		ENSMUSG00000035235|protein_coding|Trim13	1.08857	4.26578e-08	1.62859e-06	Up
																								ENSMUSG00000070828|protein_coding|Zscan4f	3.36976	0.00771693	NA	Up		ENSMUSG00000027778|protein_coding|Ift80	-2.10877	0.00140863	0.0225381	Down		ENSMUSG00000067702|protein_coding|Tuba3a	1.35978	0.00054028	0.0108639	Up		ENSMUSG00000037262|protein_coding|Kin	1.01714	4.32354e-08	1.6462e-06	Up
																								ENSMUSG00000080875|pseudogene|Gm7332	1.52263	0.00801264	0.123254	Up		ENSMUSG00000016239|protein_coding|Lonrf3	1.06007	0.0014616	0.0231887	Up		ENSMUSG00000010051|protein_coding|Hyal1	-1.99426	0.000549237	0.0109441	Down		ENSMUSG00000030556|protein_coding|Lrrc28	-1.7901	4.80556e-08	1.81995e-06	Down
																								ENSMUSG00000040331|protein_coding|Nsmce4a	1.12862	0.00811785	0.123637	Up		ENSMUSG00000084848|processed_transcript|4933408N05Rik	-1.33428	0.00150252	0.0237231	Down		ENSMUSG00000082045|pseudogene|Gm11585	1.55318	0.000550833	0.0109508	Up		ENSMUSG00000036687|protein_coding|Tmem184a	-2.26287	4.9299e-08	1.86205e-06	Down
																								ENSMUSG00000059676|protein_coding|Tdpoz1	1.05211	0.00841229	0.126555	Up		ENSMUSG00000030752|protein_coding|Jmjd5	1.05424	0.0015295	0.0241174	Up		ENSMUSG00000029720|protein_coding|Lrch4	-1.61875	0.000553351	0.0109605	Down		ENSMUSG00000090150|protein_coding|Acad11	-1.44179	5.57449e-08	2.09192e-06	Down
																								ENSMUSG00000046826|protein_coding|Fam187b	2.91709	0.00845389	NA	Up		ENSMUSG00000041633|protein_coding|Kctd12b	1.96294	0.0015346	0.0241659	Up		ENSMUSG00000072906|pseudogene|Gm8332	2.71484	0.000556826	0.0109813	Up		ENSMUSG00000042251|protein_coding|Pm20d1	-3.35036	5.58278e-08	2.09192e-06	Down
																								ENSMUSG00000074783|processed_transcript|AU019990	1.02107	0.0086499	0.128536	Up		ENSMUSG00000019295|protein_coding|Tmem129	-1.05664	0.00160431	0.0248372	Down		ENSMUSG00000084128|protein_coding|Esrp2	-1.04779	0.000560422	0.0110345	Down		ENSMUSG00000004951|protein_coding|Hspb1	-1.62072	5.80403e-08	2.16338e-06	Down
																								ENSMUSG00000076542|IG_V_gene|Igkv4-78	4.46523	0.00870181	NA	Up		ENSMUSG00000080916|pseudogene|Gm12463	1.97506	0.00162301	0.0250312	Up		ENSMUSG00000074250|processed_transcript|Gm10653	2.81863	0.000565881	0.0110887	Up		ENSMUSG00000040997|protein_coding|Abhd4	-1.85587	5.9769e-08	2.21615e-06	Down
																								ENSMUSG00000051920|protein_coding|Rspo2	1.2664	0.0087207	0.129297	Up		ENSMUSG00000032633|protein_coding|Flcn	-1.09565	0.00163076	0.0251183	Down		ENSMUSG00000080875|pseudogene|Gm7332	2.03318	0.000568975	0.0111316	Up		ENSMUSG00000002985|protein_coding|Apoe	-1.74327	5.99839e-08	2.21831e-06	Down
																								ENSMUSG00000065037|misc_RNA|7SK	1.07856	0.0087534	0.129588	Up		ENSMUSG00000046031|protein_coding|Fam26f	1.43738	0.00164411	0.0252914	Up		ENSMUSG00000026109|protein_coding|Tmeff2	5.8197	0.000571199	NA	Up		ENSMUSG00000031022|protein_coding|BC051019	-1.1688	6.12895e-08	2.25482e-06	Down
																								ENSMUSG00000027210|protein_coding|Meis2	1.28673	0.00880267	0.129887	Up		ENSMUSG00000039760|protein_coding|Il22ra2	-1.5498	0.00168166	0.0258026	Down		ENSMUSG00000090170|protein_coding|Tnfsf12	1.21196	0.00059389	0.0114552	Up		ENSMUSG00000032318|protein_coding|Isl2	1.39645	6.14758e-08	2.25581e-06	Up
																								ENSMUSG00000055874|protein_coding|Foxi3	-1.19601	0.00889723	0.1305	Down		ENSMUSG00000003354|protein_coding|Ccdc65	1.40608	0.0016955	0.0259817	Up		ENSMUSG00000033964|protein_coding|Zbtb41	1.02102	0.000596547	0.0114884	Up		ENSMUSG00000068744|protein_coding|Psrc1	-1.04569	6.22512e-08	2.27836e-06	Down
																								ENSMUSG00000039529|protein_coding|Atp8b1	1.4102	0.00894958	0.130779	Up		ENSMUSG00000090535|pseudogene|Gm8540	1.66645	0.00172974	0.0263343	Up		ENSMUSG00000083489|pseudogene|Gm11784	3.33993	0.000599627	0.0115297	Up		ENSMUSG00000018572|protein_coding|Phf23	1.25631	6.3028e-08	2.30085e-06	Up
																								ENSMUSG00000027330|protein_coding|Cdc25b	-1.03633	0.00903327	0.131089	Down		ENSMUSG00000052384|protein_coding|Lrrc33	1.40244	0.00173075	0.0263343	Up		ENSMUSG00000074783|processed_transcript|AU019990	1.38123	0.000611478	0.0117027	Up		ENSMUSG00000040414|protein_coding|Slc25a28	2.00824	6.64177e-08	2.4144e-06	Up
																								ENSMUSG00000004415|protein_coding|Emid2	-1.26891	0.00908196	0.131375	Down		ENSMUSG00000020277|protein_coding|Pfkl	-1.43574	0.00174908	0.0264219	Down		ENSMUSG00000071815|protein_coding|Fthl17	-1.88375	0.000617722	0.0118039	Down		ENSMUSG00000035329|protein_coding|Fbxo33	1.48678	6.64795e-08	2.4144e-06	Up
																								ENSMUSG00000022504|protein_coding|Ciita	1.47391	0.00920253	0.131989	Up		ENSMUSG00000091647|pseudogene|Gm4971	3.76035	0.00175928	0.0264506	Up		ENSMUSG00000082525|pseudogene|Gm12627	1.11634	0.000637011	0.012116	Up		ENSMUSG00000050777|protein_coding|Tmem37	1.15812	6.6926e-08	2.4244e-06	Up
																								ENSMUSG00000071604|protein_coding|Fam189a2	-1.16502	0.00924719	0.132321	Down		ENSMUSG00000028556|protein_coding|Dock7	-1.66934	0.00175987	0.0264506	Down		ENSMUSG00000021187|protein_coding|Tc2n	1.20515	0.000646578	0.0122412	Up		ENSMUSG00000074501|pseudogene|Gm5612	1.15715	7.25973e-08	2.61646e-06	Up
																								ENSMUSG00000046179|protein_coding|E2f8	-1.20385	0.00927556	0.132419	Down		ENSMUSG00000028786|protein_coding|Tmem54	2.36392	0.00176335	0.0264506	Up		ENSMUSG00000040940|protein_coding|Arhgef1	-1.33754	0.000648639	0.0122614	Down		ENSMUSG00000024778|protein_coding|Fas	-4.86384	7.32081e-08	2.63178e-06	Down
																								ENSMUSG00000039834|protein_coding|Zfp335	-1.23296	0.00936257	0.133197	Down		ENSMUSG00000085114|processed_transcript|1600025M17Rik	1.67651	0.00176393	0.0264506	Up		ENSMUSG00000000708|protein_coding|Kat2b	1.47945	0.000656388	0.0123888	Up		ENSMUSG00000076430|protein_coding|Hus1b	1.89456	7.35268e-08	2.63654e-06	Up
																								ENSMUSG00000064347|Mt_tRNA|mt-Ta	1.25198	0.0094441	0.133573	Up		ENSMUSG00000031118|protein_coding|1700080O16Rik	-1.24595	0.00183437	0.0270205	Down		ENSMUSG00000029445|protein_coding|Hpd	2.80745	0.000656511	NA	Up		ENSMUSG00000064427|snoRNA|SNORA42	-2.02975	7.42182e-08	2.64793e-06	Down
																								ENSMUSG00000034032|protein_coding|Rpap1	-1.1187	0.00957706	0.134846	Down		ENSMUSG00000017670|protein_coding|Elmo2	-1.20733	0.0018588	0.0272959	Down		ENSMUSG00000052854|protein_coding|Nrk	5.65899	0.000681742	NA	Up		ENSMUSG00000011632|protein_coding|2310033E01Rik	-1.55195	7.62737e-08	2.70762e-06	Down
																								ENSMUSG00000002968|protein_coding|Med25	-1.67765	0.00963234	0.135006	Down		ENSMUSG00000028047|protein_coding|Thbs3	4.35213	0.00187822	NA	Up		ENSMUSG00000023990|protein_coding|Tcfeb	-1.24093	0.000693284	0.012907	Down		ENSMUSG00000090401|lincRNA|Snord123	2.11011	7.65213e-08	2.70962e-06	Up
																								ENSMUSG00000041351|protein_coding|Rap1gap	-1.91852	0.00982366	0.136892	Down		ENSMUSG00000022210|protein_coding|Dhrs4	1.53642	0.00189611	0.0275397	Up		ENSMUSG00000030403|protein_coding|Vasp	-1.24961	0.000704417	0.0130747	Down		ENSMUSG00000022811|protein_coding|Zfp148	1.09107	7.82463e-08	2.75992e-06	Up
																								ENSMUSG00000059323|protein_coding|Tonsl	-1.05441	0.0098402	0.136892	Down		ENSMUSG00000024299|protein_coding|Adamts10	1.284	0.0019024	0.027564	Up		ENSMUSG00000087324|processed_transcript|Gm14818	2.83344	0.000706818	NA	Up		ENSMUSG00000026547|protein_coding|Tagln2	-1.47363	7.91025e-08	2.78017e-06	Down
																								ENSMUSG00000069355|protein_coding|Gm5152	2.14557	0.00984292	NA	Up		ENSMUSG00000022105|protein_coding|Rb1	-1.76457	0.00191668	0.0277334	Down		ENSMUSG00000053360|protein_coding|F730035P03Rik	1.57324	0.000726463	0.0134232	Up		ENSMUSG00000021474|protein_coding|Sfxn1	1.00996	8.15129e-08	2.84865e-06	Up
																								ENSMUSG00000041594|protein_coding|Tmtc4	-1.1461	0.00995803	0.137689	Down		ENSMUSG00000058883|protein_coding|Zfp708	1.10029	0.00192519	0.0277934	Up		ENSMUSG00000080462|miRNA|mmu-mir-1194	1.28646	0.000753265	0.013856	Up		ENSMUSG00000047632|protein_coding|Fgfbp3	-3.34896	8.16543e-08	2.84865e-06	Down
																								ENSMUSG00000022667|protein_coding|Cd200r1	1.98324	0.0101982	0.139754	Up		ENSMUSG00000001166|protein_coding|Oas1c	-2.33804	0.00198797	0.0285276	Down		ENSMUSG00000065176|snRNA|U12	2.60455	0.00075447	0.0138575	Up		ENSMUSG00000021822|protein_coding|Plau	-3.32248	8.62199e-08	3.00054e-06	Down
																								ENSMUSG00000024868|protein_coding|Dkk1	1.50707	0.0103086	0.140831	Up		ENSMUSG00000078184|protein_coding|B020018G12Rik	1.61256	0.00204256	0.029171	Up		ENSMUSG00000046056|protein_coding|Sbsn	-3.01426	0.000777955	0.0142251	Down		ENSMUSG00000028920|protein_coding|Fbxo42	1.20458	8.7756e-08	3.04651e-06	Up
																								ENSMUSG00000027219|protein_coding|Slc28a2	-1.14073	0.0103226	0.140831	Down		ENSMUSG00000005131|protein_coding|4930550C14Rik	-1.49627	0.00205416	0.0292542	Down		ENSMUSG00000038037|protein_coding|Socs1	-1.75588	0.000809515	0.0147148	Down		ENSMUSG00000002803|protein_coding|Btbd6	1.60351	8.96419e-08	3.0968e-06	Up
																								ENSMUSG00000078651|protein_coding|Aoc2	-1.29273	0.0103736	0.140961	Down		ENSMUSG00000027356|protein_coding|Fermt1	-2.14525	0.00206271	0.0293189	Down		ENSMUSG00000039328|protein_coding|Rnf122	1.09029	0.00081146	0.0147284	Up		ENSMUSG00000028799|protein_coding|Zfp362	-3.33408	9.00377e-08	3.10291e-06	Down
																								ENSMUSG00000038780|protein_coding|Smurf1	1.03366	0.0104826	0.141602	Up		ENSMUSG00000000290|protein_coding|Itgb2	-2.9241	0.0021936	NA	Down		ENSMUSG00000055816|protein_coding|Magea3	-2.26891	0.000820986	0.0148574	Down		ENSMUSG00000005397|protein_coding|Nid1	-1.09819	9.05685e-08	3.11362e-06	Down
																								ENSMUSG00000012705|protein_coding|Retn	1.08136	0.0106703	0.142909	Up		ENSMUSG00000008153|protein_coding|Clstn3	1.30462	0.00222506	0.0308538	Up		ENSMUSG00000004846|protein_coding|Plod3	-1.09384	0.000825458	0.0149164	Down		ENSMUSG00000019979|protein_coding|Apaf1	-1.18867	9.34837e-08	3.20606e-06	Down
																								ENSMUSG00000015377|protein_coding|Fam116b	-1.0431	0.0106723	0.142909	Down		ENSMUSG00000028610|protein_coding|Dmrtb1	-1.14633	0.0022879	0.031401	Down		ENSMUSG00000062260|protein_coding|AA415398	2.15022	0.000844544	0.0151301	Up		ENSMUSG00000027301|protein_coding|Oxt	-4.17118	1.0138e-07	3.46847e-06	Down
																								ENSMUSG00000028020|protein_coding|Glrb	1.13866	0.0107832	0.144237	Up		ENSMUSG00000086787|lincRNA|Gm16706	1.17875	0.00229062	0.0314022	Up		ENSMUSG00000032033|protein_coding|Barx2	-2.68804	0.000844662	0.0151301	Down		ENSMUSG00000022842|protein_coding|Ece2	1.23656	1.05087e-07	3.58511e-06	Up
																								ENSMUSG00000001313|protein_coding|Rnd2	-1.05546	0.0109204	0.145218	Down		ENSMUSG00000052794|protein_coding|1700030K09Rik	-1.52541	0.0023273	0.0317596	Down		ENSMUSG00000030484|protein_coding|Lypd5	-1.18579	0.000846709	0.0151448	Down		ENSMUSG00000058966|protein_coding|Fam57b	-1.32752	1.05296e-07	3.58511e-06	Down
																								ENSMUSG00000038037|protein_coding|Socs1	-1.22758	0.0109909	0.145496	Down		ENSMUSG00000083161|pseudogene|Gm11427	1.27618	0.00239184	0.0324921	Up		ENSMUSG00000070304|protein_coding|Scn2b	-1.86721	0.000856607	0.0152774	Down		ENSMUSG00000029101|protein_coding|Rgs12	-2.69365	1.08154e-07	3.66482e-06	Down
																								ENSMUSG00000055053|protein_coding|Nfic	-1.51561	0.0111372	0.146426	Down		ENSMUSG00000015536|protein_coding|Mocs2	-1.3425	0.00241541	0.0326639	Down		ENSMUSG00000068048|protein_coding|Rhox9	-1.09285	0.000861673	0.0153036	Down		ENSMUSG00000029326|protein_coding|Enoph1	-1.13798	1.1641e-07	3.93516e-06	Down
																								ENSMUSG00000025491|protein_coding|Ifitm1	1.46517	0.0112335	0.147063	Up		ENSMUSG00000001240|protein_coding|Ramp2	1.30768	0.00242107	0.0327036	Up		ENSMUSG00000029860|protein_coding|Zyx	-1.46736	0.000861809	0.0153036	Down		ENSMUSG00000025396|protein_coding|Hsd17b6	-2.21055	1.187e-07	4.00302e-06	Down
																								ENSMUSG00000073521|protein_coding|Gm10525	4.25988	0.0112445	NA	Up		ENSMUSG00000074923|protein_coding|Pak6	-1.47043	0.00243126	0.0327192	Down		ENSMUSG00000037366|protein_coding|Pafah2	-1.231	0.000867924	0.0153679	Down		ENSMUSG00000023032|protein_coding|Slc4a8	-2.90865	1.2568e-07	4.20834e-06	Down
																								ENSMUSG00000054134|protein_coding|Umodl1	1.29098	0.0113433	0.147781	Up		ENSMUSG00000063564|protein_coding|Col23a1	-2.0891	0.0024318	0.0327192	Down		ENSMUSG00000047843|protein_coding|Bri3	-1.125	0.000875683	0.0154824	Down		ENSMUSG00000001225|protein_coding|Slc26a3	-3.02759	1.27091e-07	4.24554e-06	Down
																								ENSMUSG00000025716|protein_coding|Myo3a	1.40361	0.0113892	0.148156	Up		ENSMUSG00000038422|protein_coding|Hdhd3	2.04917	0.00252265	0.0336579	Up		ENSMUSG00000038179|protein_coding|Slamf7	1.4377	0.000878642	0.0154824	Up		ENSMUSG00000021501|protein_coding|Caml	1.11775	1.3172e-07	4.38983e-06	Up
																								ENSMUSG00000089679|processed_transcript|Gm16299	-4.06566	0.0114927	NA	Down		ENSMUSG00000022408|protein_coding|Fam83f	4.86709	0.00252531	NA	Up		ENSMUSG00000003344|protein_coding|Btbd2	-1.78429	0.000880684	0.0154824	Down		ENSMUSG00000027088|protein_coding|Phospho2	1.10787	1.33755e-07	4.4472e-06	Up
																								ENSMUSG00000040009|protein_coding|Gnaz	4.40989	0.0115119	NA	Up		ENSMUSG00000022106|protein_coding|Rcbtb2	-1.67418	0.00253374	0.0337306	Down		ENSMUSG00000053560|protein_coding|Ier2	-1.01728	0.000880695	0.0154824	Down		ENSMUSG00000042675|protein_coding|Ypel3	1.1629	1.34772e-07	4.47052e-06	Up
																								ENSMUSG00000079889|pseudogene|Gm11951	1.85045	0.0116093	NA	Up		ENSMUSG00000026796|protein_coding|Fam129b	-1.45657	0.00256224	0.0340684	Down		ENSMUSG00000029581|protein_coding|Fscn1	-1.25029	0.000883201	0.0154824	Down		ENSMUSG00000035354|protein_coding|Uvrag	-1.69986	1.43779e-07	4.74704e-06	Down
																								ENSMUSG00000086726|pseudogene|Gm9458	1.12705	0.0116435	0.149916	Up		ENSMUSG00000032135|protein_coding|Mcam	-1.50303	0.00260192	0.0344086	Down		ENSMUSG00000071151|protein_coding|Gm4799	3.25673	0.000911093	NA	Up		ENSMUSG00000042549|processed_transcript|Gm16516	-3.77531	1.44801e-07	4.76966e-06	Down
																								ENSMUSG00000079578|protein_coding|Gm1140	4.08771	0.0116581	NA	Up		ENSMUSG00000042523|protein_coding|Dnalc1	-1.20302	0.00261211	0.0345053	Down		ENSMUSG00000037188|protein_coding|Grhl3	-1.05859	0.000919054	0.0159519	Down		ENSMUSG00000030685|protein_coding|Kctd13	-1.28392	1.54018e-07	5.06152e-06	Down
																								ENSMUSG00000079010|protein_coding|Gm11032	1.36938	0.011727	0.150325	Up		ENSMUSG00000055200|protein_coding|Sertad3	1.29591	0.0026384	0.0347757	Up		ENSMUSG00000053687|protein_coding|Dpep2	1.76642	0.00092263	0.0159914	Up		ENSMUSG00000015143|protein_coding|Actn1	-1.50858	1.56188e-07	5.12096e-06	Down
																								ENSMUSG00000007594|protein_coding|Hapln4	-1.00206	0.0117594	0.150428	Down		ENSMUSG00000026621|protein_coding|Mosc1	-2.47773	0.00265682	0.0349032	Down		ENSMUSG00000079179|protein_coding|1700012B15Rik	-1.00298	0.000945365	0.0163126	Down		ENSMUSG00000022685|protein_coding|Parn	-1.09727	1.72497e-07	5.60377e-06	Down
																								ENSMUSG00000021313|protein_coding|Ryr2	-1.48533	0.011923	0.152046	Down		ENSMUSG00000023902|protein_coding|Zscan10	-1.26019	0.0026736	0.0349701	Down		ENSMUSG00000027765|protein_coding|P2ry1	2.63762	0.000950653	0.0163162	Up		ENSMUSG00000074923|protein_coding|Pak6	-2.88985	1.76626e-07	5.71171e-06	Down
																								ENSMUSG00000001228|protein_coding|Uhrf1	-1.01544	0.0120233	0.153008	Down		ENSMUSG00000035561|protein_coding|Aldh1b1	2.71176	0.00267991	0.0350144	Up		ENSMUSG00000006463|protein_coding|Zdhhc24	-1.16763	0.000961253	0.0164752	Down		ENSMUSG00000090083|protein_coding|Rnf8	1.22766	1.78442e-07	5.75731e-06	Up
																								ENSMUSG00000030499|protein_coding|Kctd15	-1.53881	0.0122061	0.154121	Down		ENSMUSG00000025742|protein_coding|Prps2	-1.02535	0.00272345	0.0353901	Down		ENSMUSG00000031179|protein_coding|3830417A13Rik	-2.89903	0.000968373	0.0165511	Down		ENSMUSG00000003099|protein_coding|Ppp5c	-1.02131	1.80701e-07	5.80375e-06	Down
																								ENSMUSG00000005202|protein_coding|Shbg	1.08593	0.0122062	0.154121	Up		ENSMUSG00000022012|protein_coding|Enox1	1.29454	0.00274218	0.0355948	Up		ENSMUSG00000026796|protein_coding|Fam129b	-1.58802	0.00098649	0.0167908	Down		ENSMUSG00000050973|protein_coding|D330012F22Rik	1.31148	1.90919e-07	6.11805e-06	Up
																								ENSMUSG00000090535|pseudogene|Gm8540	-1.31938	0.0122293	0.154172	Down		ENSMUSG00000045103|protein_coding|Dmd	-1.64417	0.00275833	0.0357269	Down		ENSMUSG00000046435|protein_coding|Gm13078	1.73435	0.00100537	0.0170073	Up		ENSMUSG00000074909|protein_coding|Ranbp6	1.41745	1.92298e-07	6.14833e-06	Up
																								ENSMUSG00000090688|protein_coding|Vmn2r12	4.14969	0.0122551	NA	Up		ENSMUSG00000029312|protein_coding|Klhl8	-1.71375	0.00277287	0.035799	Down		ENSMUSG00000056380|protein_coding|Gpr50	1.71716	0.00100612	0.0170073	Up		ENSMUSG00000061666|protein_coding|Gdpd1	-2.15874	1.93916e-07	6.18452e-06	Down
																								ENSMUSG00000093369|misc_RNA|AC127354.1	1.64595	0.0122663	0.154344	Up		ENSMUSG00000036687|protein_coding|Tmem184a	-1.18199	0.00279438	0.0359991	Down		ENSMUSG00000024101|protein_coding|ORF19	-1.00169	0.00101219	0.0170864	Down		ENSMUSG00000033319|protein_coding|Fem1c	1.48215	1.94303e-07	6.18452e-06	Up
																								ENSMUSG00000026360|protein_coding|Rgs2	1.91863	0.0123576	0.155018	Up		ENSMUSG00000010651|protein_coding|Acaa1b	-2.13223	0.00284961	0.036514	Down		ENSMUSG00000038241|protein_coding|Cep250	1.24923	0.00101899	0.0171541	Up		ENSMUSG00000028042|protein_coding|Zbtb7b	1.02826	1.99539e-07	6.32276e-06	Up
																								ENSMUSG00000083798|pseudogene|Gm14584	2.96224	0.0124296	NA	Up		ENSMUSG00000086765|processed_transcript|Gm11827	2.90837	0.00290595	0.0371565	Up		ENSMUSG00000046008|protein_coding|Pnlip	1.53321	0.00102353	0.0171836	Up		ENSMUSG00000054727|protein_coding|1700013H16Rik	4.60147	2.02049e-07	6.38798e-06	Up
																								ENSMUSG00000054272|protein_coding|Zscan4c	2.86601	0.0125244	NA	Up		ENSMUSG00000032750|protein_coding|Gab3	-1.80791	0.00295241	0.0375899	Down		ENSMUSG00000024774|protein_coding|Ankrd22	1.79344	0.00104614	0.0174678	Up		ENSMUSG00000058186|protein_coding|Gm13242	1.22781	2.10075e-07	6.62694e-06	Up
																								ENSMUSG00000053490|protein_coding|Trim60	2.02836	0.0127934	NA	Up		ENSMUSG00000036499|protein_coding|Eea1	-1.10596	0.00297543	0.0378427	Down		ENSMUSG00000033213|protein_coding|AA467197	1.18203	0.00107352	0.0177557	Up		ENSMUSG00000014554|protein_coding|Dguok	-1.14822	2.11166e-07	6.64658e-06	Down
																								ENSMUSG00000048582|protein_coding|Gja3	4.17055	0.0129374	NA	Up		ENSMUSG00000054752|protein_coding|Fsd1l	1.09638	0.00299444	0.037948	Up		ENSMUSG00000048970|protein_coding|C1galt1c1	1.04673	0.00107565	0.0177557	Up		ENSMUSG00000027243|protein_coding|Harbi1	1.30694	2.14255e-07	6.72883e-06	Up
																								ENSMUSG00000090814|protein_coding|Vmn1r88	4.04584	0.0132349	NA	Up		ENSMUSG00000031877|protein_coding|Ces2g	-3.39782	0.00300515	NA	Down		ENSMUSG00000024942|protein_coding|Capn1	-1.00328	0.00107781	0.0177557	Down		ENSMUSG00000034216|protein_coding|Vps18	1.62385	2.28747e-07	7.15227e-06	Up
																								ENSMUSG00000019124|protein_coding|Scrn1	4.34908	0.0132705	NA	Up		ENSMUSG00000074634|protein_coding|Gm7120	1.14134	0.00301694	0.0380873	Up		ENSMUSG00000021647|protein_coding|Cartpt	-1.78418	0.00108248	0.0178088	Down		ENSMUSG00000031987|protein_coding|Egln1	1.152	2.34534e-07	7.31703e-06	Up
																								ENSMUSG00000046711|protein_coding|Hmga1	-1.18997	0.0133255	0.162527	Down		ENSMUSG00000055373|protein_coding|Fut9	1.64188	0.00303304	0.0380896	Up		ENSMUSG00000045519|protein_coding|Zfp560	1.141	0.00108687	0.0178333	Up		ENSMUSG00000013643|protein_coding|2210415F13Rik	-2.75336	2.47862e-07	7.71585e-06	Down
																								ENSMUSG00000031805|protein_coding|Jak3	-1.27067	0.0134673	0.163472	Down		ENSMUSG00000038593|protein_coding|Tctn1	-1.67414	0.00315414	0.0390818	Down		ENSMUSG00000030533|protein_coding|Unc45a	-1.00876	0.00110067	0.0179402	Down		ENSMUSG00000022951|protein_coding|Rcan1	-1.13504	2.49086e-07	7.73698e-06	Down
																								ENSMUSG00000003992|protein_coding|Ssbp2	1.17447	0.0135823	0.16369	Up		ENSMUSG00000024731|protein_coding|Ms4a10	-1.9495	0.00315449	0.0390818	Down		ENSMUSG00000016024|protein_coding|Lbp	2.8682	0.0011096	0.0180618	Up		ENSMUSG00000028766|protein_coding|Alpl	-1.3366	2.61568e-07	8.08918e-06	Down
																								ENSMUSG00000033624|protein_coding|Pdpr	-1.03895	0.013653	0.164236	Down		ENSMUSG00000037321|protein_coding|Tap1	-1.17063	0.0031754	0.039219	Down		ENSMUSG00000030805|protein_coding|Stx4a	-1.14838	0.00113531	0.0183109	Down		ENSMUSG00000019773|protein_coding|Fbxo5	1.13152	2.66771e-07	8.23213e-06	Up
																								ENSMUSG00000002608|protein_coding|Ccdc97	-1.04803	0.0137947	0.164653	Down		ENSMUSG00000061393|protein_coding|Acvr2b	-1.18614	0.00322578	0.0396366	Down		ENSMUSG00000071262|protein_coding|Zfp957	2.52781	0.00114336	0.0183924	Up		ENSMUSG00000061758|protein_coding|Akr1b10	-3.19777	2.71046e-07	8.34585e-06	Down
																								ENSMUSG00000029860|protein_coding|Zyx	-1.01624	0.0141601	0.166356	Down		ENSMUSG00000043248|protein_coding|Gm9780	-1.51525	0.00324657	0.039729	Down		ENSMUSG00000024036|protein_coding|Slc37a1	-1.04203	0.00116832	0.0187206	Down		ENSMUSG00000043522|pseudogene|A430060F13Rik	2.34212	3.16951e-07	9.63367e-06	Up
																								ENSMUSG00000037020|protein_coding|Wdr62	-1.02127	0.0142251	0.166441	Down		ENSMUSG00000030946|protein_coding|Lhpp	-1.14843	0.00327488	0.0399936	Down		ENSMUSG00000024817|protein_coding|Uhrf2	1.23707	0.00119351	0.0189759	Up		ENSMUSG00000002325|protein_coding|Irf9	1.24333	3.22904e-07	9.7936e-06	Up
																								ENSMUSG00000079738|protein_coding|Snx29	1.54713	0.014269	0.166441	Up		ENSMUSG00000044707|protein_coding|Ccnjl	4.48198	0.00329428	NA	Up		ENSMUSG00000030602|protein_coding|Pak4	-1.24176	0.0012437	0.0194472	Down		ENSMUSG00000048732|protein_coding|Klhl11	1.7932	3.23972e-07	9.80501e-06	Up
																								ENSMUSG00000049295|protein_coding|Zfp219	-1.36808	0.014422	0.167748	Down		ENSMUSG00000086236|lincRNA|5830418P13Rik	-2.05162	0.00330545	0.0402437	Down		ENSMUSG00000037761|protein_coding|Actr5	1.16924	0.0012529	0.0195414	Up		ENSMUSG00000073982|protein_coding|Rhog	1.44133	3.3032e-07	9.9681e-06	Up
																								ENSMUSG00000030345|protein_coding|Dyrk4	1.27641	0.0144735	0.167983	Up		ENSMUSG00000028558|protein_coding|Calr4	1.06272	0.00332629	0.0404152	Up		ENSMUSG00000028845|protein_coding|Tekt2	1.94005	0.00127887	0.019796	Up		ENSMUSG00000032816|protein_coding|Igdcc4	-3.25811	3.30769e-07	9.9681e-06	Down
																								ENSMUSG00000085148|processed_transcript|2210403K04Rik	1.06929	0.0145806	0.168757	Up		ENSMUSG00000028850|protein_coding|Gpatch3	1.07049	0.00335835	0.0407221	Up		ENSMUSG00000032135|protein_coding|Mcam	-1.49152	0.00129173	0.0199698	Down		ENSMUSG00000048970|protein_coding|C1galt1c1	1.07076	3.41053e-07	1.02345e-05	Up
																								ENSMUSG00000091696|lincRNA|Gm17670	2.76839	0.0150835	NA	Up		ENSMUSG00000078487|protein_coding|E230028L10Rik	-1.59427	0.00339438	0.0410757	Down		ENSMUSG00000070190|snoRNA|U3	2.93044	0.00131712	NA	Up		ENSMUSG00000063972|protein_coding|Nr6a1	-1.11047	3.42771e-07	1.02588e-05	Down
																								ENSMUSG00000046295|protein_coding|Ankle1	-1.00228	0.0152469	0.173249	Down		ENSMUSG00000041135|protein_coding|Ripk2	-1.87094	0.00340258	0.0411334	Down		ENSMUSG00000022382|protein_coding|Wnt7b	-1.44718	0.0013509	0.0207027	Down		ENSMUSG00000091834|pseudogene|Gm17177	2.02565	3.47835e-07	1.03721e-05	Up
																								ENSMUSG00000084933|processed_transcript|Gm13962	3.11305	0.0152854	NA	Up		ENSMUSG00000019528|protein_coding|Gyg	-1.30521	0.00340822	0.041151	Down		ENSMUSG00000082195|pseudogene|Gm13034	1.27912	0.00135493	0.0207385	Up		ENSMUSG00000023902|protein_coding|Zscan10	-2.28931	3.49148e-07	1.0382e-05	Down
																								ENSMUSG00000076435|protein_coding|Acsf2	-1.28195	0.0154295	0.174199	Down		ENSMUSG00000057454|protein_coding|Lypd3	1.48591	0.00341813	0.0411966	Up		ENSMUSG00000028245|protein_coding|Nsmaf	-1.14205	0.00136732	0.0208673	Down		ENSMUSG00000042797|protein_coding|Aqp11	1.84281	3.66572e-07	1.08622e-05	Up
																								ENSMUSG00000030844|protein_coding|Rgs10	2.00234	0.0154627	NA	Up		ENSMUSG00000028753|protein_coding|Vwa5b1	2.18705	0.00342544	0.0411981	Up		ENSMUSG00000042851|protein_coding|Zc3h6	1.95743	0.00136981	0.0208673	Up		ENSMUSG00000027356|protein_coding|Fermt1	-3.9766	4.0102e-07	1.18088e-05	Down
																								ENSMUSG00000026125|protein_coding|Prss39	4.27383	0.0155391	NA	Up		ENSMUSG00000081208|pseudogene|Gm11400	-1.13548	0.00344998	0.0414136	Down		ENSMUSG00000024366|protein_coding|Gfra3	1.05609	0.00137013	0.0208673	Up		ENSMUSG00000031487|protein_coding|Brf2	1.18629	4.12222e-07	1.21135e-05	Up
																								ENSMUSG00000019261|protein_coding|Mtap1s	-1.23279	0.0155819	0.175275	Down		ENSMUSG00000041817|protein_coding|Fam169a	1.04295	0.003539	0.0422103	Up		ENSMUSG00000037321|protein_coding|Tap1	-1.18716	0.00138391	0.0210251	Down		ENSMUSG00000078817|protein_coding|Nlrp12	1.69729	4.14897e-07	1.21443e-05	Up
																								ENSMUSG00000039568|protein_coding|Fam100a	-1.43876	0.0156566	0.175794	Down		ENSMUSG00000032688|protein_coding|Malt1	-1.26604	0.00355369	0.0422882	Down		ENSMUSG00000020607|protein_coding|Fam84a	5.56663	0.00142568	NA	Up		ENSMUSG00000022186|protein_coding|Oxct1	1.52051	4.34345e-07	1.26067e-05	Up
																								ENSMUSG00000029813|protein_coding|1600015I10Rik	2.41352	0.0157356	NA	Up		ENSMUSG00000061758|protein_coding|Akr1b10	-1.67523	0.00357058	0.042308	Down		ENSMUSG00000019841|protein_coding|Rev3l	1.00057	0.00144062	0.0216951	Up		ENSMUSG00000067219|protein_coding|Nipal1	1.32686	5.04051e-07	1.44522e-05	Up
																								ENSMUSG00000038181|protein_coding|Chpf2	-1.92546	0.0158971	0.177951	Down		ENSMUSG00000029166|protein_coding|Mapre3	-1.84847	0.00357398	0.042308	Down		ENSMUSG00000092837|misc_RNA|AC027184.1	-1.65819	0.00144305	0.0216951	Down		ENSMUSG00000006301|protein_coding|Tmbim1	-1.03354	5.46052e-07	1.55933e-05	Down
																								ENSMUSG00000091765|protein_coding|Gm5891	1.92731	0.0159107	0.177951	Up		ENSMUSG00000053702|protein_coding|Nebl	-2.55474	0.00361941	0.0427612	Down		ENSMUSG00000024590|protein_coding|Lmnb1	-1.00621	0.00144387	0.0216951	Down		ENSMUSG00000052684|protein_coding|Jun	-3.80921	5.69942e-07	1.62428e-05	Down
																								ENSMUSG00000086048|processed_transcript|Drr1	3.05118	0.0159443	NA	Up		ENSMUSG00000014905|protein_coding|Dnajb9	1.27445	0.00362342	0.0427664	Up		ENSMUSG00000036270|protein_coding|Edc4	-1.03787	0.00145833	0.0218856	Down		ENSMUSG00000029361|protein_coding|Nos1	-1.22636	5.90328e-07	1.67563e-05	Down
																								ENSMUSG00000055816|protein_coding|Magea3	-1.39492	0.0159789	0.177951	Down		ENSMUSG00000026932|protein_coding|Nacc2	1.01212	0.00369519	0.0434421	Up		ENSMUSG00000091277|protein_coding|Gm1818	1.01689	0.00147557	0.0220791	Up		ENSMUSG00000032637|protein_coding|Atxn2l	-1.24204	5.99093e-07	1.69711e-05	Down
																								ENSMUSG00000063021|protein_coding|Hist1h2ak	2.16472	0.0160017	0.178044	Up		ENSMUSG00000036353|protein_coding|P2ry12	5.10479	0.00370187	NA	Up		ENSMUSG00000052369|protein_coding|Tmem106c	-1.26295	0.0014784	0.0220791	Down		ENSMUSG00000061731|protein_coding|Ext1	1.99368	6.01583e-07	1.70076e-05	Up
																								ENSMUSG00000044647|protein_coding|Csrnp3	1.13555	0.0161804	0.179708	Up		ENSMUSG00000044626|protein_coding|Liph	-1.06576	0.00370535	0.0434761	Down		ENSMUSG00000074425|protein_coding|Gm10697	2.94562	0.00149906	0.0223606	Up		ENSMUSG00000026421|protein_coding|Csrp1	-1.03128	6.04039e-07	1.70105e-05	Down
																								ENSMUSG00000047014|protein_coding|Catsperb	1.67431	0.0163047	0.179951	Up		ENSMUSG00000056162|protein_coding|Cndp1	-2.29341	0.00377264	0.0440068	Down		ENSMUSG00000091738|pseudogene|Gm8723	5.50431	0.00150109	NA	Up		ENSMUSG00000061086|protein_coding|Myl4	-3.97388	6.08875e-07	1.71113e-05	Down
																								ENSMUSG00000038485|protein_coding|Socs7	1.07186	0.0163957	0.18027	Up		ENSMUSG00000079505|lincRNA|Gm11131	5.06372	0.00394781	NA	Up		ENSMUSG00000066357|protein_coding|Wdr6	-1.49478	0.00151019	0.0224305	Down		ENSMUSG00000023088|protein_coding|Abcc1	1.67104	6.12759e-07	1.71575e-05	Up
																								ENSMUSG00000007833|protein_coding|Aldh16a1	-1.04263	0.0163983	0.18027	Down		ENSMUSG00000030161|protein_coding|Gabarapl1	1.03427	0.00399264	0.0458139	Up		ENSMUSG00000039452|protein_coding|Snx22	-1.23217	0.00151286	0.0224305	Down		ENSMUSG00000080076|pseudogene|Hist1h2aj	2.68855	6.12941e-07	1.71575e-05	Up
																								ENSMUSG00000055945|protein_coding|Prr18	2.01963	0.0166728	NA	Up		ENSMUSG00000028841|protein_coding|Cnksr1	-1.70998	0.00399722	0.0458225	Down		ENSMUSG00000020186|protein_coding|Csrp2	-1.04806	0.00153547	0.0226293	Down		ENSMUSG00000087676|lincRNA|9230114K14Rik	-1.37645	6.7388e-07	1.86394e-05	Down
																								ENSMUSG00000053199|protein_coding|Arhgap20	2.1206	0.0166829	NA	Up		ENSMUSG00000044528|protein_coding|Tram1l1	4.93971	0.00403082	NA	Up		ENSMUSG00000052025|processed_transcript|1700023I07Rik	4.70721	0.00153973	NA	Up		ENSMUSG00000069919|protein_coding|Hba-a1	-2.04313	6.81669e-07	1.87273e-05	Down
																								ENSMUSG00000003555|protein_coding|Cyp17a1	-1.147	0.016858	0.18276	Down		ENSMUSG00000032021|protein_coding|Crtam	1.42354	0.00416589	0.0473929	Up		ENSMUSG00000086445|processed_transcript|Gm13191	1.9697	0.00155006	0.0228021	Up		ENSMUSG00000028982|protein_coding|Slc25a33	2.08897	6.82102e-07	1.87273e-05	Up
																								ENSMUSG00000051703|protein_coding|Tmem198	-1.53391	0.016871	0.18276	Down		ENSMUSG00000078695|protein_coding|Cisd3	-1.68228	0.00417968	0.0475046	Down		ENSMUSG00000020007|protein_coding|Il20ra	5.50283	0.00155839	NA	Up		ENSMUSG00000026114|protein_coding|Cnga3	-3.08104	6.96788e-07	1.90896e-05	Down
																								ENSMUSG00000031434|protein_coding|Morc4	2.06555	0.0168966	NA	Up		ENSMUSG00000048388|protein_coding|Fam171b	5.37455	0.00420322	NA	Up		ENSMUSG00000061981|protein_coding|Flot2	-1.04723	0.00157269	0.0229907	Down		ENSMUSG00000038612|protein_coding|Mcl1	1.05245	7.25935e-07	1.97734e-05	Up
																								ENSMUSG00000006782|protein_coding|Cnp	-1.16429	0.0172526	0.185771	Down		ENSMUSG00000083649|protein_coding|Rasl2-9-ps	1.19054	0.00421711	0.0478059	Up		ENSMUSG00000020740|protein_coding|Gga3	-1.55137	0.00157307	0.0229907	Down		ENSMUSG00000092060|protein_coding|Bend4	2.25254	7.27793e-07	1.97859e-05	Up
																								ENSMUSG00000043939|protein_coding|A530064D06Rik	3.04701	0.0174592	NA	Up		ENSMUSG00000020332|protein_coding|4930404A10Rik	-1.3221	0.00422558	0.0478446	Down		ENSMUSG00000034551|protein_coding|Hdx	-1.80585	0.00159572	0.0232612	Down		ENSMUSG00000090673|protein_coding|Gm340	1.08763	7.41784e-07	2.00892e-05	Up
																								ENSMUSG00000021257|protein_coding|Angel1	-1.00647	0.0175028	0.187375	Down		ENSMUSG00000066798|protein_coding|Zbtb6	1.09613	0.00423041	0.0478541	Up		ENSMUSG00000031328|protein_coding|Flna	-1.04099	0.00160793	0.023389	Down		ENSMUSG00000046687|pseudogene|Gm5424	-1.18692	7.65223e-07	2.05277e-05	Down
																								ENSMUSG00000020722|protein_coding|Cacng1	2.29411	0.0176421	NA	Up		ENSMUSG00000034361|protein_coding|Cpne2	-1.81272	0.00427617	0.0481476	Down		ENSMUSG00000027805|protein_coding|Pfn2	1.13268	0.00166521	0.023828	Up		ENSMUSG00000058486|protein_coding|Wdr91	-1.38178	7.96905e-07	2.12568e-05	Down
																								ENSMUSG00000045730|protein_coding|Adrb2	1.24675	0.0177476	0.188603	Up		ENSMUSG00000074997|pseudogene|Pin1-ps1	1.64339	0.00427648	0.0481476	Up		ENSMUSG00000033966|protein_coding|Cdkl4	-1.49562	0.00167093	0.0238641	Down		ENSMUSG00000059409|protein_coding|Ppp2r5d	-1.36761	8.12175e-07	2.16234e-05	Down
																								ENSMUSG00000021095|protein_coding|Gsc	-1.26545	0.0177933	0.188798	Down		ENSMUSG00000036890|protein_coding|Gtdc1	1.26586	0.00432113	0.0483773	Up		ENSMUSG00000033837|protein_coding|Foxh1	-1.27436	0.00170222	0.0241053	Down		ENSMUSG00000083620|pseudogene|Gm15529	-3.23433	8.21942e-07	2.18424e-05	Down
																								ENSMUSG00000006019|protein_coding|Dhx34	-1.17803	0.0178208	0.188892	Down		ENSMUSG00000054252|protein_coding|Fgfr3	-1.16873	0.00438683	0.0488842	Down		ENSMUSG00000031849|protein_coding|Comp	-2.64051	0.00172065	0.0242825	Down		ENSMUSG00000034116|protein_coding|Vav1	-2.08782	9.51367e-07	2.50468e-05	Down
																								ENSMUSG00000090310|protein_coding|Gm5156	3.18075	0.0178411	0.188944	Up		ENSMUSG00000024778|protein_coding|Fas	-1.87557	0.00443578	0.0491408	Down		ENSMUSG00000032537|protein_coding|Ephb1	2.69166	0.00172542	0.0243219	Up		ENSMUSG00000030116|protein_coding|Mfap5	-1.41967	9.64172e-07	2.53368e-05	Down
																								ENSMUSG00000051022|protein_coding|Hs3st1	1.35065	0.0179423	0.189689	Up		ENSMUSG00000040350|protein_coding|Trim7	-1.51763	0.00446768	0.0493258	Down		ENSMUSG00000031511|protein_coding|Arhgef7	-1.0241	0.00173012	0.0243602	Down		ENSMUSG00000030905|protein_coding|Crym	-4.70471	9.71127e-07	2.54723e-05	Down
																								ENSMUSG00000044528|protein_coding|Tram1l1	3.89503	0.0179645	NA	Up		ENSMUSG00000051359|protein_coding|Ncald	4.66267	0.00451818	NA	Up		ENSMUSG00000002900|protein_coding|Lamb1	-1.24557	0.00173805	0.0244161	Down		ENSMUSG00000028133|protein_coding|Rwdd3	1.85322	9.88736e-07	2.58862e-05	Up
																								ENSMUSG00000051081|protein_coding|Gm4847	2.94765	0.0179706	NA	Up		ENSMUSG00000038705|protein_coding|Gmeb2	-1.31576	0.00454715	0.0501108	Down		ENSMUSG00000045664|protein_coding|Cdc42ep2	1.099	0.0017529	0.0245127	Up		ENSMUSG00000035165|protein_coding|Kcne3	3.72575	1.01203e-06	2.64473e-05	Up
																								ENSMUSG00000024679|protein_coding|Ms4a6d	4.37863	0.0179823	NA	Up		ENSMUSG00000051817|protein_coding|Sox12	1.24125	0.00457748	0.0503425	Up		ENSMUSG00000018339|protein_coding|Gpx3	-1.30068	0.00178907	0.0249458	Down		ENSMUSG00000074030|protein_coding|Exoc8	1.47253	1.01922e-06	2.6586e-05	Up
																								ENSMUSG00000090714|protein_coding|Zscan4d	2.00895	0.0184317	0.191907	Up		ENSMUSG00000027805|protein_coding|Pfn2	1.22017	0.00463203	0.0507892	Up		ENSMUSG00000074909|protein_coding|Ranbp6	1.19347	0.0017936	0.0249684	Up		ENSMUSG00000018042|protein_coding|Cyb5r3	-1.60438	1.03197e-06	2.68199e-05	Down
																								ENSMUSG00000068417|protein_coding|Pnp2	1.43502	0.018636	0.193538	Up		ENSMUSG00000086988|lincRNA|1700086O06Rik	-1.28794	0.00466212	0.0509555	Down		ENSMUSG00000058669|protein_coding|Nkx2-9	-1.00929	0.00181479	0.0251496	Down		ENSMUSG00000092819|snoRNA|AC150277.1	-2.06527	1.04004e-06	2.69307e-05	Down
																								ENSMUSG00000082105|pseudogene|Gm12621	1.26811	0.0186581	0.193538	Up		ENSMUSG00000084958|lincRNA|4930558J18Rik	-1.3348	0.00470903	0.0512809	Down		ENSMUSG00000069272|protein_coding|Hist1h2ae	1.02456	0.00184524	0.0254	Up		ENSMUSG00000045546|pseudogene|Rnf113a2	1.02188	1.06269e-06	2.74171e-05	Up
																								ENSMUSG00000066861|protein_coding|Oas1g	-1.89971	0.0187102	NA	Down		ENSMUSG00000031595|protein_coding|Pdgfrl	-1.81185	0.0047155	0.0513046	Down		ENSMUSG00000060716|protein_coding|Plekhh1	-1.59679	0.00186262	0.0254239	Down		ENSMUSG00000030161|protein_coding|Gabarapl1	1.72722	1.07135e-06	2.75901e-05	Up
																								ENSMUSG00000092576|processed_transcript|Gm7235	1.45021	0.018731	0.193538	Up		ENSMUSG00000011832|protein_coding|Evi5l	-1.42981	0.00476241	0.0516273	Down		ENSMUSG00000033128|protein_coding|Gga1	-1.50036	0.00186352	0.0254239	Down		ENSMUSG00000034645|protein_coding|Zyg11a	1.29545	1.12524e-06	2.88731e-05	Up
																								ENSMUSG00000021411|protein_coding|1300014I06Rik	-1.17176	0.0193095	0.19769	Down		ENSMUSG00000060063|protein_coding|Alox5ap	-1.14791	0.00490152	0.0527531	Down		ENSMUSG00000078938|protein_coding|Syce3	-2.12244	0.00187092	0.0254685	Down		ENSMUSG00000037166|protein_coding|Ppp1r14a	-1.15744	1.13346e-06	2.90313e-05	Down
																								ENSMUSG00000050288|protein_coding|Fzd2	3.89464	0.0193635	NA	Up		ENSMUSG00000003452|protein_coding|Bicd1	5.0685	0.00498024	NA	Up		ENSMUSG00000024958|protein_coding|Gpr137	-1.27556	0.00190699	0.0258473	Down		ENSMUSG00000032454|protein_coding|Rbp2	-6.96393	1.17742e-06	3.00487e-05	Down
																								ENSMUSG00000015981|protein_coding|Stk32c	1.82569	0.0194245	NA	Up		ENSMUSG00000079224|pseudogene|Gm6565	-1.08777	0.00505207	0.0537975	Down		ENSMUSG00000030126|protein_coding|Tmcc1	1.51852	0.00191463	0.0259058	Up		ENSMUSG00000026483|protein_coding|Fam129a	-1.32863	1.21992e-06	3.10772e-05	Down
																								ENSMUSG00000024610|protein_coding|Cd74	1.28707	0.0196996	0.199855	Up		ENSMUSG00000043388|protein_coding|Tmem130	-2.90981	0.00507524	NA	Down		ENSMUSG00000022868|protein_coding|Ahsg	-1.36412	0.00193644	0.0261579	Down		ENSMUSG00000025612|protein_coding|Bach1	1.19042	1.25944e-06	3.20264e-05	Up
																								ENSMUSG00000035561|protein_coding|Aldh1b1	-2.05127	0.0198003	NA	Down		ENSMUSG00000006216|protein_coding|Clcnkb	-1.95123	0.00517074	0.0548126	Down		ENSMUSG00000064366|Mt_tRNA|mt-Tl2	2.40738	0.00199897	0.0267675	Up		ENSMUSG00000038302|protein_coding|Lace1	-1.90566	1.27389e-06	3.23359e-05	Down
																								ENSMUSG00000029710|protein_coding|Ephb4	-1.06556	0.0200509	0.202284	Down		ENSMUSG00000092837|misc_RNA|AC027184.1	-1.48625	0.00519082	0.0548236	Down		ENSMUSG00000052656|protein_coding|Rnf103	1.92104	0.00205148	0.027263	Up		ENSMUSG00000000958|protein_coding|Slc7a7	-1.8945	1.28745e-06	3.25811e-05	Down
																								ENSMUSG00000086151|protein_coding|Gm5698	1.86388	0.0202295	NA	Up		ENSMUSG00000071303|protein_coding|Rps8-ps1	1.43361	0.00520842	0.0548236	Up		ENSMUSG00000085878|processed_transcript|Gm12823	3.807	0.00206683	NA	Up		ENSMUSG00000042210|protein_coding|Abhd14a	-1.92622	1.30302e-06	3.28398e-05	Down
																								ENSMUSG00000056380|protein_coding|Gpr50	1.17427	0.0208613	0.208038	Up		ENSMUSG00000026497|protein_coding|Mixl1	1.55635	0.00528837	0.0554228	Up		ENSMUSG00000020181|protein_coding|Nav3	1.6179	0.00206892	0.0274059	Up		ENSMUSG00000074634|protein_coding|Gm7120	1.84367	1.31342e-06	3.30432e-05	Up
																								ENSMUSG00000028430|protein_coding|Nol6	-1.16552	0.0214106	0.21146	Down		ENSMUSG00000075284|protein_coding|Wipf1	1.56081	0.0052885	0.0554228	Up		ENSMUSG00000045268|protein_coding|Zfp691	-1.00319	0.00208903	0.0276128	Down		ENSMUSG00000020211|protein_coding|Sf3a2	-2.03999	1.38628e-06	3.48143e-05	Down
																								ENSMUSG00000028059|protein_coding|Arhgef2	-1.46624	0.0214619	0.211659	Down		ENSMUSG00000031286|protein_coding|Glt28d2	4.50766	0.00530386	NA	Up		ENSMUSG00000042632|protein_coding|Pla2g6	-1.20068	0.00211748	0.0278996	Down		ENSMUSG00000034636|protein_coding|Zyg11b	1.25812	1.4078e-06	3.52923e-05	Up
																								ENSMUSG00000029491|protein_coding|Pde6b	-1.95855	0.0214807	NA	Down		ENSMUSG00000024512|protein_coding|2310002L13Rik	1.40479	0.00537207	0.0559558	Up		ENSMUSG00000022091|protein_coding|Sorbs3	-1.33408	0.00211752	0.0278996	Down		ENSMUSG00000055560|protein_coding|Zfp459	1.58979	1.42897e-06	3.56337e-05	Up
																								ENSMUSG00000026748|protein_coding|Plxdc2	2.24205	0.0214868	NA	Up		ENSMUSG00000022096|protein_coding|Hr	-1.73303	0.00537677	0.0559558	Down		ENSMUSG00000024789|protein_coding|Jak2	1.03095	0.00217472	0.0285783	Up		ENSMUSG00000027387|protein_coding|Zc3h8	-1.08143	1.44069e-06	3.57999e-05	Down
																								ENSMUSG00000020439|protein_coding|Smtn	-1.00515	0.0215016	0.211659	Down		ENSMUSG00000050071|protein_coding|Bex1	1.15311	0.00539239	0.0560696	Up		ENSMUSG00000034055|protein_coding|Phka1	5.29355	0.00226127	NA	Up		ENSMUSG00000030259|protein_coding|Rassf8	1.83278	1.44373e-06	3.58125e-05	Up
																								ENSMUSG00000047237|protein_coding|Fbxw21	2.24248	0.0215408	NA	Up		ENSMUSG00000020577|protein_coding|Tspan13	-1.43406	0.00540185	0.0560968	Down		ENSMUSG00000074686|pseudogene|Gm9046	3.00698	0.00234287	NA	Up		ENSMUSG00000020778|protein_coding|2310004N24Rik	-1.08769	1.46242e-06	3.62128e-05	Down
																								ENSMUSG00000084950|protein_coding|Gm5577	1.89201	0.0216124	NA	Up		ENSMUSG00000049562|protein_coding|Gm962	2.50477	0.00540438	0.0560968	Up		ENSMUSG00000074026|pseudogene|Gm6091	1.02329	0.00237626	0.0306844	Up		ENSMUSG00000022565|protein_coding|Plec	-1.31897	1.56087e-06	3.82005e-05	Down
																								ENSMUSG00000090529|protein_coding|Gm6803	1.89197	0.0221081	NA	Up		ENSMUSG00000043659|protein_coding|Npsr1	-2.88215	0.00551312	NA	Down		ENSMUSG00000048677|protein_coding|Tpcn2	-1.23019	0.00240652	0.0308243	Down		ENSMUSG00000021636|protein_coding|Marveld2	1.41043	1.56157e-06	3.82005e-05	Up
																								ENSMUSG00000086944|processed_transcript|Gm15859	1.22552	0.0221594	0.214889	Up		ENSMUSG00000078490|protein_coding|C030017K20Rik	-4.53922	0.00568576	NA	Down		ENSMUSG00000052087|protein_coding|Rgs14	-1.19728	0.00241214	0.0308243	Down		ENSMUSG00000026288|protein_coding|Inpp5d	-1.01675	1.5745e-06	3.84456e-05	Down
																								ENSMUSG00000056529|protein_coding|Ptafr	1.91925	0.0221862	0.214979	Up		ENSMUSG00000087471|lincRNA|Gm16836	1.5734	0.00576116	0.0591842	Up		ENSMUSG00000007833|protein_coding|Aldh16a1	-1.52705	0.00241559	0.0308363	Down		ENSMUSG00000020349|protein_coding|Ppp2ca	1.05506	1.61114e-06	3.8988e-05	Up
																								ENSMUSG00000059203|protein_coding|Il1rapl2	4.21042	0.0222089	NA	Up		ENSMUSG00000043372|protein_coding|Hexim2	1.57749	0.00599108	0.0608669	Up		ENSMUSG00000059878|protein_coding|Zfp422	-1.04413	0.00242468	0.0309204	Down		ENSMUSG00000029762|protein_coding|Akr1b8	1.0826	1.61316e-06	3.8988e-05	Up
																								ENSMUSG00000086712|processed_transcript|AI427809	3.28721	0.0227811	NA	Up		ENSMUSG00000033016|protein_coding|Nfatc1	-2.80001	0.00599831	NA	Down		ENSMUSG00000037032|protein_coding|Apbb1	-1.23865	0.0024444	0.0311073	Down		ENSMUSG00000047508|protein_coding|Mbd3l2	2.14598	1.61578e-06	3.8988e-05	Up
																								ENSMUSG00000032220|protein_coding|Myo1e	-1.22465	0.0228079	0.219105	Down		ENSMUSG00000032624|protein_coding|Eml4	1.03967	0.00600395	0.0609459	Up		ENSMUSG00000012705|protein_coding|Retn	1.30595	0.00247303	0.031342	Up		ENSMUSG00000008226|protein_coding|Scrn3	-1.0629	1.62279e-06	3.90904e-05	Down
																								ENSMUSG00000029219|protein_coding|Slc10a4	4.23867	0.0228498	NA	Up		ENSMUSG00000026748|protein_coding|Plxdc2	-3.51202	0.00610274	NA	Down		ENSMUSG00000025396|protein_coding|Hsd17b6	-1.46091	0.00250396	0.0315808	Down		ENSMUSG00000064796|misc_RNA|Telomerase-vert	-2.1832	1.67686e-06	4.01215e-05	Down
																								ENSMUSG00000001065|protein_coding|Zfp276	-1.16641	0.0229263	0.219413	Down		ENSMUSG00000045211|protein_coding|Nudt18	-1.39149	0.00620377	0.0620174	Down		ENSMUSG00000025529|protein_coding|Zfp711	4.47895	0.00257164	NA	Up		ENSMUSG00000090015|protein_coding|Gm15446	1.09702	1.68989e-06	4.02278e-05	Up
																								ENSMUSG00000077903|miRNA|Mir294	2.19807	0.0230479	NA	Up		ENSMUSG00000021258|protein_coding|Ccnk	-1.1976	0.00624246	0.0622063	Down		ENSMUSG00000064361|Mt_tRNA|mt-Tr	2.08295	0.00257504	0.0321028	Up		ENSMUSG00000041359|protein_coding|Tcl1	-1.69396	1.69771e-06	4.03463e-05	Down
																								ENSMUSG00000046008|protein_coding|Pnlip	1.03161	0.0231086	0.220617	Up		ENSMUSG00000058976|protein_coding|Usp17l5	2.58914	0.00626407	0.0623697	Up		ENSMUSG00000022504|protein_coding|Ciita	1.76679	0.00262433	0.0325554	Up		ENSMUSG00000091021|lincRNA|Gm17300	-1.62107	1.79053e-06	4.22544e-05	Down
																								ENSMUSG00000040657|protein_coding|1700063H04Rik	4.33658	0.023534	NA	Up		ENSMUSG00000040963|protein_coding|Asgr2	-1.30548	0.00628518	0.0625278	Down		ENSMUSG00000081960|pseudogene|Mageb17-ps	-1.80379	0.00264048	0.0326899	Down		ENSMUSG00000024986|protein_coding|Hhex	-1.28714	1.79292e-06	4.22544e-05	Down
																								ENSMUSG00000003955|protein_coding|Fam162a	1.13259	0.0236486	0.224206	Up		ENSMUSG00000030278|protein_coding|Cidec	2.07834	0.00632247	0.0628358	Up		ENSMUSG00000044647|protein_coding|Csrnp3	1.47227	0.00264584	0.0327233	Up		ENSMUSG00000053799|protein_coding|Exoc6	-1.10113	1.79677e-06	4.22748e-05	Down
																								ENSMUSG00000053702|protein_coding|Nebl	1.45304	0.0238726	0.224795	Up		ENSMUSG00000021109|protein_coding|Hif1a	-1.06658	0.00632962	0.0628358	Down		ENSMUSG00000007207|protein_coding|Stx1a	-1.11413	0.00265455	0.0327572	Down		ENSMUSG00000024190|protein_coding|Dusp1	-1.3135	1.81022e-06	4.24504e-05	Down
																								ENSMUSG00000020681|protein_coding|Ace	-2.09175	0.0241029	NA	Down		ENSMUSG00000078191|protein_coding|Gm5559	1.14305	0.00634144	0.0628785	Up		ENSMUSG00000019214|protein_coding|Chtf18	-1.08506	0.00271193	0.0332742	Down		ENSMUSG00000028392|protein_coding|Bspry	1.70764	1.85847e-06	4.33664e-05	Up
																								ENSMUSG00000016128|protein_coding|Stard13	3.97608	0.0242101	NA	Up		ENSMUSG00000040414|protein_coding|Slc25a28	1.03975	0.0063574	0.0629025	Up		ENSMUSG00000034917|protein_coding|Tjp3	-1.3683	0.00271248	0.0332742	Down		ENSMUSG00000035151|protein_coding|Elmod2	-1.41034	1.87302e-06	4.3634e-05	Down
																								ENSMUSG00000042272|protein_coding|Sestd1	1.07268	0.0242115	0.226576	Up		ENSMUSG00000087280|lincRNA|Gm17557	1.39653	0.0063575	0.0629025	Up		ENSMUSG00000026274|protein_coding|Pask	-1.12609	0.00271471	0.0332742	Down		ENSMUSG00000052139|protein_coding|Bre	-1.05228	1.87859e-06	4.36918e-05	Down
																								ENSMUSG00000056091|protein_coding|St3gal5	1.24367	0.024511	0.227991	Up		ENSMUSG00000043789|protein_coding|Vwce	-1.554	0.00635963	0.0629025	Down		ENSMUSG00000040321|protein_coding|Zfp770	1.03132	0.0027407	0.0335118	Up		ENSMUSG00000063564|protein_coding|Col23a1	-3.71125	1.88905e-06	4.37913e-05	Down
																								ENSMUSG00000074732|protein_coding|Zfp950	1.35648	0.0245345	0.228037	Up		ENSMUSG00000031161|protein_coding|Hdac6	-1.04432	0.0063664	0.0629175	Down		ENSMUSG00000064356|protein_coding|mt-Atp8	1.21449	0.00275589	0.0335118	Up		ENSMUSG00000034361|protein_coding|Cpne2	-3.43452	2.05694e-06	4.73372e-05	Down
																								ENSMUSG00000079351|protein_coding|9930021J03Rik	1.13909	0.0245548	0.228054	Up		ENSMUSG00000030994|protein_coding|D7Ertd443e	1.24499	0.00637592	0.0629596	Up		ENSMUSG00000058216|protein_coding|BC021614	-1.75521	0.00276296	0.0335646	Down		ENSMUSG00000032184|protein_coding|Lysmd2	1.28336	2.1059e-06	4.81095e-05	Up
																								ENSMUSG00000036872|protein_coding|Abcc12	-2.59216	0.0247136	NA	Down		ENSMUSG00000032565|protein_coding|Nudt16	1.52178	0.006469	0.0635641	Up		ENSMUSG00000092125|pseudogene|AA543401	1.85641	0.00282778	0.0341473	Up		ENSMUSG00000072946|protein_coding|Ptgr2	-1.0928	2.15699e-06	4.91974e-05	Down
																								ENSMUSG00000025757|protein_coding|Hspa4l	1.05993	0.0248719	0.229268	Up		ENSMUSG00000000318|protein_coding|Clec10a	-1.13826	0.00651838	0.0637353	Down		ENSMUSG00000079030|protein_coding|Gm2046	5.4092	0.00283488	NA	Up		ENSMUSG00000012705|protein_coding|Retn	1.99568	2.22658e-06	5.07031e-05	Up
																								ENSMUSG00000065817|snoRNA|SNORA3	1.85352	0.0248776	NA	Up		ENSMUSG00000032454|protein_coding|Rbp2	-2.50402	0.00652891	NA	Down		ENSMUSG00000021411|protein_coding|1300014I06Rik	-1.74398	0.00285103	0.0343296	Down		ENSMUSG00000032883|protein_coding|Acsl3	1.07652	2.2548e-06	5.12631e-05	Up
																								ENSMUSG00000008318|protein_coding|Relt	-1.05467	0.025156	0.230317	Down		ENSMUSG00000033880|protein_coding|Lgals3bp	-5.00799	0.00656209	NA	Down		ENSMUSG00000026125|protein_coding|Prss39	5.2838	0.00290699	NA	Up		ENSMUSG00000026604|protein_coding|Ptpn14	-2.79344	2.37034e-06	5.37282e-05	Down
																								ENSMUSG00000052488|protein_coding|Cherp	-1.57798	0.0255725	0.232419	Down		ENSMUSG00000033467|protein_coding|Crlf2	-1.74618	0.00662374	0.0643449	Down		ENSMUSG00000021347|protein_coding|Prl7b1	2.31229	0.00294155	0.0352815	Up		ENSMUSG00000043162|protein_coding|Pigy	1.24706	2.47409e-06	5.5801e-05	Up
																								ENSMUSG00000033569|protein_coding|Bai3	1.34716	0.0256561	0.232663	Up		ENSMUSG00000042251|protein_coding|Pm20d1	-1.56486	0.0067505	0.0653641	Down		ENSMUSG00000061126|protein_coding|Cyp4f39	-1.18826	0.00297079	0.0355283	Down		ENSMUSG00000059634|pseudogene|Gm11942	-1.07084	2.53902e-06	5.70378e-05	Down
																								ENSMUSG00000079505|lincRNA|Gm11131	3.19118	0.0256594	NA	Up		ENSMUSG00000071716|protein_coding|Apol7e	3.22622	0.00680847	NA	Up		ENSMUSG00000002265|protein_coding|Peg3	-1.55214	0.00298752	0.0356936	Down		ENSMUSG00000072818|protein_coding|Gm16513	1.84424	2.54035e-06	5.70378e-05	Up
																								ENSMUSG00000029119|protein_coding|Man2b2	-1.5923	0.0259322	0.234131	Down		ENSMUSG00000022304|protein_coding|Dpys	3.01462	0.00695559	NA	Up		ENSMUSG00000030402|protein_coding|Ppm1n	-1.29348	0.00301819	0.0359016	Down		ENSMUSG00000026617|protein_coding|Bpnt1	-1.17176	2.54101e-06	5.70378e-05	Down
																								ENSMUSG00000082557|pseudogene|Gm13317	4.59094	0.0261204	NA	Up		ENSMUSG00000054272|protein_coding|Zscan4c	4.73015	0.00697325	NA	Up		ENSMUSG00000046711|protein_coding|Hmga1	-1.58232	0.00306318	0.0362457	Down		ENSMUSG00000042364|protein_coding|Snx18	1.48102	2.75517e-06	6.12625e-05	Up
																								ENSMUSG00000058670|protein_coding|4932411N23Rik	3.13389	0.0261371	NA	Up		ENSMUSG00000045664|protein_coding|Cdc42ep2	1.08985	0.0070488	0.0676504	Up		ENSMUSG00000035273|protein_coding|Hpse	-1.22462	0.00311214	0.0365788	Down		ENSMUSG00000036106|protein_coding|Prr5	1.6052	2.77437e-06	6.15927e-05	Up
																								ENSMUSG00000021127|protein_coding|Zfp36l1	-1.43425	0.0263089	0.236319	Down		ENSMUSG00000081195|pseudogene|Gm6310	2.40885	0.00717065	NA	Up		ENSMUSG00000045455|protein_coding|Gm9797	1.23388	0.00312876	0.036739	Up		ENSMUSG00000085114|processed_transcript|1600025M17Rik	2.44893	2.79109e-06	6.18671e-05	Up
																								ENSMUSG00000026109|protein_coding|Tmeff2	3.84837	0.0263357	NA	Up		ENSMUSG00000021481|protein_coding|Zfp346	-1.06732	0.00733179	0.0699178	Down		ENSMUSG00000043008|protein_coding|Klhl6	2.3243	0.00314033	0.0368047	Up		ENSMUSG00000070889|protein_coding|Pgap1	-2.40056	2.97927e-06	6.5701e-05	Down
																								ENSMUSG00000063160|protein_coding|Numbl	-1.33179	0.0266261	0.238645	Down		ENSMUSG00000047617|protein_coding|BC029214	1.14	0.0073662	0.0699561	Up		ENSMUSG00000066867|protein_coding|Oas1e	-1.1825	0.00315888	0.0369868	Down		ENSMUSG00000030543|protein_coding|Mesp2	-2.63569	2.99954e-06	6.59712e-05	Down
																								ENSMUSG00000044887|pseudogene|Gm4766	1.31647	0.0266827	0.238979	Up		ENSMUSG00000025478|protein_coding|Dpysl4	-1.3086	0.00742082	0.0703186	Down		ENSMUSG00000052316|protein_coding|Lrrc15	1.43962	0.00318789	0.037185	Up		ENSMUSG00000022561|protein_coding|Gpaa1	-1.1291	3.16966e-06	6.93896e-05	Down
																								ENSMUSG00000075600|protein_coding|Zc3h3	-1.60929	0.0269305	0.240673	Down		ENSMUSG00000029189|protein_coding|Sel1l3	-2.65321	0.00748301	NA	Down		ENSMUSG00000071563|pseudogene|Gm5301	3.6286	0.00321878	NA	Up		ENSMUSG00000067795|protein_coding|4930444P10Rik	1.02341	3.17672e-06	6.94369e-05	Up
																								ENSMUSG00000060314|protein_coding|Zfp941	-1.07842	0.0270087	0.240917	Down		ENSMUSG00000085662|processed_transcript|Gm16220	1.41904	0.00756051	0.0711991	Up		ENSMUSG00000028799|protein_coding|Zfp362	-1.76006	0.00327236	0.0378831	Down		ENSMUSG00000022840|protein_coding|Adcy5	-3.6084	3.23093e-06	7.05129e-05	Down
																								ENSMUSG00000018451|processed_transcript|6330403K07Rik	4.02307	0.0270277	NA	Up		ENSMUSG00000056399|protein_coding|Prss34	-4.47637	0.00765967	NA	Down		ENSMUSG00000038342|protein_coding|Mlxip	1.17684	0.00328558	0.0379803	Up		ENSMUSG00000025352|protein_coding|Gdf11	1.73749	3.26739e-06	7.10895e-05	Up
																								ENSMUSG00000055833|protein_coding|1700034H15Rik	1.19621	0.0271612	0.241724	Up		ENSMUSG00000038178|protein_coding|Slc43a2	-1.69397	0.00772079	0.0723023	Down		ENSMUSG00000078877|protein_coding|Gm14295	1.29256	0.00335967	0.0385672	Up		ENSMUSG00000015889|protein_coding|Lta4h	-1.38828	3.29875e-06	7.1552e-05	Down
																								ENSMUSG00000054027|protein_coding|Nt5dc3	1.51141	0.027166	0.241724	Up		ENSMUSG00000072818|protein_coding|Gm16513	1.05444	0.00777348	0.0726253	Up		ENSMUSG00000080756|pseudogene|Gm12633	5.08863	0.00342718	NA	Up		ENSMUSG00000032092|protein_coding|Mpzl2	-1.15419	3.31923e-06	7.1793e-05	Down
																								ENSMUSG00000090132|protein_coding|Cypt2-ps	4.63924	0.0277663	NA	Up		ENSMUSG00000034903|protein_coding|Cobll1	-1.42506	0.00781898	0.0729366	Down		ENSMUSG00000085403|processed_transcript|Gm13068	1.17044	0.00343182	0.0392126	Up		ENSMUSG00000029156|protein_coding|Sgcb	-2.03401	3.32326e-06	7.1793e-05	Down
																								ENSMUSG00000033124|protein_coding|Atg9a	-1.18882	0.0284563	0.248488	Down		ENSMUSG00000078877|protein_coding|Gm14295	-1.03528	0.00784739	0.0730876	Down		ENSMUSG00000021848|protein_coding|Otx2	-1.48786	0.00349889	0.0397449	Down		ENSMUSG00000053110|protein_coding|Yap1	1.3529	3.34294e-06	7.20692e-05	Up
																								ENSMUSG00000003233|protein_coding|Dvl3	-1.06037	0.0287451	0.249462	Down		ENSMUSG00000062542|protein_coding|Syt9	4.68853	0.00787574	NA	Up		ENSMUSG00000011148|protein_coding|Adssl1	-1.36463	0.00350102	0.0397449	Down		ENSMUSG00000031179|protein_coding|3830417A13Rik	5.6541	3.43782e-06	7.40019e-05	Up
																								ENSMUSG00000015340|protein_coding|Cybb	2.44995	0.0288856	NA	Up		ENSMUSG00000046610|protein_coding|5330437I02Rik	-2.05829	0.00789352	0.073403	Down		ENSMUSG00000091779|protein_coding|Gm6763	3.93241	0.00355108	0.0401442	Up		ENSMUSG00000000253|protein_coding|Gmpr	1.27097	3.45252e-06	7.42057e-05	Up
																								ENSMUSG00000032262|protein_coding|Elovl4	2.96593	0.0290131	NA	Up		ENSMUSG00000039385|protein_coding|Cdh6	4.4944	0.00826131	NA	Up		ENSMUSG00000091120|protein_coding|Gm4545	4.68145	0.00364875	NA	Up		ENSMUSG00000023094|protein_coding|Msrb2	1.02318	3.53845e-06	7.57079e-05	Up
																								ENSMUSG00000031129|protein_coding|Slc9a9	2.26209	0.0290531	NA	Up		ENSMUSG00000049037|protein_coding|Clec4a1	-1.40085	0.00836638	0.0766568	Down		ENSMUSG00000022679|protein_coding|Mpv17l	1.18083	0.00367721	0.0412194	Up		ENSMUSG00000036478|protein_coding|Btg1	1.13971	3.82722e-06	8.15169e-05	Up
																								ENSMUSG00000028889|protein_coding|Yrdc	1.36002	0.0295112	0.252901	Up		ENSMUSG00000028476|protein_coding|Reck	1.63814	0.00838529	0.0767136	Up		ENSMUSG00000024266|protein_coding|Adad2	-1.97092	0.0036805	0.0412194	Down		ENSMUSG00000055200|protein_coding|Sertad3	1.95413	3.97264e-06	8.42342e-05	Up
																								ENSMUSG00000040118|protein_coding|Cacna2d1	3.22292	0.029534	NA	Up		ENSMUSG00000047878|protein_coding|A4galt	-1.13174	0.00840272	0.0767663	Down		ENSMUSG00000087106|processed_transcript|Gm13964	2.42346	0.00368058	0.0412194	Up		ENSMUSG00000032363|protein_coding|Adamts7	-3.39246	4.0867e-06	8.65231e-05	Down
																								ENSMUSG00000019823|protein_coding|Mical1	-1.88483	0.0295757	NA	Down		ENSMUSG00000006931|protein_coding|Leprel4	1.30384	0.00843189	0.076974	Up		ENSMUSG00000047674|protein_coding|Pdha2	5.21711	0.00368475	NA	Up		ENSMUSG00000054342|protein_coding|Kcnn4	-2.28452	4.09725e-06	8.6617e-05	Down
																								ENSMUSG00000086775|processed_transcript|5730588L14Rik	2.14113	0.029739	NA	Up		ENSMUSG00000013643|protein_coding|2210415F13Rik	-1.25838	0.0085219	0.0773825	Down		ENSMUSG00000028776|protein_coding|Tinagl1	-1.04795	0.00369966	0.0412765	Down		ENSMUSG00000042677|protein_coding|Zc3h12a	1.58003	4.14461e-06	8.74878e-05	Up
																								ENSMUSG00000033960|protein_coding|9430020K01Rik	-1.54073	0.0297813	0.253977	Down		ENSMUSG00000091994|lincRNA|E130317F20Rik	-1.00598	0.0086663	0.0783371	Down		ENSMUSG00000018899|protein_coding|Irf1	2.52259	0.00371612	0.0414226	Up		ENSMUSG00000078487|protein_coding|E230028L10Rik	-2.76167	4.22959e-06	8.89052e-05	Down
																								ENSMUSG00000086049|processed_transcript|Gm12735	1.75988	0.0298707	NA	Up		ENSMUSG00000031766|protein_coding|Slc12a3	-3.76349	0.00867049	NA	Down		ENSMUSG00000071478|protein_coding|Hist1h2ad	1.29304	0.00374709	0.0415502	Up		ENSMUSG00000040364|protein_coding|Sec1	1.66943	4.24676e-06	8.91127e-05	Up
																								ENSMUSG00000042015|protein_coding|Wdr41	-1.09952	0.0300274	0.255367	Down		ENSMUSG00000013483|protein_coding|Card14	1.34851	0.00868613	0.078457	Up		ENSMUSG00000021314|protein_coding|Amph	1.77539	0.00376312	0.0416447	Up		ENSMUSG00000022615|protein_coding|Tymp	1.39809	4.5546e-06	9.48696e-05	Up
																								ENSMUSG00000084066|pseudogene|Xlr4d-ps	4.10618	0.0302499	NA	Up		ENSMUSG00000046947|protein_coding|Adck2	-2.07873	0.00885918	0.0794802	Down		ENSMUSG00000071217|protein_coding|BB287469	2.03059	0.00376884	0.0416705	Up		ENSMUSG00000034354|protein_coding|Mtmr3	1.08164	4.6175e-06	9.60386e-05	Up
																								ENSMUSG00000086981|processed_transcript|Gm12171	-2.93411	0.0303843	NA	Down		ENSMUSG00000029275|processed_transcript|Gfi1	5.39097	0.00895891	NA	Up		ENSMUSG00000067919|protein_coding|Gm13138	1.2416	0.00383958	0.0421951	Up		ENSMUSG00000020325|protein_coding|Fstl3	-1.4024	4.67774e-06	9.70065e-05	Down
																								ENSMUSG00000049100|protein_coding|Pcdh10	3.11937	0.0304241	NA	Up		ENSMUSG00000030315|protein_coding|Vgll4	-1.09737	0.00896369	0.0799981	Down		ENSMUSG00000002608|protein_coding|Ccdc97	-1.2919	0.00384714	0.0421951	Down		ENSMUSG00000034640|protein_coding|Tiparp	1.02462	4.70533e-06	9.7089e-05	Up
																								ENSMUSG00000049922|protein_coding|Slc35c1	-1.38451	0.0304972	0.257407	Down		ENSMUSG00000066867|protein_coding|Oas1e	-1.68908	0.00901402	0.0803873	Down		ENSMUSG00000062624|protein_coding|Cyp2c67	2.29055	0.00392182	0.0427475	Up		ENSMUSG00000001558|protein_coding|Klhl10	1.0443	4.72135e-06	9.7089e-05	Up
																								ENSMUSG00000050721|protein_coding|Plekho2	-1.00277	0.030564	0.257794	Down		ENSMUSG00000083530|pseudogene|Gm13867	2.65901	0.0090276	NA	Up		ENSMUSG00000048416|protein_coding|Mlf1	1.68172	0.0039347	0.0428097	Up		ENSMUSG00000023845|protein_coding|Lnpep	-1.27413	4.72284e-06	9.7089e-05	Down
																								ENSMUSG00000039234|protein_coding|Sec24d	-1.22578	0.0306393	0.258116	Down		ENSMUSG00000031893|protein_coding|Tsnaxip1	1.3066	0.00908084	0.0807577	Up		ENSMUSG00000086474|processed_transcript|9130204K15Rik	-1.0688	0.0039452	0.0428505	Down		ENSMUSG00000047635|protein_coding|2810006K23Rik	-1.21843	4.74515e-06	9.74063e-05	Down
																								ENSMUSG00000081960|pseudogene|Mageb17-ps	-1.12411	0.0306847	0.258116	Down		ENSMUSG00000037949|protein_coding|Ano10	-1.64749	0.00915661	0.0811751	Down		ENSMUSG00000031727|protein_coding|Pmfbp1	1.41989	0.00395918	0.0429266	Up		ENSMUSG00000007783|protein_coding|Cpt1c	-3.55988	5.04787e-06	0.000102875	Down
																								ENSMUSG00000088208|snoRNA|SCARNA11	1.85997	0.0307387	NA	Up		ENSMUSG00000032584|protein_coding|Mst1r	-2.76533	0.00919932	NA	Down		ENSMUSG00000055560|protein_coding|Zfp459	1.08843	0.00396855	0.0429903	Up		ENSMUSG00000085622|lincRNA|3110056K07Rik	1.68985	5.19938e-06	0.00010581	Up
																								ENSMUSG00000083736|pseudogene|Gm6039	1.0709	0.0308584	0.258857	Up		ENSMUSG00000032231|protein_coding|Anxa2	-1.14537	0.00927209	0.0817748	Down		ENSMUSG00000022436|protein_coding|Sh3bp1	-1.68747	0.00399511	0.043202	Down		ENSMUSG00000086859|processed_transcript|2810008D09Rik	1.0275	5.2599e-06	0.000106888	Up
																								ENSMUSG00000039205|protein_coding|Ciz1	-1.14047	0.0309381	0.259172	Down		ENSMUSG00000026939|protein_coding|Tmem141	1.26479	0.00928015	0.0817856	Up		ENSMUSG00000020286|protein_coding|1700093K21Rik	3.59363	0.00401503	NA	Up		ENSMUSG00000025026|protein_coding|Add3	1.75766	5.33617e-06	0.000108061	Up
																								ENSMUSG00000080469|snoRNA|Snord98	3.81938	0.0309739	NA	Up		ENSMUSG00000025056|protein_coding|Nr0b1	4.16394	0.00930152	NA	Up		ENSMUSG00000086048|processed_transcript|Drr1	3.69319	0.00405627	NA	Up		ENSMUSG00000045455|protein_coding|Gm9797	1.58268	5.34047e-06	0.000108061	Up
																								ENSMUSG00000031495|protein_coding|Cd209d	3.82229	0.0310082	NA	Up		ENSMUSG00000025026|protein_coding|Add3	1.01924	0.00939998	0.0825984	Up		ENSMUSG00000018774|protein_coding|Cd68	-1.13784	0.00407433	0.0437075	Down		ENSMUSG00000045268|protein_coding|Zfp691	1.05053	5.38592e-06	0.000108597	Up
																								ENSMUSG00000022562|protein_coding|Oplah	-1.0478	0.0311726	0.259714	Down		ENSMUSG00000091313|pseudogene|Fth-ps2	1.9646	0.00945678	0.0830365	Up		ENSMUSG00000040016|protein_coding|Ptger3	2.61554	0.00407998	NA	Up		ENSMUSG00000058709|protein_coding|Egln2	1.12973	5.38997e-06	0.000108597	Up
																								ENSMUSG00000048120|protein_coding|Entpd1	1.28296	0.0312349	0.259714	Up		ENSMUSG00000029417|protein_coding|Cxcl9	-4.36974	0.00946384	NA	Down		ENSMUSG00000028833|protein_coding|Ncdn	-1.63239	0.00409918	0.0437075	Down		ENSMUSG00000026126|protein_coding|Ptpn18	-1.74647	5.4763e-06	0.000109867	Down
																								ENSMUSG00000072960|protein_coding|BC065397	3.26673	0.0313106	NA	Up		ENSMUSG00000080069|pseudogene|Gm41	2.63133	0.00947752	NA	Up		ENSMUSG00000033420|protein_coding|Antxr1	1.45333	0.00411269	0.0437075	Up		ENSMUSG00000053411|protein_coding|Cbx7	1.26022	5.56319e-06	0.00011116	Up
																								ENSMUSG00000025529|protein_coding|Zfp711	3.20269	0.0313931	NA	Up		ENSMUSG00000049922|protein_coding|Slc35c1	1.5902	0.00954005	0.0832698	Up		ENSMUSG00000042099|protein_coding|Kank3	-1.08397	0.00411801	0.0437075	Down		ENSMUSG00000039452|protein_coding|Snx22	-1.74207	5.56428e-06	0.00011116	Down
																								ENSMUSG00000074179|protein_coding|Gm10639	1.24043	0.031629	0.261401	Up		ENSMUSG00000028102|protein_coding|Pex11b	1.1117	0.00955963	0.0832698	Up		ENSMUSG00000074527|protein_coding|Gm14296	1.9988	0.00412699	0.043744	Up		ENSMUSG00000028383|protein_coding|Hsdl2	-1.37376	5.71928e-06	0.000113935	Down
																								ENSMUSG00000019899|protein_coding|Lama2	2.12672	0.0316344	NA	Up		ENSMUSG00000030032|protein_coding|Wdr54	1.69381	0.00958085	0.0833631	Up		ENSMUSG00000022361|protein_coding|Zhx1	2.1547	0.00416481	0.0440149	Up		ENSMUSG00000026117|protein_coding|Zap70	-1.64304	5.86714e-06	0.000116717	Down
																								ENSMUSG00000034675|protein_coding|Dbn1	-1.74741	0.0320207	NA	Down		ENSMUSG00000059895|protein_coding|Ptp4a3	-1.16381	0.00965683	0.0835668	Down		ENSMUSG00000090510|lincRNA|Gm17554	-2.09773	0.00416686	0.0440149	Down		ENSMUSG00000027932|protein_coding|Slc27a3	-2.20194	5.99777e-06	0.000119148	Down
																								ENSMUSG00000078875|protein_coding|Gm14419	1.03472	0.0320319	0.264022	Up		ENSMUSG00000061086|protein_coding|Myl4	-1.67151	0.00971768	0.0837302	Down		ENSMUSG00000093193|miRNA|AC105256.2	1.37446	0.00422535	0.0445181	Up		ENSMUSG00000001166|protein_coding|Oas1c	-3.9064	6.04393e-06	0.000119897	Down
																								ENSMUSG00000088604|snoRNA|SCARNA15	2.03495	0.0321903	NA	Up		ENSMUSG00000039208|protein_coding|Metrnl	4.6014	0.00974416	NA	Up		ENSMUSG00000009628|protein_coding|Tex15	1.06546	0.00432904	0.0453774	Up		ENSMUSG00000059895|protein_coding|Ptp4a3	-2.07965	6.24871e-06	0.000123268	Down
																								ENSMUSG00000038213|protein_coding|Tapbpl	-1.01958	0.0329838	0.268136	Down		ENSMUSG00000001655|protein_coding|Hoxc13	-1.92095	0.00975707	0.0840091	Down		ENSMUSG00000033949|protein_coding|Trim36	1.41179	0.00437379	0.0457686	Up		ENSMUSG00000039278|protein_coding|Pcsk1n	-2.08787	6.29552e-06	0.00012379	Down
																								ENSMUSG00000012350|protein_coding|Ehf	2.41881	0.0330388	NA	Up		ENSMUSG00000036206|protein_coding|Sh3bp4	1.53898	0.0099261	0.0849754	Up		ENSMUSG00000006575|protein_coding|Rundc3a	-1.20348	0.00442384	0.0461922	Down		ENSMUSG00000060586|protein_coding|H2-Eb1	-2.06536	6.44326e-06	0.000126402	Down
																								ENSMUSG00000092229|pseudogene|RP23-32K16.4	3.66324	0.0330928	NA	Up		ENSMUSG00000074922|protein_coding|Fam122a	1.33515	0.00998443	0.0852917	Up		ENSMUSG00000087580|lincRNA|Gm16869	1.89873	0.00443087	0.0461922	Up		ENSMUSG00000003153|protein_coding|Slc2a3	-1.06366	6.55989e-06	0.000128335	Down
																								ENSMUSG00000002500|protein_coding|Rpl3l	1.68477	0.0334141	NA	Up		ENSMUSG00000051444|protein_coding|Bbs12	2.42911	0.01	0.0853641	Up		ENSMUSG00000038178|protein_coding|Slc43a2	-1.65788	0.00443304	0.0461922	Down		ENSMUSG00000059854|protein_coding|Hydin	-1.90129	6.57115e-06	0.000128378	Down
																								ENSMUSG00000054967|protein_coding|Zfp647	2.24542	0.0334414	NA	Up		ENSMUSG00000022900|protein_coding|Ildr1	-1.62574	0.0100481	0.0855052	Down		ENSMUSG00000021806|protein_coding|Nid2	-1.49386	0.00455781	0.0472523	Down		ENSMUSG00000009418|protein_coding|Nav1	-1.0226	6.61549e-06	0.000129066	Down
																								ENSMUSG00000023903|protein_coding|Mmp25	-1.22551	0.0335245	0.270881	Down		ENSMUSG00000041420|protein_coding|Meis3	2.67149	0.0101642	NA	Up		ENSMUSG00000080076|pseudogene|Hist1h2aj	1.34859	0.00461294	0.0476232	Up		ENSMUSG00000020892|protein_coding|Aloxe3	1.29638	6.85344e-06	0.000133524	Up
																								ENSMUSG00000054568|protein_coding|Dub1	2.85994	0.0336516	NA	Up		ENSMUSG00000033213|protein_coding|AA467197	-1.00274	0.0101813	0.0861737	Down		ENSMUSG00000062773|protein_coding|Tex101	1.00432	0.00462434	0.0476609	Up		ENSMUSG00000022518|protein_coding|4930562C15Rik	-1.82166	7.04864e-06	0.000136763	Down
																								ENSMUSG00000062260|protein_coding|AA415398	1.34555	0.0338624	0.27236	Up		ENSMUSG00000051177|protein_coding|Plcb1	4.5603	0.0103571	NA	Up		ENSMUSG00000040511|protein_coding|Pvr	-1.41164	0.00463559	0.0477369	Down		ENSMUSG00000026638|protein_coding|Irf6	-1.65487	7.14658e-06	0.000138474	Down
																								ENSMUSG00000042345|protein_coding|Ubash3a	-1.82338	0.0338945	NA	Down		ENSMUSG00000030089|protein_coding|Slc41a3	-1.56165	0.0104712	0.0876355	Down		ENSMUSG00000006494|protein_coding|Pdk1	1.87082	0.00464821	0.0478268	Up		ENSMUSG00000046862|protein_coding|Pramef8	1.17711	7.23036e-06	0.000139715	Up
																								ENSMUSG00000037012|protein_coding|Hk1	-1.33719	0.0341277	0.273778	Down		ENSMUSG00000082292|pseudogene|Gm12250	1.18047	0.0104799	0.0876478	Up		ENSMUSG00000072818|protein_coding|Gm16513	1.39825	0.00470281	0.0483078	Up		ENSMUSG00000049562|protein_coding|Gm962	3.89089	7.35566e-06	0.000141557	Up
																								ENSMUSG00000028173|protein_coding|Wls	2.31493	0.0343153	NA	Up		ENSMUSG00000083773|pseudogene|Gm13394	1.18168	0.0105331	0.0879908	Up		ENSMUSG00000026509|protein_coding|Capn2	-1.59716	0.00483606	0.0490087	Down		ENSMUSG00000024177|protein_coding|Nme4	-1.11919	7.54929e-06	0.000145086	Down
																								ENSMUSG00000088308|snoRNA|snoU109	1.24936	0.0347007	0.277093	Up		ENSMUSG00000078151|pseudogene|Gm12226	1.23105	0.0105606	0.0880867	Up		ENSMUSG00000050592|protein_coding|Fam78a	-2.05689	0.00483702	0.0490087	Down		ENSMUSG00000045679|protein_coding|Pqlc3	-1.40655	7.87187e-06	0.00015108	Down
																								ENSMUSG00000030766|protein_coding|Arhgap17	-1.24382	0.0349	0.27798	Down		ENSMUSG00000030693|protein_coding|Klk10	-2.93639	0.0106027	NA	Down		ENSMUSG00000039952|protein_coding|Dag1	-1.27317	0.00491528	0.0495798	Down		ENSMUSG00000041961|protein_coding|Znrf3	1.115	8.20495e-06	0.000156835	Up
																								ENSMUSG00000077274|snoRNA|SNORA26	1.2164	0.0352953	0.280222	Up		ENSMUSG00000038037|protein_coding|Socs1	-1.27161	0.0106391	0.0884841	Down		ENSMUSG00000084874|pseudogene|Gm12906	1.48941	0.00493155	0.0496686	Up		ENSMUSG00000079423|protein_coding|Gm3286	1.42988	8.70644e-06	0.000165084	Up
																								ENSMUSG00000081885|pseudogene|Gm13231	1.11023	0.0354871	0.28102	Up		ENSMUSG00000049699|protein_coding|Ucn2	4.23962	0.0106844	NA	Up		ENSMUSG00000052912|processed_transcript|Smarca5-ps	1.53942	0.00496967	0.0498425	Up		ENSMUSG00000004895|protein_coding|Prcc	1.3869	9.02982e-06	0.000170531	Up
																								ENSMUSG00000037172|protein_coding|E330009J07Rik	1.32644	0.03565	0.281281	Up		ENSMUSG00000052684|protein_coding|Jun	-1.50377	0.0106966	0.088654	Down		ENSMUSG00000025037|protein_coding|Maoa	-1.88699	0.00499221	0.0499614	Down		ENSMUSG00000001150|protein_coding|Mcm3ap	-1.47749	9.25424e-06	0.000174073	Down
																								ENSMUSG00000040322|protein_coding|Slc25a24	-1.01091	0.0356745	0.281281	Down		ENSMUSG00000041949|protein_coding|Tmco7	1.12229	0.0107123	0.0887233	Up		ENSMUSG00000066383|protein_coding|Iqcf1	1.02666	0.0049937	0.0499614	Up		ENSMUSG00000006169|protein_coding|Clint1	1.19198	9.28102e-06	0.000174345	Up
																								ENSMUSG00000079463|lincRNA|Gm17682	1.85723	0.0356801	0.281281	Up		ENSMUSG00000014592|protein_coding|Camta1	1.09472	0.0107925	0.0891404	Up		ENSMUSG00000051177|protein_coding|Plcb1	3.04355	0.00501331	NA	Up		ENSMUSG00000031877|protein_coding|Ces2g	-6.71942	9.43907e-06	0.00017708	Down
																								ENSMUSG00000041237|protein_coding|Pklr	-1.38399	0.0357403	0.281575	Down		ENSMUSG00000063108|protein_coding|Zfp26	1.29481	0.0108359	0.0893755	Up		ENSMUSG00000032946|protein_coding|Rasgrp2	-1.38091	0.00501518	0.0501355	Down		ENSMUSG00000012519|protein_coding|Mlkl	-1.63228	9.45527e-06	0.000177149	Down
																								ENSMUSG00000022262|protein_coding|Dnahc5	4.00435	0.0358414	NA	Up		ENSMUSG00000028599|protein_coding|Tnfrsf1b	5.02337	0.0109434	NA	Up		ENSMUSG00000091733|protein_coding|Gm8094	5.20348	0.00503757	NA	Up		ENSMUSG00000026860|protein_coding|Sh3glb2	-1.63816	9.51443e-06	0.000178022	Down
																								ENSMUSG00000031200|protein_coding|Mtcp1	1.22164	0.0358783	0.282439	Up		ENSMUSG00000034854|protein_coding|F630110N24Rik	-1.39836	0.0110968	0.0907628	Down		ENSMUSG00000026602|protein_coding|Nphs2	2.46652	0.00508341	NA	Up		ENSMUSG00000026675|protein_coding|Hsd17b7	-1.00817	9.56961e-06	0.000178818	Down
																								ENSMUSG00000039208|protein_coding|Metrnl	3.00384	0.0361533	NA	Up		ENSMUSG00000055833|protein_coding|1700034H15Rik	-2.3104	0.011143	0.0909686	Down		ENSMUSG00000029802|protein_coding|Abcg2	-1.432	0.00510377	0.0506917	Down		ENSMUSG00000030747|protein_coding|Dgat2	-1.12417	9.58452e-06	0.00017886	Down
																								ENSMUSG00000071721|protein_coding|1700010D01Rik	1.40281	0.0367021	0.285677	Up		ENSMUSG00000075296|protein_coding|Aldh3b2	3.44605	0.0112069	NA	Up		ENSMUSG00000001228|protein_coding|Uhrf1	-1.18507	0.00524206	0.0518086	Down		ENSMUSG00000073393|lincRNA|B230354K17Rik	-1.40407	9.67822e-06	0.000180372	Down
																								ENSMUSG00000023289|protein_coding|Sva	2.4098	0.0367531	NA	Up		ENSMUSG00000033569|protein_coding|Bai3	-2.13151	0.0112201	0.0914728	Down		ENSMUSG00000084902|protein_coding|Gm281	1.33127	0.00529626	0.0521406	Up		ENSMUSG00000074890|protein_coding|Lcmt2	1.15168	1.01198e-05	0.000188353	Up
																								ENSMUSG00000029553|protein_coding|Tcfec	4.03191	0.0367973	NA	Up		ENSMUSG00000042284|protein_coding|Itga1	1.09494	0.011235	0.0915317	Up		ENSMUSG00000026360|protein_coding|Rgs2	2.21319	0.00536809	0.0526792	Up		ENSMUSG00000020472|protein_coding|Zkscan17	1.66365	1.03277e-05	0.00019172	Up
																								ENSMUSG00000020037|protein_coding|Rfx4	-1.13234	0.0368157	0.286381	Down		ENSMUSG00000002980|protein_coding|Bcam	-4.25873	0.0112775	NA	Down		ENSMUSG00000018861|protein_coding|Fdxr	-1.07181	0.00545114	0.0532818	Down		ENSMUSG00000067006|protein_coding|Serpinb5	4.27022	1.03643e-05	0.000192146	Up
																								ENSMUSG00000072679|processed_transcript|D6Ertd474e	1.14373	0.0369534	0.28699	Up		ENSMUSG00000020740|protein_coding|Gga3	-1.01213	0.0113224	0.0919333	Down		ENSMUSG00000075014|protein_coding|Gm10800	1.02768	0.00553475	0.0538924	Up		ENSMUSG00000042606|protein_coding|Hirip3	1.21078	1.06097e-05	0.000196438	Up
																								ENSMUSG00000030748|protein_coding|Il4ra	-1.48562	0.0369965	0.28699	Down		ENSMUSG00000087244|pseudogene|Gm7284	-1.36871	0.0113488	0.0919586	Down		ENSMUSG00000051527|protein_coding|Usp29	1.05678	0.00554287	0.0539214	Up		ENSMUSG00000036026|protein_coding|Tmem63b	-1.82063	1.06368e-05	0.000196683	Down
																								ENSMUSG00000074060|protein_coding|Fbxw15	1.26006	0.0370524	0.28699	Up		ENSMUSG00000086909|processed_transcript|Gm4926	1.00571	0.0114347	0.0922973	Up		ENSMUSG00000004415|protein_coding|Emid2	-1.50911	0.00555752	0.0539792	Down		ENSMUSG00000067919|protein_coding|Gm13138	1.47166	1.08604e-05	0.000199775	Up
																								ENSMUSG00000039057|protein_coding|Myo16	2.14014	0.0374376	NA	Up		ENSMUSG00000029771|protein_coding|Irf5	-1.77551	0.0114352	0.0922973	Down		ENSMUSG00000033036|pseudogene|Gm7879	1.19398	0.00596316	0.0569104	Up		ENSMUSG00000038593|protein_coding|Tctn1	-2.68108	1.12681e-05	0.000205671	Down
																								ENSMUSG00000045980|protein_coding|Tmem104	-1.04225	0.0376619	0.28936	Down		ENSMUSG00000033688|protein_coding|1300017J02Rik	-1.21971	0.0114666	0.0924748	Down		ENSMUSG00000037370|protein_coding|Enpp1	2.10474	0.00607432	NA	Up		ENSMUSG00000053208|pseudogene|Kat2b-ps	1.7992	1.14312e-05	0.000208112	Up
																								ENSMUSG00000035969|protein_coding|Rusc2	-1.04166	0.0380995	0.291032	Down		ENSMUSG00000031520|protein_coding|Vegfc	4.53231	0.0116385	NA	Up		ENSMUSG00000078695|protein_coding|Cisd3	-1.19402	0.00608298	0.0577602	Down		ENSMUSG00000001082|protein_coding|Mfsd10	-1.24231	1.21089e-05	0.000218764	Down
																								ENSMUSG00000026787|protein_coding|Gad2	1.89129	0.0381574	NA	Up		ENSMUSG00000075023|protein_coding|Accsl	-1.77245	0.0117614	0.0942169	Down		ENSMUSG00000039278|protein_coding|Pcsk1n	-1.11801	0.00614531	0.0581885	Down		ENSMUSG00000070619|protein_coding|Gm13119	2.45644	1.24877e-05	0.000225319	Up
																								ENSMUSG00000022619|protein_coding|Mapk8ip2	1.41672	0.0383376	0.291945	Up		ENSMUSG00000039989|protein_coding|Cbx4	1.47033	0.0118234	0.0946089	Up		ENSMUSG00000050211|protein_coding|Pla2g4e	1.08396	0.00614701	0.0581885	Up		ENSMUSG00000027386|protein_coding|Fbln7	3.45174	1.29399e-05	0.00023259	Up
																								ENSMUSG00000064602|snoRNA|Snora41	1.04531	0.0384431	0.292205	Up		ENSMUSG00000024268|protein_coding|Celf4	-1.50523	0.0118261	0.0946089	Down		ENSMUSG00000037747|protein_coding|Phyhipl	1.18067	0.0061556	0.0582251	Up		ENSMUSG00000074500|protein_coding|Zfp558	-1.19438	1.29882e-05	0.000233163	Down
																								ENSMUSG00000091569|protein_coding|Gm8232	4.08911	0.038601	NA	Up		ENSMUSG00000032656|protein_coding|March3	-4.45486	0.0118986	NA	Down		ENSMUSG00000020246|protein_coding|Hcfc2	1.27663	0.00618184	0.0583387	Up		ENSMUSG00000071657|protein_coding|Bscl2	-1.774	1.33331e-05	0.000238749	Down
																								ENSMUSG00000084123|pseudogene|Gm13106	3.94098	0.0388325	NA	Up		ENSMUSG00000073755|protein_coding|5730409E04Rik	2.89451	0.0119023	NA	Up		ENSMUSG00000075297|protein_coding|H60b	1.05044	0.00620361	0.0584993	Up		ENSMUSG00000038859|protein_coding|Baiap2l1	-1.03888	1.34482e-05	0.000240505	Down
																								ENSMUSG00000087106|processed_transcript|Gm13964	1.69281	0.0389625	0.294736	Up		ENSMUSG00000074283|protein_coding|Zfp109	-1.43063	0.0120722	0.0961277	Down		ENSMUSG00000032238|protein_coding|Rora	1.52361	0.00627165	0.0589152	Up		ENSMUSG00000037259|protein_coding|6330439K17Rik	-1.60614	1.35451e-05	0.000241933	Down
																								ENSMUSG00000064361|Mt_tRNA|mt-Tr	1.39503	0.0391636	0.29495	Up		ENSMUSG00000028039|protein_coding|Efna3	-1.63368	0.012123	0.096207	Down		ENSMUSG00000028965|protein_coding|Tnfrsf9	-1.25384	0.00633678	0.0594363	Down		ENSMUSG00000021118|protein_coding|Plek2	-1.16607	1.35741e-05	0.000242145	Down
																								ENSMUSG00000038742|protein_coding|Angptl6	-1.24301	0.0394786	0.295308	Down		ENSMUSG00000056771|protein_coding|Gm10010	-3.21007	0.0122193	NA	Down		ENSMUSG00000080857|pseudogene|Gm12859	2.36195	0.00634308	0.0594501	Up		ENSMUSG00000062252|protein_coding|Lhfpl5	1.48051	1.36379e-05	0.000242978	Up
																								ENSMUSG00000036766|protein_coding|Dner	1.63689	0.0397304	0.295308	Up		ENSMUSG00000050106|protein_coding|Tmc8	-1.3126	0.0124665	0.0981403	Down		ENSMUSG00000051592|protein_coding|Ccnb3	2.00029	0.00636074	0.0595702	Up		ENSMUSG00000032624|protein_coding|Eml4	1.61853	1.3985e-05	0.000247989	Up
																								ENSMUSG00000081203|pseudogene|Gm12613	1.11465	0.0398493	0.295769	Up		ENSMUSG00000032369|protein_coding|Plscr1	1.55332	0.0125689	0.0988335	Up		ENSMUSG00000029713|protein_coding|Gnb2	-1.20744	0.00639526	0.0597957	Down		ENSMUSG00000051811|protein_coding|Cox6b2	-1.54313	1.40014e-05	0.000247989	Down
																								ENSMUSG00000042567|protein_coding|Nek10	3.08192	0.0398514	NA	Up		ENSMUSG00000034057|protein_coding|Gm239	-1.01694	0.0127789	0.0998835	Down		ENSMUSG00000074361|protein_coding|Gpr77	3.29549	0.00640786	NA	Up		ENSMUSG00000040021|protein_coding|Lats1	1.45485	1.40242e-05	0.000247989	Up
																								ENSMUSG00000020286|protein_coding|1700093K21Rik	2.5546	0.0401907	NA	Up		ENSMUSG00000017830|protein_coding|Dhx58	1.98529	0.0128008	0.0998835	Up		ENSMUSG00000064349|Mt_tRNA|mt-Tc	1.06863	0.00641909	0.0598907	Up		ENSMUSG00000033991|protein_coding|Ttc37	-1.09101	1.46009e-05	0.000257222	Down
																								ENSMUSG00000045404|protein_coding|Kcnk13	3.6009	0.0402666	NA	Up		ENSMUSG00000038930|protein_coding|Rccd1	-1.57258	0.0129099	0.100328	Down		ENSMUSG00000084123|pseudogene|Gm13106	5.1886	0.00643071	NA	Up		ENSMUSG00000047466|protein_coding|8030462N17Rik	1.14372	1.47043e-05	0.000258723	Up
																								ENSMUSG00000050974|protein_coding|Gm9847	3.4708	0.0402707	NA	Up		ENSMUSG00000005501|protein_coding|Usp40	-1.04207	0.0129316	0.100432	Down		ENSMUSG00000021127|protein_coding|Zfp36l1	-2.00467	0.00643276	0.0599255	Down		ENSMUSG00000001247|protein_coding|Lsr	-2.09862	1.53549e-05	0.000269166	Down
																								ENSMUSG00000067338|protein_coding|Tuba3b	2.17027	0.0403584	NA	Up		ENSMUSG00000045165|protein_coding|AI467606	-1.49582	0.0130655	0.101013	Down		ENSMUSG00000026688|protein_coding|Mgst3	-1.24803	0.00649022	0.0601874	Down		ENSMUSG00000071252|protein_coding|2210408I21Rik	1.6125	1.54282e-05	0.000270118	Up
																								ENSMUSG00000043913|protein_coding|Ccdc60	1.24273	0.0404434	0.297961	Up		ENSMUSG00000087480|lincRNA|Gm15910	-3.237	0.0131048	NA	Down		ENSMUSG00000089964|processed_transcript|Gm16582	4.70581	0.0065178	NA	Up		ENSMUSG00000034842|protein_coding|Art3	-1.19257	1.58582e-05	0.000276621	Down
																								ENSMUSG00000030281|protein_coding|Il17rc	-1.2849	0.0405189	0.297961	Down		ENSMUSG00000024376|protein_coding|Epb4.1l4a	-1.25687	0.0131331	0.101364	Down		ENSMUSG00000022016|protein_coding|Akap11	1.89806	0.0065284	0.0604503	Up		ENSMUSG00000025812|protein_coding|Pard3	-1.34614	1.59695e-05	0.000277877	Down
																								ENSMUSG00000087580|lincRNA|Gm16869	1.32728	0.04056	0.297961	Up		ENSMUSG00000047508|protein_coding|Mbd3l2	1.12033	0.0131403	0.101364	Up		ENSMUSG00000091981|protein_coding|Gm8038	5.01422	0.00669164	NA	Up		ENSMUSG00000060181|protein_coding|Slc35e3	-1.09449	1.62883e-05	0.00028273	Down
																								ENSMUSG00000039853|protein_coding|Trim14	-1.5054	0.0406364	NA	Down		ENSMUSG00000016477|protein_coding|E2f3	2.08751	0.0131448	0.101364	Up		ENSMUSG00000044887|pseudogene|Gm4766	1.663	0.00669534	0.0616252	Up		ENSMUSG00000036052|protein_coding|Dnajb5	-2.81127	1.63392e-05	0.000283266	Down
																								ENSMUSG00000085477|processed_transcript|Gm13335	1.40117	0.0406465	0.297961	Up		ENSMUSG00000024330|protein_coding|Col11a2	-3.14661	0.0131594	NA	Down		ENSMUSG00000001583|protein_coding|Tnk1	-4.15554	0.00670003	NA	Down		ENSMUSG00000029718|protein_coding|Pcolce	-2.75909	1.66338e-05	0.000287669	Down
																								ENSMUSG00000048355|protein_coding|Arxes1	-1.74043	0.0407322	NA	Down		ENSMUSG00000068874|protein_coding|Selenbp1	1.47604	0.013222	0.101466	Up		ENSMUSG00000025227|protein_coding|Tmem180	-1.49502	0.00672005	0.0618064	Down		ENSMUSG00000010051|protein_coding|Hyal1	-2.09553	1.6916e-05	0.000292193	Down
																								ENSMUSG00000042570|protein_coding|Mier2	-1.36609	0.0408347	0.298227	Down		ENSMUSG00000042549|processed_transcript|Gm16516	-1.50671	0.0132258	0.101466	Down		ENSMUSG00000009621|protein_coding|Vav2	-1.27357	0.00679677	0.0622793	Down		ENSMUSG00000047539|protein_coding|Fbxo28	1.1348	1.69471e-05	0.000292374	Up
																								ENSMUSG00000091120|protein_coding|Gm4545	3.31503	0.0409987	NA	Up		ENSMUSG00000060519|protein_coding|Tor3a	1.19558	0.0132533	0.101612	Up		ENSMUSG00000033739|protein_coding|Fkbpl	1.02061	0.00690077	0.0628113	Up		ENSMUSG00000038697|protein_coding|Taf5l	1.22372	1.74034e-05	0.000299517	Up
																								ENSMUSG00000041596|protein_coding|Vmn1r90	1.22846	0.0411073	0.299574	Up		ENSMUSG00000024854|protein_coding|Pold4	-1.0576	0.0134668	0.102919	Down		ENSMUSG00000027470|protein_coding|Mylk2	-1.6301	0.00691849	0.0628332	Down		ENSMUSG00000033416|protein_coding|1110038D17Rik	-1.08047	1.75111e-05	0.000301004	Down
																								ENSMUSG00000056708|protein_coding|Ier5	3.21505	0.0416408	NA	Up		ENSMUSG00000021614|protein_coding|Vcan	-2.99948	0.0134892	NA	Down		ENSMUSG00000030693|protein_coding|Klk10	-3.49106	0.00693324	NA	Down		ENSMUSG00000020277|protein_coding|Pfkl	-2.02839	1.75857e-05	0.000301919	Down
																								ENSMUSG00000080419|miRNA|AL807401.1	3.90533	0.0417144	NA	Up		ENSMUSG00000079096|protein_coding|Gm6309	-2.64705	0.0135756	NA	Down		ENSMUSG00000030905|protein_coding|Crym	-1.82423	0.00697999	0.0630196	Down		ENSMUSG00000034480|protein_coding|Diap2	-1.43103	1.77964e-05	0.000305051	Down
																								ENSMUSG00000024393|protein_coding|Prrc2a	-1.50339	0.0417401	0.30144	Down		ENSMUSG00000034690|protein_coding|Nlrp4c	1.17517	0.0137919	0.104867	Up		ENSMUSG00000087686|lincRNA|1500026H17Rik	1.14069	0.00707421	0.0635904	Up		ENSMUSG00000040350|protein_coding|Trim7	-2.40854	1.78112e-05	0.000305051	Down
																								ENSMUSG00000084960|lincRNA|B430010I23Rik	-1.83493	0.0417768	NA	Down		ENSMUSG00000017195|protein_coding|Zpbp2	1.04189	0.0139552	0.105773	Up		ENSMUSG00000050122|protein_coding|Vwa3b	-2.78857	0.00708214	NA	Down		ENSMUSG00000050106|protein_coding|Tmc8	-2.46948	1.82571e-05	0.000311183	Down
																								ENSMUSG00000073525|protein_coding|Gm10527	4.51167	0.0418644	NA	Up		ENSMUSG00000052776|protein_coding|Oas1a	1.18523	0.0139648	0.105779	Up		ENSMUSG00000005886|protein_coding|Ncoa2	1.0654	0.0071486	0.0640428	Up		ENSMUSG00000002771|protein_coding|Grin2d	1.60273	1.84653e-05	0.000313977	Up
																								ENSMUSG00000085878|processed_transcript|Gm12823	2.52672	0.0419365	NA	Up		ENSMUSG00000024738|protein_coding|Pga5	-1.06373	0.0140492	0.106092	Down		ENSMUSG00000024776|protein_coding|Stambpl1	1.80134	0.00733296	0.0652019	Up		ENSMUSG00000066900|protein_coding|Suds3	1.09341	1.92929e-05	0.000326872	Up
																								ENSMUSG00000032643|protein_coding|Fhl3	-1.27607	0.0420675	0.302562	Down		ENSMUSG00000021647|protein_coding|Cartpt	-1.62384	0.0140546	0.106092	Down		ENSMUSG00000022562|protein_coding|Oplah	-1.43819	0.00746668	0.0659619	Down		ENSMUSG00000020205|protein_coding|Phlda1	-1.35308	1.96586e-05	0.000331876	Down
																								ENSMUSG00000061961|protein_coding|Olfr815	4.27623	0.0424263	NA	Up		ENSMUSG00000056370|protein_coding|Sftpb	1.95741	0.0140636	0.106092	Up		ENSMUSG00000025401|protein_coding|Myo1a	-1.43171	0.00766711	0.0669266	Down		ENSMUSG00000033760|protein_coding|Rbm4b	1.45501	1.98217e-05	0.000334232	Up
																								ENSMUSG00000086798|processed_transcript|Gm16222	1.38337	0.0425132	0.30427	Up		ENSMUSG00000017692|protein_coding|Rhbdl3	1.38286	0.0140681	0.106092	Up		ENSMUSG00000063160|protein_coding|Numbl	-1.74091	0.00774136	0.067403	Down		ENSMUSG00000078695|protein_coding|Cisd3	-2.61347	2.01378e-05	0.000339158	Down
																								ENSMUSG00000043631|protein_coding|Ecm2	1.38782	0.0428434	0.305287	Up		ENSMUSG00000029156|protein_coding|Sgcb	-1.02486	0.0140825	0.106133	Down		ENSMUSG00000046031|protein_coding|Fam26f	1.39314	0.00774859	0.067403	Up		ENSMUSG00000027955|protein_coding|Fam198b	-1.68361	2.06896e-05	0.000347625	Down
																								ENSMUSG00000000567|protein_coding|Sox9	-1.52254	0.0430625	0.306317	Down		ENSMUSG00000047257|protein_coding|Prss45	-1.59709	0.014096	0.106168	Down		ENSMUSG00000024906|protein_coding|Mus81	-1.05162	0.00776033	0.0674426	Down		ENSMUSG00000043073|protein_coding|Dub3	5.08183	2.09496e-05	0.000350569	Up
																								ENSMUSG00000040701|protein_coding|Ap1g2	-1.51926	0.0432852	NA	Down		ENSMUSG00000054520|protein_coding|Sh3bp2	4.54848	0.0142062	NA	Up		ENSMUSG00000074590|pseudogene|F630111L10Rik	-1.08387	0.00779803	0.0677223	Down		ENSMUSG00000030382|protein_coding|Slc27a5	1.80621	2.09639e-05	0.000350569	Up
																								ENSMUSG00000074838|protein_coding|Gm16512	-1.15204	0.04348	0.307222	Down		ENSMUSG00000038143|protein_coding|Stox2	-2.46147	0.0142182	NA	Down		ENSMUSG00000016637|protein_coding|Ift27	-1.30077	0.00780941	0.0677733	Down		ENSMUSG00000050240|protein_coding|Hic2	1.07584	2.10145e-05	0.000350588	Up
																								ENSMUSG00000037656|protein_coding|Slc20a2	-1.37445	0.0436401	0.307756	Down		ENSMUSG00000041805|protein_coding|Pramel1	2.56693	0.0143793	NA	Up		ENSMUSG00000027276|protein_coding|Jag1	1.44086	0.00794467	0.0685123	Up		ENSMUSG00000048520|protein_coding|Fbxl13	3.07793	2.14572e-05	0.000357132	Up
																								ENSMUSG00000022996|protein_coding|Wnt10b	-1.15123	0.0437831	0.308548	Down		ENSMUSG00000038702|protein_coding|Dsel	2.19722	0.0144208	NA	Up		ENSMUSG00000038485|protein_coding|Socs7	1.25221	0.00796853	0.0685739	Up		ENSMUSG00000029217|protein_coding|Tec	-2.58479	2.15294e-05	0.000357913	Down
																								ENSMUSG00000080950|pseudogene|Gm7278	2.15772	0.0440531	NA	Up		ENSMUSG00000019732|protein_coding|Calr3	-1.31169	0.0144278	0.107988	Down		ENSMUSG00000072295|protein_coding|Als2cr11	2.21852	0.00799106	NA	Up		ENSMUSG00000029020|protein_coding|Mfn2	1.12158	2.16004e-05	0.000358673	Up
																								ENSMUSG00000063683|protein_coding|Glyat	4.63335	0.0441471	NA	Up		ENSMUSG00000024639|protein_coding|Gnaq	1.21726	0.014498	0.10831	Up		ENSMUSG00000046179|protein_coding|E2f8	-1.34978	0.00799361	0.0687067	Down		ENSMUSG00000021340|protein_coding|Gpld1	-1.91396	2.16974e-05	0.000359861	Down
																								ENSMUSG00000052920|protein_coding|Prkg1	3.39636	0.0441506	NA	Up		ENSMUSG00000073177|protein_coding|Gm773	2.83263	0.0145858	NA	Up		ENSMUSG00000064380|snoRNA|SNORA73	-1.37253	0.0080247	0.0688647	Down		ENSMUSG00000054099|protein_coding|Slc25a40	-1.31436	2.19816e-05	0.000363723	Down
																								ENSMUSG00000033676|protein_coding|Gabrb3	1.98453	0.0441774	NA	Up		ENSMUSG00000038042|protein_coding|Ptpdc1	-2.74874	0.0147973	NA	Down		ENSMUSG00000082665|pseudogene|Gm11470	1.52576	0.00810481	0.0691845	Up		ENSMUSG00000036599|protein_coding|Chst12	1.27048	2.23866e-05	0.000368703	Up
																								ENSMUSG00000088958|snoRNA|Scarna8	3.11059	0.0442808	NA	Up		ENSMUSG00000027168|protein_coding|Pax6	-1.67837	0.0147982	0.109798	Down		ENSMUSG00000014329|protein_coding|Bicc1	1.65643	0.008169	0.0693773	Up		ENSMUSG00000035051|protein_coding|Dhx57	1.17058	2.27293e-05	0.000373477	Up
																								ENSMUSG00000055421|protein_coding|Pcdh9	2.26512	0.0443252	NA	Up		ENSMUSG00000020159|protein_coding|Gabrp	-2.18533	0.0148051	NA	Down		ENSMUSG00000041064|protein_coding|Pif1	-1.06283	0.00817547	0.0693844	Down		ENSMUSG00000027931|protein_coding|Npr1	-1.32696	2.28785e-05	0.000375122	Down
																								ENSMUSG00000002603|protein_coding|Tgfb1	4.05748	0.0444223	NA	Up		ENSMUSG00000067370|protein_coding|B3galt4	1.66767	0.0148635	0.109942	Up		ENSMUSG00000081885|pseudogene|Gm13231	1.44977	0.00823514	0.0697253	Up		ENSMUSG00000029029|protein_coding|Wdr8	-1.02576	2.33004e-05	0.000380215	Down
																								ENSMUSG00000049583|protein_coding|Grm5	3.64254	0.0445994	NA	Up		ENSMUSG00000036052|protein_coding|Dnajb5	-1.4191	0.0152862	0.111484	Down		ENSMUSG00000080990|protein_coding|Olfr118	3.08611	0.00830939	NA	Up		ENSMUSG00000055069|protein_coding|Rab39	1.28866	2.40311e-05	0.000391688	Up
																								ENSMUSG00000087963|snoRNA|SNORA84	1.21359	0.0449416	0.312072	Up		ENSMUSG00000038064|protein_coding|Cldn22	1.69882	0.015477	0.112404	Up		ENSMUSG00000021822|protein_coding|Plau	-1.48063	0.00835095	0.0702166	Down		ENSMUSG00000020437|protein_coding|Myo1g	1.59328	2.41432e-05	0.000393063	Up
																								ENSMUSG00000016477|protein_coding|E2f3	-1.32137	0.044962	0.312072	Down		ENSMUSG00000087433|processed_transcript|Gm14167	-1.27806	0.0155166	0.112547	Down		ENSMUSG00000061393|protein_coding|Acvr2b	-1.33881	0.00849699	0.0712288	Down		ENSMUSG00000038422|protein_coding|Hdhd3	2.80166	2.44675e-05	0.000396973	Up
																								ENSMUSG00000031822|protein_coding|Gse1	-1.32012	0.0449951	0.312125	Down		ENSMUSG00000027562|protein_coding|Car2	3.12604	0.0155366	NA	Up		ENSMUSG00000075978|snRNA|U1	2.57249	0.00850446	NA	Up		ENSMUSG00000024422|protein_coding|Dhx16	-1.0975	2.48787e-05	0.000401519	Down
																								ENSMUSG00000041372|protein_coding|B4galnt3	-1.21018	0.0451028	0.312629	Down		ENSMUSG00000040867|protein_coding|Begain	-3.00139	0.0156575	NA	Down		ENSMUSG00000086798|processed_transcript|Gm16222	1.85192	0.00856597	0.0716606	Up		ENSMUSG00000090714|protein_coding|Zscan4d	6.01773	2.48894e-05	0.000401519	Up
																								ENSMUSG00000025239|protein_coding|Limd1	-1.15032	0.0451873	0.312929	Down		ENSMUSG00000062480|protein_coding|Acat3	-3.84775	0.0156674	NA	Down		ENSMUSG00000002968|protein_coding|Med25	-1.72355	0.00858949	0.0717885	Down		ENSMUSG00000040234|protein_coding|Tm7sf3	-1.21724	2.49513e-05	0.00040206	Down
																								ENSMUSG00000028086|protein_coding|Fbxw7	1.02607	0.0454788	0.313527	Up		ENSMUSG00000049232|protein_coding|Tigd2	1.0207	0.0157722	0.114182	Up		ENSMUSG00000020017|protein_coding|Hal	-1.10921	0.00861799	0.0719491	Down		ENSMUSG00000003355|protein_coding|Fkbp11	1.20948	2.60556e-05	0.000417479	Up
																								ENSMUSG00000027470|protein_coding|Mylk2	-1.06703	0.0455562	0.313543	Down		ENSMUSG00000032009|protein_coding|Sesn3	1.07437	0.0158012	0.114182	Up		ENSMUSG00000065232|snRNA|U2	2.19382	0.00862255	NA	Up		ENSMUSG00000022091|protein_coding|Sorbs3	-1.73363	2.67686e-05	0.000427935	Down
																								ENSMUSG00000028488|protein_coding|Sh3gl2	3.86257	0.0456335	NA	Up		ENSMUSG00000026509|protein_coding|Capn2	-1.80008	0.0158445	0.114336	Down		ENSMUSG00000091223|pseudogene|Gm8775	2.26985	0.00867785	0.0723998	Up		ENSMUSG00000032220|protein_coding|Myo1e	-2.28681	2.71231e-05	0.000432626	Down
																								ENSMUSG00000073557|protein_coding|Ppp1r12b	1.02748	0.0458092	0.314649	Up		ENSMUSG00000079012|protein_coding|Serpina3m	1.78443	0.0159685	0.114974	Up		ENSMUSG00000029385|protein_coding|Ccng2	1.9605	0.00871222	0.0726372	Up		ENSMUSG00000092138|protein_coding|Gm6804	5.35124	2.79288e-05	0.000443978	Up
																								ENSMUSG00000034105|protein_coding|4632415K11Rik	-1.27767	0.0458462	0.314649	Down		ENSMUSG00000026114|protein_coding|Cnga3	-1.372	0.0159835	0.114974	Down		ENSMUSG00000036687|protein_coding|Tmem184a	-1.06055	0.00874396	0.0728212	Down		ENSMUSG00000039157|protein_coding|Fam102a	-1.07785	2.81337e-05	0.000446733	Down
																								ENSMUSG00000024339|protein_coding|Tap2	-1.80301	0.0458789	NA	Down		ENSMUSG00000030364|protein_coding|Clec2h	-4.58233	0.016036	NA	Down		ENSMUSG00000042784|protein_coding|Muc1	-2.86634	0.00884255	NA	Down		ENSMUSG00000036676|protein_coding|Tmtc3	-1.29605	2.88363e-05	0.000456355	Down
																								ENSMUSG00000071856|protein_coding|Mcc	1.61726	0.0464866	NA	Up		ENSMUSG00000079472|protein_coding|Gm550	1.68445	0.0160366	0.115133	Up		ENSMUSG00000028445|processed_transcript|Enho	-1.53628	0.00886564	0.0734734	Down		ENSMUSG00000044626|protein_coding|Liph	-1.55753	2.90015e-05	0.000458456	Down
																								ENSMUSG00000092750|misc_RNA|AC158898.1	1.02102	0.0469556	0.318894	Up		ENSMUSG00000069805|protein_coding|Fbp1	-1.05518	0.0161269	0.115712	Down		ENSMUSG00000030691|protein_coding|Fchsd2	1.09724	0.00886625	0.0734734	Up		ENSMUSG00000020238|protein_coding|Ncln	-1.08522	2.94448e-05	0.000464427	Down
																								ENSMUSG00000079112|protein_coding|C86695	3.62084	0.0471111	NA	Up		ENSMUSG00000019189|protein_coding|Rnf145	1.37218	0.0162108	0.116035	Up		ENSMUSG00000038147|protein_coding|Cd84	5.01394	0.00897487	NA	Up		ENSMUSG00000016637|protein_coding|Ift27	-1.72688	2.95394e-05	0.000465402	Down
																								ENSMUSG00000040712|protein_coding|Camta2	-1.11247	0.0471297	0.319724	Down		ENSMUSG00000091358|pseudogene|Speer5-ps1	1.70957	0.0162406	0.116148	Up		ENSMUSG00000039813|protein_coding|Tbc1d2	-1.20076	0.00899134	0.0741392	Down		ENSMUSG00000041229|protein_coding|Phf8	-1.55402	2.97575e-05	0.000467797	Down
																								ENSMUSG00000072909|pseudogene|Gm16368	3.43881	0.0474053	NA	Up		ENSMUSG00000070889|protein_coding|Pgap1	-1.17579	0.0164691	0.117375	Down		ENSMUSG00000033721|protein_coding|Vav3	4.68394	0.00904503	NA	Up		ENSMUSG00000037108|protein_coding|Zcwpw1	-1.49925	3.09453e-05	0.000484319	Down
																								ENSMUSG00000066258|protein_coding|Trim12a	2.13839	0.0474471	NA	Up		ENSMUSG00000027875|protein_coding|Hmgcs2	5.084	0.0165031	NA	Up		ENSMUSG00000049583|protein_coding|Grm5	4.73677	0.00905159	NA	Up		ENSMUSG00000037188|protein_coding|Grhl3	-1.80594	3.10585e-05	0.00048502	Down
																								ENSMUSG00000074340|protein_coding|Ovgp1	1.87459	0.0474765	NA	Up		ENSMUSG00000085957|protein_coding|Gm52	-3.11988	0.0165309	NA	Down		ENSMUSG00000066772|protein_coding|Obox3	1.6663	0.00908006	0.0745134	Up		ENSMUSG00000036078|protein_coding|Sigmar1	-1.18412	3.12708e-05	0.000487736	Down
																								ENSMUSG00000029204|protein_coding|Rhoh	3.44249	0.0474939	NA	Up		ENSMUSG00000078485|protein_coding|Plekhn1	-2.8932	0.0166546	NA	Down		ENSMUSG00000049649|protein_coding|Gpr3	1.21051	0.00908229	0.0745134	Up		ENSMUSG00000040396|protein_coding|Abhd13	1.13541	3.13013e-05	0.000487736	Up
																								ENSMUSG00000032062|protein_coding|2310030G06Rik	1.57544	0.0475011	NA	Up		ENSMUSG00000085952|processed_transcript|Gm12315	1.34239	0.0166806	0.118322	Up		ENSMUSG00000040488|protein_coding|Ltbp4	-1.14251	0.00908258	0.0745134	Down		ENSMUSG00000039391|protein_coding|Ccdc81	-3.45634	3.14159e-05	0.000488468	Down
																								ENSMUSG00000022935|protein_coding|Grik1	3.14542	0.0475753	NA	Up		ENSMUSG00000030606|protein_coding|Hapln3	-2.98167	0.0167995	NA	Down		ENSMUSG00000027947|protein_coding|Il6ra	1.05904	0.00929337	0.0758887	Up		ENSMUSG00000026389|protein_coding|Steap3	-1.33983	3.14182e-05	0.000488468	Down
																								ENSMUSG00000082390|pseudogene|Gm12136	4.0543	0.0476328	NA	Up		ENSMUSG00000050989|protein_coding|Sepn1	-2.07145	0.0168912	0.119336	Down		ENSMUSG00000048279|protein_coding|Sacs	1.71876	0.00931712	0.0759315	Up		ENSMUSG00000062369|protein_coding|Dub1a	5.67951	3.14518e-05	0.000488468	Up
																								ENSMUSG00000038402|protein_coding|Foxf2	-3.17756	0.0478184	NA	Down		ENSMUSG00000021589|protein_coding|Rhobtb3	2.58608	0.0169469	NA	Up		ENSMUSG00000074660|protein_coding|Gm10736	1.39831	0.00934583	0.076115	Up		ENSMUSG00000021552|protein_coding|Gkap1	-1.41455	3.20244e-05	0.000496816	Down
																								ENSMUSG00000026628|protein_coding|Atf3	1.66901	0.0478913	NA	Up		ENSMUSG00000057967|protein_coding|Fgf18	-2.52513	0.0169794	NA	Down		ENSMUSG00000051703|protein_coding|Tmem198	-1.85401	0.00938123	0.0763024	Down		ENSMUSG00000035614|protein_coding|Fam179b	1.0323	3.39625e-05	0.000525158	Up
																								ENSMUSG00000051177|protein_coding|Plcb1	2.12643	0.0479263	NA	Up		ENSMUSG00000055305|protein_coding|Zfp93	2.10066	0.017065	NA	Up		ENSMUSG00000087391|lincRNA|Gm2694	1.06489	0.00939363	0.076327	Up		ENSMUSG00000019797|protein_coding|1700021F05Rik	1.02215	3.49139e-05	0.000538106	Up
																								ENSMUSG00000078901|protein_coding|Gm14440	1.64166	0.0482114	NA	Up		ENSMUSG00000053950|protein_coding|Adnp2	1.03346	0.0172108	0.120385	Up		ENSMUSG00000071204|processed_transcript|Gm10319	4.11254	0.00939845	NA	Up		ENSMUSG00000039224|protein_coding|D1Pas1	1.55829	3.51136e-05	0.000539423	Up
																								ENSMUSG00000059972|processed_transcript|Gm14773	4.0932	0.048326	NA	Up		ENSMUSG00000059970|protein_coding|Hspa2	-1.21481	0.0172541	0.120602	Down		ENSMUSG00000028039|protein_coding|Efna3	-1.91353	0.00940006	0.076327	Down		ENSMUSG00000045394|protein_coding|Epcam	-1.08486	3.63159e-05	0.000556687	Down
																								ENSMUSG00000000037|protein_coding|Scml2	1.03679	0.0483854	0.323698	Up		ENSMUSG00000087023|lincRNA|1110020A21Rik	-1.64266	0.0173888	0.121347	Down		ENSMUSG00000061082|protein_coding|Plac1	-1.84763	0.00956551	0.0771384	Down		ENSMUSG00000032060|protein_coding|Cryab	-1.33993	3.67311e-05	0.000560037	Down
																								ENSMUSG00000013033|protein_coding|Lphn1	-1.25513	0.0483995	0.323698	Down		ENSMUSG00000087444|protein_coding|Gm5475	1.84983	0.017522	0.12192	Up		ENSMUSG00000026778|protein_coding|Prkcq	2.11803	0.0096385	NA	Up		ENSMUSG00000047446|protein_coding|Arl4a	1.03468	3.67321e-05	0.000560037	Up
																								ENSMUSG00000027075|protein_coding|Slc43a1	-1.53144	0.0486191	NA	Down		ENSMUSG00000029121|protein_coding|Crmp1	1.84663	0.0175343	0.12192	Up		ENSMUSG00000059851|protein_coding|Suv420h2	-1.36618	0.00971275	0.0780723	Down		ENSMUSG00000024268|protein_coding|Celf4	-2.57612	3.73691e-05	0.000569135	Down
																								ENSMUSG00000042386|protein_coding|Tex13	-1.68756	0.0487378	NA	Down		ENSMUSG00000028551|protein_coding|Cdkn2c	-1.508	0.0177767	0.1231	Down		ENSMUSG00000023289|protein_coding|Sva	3.03299	0.00971544	NA	Up		ENSMUSG00000042138|protein_coding|BC024479	1.16542	3.87973e-05	0.000588356	Up
																								ENSMUSG00000021835|protein_coding|Bmp4	-1.77684	0.048834	NA	Down		ENSMUSG00000012282|protein_coding|Wnt8a	-2.98185	0.0179405	NA	Down		ENSMUSG00000010651|protein_coding|Acaa1b	-1.55729	0.00972881	0.078148	Down		ENSMUSG00000037355|protein_coding|4933407H18Rik	-1.31211	3.89961e-05	0.000590108	Down
																								ENSMUSG00000064427|snoRNA|SNORA42	1.00099	0.0489479	0.32551	Up		ENSMUSG00000042607|protein_coding|Asb4	-4.29398	0.0180579	NA	Down		ENSMUSG00000011877|protein_coding|Git1	-1.33762	0.00974795	0.0782507	Down		ENSMUSG00000082286|processed_transcript|Pisd-ps1	-1.56038	3.99607e-05	0.000602773	Down
																								ENSMUSG00000024777|protein_coding|Ppp2r5b	-1.46266	0.0490865	0.326114	Down		ENSMUSG00000070287|protein_coding|Tmem22	1.21743	0.0181517	0.12479	Up		ENSMUSG00000016386|protein_coding|Mpped2	-1.06535	0.00990718	0.0792395	Down		ENSMUSG00000022516|protein_coding|Nudt16l1	1.18741	4.27088e-05	0.000638782	Up
																								ENSMUSG00000032492|protein_coding|Pth1r	2.16538	0.0490874	NA	Up		ENSMUSG00000070619|protein_coding|Gm13119	1.34563	0.0184625	0.126191	Up		ENSMUSG00000078185|protein_coding|Chml	2.26062	0.00994881	NA	Up		ENSMUSG00000028300|protein_coding|3110043O21Rik	1.44321	4.28469e-05	0.000640172	Up
																								ENSMUSG00000048644|protein_coding|Ctxn1	-1.23413	0.0491052	0.326114	Down		ENSMUSG00000092138|protein_coding|Gm6804	3.1291	0.0184939	NA	Up		ENSMUSG00000047117|protein_coding|Ankdd1b	-3.48328	0.00998012	NA	Down		ENSMUSG00000021668|protein_coding|Polk	-1.00904	4.34832e-05	0.000648312	Down
																								ENSMUSG00000071286|pseudogene|Ankrd57	-1.01508	0.0492541	0.326926	Down		ENSMUSG00000001946|protein_coding|Esam	-1.12375	0.0184961	0.126266	Down		ENSMUSG00000031129|protein_coding|Slc9a9	2.74393	0.00998056	NA	Up		ENSMUSG00000036718|protein_coding|Micall2	-6.61991	4.39036e-05	0.000653891	Down
																								ENSMUSG00000040327|protein_coding|Cul9	1.99402	0.0495411	NA	Up		ENSMUSG00000074671|protein_coding|Tspyl3	4.57845	0.0185396	NA	Up		ENSMUSG00000047632|protein_coding|Fgfbp3	-1.2779	0.00998459	0.0795793	Down		ENSMUSG00000018841|protein_coding|Rad51l3	-1.15141	4.48328e-05	0.000667029	Down
																								ENSMUSG00000089818|pseudogene|Gm15950	2.02587	0.0496016	NA	Up		ENSMUSG00000083674|lincRNA|Zfp133-ps	-2.28516	0.0185441	NA	Down		ENSMUSG00000048012|protein_coding|Zfp473	-1.0763	0.0101193	0.0801855	Down		ENSMUSG00000020911|protein_coding|Krt19	-3.84104	4.62823e-05	0.000686432	Down
																								ENSMUSG00000033998|protein_coding|Kcnk1	3.74055	0.0497063	NA	Up		ENSMUSG00000041889|protein_coding|Shisa4	-2.57082	0.0186711	0.127108	Down		ENSMUSG00000007021|protein_coding|Syngr3	1.33379	0.0101375	0.0802777	Up		ENSMUSG00000005131|protein_coding|4930550C14Rik	-2.03458	4.64264e-05	0.00068785	Down
																								ENSMUSG00000021175|protein_coding|Cdca7l	1.73936	0.0497158	NA	Up		ENSMUSG00000069835|protein_coding|Sat2	1.63433	0.0187139	0.127254	Up		ENSMUSG00000049233|protein_coding|Apoo-ps	1.06011	0.0101452	0.0802873	Up		ENSMUSG00000001604|protein_coding|Tcea3	-1.65104	4.69726e-05	0.000695215	Down
																								ENSMUSG00000063506|protein_coding|Arhgap22	1.42779	0.0497338	0.328798	Up		ENSMUSG00000062980|protein_coding|A430107O13Rik	4.60398	0.018749	NA	Up		ENSMUSG00000092084|pseudogene|Gm2056	2.61214	0.0101652	NA	Up		ENSMUSG00000002147|protein_coding|Stat6	-1.45487	4.71515e-05	0.000697134	Down
																								ENSMUSG00000074862|protein_coding|BC025920	-3.60104	0.0498705	NA	Down		ENSMUSG00000022332|protein_coding|Khdrbs3	3.92636	0.0187706	NA	Up		ENSMUSG00000026715|protein_coding|Serpinc1	1.16693	0.0102324	0.0807402	Up		ENSMUSG00000045374|protein_coding|Wdr81	1.20994	4.73971e-05	0.000700033	Up
																								ENSMUSG00000003847|protein_coding|Nfat5	1.14183	0.0499187	0.328926	Up		ENSMUSG00000035273|protein_coding|Hpse	-1.18697	0.018787	0.127679	Down		ENSMUSG00000083027|pseudogene|Gm13140	1.18531	0.0108967	0.0842832	Up		ENSMUSG00000006906|protein_coding|Stambp	1.15626	4.86286e-05	0.000715983	Up
																								ENSMUSG00000060279|protein_coding|Ap2a1	-1.24086	0.0499222	0.328926	Down		ENSMUSG00000005950|protein_coding|P2rx5	-2.11375	0.018939	0.128493	Down		ENSMUSG00000029553|protein_coding|Tcfec	4.95539	0.0108975	NA	Up		ENSMUSG00000001552|protein_coding|Jup	-1.18131	5.05756e-05	0.000740034	Down
																								ENSMUSG00000043003|protein_coding|Rasef	2.27805	0.0499556	NA	Up		ENSMUSG00000052563|protein_coding|D930048N14Rik	-2.73922	0.0189682	NA	Down		ENSMUSG00000031893|protein_coding|Tsnaxip1	1.3928	0.0109136	0.084361	Up		ENSMUSG00000001964|protein_coding|Emd	-1.10504	5.06744e-05	0.000740714	Down
																														ENSMUSG00000029154|protein_coding|Cwh43	-1.30183	0.0189981	0.128725	Down		ENSMUSG00000020827|protein_coding|Mink1	-2.34116	0.0109976	0.0846912	Down		ENSMUSG00000061981|protein_coding|Flot2	-1.49415	5.18737e-05	0.000756683	Down
																														ENSMUSG00000038637|protein_coding|Lrrc56	-2.1921	0.0190029	NA	Down		ENSMUSG00000063455|protein_coding|D630045J12Rik	1.66563	0.0110526	0.0849549	Up		ENSMUSG00000074922|protein_coding|Fam122a	2.0358	5.2133e-05	0.000758621	Up
																														ENSMUSG00000089989|protein_coding|Flt3l	1.45277	0.0190054	0.128725	Up		ENSMUSG00000081179|pseudogene|Gm13136	1.27497	0.0112113	0.0859069	Up		ENSMUSG00000060063|protein_coding|Alox5ap	-1.70788	5.24588e-05	0.000761297	Down
																														ENSMUSG00000048899|protein_coding|Rimkla	1.70526	0.0190499	0.12888	Up		ENSMUSG00000031886|protein_coding|Ces2e	-1.62337	0.0113561	0.0866387	Down		ENSMUSG00000035007|protein_coding|Rundc1	1.42555	5.37646e-05	0.000778652	Up
																														ENSMUSG00000046435|protein_coding|Gm13078	2.5454	0.0191208	NA	Up		ENSMUSG00000083246|pseudogene|Gm11839	1.56305	0.0113829	0.0867891	Up		ENSMUSG00000024533|protein_coding|Spire1	2.17348	5.42672e-05	0.000784327	Up
																														ENSMUSG00000050295|protein_coding|Foxc1	2.39053	0.0191791	NA	Up		ENSMUSG00000088025|misc_RNA|RNaseP_nuc	-1.87013	0.0115	0.0873035	Down		ENSMUSG00000027219|protein_coding|Slc28a2	1.9068	5.43995e-05	0.000785438	Up
																														ENSMUSG00000086857|lincRNA|Gm16913	-1.98951	0.0192483	NA	Down		ENSMUSG00000077391|snoRNA|SNORA12	-1.68139	0.0115693	0.0875596	Down		ENSMUSG00000039450|protein_coding|Dcxr	-1.1475	5.57723e-05	0.000801267	Down
																														ENSMUSG00000032220|protein_coding|Myo1e	-1.19824	0.0192548	0.12968	Down		ENSMUSG00000039208|protein_coding|Metrnl	3.67308	0.0115906	NA	Up		ENSMUSG00000026950|protein_coding|Neb	-1.8729	5.57787e-05	0.000801267	Down
																														ENSMUSG00000085195|lincRNA|6430562O15Rik	3.32966	0.0193854	NA	Up		ENSMUSG00000011832|protein_coding|Evi5l	-1.06724	0.0116762	0.0881415	Down		ENSMUSG00000090600|protein_coding|Gm3395	-1.8891	5.64115e-05	0.0008079	Down
																														ENSMUSG00000006463|protein_coding|Zdhhc24	-1.08196	0.0194184	0.130488	Down		ENSMUSG00000086944|processed_transcript|Gm15859	1.39792	0.011682	0.0881415	Up		ENSMUSG00000052763|protein_coding|Zfp212	1.1651	5.70165e-05	0.000815739	Up
																														ENSMUSG00000028874|protein_coding|Fgr	1.39673	0.0194317	0.130504	Up		ENSMUSG00000089994|processed_transcript|Gm16239	3.36306	0.0117243	NA	Up		ENSMUSG00000037434|protein_coding|Slc30a1	1.21807	5.76714e-05	0.000821788	Up
																														ENSMUSG00000078787|protein_coding|Cyp2t4	1.70219	0.0194938	0.130848	Up		ENSMUSG00000034910|protein_coding|Pygo1	2.09056	0.0117739	NA	Up		ENSMUSG00000060639|protein_coding|Hist1h4i	1.04541	5.88444e-05	0.00083766	Up
																														ENSMUSG00000017754|protein_coding|Pltp	-1.62942	0.0195834	0.131155	Down		ENSMUSG00000032334|protein_coding|Loxl1	1.07907	0.0119686	0.0899731	Up		ENSMUSG00000032046|protein_coding|Abhd12	1.13815	5.96338e-05	0.000848045	Up
																														ENSMUSG00000086725|lincRNA|A630052C17Rik	-1.68786	0.0196476	0.131438	Down		ENSMUSG00000027824|protein_coding|Vmn2r1	2.50641	0.012017	NA	Up		ENSMUSG00000033569|protein_coding|Bai3	-3.92361	6.16896e-05	0.000874646	Down
																														ENSMUSG00000071552|protein_coding|Tigit	-1.72829	0.0199891	0.133127	Down		ENSMUSG00000034371|protein_coding|Dak	-1.46217	0.0120318	0.0902823	Down		ENSMUSG00000035629|protein_coding|1700021K19Rik	-1.438	6.22209e-05	0.000880416	Down
																														ENSMUSG00000038502|protein_coding|Ptov1	1.28759	0.0200564	0.133427	Up		ENSMUSG00000033998|protein_coding|Kcnk1	4.80185	0.0120341	NA	Up		ENSMUSG00000036943|protein_coding|Rab8b	2.20212	6.35311e-05	0.000897163	Up
																														ENSMUSG00000083576|pseudogene|Gm16411	1.56726	0.020334	0.1346	Up		ENSMUSG00000015619|protein_coding|Gata3	-1.14994	0.0121608	0.0905329	Down		ENSMUSG00000025647|protein_coding|Shisa5	-1.76862	6.42033e-05	0.000905753	Down
																														ENSMUSG00000029149|protein_coding|Krtcap3	1.20219	0.0203583	0.134687	Up		ENSMUSG00000048832|protein_coding|Vps37c	-1.31904	0.0122413	0.0909122	Down		ENSMUSG00000088254|snoRNA|SCARNA14	-3.33463	6.43126e-05	0.000906392	Down
																														ENSMUSG00000039556|protein_coding|Ppp1r3f	4.75906	0.0204149	NA	Up		ENSMUSG00000084838|pseudogene|Gm10241	1.52522	0.0122713	0.09108	Up		ENSMUSG00000027077|protein_coding|Smtnl1	-2.37928	6.47395e-05	0.000910996	Down
																														ENSMUSG00000000223|protein_coding|Drp2	-4.82827	0.0205086	NA	Down		ENSMUSG00000055874|protein_coding|Foxi3	-1.2317	0.0126276	0.0928843	Down		ENSMUSG00000025246|protein_coding|Tbl1x	1.37592	6.51363e-05	0.000915268	Up
																														ENSMUSG00000042708|protein_coding|1700012A16Rik	1.21239	0.0205206	0.135536	Up		ENSMUSG00000027834|protein_coding|Serpini1	1.15573	0.0127552	0.0935433	Up		ENSMUSG00000041957|protein_coding|Pkp2	-1.12487	6.53573e-05	0.000917463	Down
																														ENSMUSG00000088025|misc_RNA|RNaseP_nuc	-1.46561	0.0206528	0.136108	Down		ENSMUSG00000041702|protein_coding|Btbd7	1.11353	0.0128388	0.0937723	Up		ENSMUSG00000074026|pseudogene|Gm6091	1.25458	6.60681e-05	0.000922868	Up
																														ENSMUSG00000020690|protein_coding|Efcab3	1.50356	0.0206846	0.136168	Up		ENSMUSG00000082925|pseudogene|Gm13135	1.09339	0.0128398	0.0937723	Up		ENSMUSG00000073538|protein_coding|E330020D12Rik	-1.27824	6.66804e-05	0.000928673	Down
																														ENSMUSG00000031379|protein_coding|Pir	1.12108	0.0207466	0.136313	Up		ENSMUSG00000067161|pseudogene|Gm5560	-1.1126	0.0128695	0.0938777	Down		ENSMUSG00000022286|protein_coding|Grhl2	-1.0239	6.77735e-05	0.00094114	Down
																														ENSMUSG00000092118|protein_coding|Fancf	1.66392	0.020861	0.136604	Up		ENSMUSG00000026114|protein_coding|Cnga3	-1.21225	0.0129553	0.0943572	Down		ENSMUSG00000025056|protein_coding|Nr0b1	6.2159	7.10641e-05	0.000984885	Up
																														ENSMUSG00000008136|protein_coding|Fhl2	-1.42313	0.0209191	0.136734	Down		ENSMUSG00000071716|protein_coding|Apol7e	2.41723	0.0130451	NA	Up		ENSMUSG00000003680|protein_coding|Taf6l	1.34298	7.28644e-05	0.00100843	Up
																														ENSMUSG00000082901|pseudogene|Gm14323	-2.58754	0.021311	NA	Down		ENSMUSG00000036564|protein_coding|Ndrg4	-1.47678	0.0130507	0.0946391	Down		ENSMUSG00000021254|protein_coding|1700020O03Rik	1.0253	7.34915e-05	0.00101555	Up
																														ENSMUSG00000074627|protein_coding|4922505G16Rik	-1.31906	0.0213336	0.138761	Down		ENSMUSG00000053522|protein_coding|Lgals7	-2.563	0.0130733	NA	Down		ENSMUSG00000010721|protein_coding|Lmbr1	1.4102	7.43605e-05	0.00102555	Up
																														ENSMUSG00000029070|protein_coding|Mxra8	1.73052	0.0215382	0.139712	Up		ENSMUSG00000074732|protein_coding|Zfp950	1.56297	0.0132695	0.095271	Up		ENSMUSG00000018774|protein_coding|Cd68	-1.37697	7.52646e-05	0.00103462	Down
																														ENSMUSG00000029802|protein_coding|Abcg2	-1.31512	0.0218435	0.140971	Down		ENSMUSG00000003992|protein_coding|Ssbp2	1.23337	0.013333	0.0955151	Up		ENSMUSG00000027466|protein_coding|Rbck1	-1.06646	7.5408e-05	0.00103496	Down
																														ENSMUSG00000048520|protein_coding|Fbxl13	1.73296	0.0219114	0.141138	Up		ENSMUSG00000026018|protein_coding|Ica1l	1.57563	0.0134576	0.096119	Up		ENSMUSG00000034789|protein_coding|Rab24	1.0347	7.56036e-05	0.00103565	Up
																														ENSMUSG00000087138|lincRNA|Gm15545	-2.29034	0.0223122	NA	Down		ENSMUSG00000029401|protein_coding|Rilpl2	1.67238	0.013473	0.096119	Up		ENSMUSG00000040680|protein_coding|Kremen2	-1.93144	7.7784e-05	0.00106345	Down
																														ENSMUSG00000085395|processed_transcript|Gm13056	-4.828	0.0224702	NA	Down		ENSMUSG00000024960|protein_coding|Plcb3	-1.06768	0.0134939	0.096119	Down		ENSMUSG00000022330|protein_coding|Osr2	1.60215	7.81079e-05	0.00106562	Up
																														ENSMUSG00000070826|protein_coding|Zscan4-ps2	4.84929	0.0225599	NA	Up		ENSMUSG00000070251|snoRNA|U3	3.85905	0.0134985	NA	Up		ENSMUSG00000036206|protein_coding|Sh3bp4	2.30542	7.82436e-05	0.00106562	Up
																														ENSMUSG00000081007|pseudogene|Gm11543	3.98449	0.0226459	NA	Up		ENSMUSG00000003573|protein_coding|Homer3	-1.33357	0.0135167	0.096119	Down		ENSMUSG00000028850|protein_coding|Gpatch3	1.4222	7.90709e-05	0.00107585	Up
																														ENSMUSG00000071076|protein_coding|Jund	-1.23171	0.0228264	0.144619	Down		ENSMUSG00000020085|protein_coding|Aifm2	-1.86194	0.0135788	0.0964226	Down		ENSMUSG00000039347|protein_coding|Atp6v0e2	-6.2478	7.95625e-05	0.0010815	Down
																														ENSMUSG00000087560|lincRNA|Gm15396	2.58925	0.022876	NA	Up		ENSMUSG00000043300|protein_coding|B3galnt1	-1.31142	0.0138154	0.097427	Down		ENSMUSG00000021690|protein_coding|Jmy	1.1766	8.1048e-05	0.00109964	Up
																														ENSMUSG00000037706|protein_coding|Cd81	-2.02215	0.0228868	0.144796	Down		ENSMUSG00000020773|protein_coding|Trim47	-1.42452	0.0138185	0.097427	Down		ENSMUSG00000026923|protein_coding|Notch1	-1.75072	8.10844e-05	0.00109964	Down
																														ENSMUSG00000027004|protein_coding|Frzb	4.62251	0.0229855	NA	Up		ENSMUSG00000038967|protein_coding|Pdk2	-1.85837	0.013851	0.0974813	Down		ENSMUSG00000001025|protein_coding|S100a6	-1.66044	8.11302e-05	0.00109964	Down
																														ENSMUSG00000046058|protein_coding|Eid2	1.24057	0.0230823	0.145471	Up		ENSMUSG00000025049|protein_coding|Taf5	-1.05575	0.0138612	0.0974813	Down		ENSMUSG00000019295|protein_coding|Tmem129	-1.33237	8.15387e-05	0.00110412	Down
																														ENSMUSG00000047370|protein_coding|Gm7367	-1.79738	0.0231766	NA	Down		ENSMUSG00000058670|protein_coding|4932411N23Rik	3.54704	0.0139039	NA	Up		ENSMUSG00000040187|protein_coding|Arntl2	-2.12883	8.62346e-05	0.00116394	Down
																														ENSMUSG00000031075|protein_coding|Ano1	-2.55141	0.0231883	NA	Down		ENSMUSG00000090310|protein_coding|Gm5156	3.31368	0.0139638	0.0979734	Up		ENSMUSG00000033837|protein_coding|Foxh1	-2.14723	8.62849e-05	0.00116394	Down
																														ENSMUSG00000092084|pseudogene|Gm2056	4.21649	0.0233863	NA	Up		ENSMUSG00000051224|protein_coding|Tceanc	-1.4721	0.0139928	0.09798	Down		ENSMUSG00000024921|protein_coding|Smarca2	-1.1323	8.7717e-05	0.00117989	Down
																														ENSMUSG00000041293|protein_coding|Gpr110	-4.88306	0.0234523	NA	Down		ENSMUSG00000002980|protein_coding|Bcam	-3.5162	0.0140223	NA	Down		ENSMUSG00000037171|protein_coding|Nodal	-6.38566	8.92578e-05	0.00119834	Down
																														ENSMUSG00000000938|protein_coding|Hoxa10	3.65692	0.0234905	NA	Up		ENSMUSG00000082062|pseudogene|Ftl2	1.05798	0.0140459	0.0981057	Up		ENSMUSG00000025742|protein_coding|Prps2	-1.34864	8.98541e-05	0.00120406	Down
																														ENSMUSG00000043811|protein_coding|Rtn4r	2.49511	0.0236003	NA	Up		ENSMUSG00000020911|protein_coding|Krt19	-2.68502	0.0140546	0.0981057	Down		ENSMUSG00000011154|protein_coding|1700026D08Rik	2.71353	9.03461e-05	0.00120951	Up
																														ENSMUSG00000008318|protein_coding|Relt	-1.37119	0.0236023	0.147659	Down		ENSMUSG00000056666|protein_coding|Retsat	-1.00751	0.0141844	0.0987849	Down		ENSMUSG00000047866|protein_coding|Lonp2	-1.00343	9.2775e-05	0.00123404	Down
																														ENSMUSG00000032854|protein_coding|Ugt8a	4.93457	0.0236995	NA	Up		ENSMUSG00000007029|protein_coding|Vars	-1.40952	0.0144087	0.0999166	Down		ENSMUSG00000075271|protein_coding|Ttc30a1	1.72435	9.27879e-05	0.00123404	Up
																														ENSMUSG00000029811|protein_coding|Abp1	2.40916	0.0237795	0.148303	Up		ENSMUSG00000060314|protein_coding|Zfp941	-1.32972	0.0144486	0.0999714	Down		ENSMUSG00000024232|protein_coding|Bambi	1.28501	9.37861e-05	0.00124381	Up
																														ENSMUSG00000000037|protein_coding|Scml2	-3.30801	0.0239537	NA	Down		ENSMUSG00000039834|protein_coding|Zfp335	-1.24097	0.0145181	0.100258	Down		ENSMUSG00000034057|protein_coding|Gm239	-1.66226	9.60403e-05	0.00127132	Down
																														ENSMUSG00000042156|protein_coding|Dzip1	-1.4049	0.0240165	0.149392	Down		ENSMUSG00000028496|protein_coding|Mllt3	1.00137	0.0147128	0.101092	Up		ENSMUSG00000033021|protein_coding|Gmppa	-1.25735	9.65718e-05	0.00127716	Down
																														ENSMUSG00000057766|protein_coding|Ankrd29	3.03814	0.0240807	NA	Up		ENSMUSG00000004698|protein_coding|Hdac9	1.94404	0.0147341	0.101106	Up		ENSMUSG00000086807|lincRNA|C330013F16Rik	-1.87024	9.82148e-05	0.00129647	Down
																														ENSMUSG00000020562|protein_coding|Efcab10	1.04154	0.0241734	0.150091	Up		ENSMUSG00000086538|lincRNA|Gm6634	4.53454	0.0147715	NA	Up		ENSMUSG00000051817|protein_coding|Sox12	1.68289	9.94807e-05	0.0013083	Up
																														ENSMUSG00000084758|processed_transcript|Gm12798	-2.27533	0.0241957	NA	Down		ENSMUSG00000091273|pseudogene|Gm6673	1.41801	0.0148894	0.10185	Up		ENSMUSG00000058216|protein_coding|BC021614	-2.02269	9.99922e-05	0.00131259	Down
																														ENSMUSG00000040007|protein_coding|Bahd1	1.50537	0.0242195	0.150186	Up		ENSMUSG00000024140|protein_coding|Epas1	-1.39164	0.0149295	0.101918	Down		ENSMUSG00000045775|protein_coding|Slc16a5	-1.02729	0.000100637	0.00131913	Down
																														ENSMUSG00000077391|snoRNA|SNORA12	-1.54098	0.0244166	0.151017	Down		ENSMUSG00000001240|protein_coding|Ramp2	1.2282	0.0149324	0.101918	Up		ENSMUSG00000062007|protein_coding|Hsh2d	1.32359	0.000100826	0.00131987	Up
																														ENSMUSG00000089255|snoRNA|Snora78	-1.00583	0.0244512	0.151153	Down		ENSMUSG00000030713|protein_coding|Klk7	-2.48704	0.0150086	0.102155	Down		ENSMUSG00000060261|protein_coding|Gtf2i	-1.40947	0.000101293	0.00132476	Down
																														ENSMUSG00000037211|protein_coding|Spry1	-1.55911	0.0245798	0.151634	Down		ENSMUSG00000030844|protein_coding|Rgs10	2.10757	0.0150326	NA	Up		ENSMUSG00000025271|protein_coding|Pfkfb1	-1.23101	0.000102556	0.00133757	Down
																														ENSMUSG00000073650|protein_coding|Gm216	4.02677	0.0246041	NA	Up		ENSMUSG00000029456|protein_coding|Acad10	-1.08931	0.0150631	0.102407	Down		ENSMUSG00000017057|protein_coding|Il13ra1	3.03829	0.000105252	0.00136769	Up
																														ENSMUSG00000010051|protein_coding|Hyal1	-1.02972	0.0247687	0.152643	Down		ENSMUSG00000055030|protein_coding|Sprr2e	3.7495	0.0151057	NA	Up		ENSMUSG00000050945|protein_coding|Zfp438	1.46001	0.000106176	0.00137616	Up
																														ENSMUSG00000027070|protein_coding|Lrp2	-1.00945	0.0248005	0.152708	Down		ENSMUSG00000052533|protein_coding|Nup188	-1.05829	0.0152685	0.103242	Down		ENSMUSG00000075023|protein_coding|Accsl	-2.92704	0.000106476	0.00137826	Down
																														ENSMUSG00000028479|protein_coding|Gne	-1.11776	0.024857	0.152872	Down		ENSMUSG00000023284|protein_coding|Zfp605	-1.18997	0.0152697	0.103242	Down		ENSMUSG00000042284|protein_coding|Itga1	1.63787	0.000106552	0.00137826	Up
																														ENSMUSG00000074577|protein_coding|Fam65c	-1.89546	0.0249188	0.153173	Down		ENSMUSG00000090305|protein_coding|Gm5459	-3.6883	0.0152741	NA	Down		ENSMUSG00000032508|protein_coding|Myd88	-2.00851	0.000107034	0.0013817	Down
																														ENSMUSG00000030671|protein_coding|Pde3b	3.80974	0.0249353	NA	Up		ENSMUSG00000040883|protein_coding|Tmem205	-1.13276	0.0152858	0.103242	Down		ENSMUSG00000039813|protein_coding|Tbc1d2	-1.47527	0.00010711	0.0013817	Down
																														ENSMUSG00000039391|protein_coding|Ccdc81	-1.60918	0.0249712	0.153337	Down		ENSMUSG00000064371|Mt_tRNA|mt-Tt	1.12927	0.0153073	0.103331	Up		ENSMUSG00000089255|snoRNA|Snora78	-1.8345	0.000107316	0.00138196	Down
																														ENSMUSG00000021703|protein_coding|Serinc5	-1.20241	0.0250185	0.153385	Down		ENSMUSG00000004798|protein_coding|Ulk2	1.03855	0.0154795	0.103923	Up		ENSMUSG00000001417|protein_coding|Rhbg	-2.13557	0.000107325	0.00138196	Down
																														ENSMUSG00000019848|protein_coding|Popdc3	-1.11834	0.0250302	0.153385	Down		ENSMUSG00000021175|protein_coding|Cdca7l	2.20624	0.0155384	NA	Up		ENSMUSG00000034394|protein_coding|Lif	-2.06606	0.000108287	0.00139055	Down
																														ENSMUSG00000055717|protein_coding|Slain1	-1.76167	0.0251631	0.153963	Down		ENSMUSG00000008999|protein_coding|Bmp7	-1.03372	0.0155556	0.10406	Down		ENSMUSG00000027510|protein_coding|Rbm38	-1.05049	0.000108906	0.00139487	Down
																														ENSMUSG00000085980|processed_transcript|Gm12408	4.71453	0.02523	NA	Up		ENSMUSG00000042306|protein_coding|S100a14	-1.20718	0.0155801	0.10406	Down		ENSMUSG00000026814|protein_coding|Eng	-1.82892	0.000108919	0.00139487	Down
																														ENSMUSG00000036923|protein_coding|Stox1	-1.00018	0.025235	0.154325	Down		ENSMUSG00000090688|protein_coding|Vmn2r12	4.1274	0.0157549	NA	Up		ENSMUSG00000063889|protein_coding|Crem	-1.3798	0.000109084	0.00139572	Down
																														ENSMUSG00000086380|processed_transcript|Gm11195	1.9426	0.025364	0.15477	Up		ENSMUSG00000074923|protein_coding|Pak6	-1.30799	0.0157728	0.104636	Down		ENSMUSG00000024952|protein_coding|Rps6ka4	2.29579	0.000110694	0.00141504	Up
																														ENSMUSG00000084108|pseudogene|Gm15794	-3.23612	0.025551	NA	Down		ENSMUSG00000072479|protein_coding|Xlr5b	1.07317	0.0159096	0.105316	Up		ENSMUSG00000033688|protein_coding|1300017J02Rik	-1.90939	0.000111594	0.0014228	Down
																														ENSMUSG00000036943|protein_coding|Rab8b	1.26628	0.0256518	0.155522	Up		ENSMUSG00000035394|protein_coding|Ccdc11	2.5119	0.0159716	NA	Up		ENSMUSG00000032590|protein_coding|Apeh	-1.17118	0.000111602	0.0014228	Down
																														ENSMUSG00000031971|protein_coding|1700054N08Rik	1.47	0.0258421	0.15628	Up		ENSMUSG00000074282|protein_coding|Zfp94	-1.17157	0.0160624	0.105955	Down		ENSMUSG00000023266|protein_coding|Frs3	-2.04659	0.000114275	0.00144673	Down
																														ENSMUSG00000026401|protein_coding|Daf2	-2.26786	0.0262824	NA	Down		ENSMUSG00000059326|protein_coding|Csf2ra	-1.78648	0.0160824	0.105955	Down		ENSMUSG00000038569|protein_coding|Rad9b	-1.59078	0.000114296	0.00144673	Down
																														ENSMUSG00000066359|protein_coding|Tcl1b1	-4.74519	0.0264291	NA	Down		ENSMUSG00000025328|protein_coding|Padi3	-2.28956	0.0161782	0.106426	Down		ENSMUSG00000052221|protein_coding|Gm70	-2.14253	0.000114716	0.00145074	Down
																														ENSMUSG00000070476|protein_coding|9030418K01Rik	-2.24412	0.0266127	NA	Down		ENSMUSG00000041351|protein_coding|Rap1gap	-1.99235	0.0162415	0.106584	Down		ENSMUSG00000024863|protein_coding|Mbl2	2.39797	0.000114848	0.00145112	Up
																														ENSMUSG00000030554|protein_coding|Synm	-1.87718	0.0266238	0.159397	Down		ENSMUSG00000085698|processed_transcript|Gm16022	1.89256	0.0162641	NA	Up		ENSMUSG00000004843|protein_coding|Chmp2b	1.06799	0.00011891	0.00149445	Up
																														ENSMUSG00000045326|protein_coding|Fndc7	-3.84867	0.0267434	NA	Down		ENSMUSG00000026014|protein_coding|Raph1	-1.22869	0.0163377	0.107	Down		ENSMUSG00000049550|protein_coding|Clip1	1.08563	0.00011972	0.0015033	Up
																														ENSMUSG00000034520|protein_coding|Gjc1	2.46115	0.0268274	NA	Up		ENSMUSG00000081113|pseudogene|Gm7308	-1.03315	0.0163586	0.107022	Down		ENSMUSG00000024776|protein_coding|Stambpl1	2.14661	0.000120628	0.00150935	Up
																														ENSMUSG00000089893|pseudogene|Gm9141	1.20472	0.0270238	0.161016	Up		ENSMUSG00000036985|protein_coding|Zdhhc9	-1.00729	0.0163997	0.107178	Down		ENSMUSG00000038178|protein_coding|Slc43a2	-2.58284	0.000121441	0.00151817	Down
																														ENSMUSG00000006445|protein_coding|Epha2	-1.23106	0.0276101	0.163179	Down		ENSMUSG00000052296|protein_coding|Ppp6r1	-1.58332	0.0164114	0.107196	Down		ENSMUSG00000038754|protein_coding|Elovl3	4.02079	0.000121913	0.00152139	Up
																														ENSMUSG00000040146|protein_coding|Rgl3	-2.04082	0.0276301	NA	Down		ENSMUSG00000061186|protein_coding|Sfmbt2	-1.06745	0.0164511	0.107285	Down		ENSMUSG00000038876|protein_coding|Rnf146	1.1714	0.000126472	0.00156586	Up
																														ENSMUSG00000044348|protein_coding|Mcart6	-1.06219	0.0276632	0.163332	Down		ENSMUSG00000006200|protein_coding|Rhox6	-1.94803	0.0166206	0.107933	Down		ENSMUSG00000038143|protein_coding|Stox2	-5.62397	0.000126701	0.00156733	Down
																														ENSMUSG00000001039|protein_coding|B9d1	1.50597	0.0277624	0.163836	Up		ENSMUSG00000085600|processed_transcript|E330012B07Rik	2.06688	0.0167099	NA	Up		ENSMUSG00000023805|protein_coding|Synj2	-2.64151	0.000127071	0.00157054	Down
																														ENSMUSG00000083620|pseudogene|Gm15529	-1.25386	0.0277919	0.163849	Down		ENSMUSG00000029813|protein_coding|1600015I10Rik	2.48907	0.0170261	NA	Up		ENSMUSG00000047938|lincRNA|4930483J18Rik	1.84257	0.00012892	0.00159199	Up
																														ENSMUSG00000032198|protein_coding|Dock6	-1.00679	0.0279491	0.164452	Down		ENSMUSG00000090814|protein_coding|Vmn1r88	4.02484	0.0171463	NA	Up		ENSMUSG00000038914|protein_coding|Dido1	1.08992	0.000132048	0.00162778	Up
																														ENSMUSG00000090486|protein_coding|BC035947	-2.791	0.0280154	NA	Down		ENSMUSG00000000148|protein_coding|Baat1	-1.00696	0.0171766	0.110436	Down		ENSMUSG00000024942|protein_coding|Capn1	-1.62353	0.000141298	0.00172828	Down
																														ENSMUSG00000055874|protein_coding|Foxi3	-1.99219	0.0280703	NA	Down		ENSMUSG00000038188|protein_coding|Scarf1	2.31511	0.0173987	NA	Up		ENSMUSG00000058976|protein_coding|Usp17l5	3.55129	0.000143437	0.0017484	Up
																														ENSMUSG00000085331|processed_transcript|Gm11274	4.59236	0.0283387	NA	Up		ENSMUSG00000025384|protein_coding|2310003H01Rik	-1.01234	0.0175344	0.112209	Down		ENSMUSG00000018931|protein_coding|Gm16515	-1.20465	0.00014688	0.00178729	Down
																														ENSMUSG00000048772|protein_coding|Tmem53	1.48252	0.0283694	0.166408	Up		ENSMUSG00000032289|protein_coding|Thsd4	4.18415	0.0175771	NA	Up		ENSMUSG00000043061|protein_coding|Tmem18	-1.0063	0.000147438	0.00179254	Down
																														ENSMUSG00000057835|protein_coding|Zfp119a	-1.36376	0.0284339	0.166486	Down		ENSMUSG00000047153|protein_coding|Khnyn	-1.15367	0.017622	0.112711	Down		ENSMUSG00000074811|protein_coding|Hps6	1.37552	0.000149128	0.00181153	Up
																														ENSMUSG00000025194|protein_coding|Abcc2	-1.62971	0.0285185	0.1669	Down		ENSMUSG00000034005|protein_coding|Gal3st2	2.42046	0.0176281	NA	Up		ENSMUSG00000023031|protein_coding|Cela1	1.80495	0.000150133	0.00182061	Up
																														ENSMUSG00000025746|protein_coding|Il6	-2.20092	0.0286055	NA	Down		ENSMUSG00000027444|protein_coding|8030411F24Rik	-2.85269	0.0176777	NA	Down		ENSMUSG00000051705|protein_coding|Senp8	1.02335	0.000150381	0.00182207	Up
																														ENSMUSG00000067189|pseudogene|Gm7335	-2.22584	0.0286384	NA	Down		ENSMUSG00000021364|protein_coding|Elovl2	1.48919	0.0177401	0.113114	Up		ENSMUSG00000060509|protein_coding|Xcr1	2.76605	0.00015227	0.0018418	Up
																														ENSMUSG00000081984|protein_coding|Dnajb3	1.27321	0.0286804	0.167274	Up		ENSMUSG00000070617|protein_coding|Gm13089	2.59689	0.017797	NA	Up		ENSMUSG00000032565|protein_coding|Nudt16	2.07559	0.000154249	0.00186256	Up
																														ENSMUSG00000000374|protein_coding|Trappc10	-1.29464	0.0287071	0.167277	Down		ENSMUSG00000005268|protein_coding|Prlr	1.46136	0.017872	0.113662	Up		ENSMUSG00000078861|protein_coding|Zfp931	-2.72647	0.000155545	0.00187502	Down
																														ENSMUSG00000042104|protein_coding|Uggt2	3.08848	0.0291002	NA	Up		ENSMUSG00000034266|protein_coding|Batf	-2.80662	0.0183022	NA	Down		ENSMUSG00000021481|protein_coding|Zfp346	-1.55048	0.000156339	0.00188298	Down
																														ENSMUSG00000087259|lincRNA|2610035D17Rik	2.9497	0.0291071	NA	Up		ENSMUSG00000042515|protein_coding|Mum1l1	1.68678	0.0184466	0.116353	Up		ENSMUSG00000049106|protein_coding|Dcaf5	1.25468	0.000156783	0.00188473	Up
																														ENSMUSG00000030409|protein_coding|Dmpk	-2.35421	0.0292835	NA	Down		ENSMUSG00000071721|protein_coding|1700010D01Rik	1.6441	0.0184731	0.116421	Up		ENSMUSG00000029298|protein_coding|Gbp9	5.703	0.00016201	0.00193973	Up
																														ENSMUSG00000037995|protein_coding|Igsf9	-1.50708	0.0294687	0.170873	Down		ENSMUSG00000024164|protein_coding|C3	-1.79721	0.0184763	0.116421	Down		ENSMUSG00000057193|protein_coding|Slc44a2	-1.41001	0.000163947	0.00196127	Down
																														ENSMUSG00000039501|protein_coding|Znfx1	1.34868	0.0297055	0.171746	Up		ENSMUSG00000086967|lincRNA|4930566F21Rik	1.37532	0.0186183	0.117255	Up		ENSMUSG00000039357|protein_coding|Fut11	2.12107	0.000164231	0.00196301	Up
																														ENSMUSG00000017344|protein_coding|Vtn	-2.70459	0.0297825	NA	Down		ENSMUSG00000037379|protein_coding|Spon2	-1.14796	0.0187079	0.11766	Down		ENSMUSG00000044468|protein_coding|Fam46c	1.13908	0.000164794	0.00196808	Up
																														ENSMUSG00000022610|protein_coding|Mapk12	1.84521	0.0297924	NA	Up		ENSMUSG00000024066|protein_coding|Xdh	1.13781	0.0188476	0.118396	Up		ENSMUSG00000019842|protein_coding|Traf3ip2	-1.87611	0.000166294	0.0019803	Down
																														ENSMUSG00000020806|protein_coding|Rhbdf2	-1.07273	0.0301145	0.173044	Down		ENSMUSG00000048482|protein_coding|Bdnf	2.1659	0.0188834	NA	Up		ENSMUSG00000073380|protein_coding|Arrdc5	1.97113	0.000167207	0.00198851	Up
																														ENSMUSG00000041757|protein_coding|Plekha6	-1.46915	0.0301572	0.173187	Down		ENSMUSG00000022686|protein_coding|B3gnt5	-1.95243	0.019151	0.119568	Down		ENSMUSG00000034312|protein_coding|Iqsec1	1.31436	0.000168884	0.00200678	Up
																														ENSMUSG00000026204|protein_coding|Ptprn	1.12187	0.0303914	0.174008	Up		ENSMUSG00000064338|Mt_tRNA|mt-Tv	1.08422	0.0191926	0.119568	Up		ENSMUSG00000046794|protein_coding|Ppp1r3b	-1.26256	0.000170492	0.0020208	Down
																														ENSMUSG00000068879|protein_coding|Gm5773	1.14607	0.0304559	0.17419	Up		ENSMUSG00000033446|protein_coding|Lpar6	2.47859	0.0194325	NA	Up		ENSMUSG00000027655|protein_coding|Dhx35	-1.00942	0.000171557	0.00203134	Down
																														ENSMUSG00000026604|protein_coding|Ptpn14	-1.17269	0.0304773	0.17419	Down		ENSMUSG00000022054|protein_coding|Nefm	3.76654	0.0194626	NA	Up		ENSMUSG00000088108|snoRNA|Snora47	-2.53077	0.000172617	0.00204085	Down
																														ENSMUSG00000066595|protein_coding|Mfsd7b	-1.18358	0.0305422	0.174344	Down		ENSMUSG00000029364|protein_coding|Wsb2	-1.09905	0.0194715	0.120714	Down		ENSMUSG00000077391|snoRNA|SNORA12	-2.84651	0.000174508	0.0020615	Down
																														ENSMUSG00000030256|protein_coding|Bhlhe41	-1.17311	0.0305481	0.174344	Down		ENSMUSG00000061086|protein_coding|Myl4	-1.18838	0.0195928	0.121257	Down		ENSMUSG00000004748|protein_coding|Mtfp1	-1.24995	0.000177392	0.00209033	Down
																														ENSMUSG00000030365|protein_coding|Clec2i	-3.13565	0.030579	NA	Down		ENSMUSG00000046593|protein_coding|Tmem215	4.76384	0.0196624	NA	Up		ENSMUSG00000001946|protein_coding|Esam	-1.85907	0.000179612	0.00210989	Down
																														ENSMUSG00000028938|protein_coding|Galntl5	-1.4904	0.0306075	0.174435	Down		ENSMUSG00000065767|snRNA|U2	1.2676	0.0196805	0.12152	Up		ENSMUSG00000058056|protein_coding|Palld	-1.24436	0.0001811	0.00212323	Down
																														ENSMUSG00000073096|protein_coding|Lrrc61	4.44802	0.0306648	NA	Up		ENSMUSG00000084933|processed_transcript|Gm13962	3.08984	0.0196813	NA	Up		ENSMUSG00000032376|protein_coding|Usp3	1.46265	0.000181233	0.00212323	Up
																														ENSMUSG00000058740|protein_coding|Kcnt1	-2.59052	0.0307291	NA	Down		ENSMUSG00000067338|protein_coding|Tuba3b	2.5303	0.019687	NA	Up		ENSMUSG00000026208|protein_coding|Des	-3.23853	0.000184341	0.00215252	Down
																														ENSMUSG00000090659|protein_coding|Zfp493	1.22915	0.0307427	0.17498	Up		ENSMUSG00000036766|protein_coding|Dner	1.92258	0.019819	0.121961	Up		ENSMUSG00000047257|protein_coding|Prss45	-2.50202	0.000186033	0.00217049	Down
																														ENSMUSG00000000706|protein_coding|Btn1a1	4.33237	0.0307694	NA	Up		ENSMUSG00000038070|protein_coding|Cntln	1.22073	0.0198413	0.121961	Up		ENSMUSG00000023007|protein_coding|Prpf40b	1.16571	0.000188547	0.00219439	Up
																														ENSMUSG00000092224|pseudogene|Gm8815	-3.95701	0.0308464	NA	Down		ENSMUSG00000046380|protein_coding|Jrk	-2.42624	0.0198743	NA	Down		ENSMUSG00000020937|protein_coding|Plcd3	1.0947	0.000189461	0.00220322	Up
																														ENSMUSG00000006642|protein_coding|Tcf23	-1.01523	0.0308699	0.175345	Down		ENSMUSG00000040502|protein_coding|March9	1.45615	0.0199087	0.122097	Up		ENSMUSG00000073197|protein_coding|5730507C01Rik	1.41952	0.000193923	0.00224957	Up
																														ENSMUSG00000046204|protein_coding|Pnma2	1.37949	0.030895	0.175404	Up		ENSMUSG00000061048|protein_coding|Cdh3	-1.44238	0.0199194	0.122097	Down		ENSMUSG00000078184|protein_coding|B020018G12Rik	1.93031	0.000194928	0.00225938	Up
																														ENSMUSG00000033900|protein_coding|Mtap9	1.4593	0.0309112	0.175407	Up		ENSMUSG00000021136|protein_coding|Smoc1	-1.44991	0.0199243	0.122097	Down		ENSMUSG00000045664|protein_coding|Cdc42ep2	1.48805	0.00019521	0.0022606	Up
																														ENSMUSG00000052934|protein_coding|1110003O08Rik	2.05958	0.0310154	NA	Up		ENSMUSG00000024803|protein_coding|Ankrd1	-3.69272	0.020034	NA	Down		ENSMUSG00000048355|protein_coding|Arxes1	2.39389	0.000196452	0.00227147	Up
																														ENSMUSG00000022270|protein_coding|Fam134b	2.82368	0.0311438	NA	Up		ENSMUSG00000008845|protein_coding|Cd163	2.77188	0.0200389	NA	Up		ENSMUSG00000074673|protein_coding|Ttll9	-2.78886	0.000197987	0.00228362	Down
																														ENSMUSG00000085705|lincRNA|Gm16046	-1.8204	0.0311858	NA	Down		ENSMUSG00000045004|protein_coding|Spata21	2.29573	0.0203901	NA	Up		ENSMUSG00000058883|protein_coding|Zfp708	1.30774	0.000203034	0.00233293	Up
																														ENSMUSG00000030790|protein_coding|Adm	-1.19572	0.0312136	0.176376	Down		ENSMUSG00000002083|protein_coding|Bbc3	-1.47232	0.0204489	0.124257	Down		ENSMUSG00000006276|protein_coding|Eps15l1	-1.01213	0.000204506	0.00234734	Down
																														ENSMUSG00000020154|protein_coding|Ptprb	-1.12191	0.0313374	0.176778	Down		ENSMUSG00000029204|protein_coding|Rhoh	4.08637	0.02057	NA	Up		ENSMUSG00000044647|protein_coding|Csrnp3	2.84898	0.00020542	0.00235592	Up
																														ENSMUSG00000072816|protein_coding|Gm6468	4.26195	0.0314575	NA	Up		ENSMUSG00000059695|protein_coding|1700019M22Rik	3.19208	0.0206574	NA	Up		ENSMUSG00000049300|protein_coding|Prmt6	1.16413	0.00020563	0.00235642	Up
																														ENSMUSG00000064514|snoRNA|SNORD18	1.19873	0.0315209	0.177549	Up		ENSMUSG00000082292|pseudogene|Gm12250	1.42772	0.0207361	0.125457	Up		ENSMUSG00000000805|protein_coding|Car4	-1.17939	0.000210861	0.00240663	Down
																														ENSMUSG00000002500|protein_coding|Rpl3l	2.37929	0.0316843	NA	Up		ENSMUSG00000031805|protein_coding|Jak3	-1.31393	0.0208065	0.125821	Down		ENSMUSG00000020475|protein_coding|Pgam2	-1.25657	0.000211078	0.00240718	Down
																														ENSMUSG00000021285|protein_coding|Ppp1r13b	-1.90153	0.0317927	NA	Down		ENSMUSG00000079018|protein_coding|Ly6c1	-1.97239	0.0208372	0.125821	Down		ENSMUSG00000064841|snoRNA|SNORA42	-1.25285	0.000211908	0.00241469	Down
																														ENSMUSG00000024300|protein_coding|Myo1f	-1.81848	0.0318686	NA	Down		ENSMUSG00000092576|processed_transcript|Gm7235	1.507	0.0208724	0.125969	Up		ENSMUSG00000066772|protein_coding|Obox3	5.79874	0.000212227	0.00241638	Up
																														ENSMUSG00000057072|protein_coding|1700022P22Rik	4.34129	0.031931	NA	Up		ENSMUSG00000047898|protein_coding|Ccr4	1.16652	0.020902	0.126002	Up		ENSMUSG00000047423|protein_coding|AI837181	1.19742	0.000212988	0.00242311	Up
																														ENSMUSG00000044847|protein_coding|Lsm11	1.41553	0.0321517	0.180146	Up		ENSMUSG00000080950|pseudogene|Gm7278	2.55313	0.0210492	NA	Up		ENSMUSG00000049038|protein_coding|Mterfd3	-1.82283	0.000214298	0.0024341	Down
																														ENSMUSG00000052485|protein_coding|Tmem171	-1.38363	0.0321834	0.180149	Down		ENSMUSG00000040009|protein_coding|Gnaz	4.22274	0.0210796	NA	Up		ENSMUSG00000068011|protein_coding|2510049J12Rik	1.34265	0.000216966	0.00246045	Up
																														ENSMUSG00000026589|protein_coding|Sec16b	-2.15749	0.0321863	NA	Down		ENSMUSG00000021619|protein_coding|Atg10	1.1298	0.0210817	0.126799	Up		ENSMUSG00000072235|protein_coding|Tuba1a	1.01308	0.000221586	0.0025069	Up
																														ENSMUSG00000073678|protein_coding|Pgap1	-1.43698	0.0322684	0.180149	Down		ENSMUSG00000081203|pseudogene|Gm12613	1.30023	0.0211191	0.126838	Up		ENSMUSG00000044456|protein_coding|Rin3	4.51179	0.000221593	0.0025069	Up
																														ENSMUSG00000031557|protein_coding|Plekha2	1.14269	0.0323415	0.180253	Up		ENSMUSG00000043939|protein_coding|A530064D06Rik	3.0633	0.0213613	NA	Up		ENSMUSG00000013766|protein_coding|Ly6g6e	-1.06199	0.000227578	0.00256709	Down
																														ENSMUSG00000054589|protein_coding|Gm9949	-2.93517	0.0325165	NA	Down		ENSMUSG00000053030|protein_coding|Spink2	-1.07531	0.0215382	0.128727	Down		ENSMUSG00000029811|protein_coding|Abp1	3.81617	0.000228282	0.0025723	Up
																														ENSMUSG00000085126|processed_transcript|Gm12589	3.93841	0.0326208	NA	Up		ENSMUSG00000052488|protein_coding|Cherp	-1.64137	0.0215612	0.128802	Down		ENSMUSG00000030402|protein_coding|Ppm1n	-2.18129	0.000231298	0.00260214	Down
																														ENSMUSG00000024517|protein_coding|Grp	-4.80935	0.0326582	NA	Down		ENSMUSG00000026450|protein_coding|Chit1	1.60872	0.0216138	0.128929	Up		ENSMUSG00000032068|protein_coding|1600029D21Rik	-1.02677	0.000236479	0.00264781	Down
																														ENSMUSG00000049357|protein_coding|4933408B17Rik	2.89182	0.0328734	NA	Up		ENSMUSG00000039414|protein_coding|Heatr5b	-1.11334	0.0217253	0.129468	Down		ENSMUSG00000035632|protein_coding|Cnot3	-1.03486	0.000236679	0.00264797	Down
																														ENSMUSG00000033998|protein_coding|Kcnk1	4.24932	0.0328933	NA	Up		ENSMUSG00000077886|miRNA|Mir295	1.51294	0.021931	0.130189	Up		ENSMUSG00000053070|protein_coding|9230110C19Rik	-1.44122	0.000240878	0.00269058	Down
																														ENSMUSG00000037946|protein_coding|Fgd3	1.71597	0.0328973	0.182314	Up		ENSMUSG00000041193|protein_coding|Pla2g5	-1.00202	0.0219744	0.130236	Down		ENSMUSG00000036923|protein_coding|Stox1	-1.67835	0.000241058	0.00269058	Down
																														ENSMUSG00000076709|IG_V_gene|Gm16966	1.79144	0.0330541	0.18289	Up		ENSMUSG00000029219|protein_coding|Slc10a4	4.41394	0.0219767	NA	Up		ENSMUSG00000030707|protein_coding|Coro1a	-1.8814	0.000246442	0.00274418	Down
																														ENSMUSG00000033837|protein_coding|Foxh1	-1.10892	0.0331242	0.182943	Down		ENSMUSG00000051920|protein_coding|Rspo2	1.17848	0.0219899	0.130236	Up		ENSMUSG00000054723|protein_coding|Vmac	-1.58912	0.000255677	0.00283365	Down
																														ENSMUSG00000006389|protein_coding|Mpl	-1.24744	0.0331249	0.182943	Down		ENSMUSG00000091329|processed_transcript|1700112D23Rik	3.57681	0.0221221	NA	Up		ENSMUSG00000041817|protein_coding|Fam169a	1.29498	0.000256636	0.00283983	Up
																														ENSMUSG00000025665|protein_coding|Rps6ka6	1.0244	0.0332616	0.183529	Up		ENSMUSG00000081569|pseudogene|Gm12490	-1.5714	0.0221297	0.130801	Down		ENSMUSG00000088025|misc_RNA|RNaseP_nuc	-2.46861	0.000261838	0.00288837	Down
																														ENSMUSG00000031295|protein_coding|Phka2	-1.58244	0.0333736	0.183893	Down		ENSMUSG00000028803|protein_coding|Nipal3	-1.04443	0.0223612	0.131546	Down		ENSMUSG00000007035|protein_coding|Msh5	1.70464	0.000262204	0.00289016	Up
																														ENSMUSG00000085577|pseudogene|Mageb6-ps	2.41991	0.033509	NA	Up		ENSMUSG00000087347|lincRNA|1700047K16Rik	4.56012	0.0225138	NA	Up		ENSMUSG00000065767|snRNA|U2	1.86168	0.000262413	0.00289022	Up
																														ENSMUSG00000002797|protein_coding|Ggct	-1.20485	0.0335534	0.184518	Down		ENSMUSG00000028354|protein_coding|Fmn2	1.52978	0.0225349	0.132118	Up		ENSMUSG00000058672|protein_coding|Tubb2a	1.28248	0.000263565	0.00290064	Up
																														ENSMUSG00000001988|protein_coding|Npas1	-1.47076	0.0337492	0.18528	Down		ENSMUSG00000070342|protein_coding|Gm10287	3.6547	0.0225488	NA	Up		ENSMUSG00000022755|protein_coding|Gpr128	-5.18939	0.000265761	0.00291801	Down
																														ENSMUSG00000083754|pseudogene|Gm7803	2.59076	0.0338163	NA	Up		ENSMUSG00000017723|protein_coding|Wfdc2	-1.2817	0.0228347	0.133177	Down		ENSMUSG00000014905|protein_coding|Dnajb9	1.59497	0.000271209	0.00296633	Up
																														ENSMUSG00000031789|protein_coding|Cngb1	-3.33315	0.0338216	NA	Down		ENSMUSG00000090100|protein_coding|Ttbk2	1.15388	0.0230653	0.134204	Up		ENSMUSG00000074280|pseudogene|Gm6166	-1.33775	0.000273532	0.00298713	Down
																														ENSMUSG00000040913|protein_coding|Fbxw4	-2.62446	0.0338715	NA	Down		ENSMUSG00000092989|misc_RNA|AL596108.1	4.03778	0.0231072	NA	Up		ENSMUSG00000036885|protein_coding|Arhgef26	1.10246	0.000282665	0.00307266	Up
																														ENSMUSG00000024339|protein_coding|Tap2	1.67786	0.0339346	0.185956	Up		ENSMUSG00000040901|protein_coding|Kcnk18	2.39535	0.0232344	NA	Up		ENSMUSG00000090952|lincRNA|Gm17251	1.08073	0.000285985	0.00309923	Up
																														ENSMUSG00000040828|protein_coding|Tmem146	-1.40264	0.0340449	0.186391	Down		ENSMUSG00000024731|protein_coding|Ms4a10	-1.92398	0.0232588	0.135074	Down		ENSMUSG00000039989|protein_coding|Cbx4	2.07046	0.00028786	0.0031083	Up
																														ENSMUSG00000073608|protein_coding|Gm6086	-3.5296	0.0341258	NA	Down		ENSMUSG00000043003|protein_coding|Rasef	2.70455	0.0233404	NA	Up		ENSMUSG00000092837|misc_RNA|AC027184.1	-1.93305	0.000288722	0.00311459	Down
																														ENSMUSG00000056492|protein_coding|Gpr116	-1.58966	0.0343141	0.186983	Down		ENSMUSG00000030499|protein_coding|Kctd15	-1.54318	0.0233621	0.135483	Down		ENSMUSG00000082292|pseudogene|Gm12250	1.64687	0.000290283	0.00312666	Up
																														ENSMUSG00000002265|protein_coding|Peg3	-1.27003	0.0343251	0.186983	Down		ENSMUSG00000000555|protein_coding|Itga5	-1.1107	0.0233773	0.135507	Down		ENSMUSG00000006389|protein_coding|Mpl	-2.24784	0.000291879	0.0031367	Down
																														ENSMUSG00000039834|protein_coding|Zfp335	-1.30115	0.0344911	0.187291	Down		ENSMUSG00000037455|protein_coding|1110021L09Rik	1.01713	0.0234366	0.135561	Up		ENSMUSG00000035435|protein_coding|Abca17	-1.26162	0.000294837	0.00316609	Down
																														ENSMUSG00000034612|protein_coding|Chst11	2.52766	0.034556	NA	Up		ENSMUSG00000039617|pseudogene|Gm7488	1.22933	0.0234416	0.135561	Up		ENSMUSG00000031392|protein_coding|Irak1	1.27517	0.000297927	0.00319678	Up
																														ENSMUSG00000021704|protein_coding|Mtx3	-1.1161	0.0345979	0.1877	Down		ENSMUSG00000080419|miRNA|AL807401.1	4.44316	0.023484	NA	Up		ENSMUSG00000013973|protein_coding|Dedd	1.06071	0.000298146	0.00319678	Up
																														ENSMUSG00000019944|protein_coding|Rhobtb1	2.63903	0.034683	NA	Up		ENSMUSG00000068099|protein_coding|1500009C09Rik	3.6254	0.0235196	NA	Up		ENSMUSG00000024738|protein_coding|Pga5	-1.59611	0.000307848	0.00328835	Down
																														ENSMUSG00000049526|protein_coding|Tmem202	2.0509	0.034773	0.188204	Up		ENSMUSG00000053080|protein_coding|2700081O15Rik	3.7379	0.0235634	NA	Up		ENSMUSG00000028670|protein_coding|Lypla2	-1.75144	0.000309005	0.00329326	Down
																														ENSMUSG00000039787|protein_coding|Cercam	-1.12422	0.034798	0.188204	Down		ENSMUSG00000035451|protein_coding|Foxa1	1.10641	0.0236975	0.136381	Up		ENSMUSG00000040040|protein_coding|Ift88	-1.5212	0.000317047	0.0033739	Down
																														ENSMUSG00000020520|protein_coding|Galnt10	2.99056	0.0349303	NA	Up		ENSMUSG00000052917|protein_coding|Senp7	1.01149	0.0237003	0.136381	Up		ENSMUSG00000024352|protein_coding|Spata24	1.56146	0.000318028	0.00337925	Up
																														ENSMUSG00000002997|protein_coding|Prkar2b	-3.99402	0.0349372	NA	Down		ENSMUSG00000087201|processed_transcript|Gm15261	2.23128	0.0237404	NA	Up		ENSMUSG00000046610|protein_coding|5330437I02Rik	-2.98864	0.000323434	0.00342519	Down
																														ENSMUSG00000021830|protein_coding|Txndc16	-1.27509	0.035028	0.188804	Down		ENSMUSG00000039347|protein_coding|Atp6v0e2	-2.67636	0.0237618	NA	Down		ENSMUSG00000042644|protein_coding|Itpr3	-1.38575	0.000323599	0.00342519	Down
																														ENSMUSG00000057137|protein_coding|Tmem140	-1.76986	0.0350624	0.188851	Down		ENSMUSG00000075752|snRNA|U2	2.39801	0.0238038	NA	Up		ENSMUSG00000083307|pseudogene|AA414768	1.34835	0.000324602	0.00342853	Up
																														ENSMUSG00000050930|protein_coding|4933403G14Rik	2.25932	0.0350668	NA	Up		ENSMUSG00000025038|protein_coding|Efhc2	-2.06232	0.0238061	0.136617	Down		ENSMUSG00000035504|protein_coding|Reep6	-1.18736	0.000325048	0.00343068	Down
																														ENSMUSG00000037583|protein_coding|Nr0b2	3.39957	0.0351043	NA	Up		ENSMUSG00000025213|protein_coding|Kazald1	-3.61877	0.0238846	NA	Down		ENSMUSG00000028138|protein_coding|Adh5	-1.04828	0.000329327	0.00346826	Down
																														ENSMUSG00000045053|protein_coding|Kcng3	2.36107	0.0351901	NA	Up		ENSMUSG00000029059|protein_coding|2810405K02Rik	-1.0202	0.0240202	0.137549	Down		ENSMUSG00000087107|processed_transcript|AI662270	1.03665	0.000330929	0.00347464	Up
																														ENSMUSG00000035759|protein_coding|Bbs10	1.04197	0.035361	0.189776	Up		ENSMUSG00000032041|protein_coding|Tirap	-2.04991	0.0240574	NA	Down		ENSMUSG00000053950|protein_coding|Adnp2	1.54082	0.000331242	0.00347534	Up
																														ENSMUSG00000091614|protein_coding|Gm17657	1.38278	0.0355248	0.190398	Up		ENSMUSG00000034032|protein_coding|Rpap1	-1.02228	0.0241048	0.137841	Down		ENSMUSG00000090854|protein_coding|Gm4340	6.08015	0.000339826	0.00354963	Up
																														ENSMUSG00000032666|protein_coding|1700025G04Rik	1.06586	0.0355276	0.190398	Up		ENSMUSG00000020272|protein_coding|Stk10	1.31834	0.024139	0.137844	Up		ENSMUSG00000074813|lincRNA|Gm14005	1.05778	0.000344882	0.0035892	Up
																														ENSMUSG00000034107|protein_coding|Ano7	-3.00195	0.0356121	NA	Down		ENSMUSG00000002603|protein_coding|Tgfb1	4.6334	0.0242755	NA	Up		ENSMUSG00000075014|protein_coding|Gm10800	1.76147	0.000346841	0.00360694	Up
																														ENSMUSG00000060985|lincRNA|Tdrd5	-1.00872	0.0359232	0.191584	Down		ENSMUSG00000067951|pseudogene|Vmn1r227	5.13041	0.0244802	NA	Up		ENSMUSG00000001021|protein_coding|S100a3	-1.33999	0.000348903	0.00362042	Down
																														ENSMUSG00000031710|protein_coding|Ucp1	-2.47884	0.0359894	NA	Down		ENSMUSG00000025231|protein_coding|Sufu	-1.22801	0.0245647	0.139498	Down		ENSMUSG00000074997|pseudogene|Pin1-ps1	2.05413	0.000349594	0.00362493	Up
																														ENSMUSG00000046840|processed_transcript|0610008F07Rik	-1.94918	0.0360545	NA	Down		ENSMUSG00000051022|protein_coding|Hs3st1	1.35726	0.0246786	0.139952	Up		ENSMUSG00000080069|pseudogene|Gm41	3.54702	0.000354071	0.00366063	Up
																														ENSMUSG00000034460|protein_coding|Six4	1.66404	0.0361245	0.192236	Up		ENSMUSG00000030796|protein_coding|Tead2	-1.06939	0.0248	0.140252	Down		ENSMUSG00000026875|protein_coding|Traf1	-3.1216	0.000357881	0.00369732	Down
																														ENSMUSG00000030785|protein_coding|Cox6a2	3.50187	0.0362469	NA	Up		ENSMUSG00000035498|protein_coding|Cdcp1	-1.09898	0.0249089	0.140545	Down		ENSMUSG00000005142|protein_coding|Man2b1	-1.0283	0.000368064	0.00378321	Down
																														ENSMUSG00000082999|pseudogene|Gm13238	-4.15696	0.036518	NA	Down		ENSMUSG00000041717|protein_coding|Golt1a	1.10365	0.0249431	0.140609	Up		ENSMUSG00000028845|protein_coding|Tekt2	1.7662	0.000371316	0.00381386	Up
																														ENSMUSG00000037660|protein_coding|Gdf7	4.638	0.0367799	NA	Up		ENSMUSG00000045211|protein_coding|Nudt18	-1.40693	0.0250422	0.14076	Down		ENSMUSG00000040407|protein_coding|Akap9	1.33621	0.000373018	0.00382857	Up
																														ENSMUSG00000002384|protein_coding|Bmp8b	-1.69938	0.0367999	NA	Down		ENSMUSG00000038593|protein_coding|Tctn1	-1.51258	0.0252208	0.141462	Down		ENSMUSG00000011034|protein_coding|Slc5a1	-3.83652	0.000375977	0.00385336	Down
																														ENSMUSG00000022816|protein_coding|Fstl1	-1.94999	0.0369816	NA	Down		ENSMUSG00000003123|protein_coding|Lipe	-3.59997	0.0252226	NA	Down		ENSMUSG00000029771|protein_coding|Irf5	-2.68393	0.000386586	0.00393612	Down
																														ENSMUSG00000028093|protein_coding|Acp6	-1.17335	0.0370229	0.195798	Down		ENSMUSG00000059816|protein_coding|Fam159a	-1.05131	0.0252722	0.141492	Down		ENSMUSG00000032346|protein_coding|Ooep	-1.19753	0.000388147	0.00394001	Down
																														ENSMUSG00000025492|protein_coding|Ifitm3	-1.7516	0.0370375	NA	Down		ENSMUSG00000030088|protein_coding|Aldh1l1	-1.25009	0.0256518	0.143036	Down		ENSMUSG00000037300|protein_coding|Ttc13	-1.00784	0.000388645	0.00394001	Down
																														ENSMUSG00000079343|protein_coding|Gm5077	-2.15351	0.0372189	NA	Down		ENSMUSG00000042349|protein_coding|Ikbke	-3.42871	0.0260399	NA	Down		ENSMUSG00000074749|protein_coding|Plk1s1	1.04049	0.000388883	0.00394001	Up
																														ENSMUSG00000026027|protein_coding|Stradb	-1.14133	0.0372638	0.196378	Down		ENSMUSG00000024486|protein_coding|Hbegf	1.04074	0.0263307	0.145564	Up		ENSMUSG00000024731|protein_coding|Ms4a10	-2.37075	0.000393699	0.00397743	Down
																														ENSMUSG00000041977|protein_coding|Arhgef11	-1.68214	0.0374288	0.196814	Down		ENSMUSG00000044393|protein_coding|Dsg2	-1.10516	0.0264143	0.145961	Down		ENSMUSG00000085577|pseudogene|Mageb6-ps	3.88427	0.000407438	0.00408997	Up
																														ENSMUSG00000061536|protein_coding|Sec22c	-1.13307	0.0374878	0.196958	Down		ENSMUSG00000022840|protein_coding|Adcy5	-1.94322	0.026465	0.146175	Down		ENSMUSG00000001768|protein_coding|Rin2	-1.46931	0.000410336	0.00411615	Down
																														ENSMUSG00000070810|protein_coding|Sult2a6	4.35836	0.0378474	NA	Up		ENSMUSG00000013707|protein_coding|Tnfaip8l2	1.37857	0.0265727	0.146573	Up		ENSMUSG00000006445|protein_coding|Epha2	-2.04675	0.000411812	0.00412219	Down
																														ENSMUSG00000047246|protein_coding|Hist1h2be	2.14821	0.0379152	NA	Up		ENSMUSG00000066319|protein_coding|Rtp3	2.21628	0.0271249	NA	Up		ENSMUSG00000055373|protein_coding|Fut9	1.9405	0.000412825	0.00412882	Up
																														ENSMUSG00000026614|protein_coding|Slc30a10	-4.76677	0.0380792	NA	Down		ENSMUSG00000033434|protein_coding|Gtpbp6	-1.05476	0.0271425	0.148649	Down		ENSMUSG00000033032|protein_coding|Afap1l1	-1.17608	0.000418196	0.00416807	Down
																														ENSMUSG00000022941|protein_coding|Ripply3	2.96125	0.0381044	NA	Up		ENSMUSG00000044528|protein_coding|Tram1l1	3.78328	0.027144	NA	Up		ENSMUSG00000021959|protein_coding|Lats2	1.06916	0.000419627	0.00417681	Up
																														ENSMUSG00000045094|protein_coding|Arhgef37	-4.30256	0.0381388	NA	Down		ENSMUSG00000020893|protein_coding|Per1	-1.38753	0.027187	0.148827	Down		ENSMUSG00000025478|protein_coding|Dpysl4	-1.76776	0.000422468	0.00419919	Down
																														ENSMUSG00000034472|protein_coding|Rasd2	-1.45239	0.0382811	0.20059	Down		ENSMUSG00000073854|protein_coding|AI427809	3.78349	0.0272398	NA	Up		ENSMUSG00000026565|protein_coding|Pou2f1	-1.12044	0.000428284	0.00423966	Down
																														ENSMUSG00000087331|processed_transcript|1810021B22Rik	-3.02467	0.0384097	NA	Down		ENSMUSG00000037535|protein_coding|1700021A07Rik	-2.00436	0.0273476	NA	Down		ENSMUSG00000037221|protein_coding|Mospd3	-1.13855	0.000428336	0.00423966	Down
																														ENSMUSG00000005355|protein_coding|Casp14	-2.4308	0.0384814	NA	Down		ENSMUSG00000057135|protein_coding|A430084P05Rik	3.39332	0.0273823	NA	Up		ENSMUSG00000031757|protein_coding|Mt4	-2.87713	0.000440787	0.00434493	Down
																														ENSMUSG00000042115|protein_coding|Klhdc8a	-4.16669	0.0386693	NA	Down		ENSMUSG00000050332|protein_coding|Fam123b	1.3074	0.0273929	0.149621	Up		ENSMUSG00000022105|protein_coding|Rb1	-2.0231	0.000442156	0.00435251	Down
																														ENSMUSG00000087370|protein_coding|Tmem170b	-1.31676	0.0387466	0.202056	Down		ENSMUSG00000032826|protein_coding|Ank2	-2.08809	0.0274504	NA	Down		ENSMUSG00000034973|protein_coding|Dopey1	-1.22388	0.000442196	0.00435251	Down
																														ENSMUSG00000024399|protein_coding|Ltb	1.87995	0.0389091	NA	Up		ENSMUSG00000085148|processed_transcript|2210403K04Rik	1.02983	0.0274972	0.149992	Up		ENSMUSG00000041845|protein_coding|Rhod	-1.13438	0.000448736	0.00440464	Down
																														ENSMUSG00000033906|protein_coding|Zdhhc15	1.5392	0.038984	NA	Up		ENSMUSG00000048592|pseudogene|Gm5946	1.56425	0.0275362	0.150137	Up		ENSMUSG00000051185|protein_coding|Fam174a	-1.25488	0.000453478	0.0044481	Down
																														ENSMUSG00000004267|protein_coding|Eno2	-1.75452	0.0390565	0.203141	Down		ENSMUSG00000023266|protein_coding|Frs3	-1.11469	0.0275672	0.15024	Down		ENSMUSG00000028737|protein_coding|Aldh4a1	-1.06036	0.000454843	0.00445841	Down
																														ENSMUSG00000014498|protein_coding|Ankrd52	-1.4793	0.0391374	NA	Down		ENSMUSG00000027077|protein_coding|Smtnl1	-1.51804	0.0276395	0.150491	Down		ENSMUSG00000061436|protein_coding|Hipk2	1.25361	0.000458683	0.00449294	Up
																														ENSMUSG00000074804|pseudogene|AU015228	1.30661	0.0393179	0.204162	Up		ENSMUSG00000017588|protein_coding|Krt27	-1.505	0.0278123	0.15104	Down		ENSMUSG00000080006|pseudogene|Rps19-ps7	1.60265	0.000462224	0.00451825	Up
																														ENSMUSG00000026012|protein_coding|Cd28	1.1175	0.039321	0.204162	Up		ENSMUSG00000020419|protein_coding|Hormad2	-1.04068	0.0278592	0.151162	Down		ENSMUSG00000046031|protein_coding|Fam26f	1.5854	0.000472189	0.00460295	Up
																														ENSMUSG00000067646|protein_coding|BC061195	1.69259	0.0394412	NA	Up		ENSMUSG00000035863|protein_coding|Palm	-1.54122	0.027974	0.151517	Down		ENSMUSG00000087060|lincRNA|2810442I21Rik	-2.0929	0.000478022	0.00464383	Down
																														ENSMUSG00000044551|protein_coding|9930012K11Rik	1.15131	0.039628	0.205133	Up		ENSMUSG00000027230|protein_coding|Creb3l1	-1.22833	0.0281313	0.151955	Down		ENSMUSG00000033213|protein_coding|AA467197	-1.3694	0.000495333	0.00479556	Down
																														ENSMUSG00000056174|protein_coding|Col8a2	-3.4442	0.0397835	NA	Down		ENSMUSG00000029060|protein_coding|Mib2	-1.02653	0.0282189	0.152129	Down		ENSMUSG00000064147|protein_coding|Rab44	-2.26203	0.000506706	0.00487567	Down
																														ENSMUSG00000018509|protein_coding|Cenpv	-1.72283	0.0402194	0.206939	Down		ENSMUSG00000082105|pseudogene|Gm12621	1.25051	0.0282527	0.152223	Up		ENSMUSG00000030401|protein_coding|Rtn2	-1.43599	0.000507442	0.00487944	Down
																														ENSMUSG00000023191|protein_coding|Leprel2	-1.91377	0.040412	NA	Down		ENSMUSG00000036892|protein_coding|Prodh2	1.67466	0.0283985	0.152808	Up		ENSMUSG00000037583|protein_coding|Nr0b2	5.39704	0.000508027	0.00488175	Up
																														ENSMUSG00000005951|protein_coding|Shpk	-2.95342	0.0404387	NA	Down		ENSMUSG00000042540|protein_coding|Acot5	2.8342	0.028493	NA	Up		ENSMUSG00000022408|protein_coding|Fam83f	5.52406	0.000512844	0.00492135	Up
																														ENSMUSG00000026715|protein_coding|Serpinc1	1.05974	0.0405878	0.208121	Up		ENSMUSG00000082390|pseudogene|Gm12136	4.57394	0.0285789	NA	Up		ENSMUSG00000004266|protein_coding|Ptpn6	-1.31548	0.00051435	0.00493247	Down
																														ENSMUSG00000027444|protein_coding|8030411F24Rik	-1.85629	0.0407082	NA	Down		ENSMUSG00000036943|protein_coding|Rab8b	1.08482	0.0285914	0.153512	Up		ENSMUSG00000046058|protein_coding|Eid2	1.85741	0.000517275	0.00495381	Up
																														ENSMUSG00000078640|protein_coding|Gm11627	-3.82004	0.0408913	NA	Down		ENSMUSG00000024679|protein_coding|Ms4a6d	4.22417	0.0288954	NA	Up		ENSMUSG00000051669|protein_coding|AU021092	-1.4351	0.000519297	0.00496981	Down
																														ENSMUSG00000041607|protein_coding|Mbp	-1.61282	0.0409946	0.209526	Down		ENSMUSG00000018387|protein_coding|Shroom1	1.48848	0.0289162	0.154311	Up		ENSMUSG00000086857|lincRNA|Gm16913	-3.3952	0.000525537	0.00501597	Down
																														ENSMUSG00000040249|protein_coding|Lrp1	-1.5256	0.0410541	0.2097	Down		ENSMUSG00000027007|protein_coding|Ssfa2	1.16857	0.0290537	0.154911	Up		ENSMUSG00000033526|protein_coding|Ppip5k1	1.03524	0.00052785	0.00502491	Up
																														ENSMUSG00000039410|protein_coding|Prdm16	-1.24511	0.0412073	0.210307	Down		ENSMUSG00000092968|miRNA|AC118255.1	1.24936	0.0291019	0.155101	Up		ENSMUSG00000075254|protein_coding|Heg1	-1.51412	0.000527892	0.00502491	Down
																														ENSMUSG00000036594|protein_coding|H2-Aa	3.43017	0.0412112	NA	Up		ENSMUSG00000022096|protein_coding|Hr	-1.27061	0.0292541	0.15553	Down		ENSMUSG00000010601|protein_coding|Apol7a	5.94472	0.000530837	NA	Up
																														ENSMUSG00000087028|processed_transcript|Gm13387	2.08749	0.0412267	NA	Up		ENSMUSG00000082901|pseudogene|Gm14323	1.1024	0.029273	0.15553	Up		ENSMUSG00000032643|protein_coding|Fhl3	1.72453	0.000531978	0.0050604	Up
																														ENSMUSG00000015189|protein_coding|Casd1	1.86244	0.0412987	NA	Up		ENSMUSG00000037012|protein_coding|Hk1	-1.3956	0.0293767	0.155655	Down		ENSMUSG00000043190|protein_coding|Rfesd	-1.2921	0.000534275	0.00507543	Down
																														ENSMUSG00000001761|protein_coding|Smo	-3.59156	0.0413994	NA	Down		ENSMUSG00000039046|protein_coding|Usp6nl	-1.22463	0.0293946	0.155655	Down		ENSMUSG00000017754|protein_coding|Pltp	-2.60475	0.000535621	0.00508481	Down
																														ENSMUSG00000074876|processed_transcript|Spata5l1	-1.42454	0.0414047	0.210438	Down		ENSMUSG00000035202|protein_coding|Lars2	-1.01458	0.0296772	0.156741	Down		ENSMUSG00000032640|protein_coding|Chsy1	2.43787	0.000535995	0.00508495	Up
																														ENSMUSG00000082079|pseudogene|Gm14490	-1.12659	0.0414311	0.210461	Down		ENSMUSG00000082806|pseudogene|Rpl13-ps1	-2.19194	0.0298347	NA	Down		ENSMUSG00000049232|protein_coding|Tigd2	1.44034	0.00053825	0.00509952	Up
																														ENSMUSG00000017417|protein_coding|Plxdc1	4.28745	0.0414381	NA	Up		ENSMUSG00000082496|pseudogene|Gm6798	-1.80726	0.0299799	0.158069	Down		ENSMUSG00000024238|protein_coding|Zeb1	3.49429	0.0005388	0.00510131	Up
																														ENSMUSG00000026628|protein_coding|Atf3	-2.58038	0.0414456	NA	Down		ENSMUSG00000022055|protein_coding|Nefl	-3.48006	0.0299987	NA	Down		ENSMUSG00000078435|protein_coding|AU041133	-1.12286	0.000542782	0.00513558	Down
																														ENSMUSG00000034796|protein_coding|Cpne7	-2.02683	0.0418642	NA	Down		ENSMUSG00000038594|protein_coding|Gm9766	1.04838	0.0299987	0.158079	Up		ENSMUSG00000082023|pseudogene|Gm14407	-2.42253	0.000544625	0.00514958	Down
																														ENSMUSG00000058581|pseudogene|Gm5801	1.06141	0.0418875	0.21197	Up		ENSMUSG00000067929|protein_coding|Gm10226	2.21201	0.0300387	NA	Up		ENSMUSG00000032080|protein_coding|Apoa4	4.9065	0.000546185	0.00515744	Up
																														ENSMUSG00000069456|protein_coding|Rdh16	-1.18354	0.0421525	0.212542	Down		ENSMUSG00000020888|protein_coding|Dvl2	-1.93461	0.030058	0.158142	Down		ENSMUSG00000059878|protein_coding|Zfp422	-1.32262	0.000548382	0.00517378	Down
																														ENSMUSG00000024353|protein_coding|2010001M09Rik	4.5791	0.0423233	NA	Up		ENSMUSG00000044164|protein_coding|Rnf182	4.62192	0.0300771	NA	Up		ENSMUSG00000026469|protein_coding|Xpr1	-1.03417	0.000553206	0.00520984	Down
																														ENSMUSG00000040247|protein_coding|Tbc1d10c	1.0017	0.0425671	0.214232	Up		ENSMUSG00000023886|protein_coding|Smoc2	1.46198	0.0302456	0.158857	Up		ENSMUSG00000030590|protein_coding|Fam98c	-1.30919	0.000554825	0.00522162	Down
																														ENSMUSG00000028799|protein_coding|Zfp362	-1.07782	0.0426462	0.214359	Down		ENSMUSG00000086018|processed_transcript|Gm13179	4.26181	0.0302727	NA	Up		ENSMUSG00000024393|protein_coding|Prrc2a	-1.32069	0.000564228	0.00528903	Down
																														ENSMUSG00000074482|pseudogene|Gm16589	-1.13999	0.042902	0.215265	Down		ENSMUSG00000079071|protein_coding|Gm14085	1.99552	0.0305634	NA	Up		ENSMUSG00000074432|protein_coding|Gm4858	2.54511	0.000569787	0.00533131	Up
																														ENSMUSG00000078862|protein_coding|Gm14326	-1.22455	0.0429164	0.215265	Down		ENSMUSG00000002799|protein_coding|Jag2	-1.17133	0.0306778	0.160358	Down		ENSMUSG00000051098|protein_coding|Mblac2	1.3213	0.000576355	0.00538844	Up
																														ENSMUSG00000091273|pseudogene|Gm6673	1.16499	0.0430642	0.215645	Up		ENSMUSG00000067653|protein_coding|Ankrd23	-1.50547	0.0306877	0.160358	Down		ENSMUSG00000026047|protein_coding|Kdelc1	-2.35079	0.000582226	0.005429	Down
																														ENSMUSG00000044562|protein_coding|Rasip1	4.89165	0.0432072	NA	Up		ENSMUSG00000063728|protein_coding|Magea6	-1.62594	0.0307624	0.160407	Down		ENSMUSG00000020159|protein_coding|Gabrp	-3.67668	0.000588066	0.00547706	Down
																														ENSMUSG00000041642|protein_coding|Kif21b	1.41213	0.0433316	0.216287	Up		ENSMUSG00000080564|miRNA|AC191865.2	3.5768	0.0308104	NA	Up		ENSMUSG00000026187|protein_coding|Xrcc5	-1.01904	0.000591357	0.00549966	Down
																														ENSMUSG00000073236|lincRNA|2500004C02Rik	-1.23811	0.0433451	0.216287	Down		ENSMUSG00000075600|protein_coding|Zc3h3	-1.722	0.0308453	0.160636	Down		ENSMUSG00000026879|protein_coding|Gsn	-1.32625	0.000598992	0.00555607	Down
																														ENSMUSG00000029843|protein_coding|Slc13a4	1.90232	0.0434026	0.216344	Up		ENSMUSG00000080006|pseudogene|Rps19-ps7	1.01867	0.0310424	0.161314	Up		ENSMUSG00000024970|protein_coding|AI846148	1.48395	0.000602796	0.00558769	Up
																														ENSMUSG00000025496|protein_coding|Drd4	3.50482	0.0434988	NA	Up		ENSMUSG00000064945|misc_RNA|Y_RNA	4.41714	0.03125	NA	Up		ENSMUSG00000087444|protein_coding|Gm5475	2.60762	0.000604231	0.00559734	Up
																														ENSMUSG00000007908|protein_coding|Hmgcll1	-2.73051	0.0437973	NA	Down		ENSMUSG00000062017|protein_coding|Abca14	-1.26426	0.03133	0.16214	Down		ENSMUSG00000025163|protein_coding|Cd7	2.71309	0.000614611	0.00568234	Up
																														ENSMUSG00000081586|pseudogene|Gm11544	1.75383	0.0438531	0.217968	Up		ENSMUSG00000079505|lincRNA|Gm11131	3.19689	0.0315146	NA	Up		ENSMUSG00000020669|protein_coding|Sh3yl1	-1.34399	0.000615805	0.00568967	Down
																														ENSMUSG00000062590|protein_coding|Armc9	-1.28616	0.0438705	0.217968	Down		ENSMUSG00000044390|protein_coding|Tigd3	2.97874	0.0316241	NA	Up		ENSMUSG00000085557|lincRNA|Gm16600	5.79995	0.000616608	NA	Up
																														ENSMUSG00000070003|protein_coding|Ssbp4	1.15753	0.0439542	0.218194	Up		ENSMUSG00000034295|protein_coding|Fhod3	1.09493	0.0316367	0.163041	Up		ENSMUSG00000003476|protein_coding|Crhr2	-5.94384	0.000625532	0.00577577	Down
																														ENSMUSG00000025279|protein_coding|Dnase1l3	1.4998	0.0440357	0.218499	Up		ENSMUSG00000080682|miRNA|mmu-mir-1194	4.61239	0.0317603	NA	Up		ENSMUSG00000015312|protein_coding|Gadd45b	-1.02577	0.000633013	0.00583344	Down
																														ENSMUSG00000026737|protein_coding|Pip4k2a	1.00651	0.0445133	0.220156	Up		ENSMUSG00000015950|protein_coding|Ncf1	2.49738	0.0317627	NA	Up		ENSMUSG00000031400|protein_coding|G6pdx	-1.02878	0.000633739	0.00583634	Down
																														ENSMUSG00000034800|protein_coding|Zfp661	-1.8773	0.0445914	NA	Down		ENSMUSG00000075296|protein_coding|Aldh3b2	-3.09341	0.0317954	NA	Down		ENSMUSG00000015474|protein_coding|Ppt2	-1.13594	0.000634734	0.0058417	Down
																														ENSMUSG00000075243|lincRNA|4930547M16Rik	2.49972	0.0446687	NA	Up		ENSMUSG00000029119|protein_coding|Man2b2	-1.69154	0.0318043	0.163661	Down		ENSMUSG00000071477|protein_coding|Zfp777	1.1481	0.000651151	0.00597725	Up
																														ENSMUSG00000068735|protein_coding|Trp53i11	-1.07569	0.0446933	0.220625	Down		ENSMUSG00000054027|protein_coding|Nt5dc3	1.55585	0.0318913	0.164001	Up		ENSMUSG00000032342|protein_coding|Mto1	-1.01248	0.000659578	0.00604677	Down
																														ENSMUSG00000038910|protein_coding|Plcl2	4.89695	0.0447376	NA	Up		ENSMUSG00000090529|protein_coding|Gm6803	1.86591	0.0320266	NA	Up		ENSMUSG00000000318|protein_coding|Clec10a	-1.43756	0.000669248	0.00612353	Down
																														ENSMUSG00000066279|protein_coding|Chrna10	-1.47545	0.0448736	0.220916	Down		ENSMUSG00000004885|protein_coding|Crabp2	2.15145	0.0321513	NA	Up		ENSMUSG00000028690|protein_coding|Mmachc	-1.11815	0.000680806	0.00622125	Down
																														ENSMUSG00000073617|protein_coding|Hdac4	-1.66085	0.0452097	NA	Down		ENSMUSG00000063383|protein_coding|Zfp947	1.09025	0.0323046	0.165297	Up		ENSMUSG00000031539|protein_coding|Ap3m2	-2.11144	0.000683008	0.00623333	Down
																														ENSMUSG00000022219|protein_coding|Cideb	1.26205	0.0452299	0.222125	Up		ENSMUSG00000074521|protein_coding|Gm14327	2.03377	0.0324111	NA	Up		ENSMUSG00000026932|protein_coding|Nacc2	1.17768	0.000688637	0.00627661	Up
																														ENSMUSG00000084938|lincRNA|BB557941	1.7593	0.0452696	0.222226	Up		ENSMUSG00000050288|protein_coding|Fzd2	3.71376	0.0324958	NA	Up		ENSMUSG00000002733|protein_coding|Plekha3	-1.28007	0.000691275	0.00629661	Down
																														ENSMUSG00000020877|protein_coding|Scrn2	1.0019	0.0455601	0.22292	Up		ENSMUSG00000034855|protein_coding|Cxcl10	-1.71953	0.0325036	0.165971	Down		ENSMUSG00000042156|protein_coding|Dzip1	-2.25168	0.000694069	0.00631394	Down
																														ENSMUSG00000032122|protein_coding|Slc37a2	-1.08964	0.0456751	0.223063	Down		ENSMUSG00000084274|processed_transcript|Gm12504	-3.52098	0.0325491	NA	Down		ENSMUSG00000040471|protein_coding|Ggt6	-1.33154	0.000702403	0.00638565	Down
																														ENSMUSG00000029456|protein_coding|Acad10	-1.03703	0.0457264	0.223096	Down		ENSMUSG00000030737|protein_coding|Slco2b1	-2.92675	0.0327682	NA	Down		ENSMUSG00000028610|protein_coding|Dmrtb1	-1.2745	0.000726116	0.00655076	Down
																														ENSMUSG00000021127|protein_coding|Zfp36l1	-1.29292	0.0459947	0.223948	Down		ENSMUSG00000064252|pseudogene|Olfr329-ps	3.02435	0.0328436	NA	Up		ENSMUSG00000021258|protein_coding|Ccnk	-1.499	0.00073127	0.00658887	Down
																														ENSMUSG00000057378|protein_coding|Ryr3	3.17657	0.0460138	NA	Up		ENSMUSG00000029528|protein_coding|Pxn	-1.19202	0.0328587	0.166897	Down		ENSMUSG00000035184|protein_coding|Fam124a	2.23268	0.000749579	0.00674526	Up
																														ENSMUSG00000044456|protein_coding|Rin3	2.54728	0.0460365	NA	Up		ENSMUSG00000030068|protein_coding|Eif4e3	1.04808	0.0328614	0.166897	Up		ENSMUSG00000027171|protein_coding|Prrg4	-1.32472	0.000750934	0.00674654	Down
																														ENSMUSG00000016200|protein_coding|Syt14	2.35651	0.0460785	NA	Up		ENSMUSG00000060924|protein_coding|Csmd1	2.34104	0.03299	NA	Up		ENSMUSG00000043439|protein_coding|E130012A19Rik	1.58824	0.000755916	0.00677807	Up
																														ENSMUSG00000026072|protein_coding|Il1r1	1.8174	0.0461076	NA	Up		ENSMUSG00000040811|protein_coding|Eml2	-1.48829	0.0330963	0.167565	Down		ENSMUSG00000006216|protein_coding|Clcnkb	-2.38982	0.000755977	0.00677807	Down
																														ENSMUSG00000018470|protein_coding|Kcnab3	2.7464	0.0461469	NA	Up		ENSMUSG00000078100|pseudogene|Gm6551	4.56311	0.0331816	NA	Up		ENSMUSG00000068323|protein_coding|Slc4a5	-3.17707	0.000756096	0.00677807	Down
																														ENSMUSG00000030691|protein_coding|Fchsd2	1.01538	0.0461841	0.224738	Up		ENSMUSG00000032572|protein_coding|Col6a4	1.43152	0.0333324	0.168248	Up		ENSMUSG00000022607|protein_coding|Ptk2	1.05383	0.000764174	0.00684182	Up
																														ENSMUSG00000078453|protein_coding|3110003A17Rik	1.06608	0.0462441	0.224738	Up		ENSMUSG00000026307|protein_coding|Scly	-1.81758	0.0333957	0.168421	Down		ENSMUSG00000029729|protein_coding|Zkscan1	1.26235	0.00076678	0.00686082	Up
																														ENSMUSG00000051439|protein_coding|Cd14	2.00635	0.0463864	0.225123	Up		ENSMUSG00000030862|protein_coding|Cpxm2	-2.17822	0.0336375	NA	Down		ENSMUSG00000038648|protein_coding|Creb3l2	-2.63178	0.000768607	0.00687282	Down
																														ENSMUSG00000018479|protein_coding|1700125H20Rik	1.60003	0.0466828	0.226011	Up		ENSMUSG00000042750|protein_coding|Bex2	1.46172	0.0337288	0.169415	Up		ENSMUSG00000086748|lincRNA|Gm13261	-1.67413	0.000773743	0.00691439	Down
																														ENSMUSG00000069378|protein_coding|Prdm6	-1.81426	0.0469592	NA	Down		ENSMUSG00000084958|lincRNA|4930558J18Rik	-1.2626	0.0338344	0.169674	Down		ENSMUSG00000031807|protein_coding|Pgls	-1.0897	0.000783066	0.00698008	Down
																														ENSMUSG00000085214|lincRNA|0610005C13Rik	-1.09451	0.0469738	0.227053	Down		ENSMUSG00000054134|protein_coding|Umodl1	1.15755	0.0340503	0.169968	Up		ENSMUSG00000046432|protein_coding|Ngfrap1	1.0129	0.000784921	0.00698888	Up
																														ENSMUSG00000078374|pseudogene|Gm10476	-2.85655	0.0469881	NA	Down		ENSMUSG00000022900|protein_coding|Ildr1	-2.55829	0.0340634	NA	Down		ENSMUSG00000007029|protein_coding|Vars	-1.03136	0.000796471	0.00707287	Down
																														ENSMUSG00000042712|protein_coding|Wbp5	1.30343	0.0470327	0.227085	Up		ENSMUSG00000027524|protein_coding|Edn3	1.69809	0.0340895	0.169968	Up		ENSMUSG00000026748|protein_coding|Plxdc2	-5.14286	0.000810596	0.00718029	Down
																														ENSMUSG00000026601|protein_coding|9430070O13Rik	-2.30141	0.04719	NA	Down		ENSMUSG00000001053|protein_coding|N4bp3	-1.54978	0.0341263	0.169968	Down		ENSMUSG00000016495|protein_coding|5033414D02Rik	-1.61304	0.000817184	0.00723412	Down
																														ENSMUSG00000074576|protein_coding|Mocs3	1.12712	0.0474793	0.227765	Up		ENSMUSG00000068180|processed_transcript|AY512915	1.41393	0.0341767	0.17006	Up		ENSMUSG00000066867|protein_coding|Oas1e	-2.17059	0.000824379	0.00728164	Down
																														ENSMUSG00000021866|protein_coding|Anxa11	-1.09325	0.0474914	0.227765	Down		ENSMUSG00000022022|protein_coding|Mtrf1	-1.04487	0.0341811	0.17006	Down		ENSMUSG00000021236|protein_coding|Entpd5	1.43805	0.000849338	0.00746742	Up
																														ENSMUSG00000063820|protein_coding|Arl9	1.23938	0.0475208	0.227765	Up		ENSMUSG00000021441|protein_coding|Cts6	-3.05626	0.0343793	NA	Down		ENSMUSG00000010651|protein_coding|Acaa1b	-2.4241	0.00085698	0.00752166	Down
																														ENSMUSG00000040118|protein_coding|Cacna2d1	3.51437	0.0476711	NA	Up		ENSMUSG00000040329|protein_coding|Il7	1.20768	0.0345462	0.17143	Up		ENSMUSG00000074873|protein_coding|AI606181	2.74093	0.00085763	0.00752166	Up
																														ENSMUSG00000074151|lincRNA|Nlrc5	-3.16948	0.0476751	NA	Down		ENSMUSG00000049576|protein_coding|Zfa	3.32331	0.0345816	NA	Up		ENSMUSG00000044768|protein_coding|D1Ertd622e	1.4973	0.000865604	0.00757418	Up
																														ENSMUSG00000032744|protein_coding|Heyl	-4.62134	0.047709	NA	Down		ENSMUSG00000039956|protein_coding|Mrap	2.05929	0.0347841	NA	Up		ENSMUSG00000039518|protein_coding|Cdsn	-1.72453	0.000866292	0.00757418	Down
																														ENSMUSG00000079037|protein_coding|Prnp	1.86798	0.0477412	NA	Up		ENSMUSG00000039989|protein_coding|Cbx4	1.48141	0.0348204	0.172415	Up		ENSMUSG00000017692|protein_coding|Rhbdl3	1.85113	0.00086804	0.0075801	Up
																														ENSMUSG00000042510|protein_coding|AA986860	1.10026	0.0477648	0.228751	Up		ENSMUSG00000062040|protein_coding|Zfp27	-1.25247	0.0348581	0.172415	Down		ENSMUSG00000030946|protein_coding|Lhpp	-1.30852	0.000879113	0.00767206	Down
																														ENSMUSG00000067860|protein_coding|Zic3	3.91316	0.0481432	NA	Up		ENSMUSG00000059456|protein_coding|Ptk2b	-2.07068	0.0348844	NA	Down		ENSMUSG00000071456|protein_coding|1110002L01Rik	-1.59589	0.000885716	0.00772017	Down
																														ENSMUSG00000031825|protein_coding|Crispld2	1.2151	0.0481728	0.230244	Up		ENSMUSG00000093149|miRNA|AC163694.1	4.52736	0.034893	NA	Up		ENSMUSG00000092084|pseudogene|Gm2056	5.99708	0.000890465	0.00775202	Up
																														ENSMUSG00000050965|protein_coding|Prkca	3.54879	0.0482617	NA	Up		ENSMUSG00000021095|protein_coding|Gsc	-1.235	0.035003	0.172644	Down		ENSMUSG00000063253|protein_coding|Scoc	-1.23961	0.000894204	0.00777256	Down
																														ENSMUSG00000073380|protein_coding|Arrdc5	1.06047	0.0485204	0.231287	Up		ENSMUSG00000051817|protein_coding|Sox12	1.01127	0.0350207	0.172662	Up		ENSMUSG00000087244|pseudogene|Gm7284	-1.84836	0.000894407	0.00777256	Down
																														ENSMUSG00000051548|pseudogene|Gm6365	-1.04494	0.0488024	0.232234	Down		ENSMUSG00000037940|protein_coding|Inpp4b	2.65251	0.0350628	NA	Up		ENSMUSG00000082795|pseudogene|Gm13193	-2.67396	0.000901947	0.00783139	Down
																														ENSMUSG00000069255|protein_coding|Dusp22	-1.32268	0.0489541	0.232513	Down		ENSMUSG00000041596|protein_coding|Vmn1r90	1.33696	0.0352082	0.173353	Up		ENSMUSG00000037110|protein_coding|Ralgapa2	-1.36234	0.000902345	0.00783139	Down
																														ENSMUSG00000022821|protein_coding|Hgd	4.59693	0.0492813	NA	Up		ENSMUSG00000002500|protein_coding|Rpl3l	1.75877	0.0354514	NA	Up		ENSMUSG00000005705|protein_coding|Agrp	-1.09689	0.000904351	0.00784399	Down
																														ENSMUSG00000023066|protein_coding|Rttn	-1.0325	0.0496216	0.234732	Down		ENSMUSG00000091810|lincRNA|Gm17442	3.79938	0.0355886	NA	Up		ENSMUSG00000004988|protein_coding|Fxyd4	-1.24843	0.000915957	0.00793979	Down
																														ENSMUSG00000053835|protein_coding|H2-T24	2.06731	0.0496311	NA	Up		ENSMUSG00000051041|protein_coding|Olfml1	2.98142	0.0356278	NA	Up		ENSMUSG00000024030|protein_coding|Abcg1	-1.2057	0.000930741	0.00805807	Down
																														ENSMUSG00000034616|protein_coding|Ssh3	1.97982	0.0496799	NA	Up		ENSMUSG00000055540|protein_coding|Epha6	4.00653	0.0356463	NA	Up		ENSMUSG00000025492|protein_coding|Ifitm3	-3.14429	0.000945619	0.00817689	Down
																														ENSMUSG00000021314|protein_coding|Amph	-1.62205	0.0497753	0.23515	Down		ENSMUSG00000040812|protein_coding|Agbl2	1.12989	0.0358372	0.175423	Up		ENSMUSG00000026621|protein_coding|Mosc1	-2.77068	0.000946822	0.0081823	Down
																														ENSMUSG00000025239|protein_coding|Limd1	1.14727	0.0497936	0.23515	Up		ENSMUSG00000066632|pseudogene|Pgk1-rs7	3.21445	0.0360108	NA	Up		ENSMUSG00000055148|protein_coding|Klf2	1.01331	0.000956015	0.00824163	Up
																														ENSMUSG00000041046|protein_coding|Ramp3	-3.87911	0.0498282	NA	Down		ENSMUSG00000074179|protein_coding|Gm10639	1.2726	0.0361346	0.176177	Up		ENSMUSG00000030752|protein_coding|Jmjd5	1.09621	0.00095795	0.00824944	Up
																																				ENSMUSG00000083761|pseudogene|Pgam1-ps1	4.55417	0.0362465	NA	Up		ENSMUSG00000020261|protein_coding|Slc36a1	2.59571	0.000983423	0.00843683	Up
																																				ENSMUSG00000000567|protein_coding|Sox9	-1.72518	0.0365375	0.177579	Down		ENSMUSG00000021614|protein_coding|Vcan	-5.05653	0.000991833	0.00850383	Down
																																				ENSMUSG00000024610|protein_coding|Cd74	1.20578	0.0370857	0.178972	Up		ENSMUSG00000056666|protein_coding|Retsat	-1.27241	0.000994738	0.00852357	Down
																																				ENSMUSG00000060279|protein_coding|Ap2a1	-1.41854	0.0371061	0.178972	Down		ENSMUSG00000051444|protein_coding|Bbs12	3.05926	0.000998404	0.00854465	Up
																																				ENSMUSG00000046792|protein_coding|Zfp787	-1.18934	0.0372713	0.179533	Down		ENSMUSG00000044707|protein_coding|Ccnjl	4.97723	0.00100283	0.00856703	Up
																																				ENSMUSG00000079140|pseudogene|Gm6374	2.85993	0.0372896	NA	Up		ENSMUSG00000028391|protein_coding|Wdr31	1.36934	0.00100747	0.00860149	Up
																																				ENSMUSG00000039116|protein_coding|Gpr126	4.46045	0.0375072	NA	Up		ENSMUSG00000051177|protein_coding|Plcb1	5.71853	0.00103757	0.00883185	Up
																																				ENSMUSG00000057177|protein_coding|Gsk3a	-1.51171	0.0376559	0.180872	Down		ENSMUSG00000078191|protein_coding|Gm5559	1.36555	0.001039	0.0088387	Up
																																				ENSMUSG00000079738|protein_coding|Snx29	1.39155	0.0377769	0.181327	Up		ENSMUSG00000030089|protein_coding|Slc41a3	-2.03638	0.00106658	0.0090299	Down
																																				ENSMUSG00000035551|protein_coding|Igfbpl1	4.43279	0.0378712	NA	Up		ENSMUSG00000014592|protein_coding|Camta1	1.3896	0.00108404	0.0091449	Up
																																				ENSMUSG00000009035|protein_coding|Tmem184b	-1.45654	0.0378893	0.181497	Down		ENSMUSG00000032231|protein_coding|Anxa2	-1.43895	0.00108925	0.00917792	Down
																																				ENSMUSG00000021676|protein_coding|Iqgap2	1.30481	0.0379635	0.181572	Up		ENSMUSG00000044966|protein_coding|Fbxo48	-5.40713	0.00109035	NA	Down
																																				ENSMUSG00000005131|protein_coding|4930550C14Rik	-1.29364	0.0382454	0.181928	Down		ENSMUSG00000086343|lincRNA|A530083I20Rik	-2.94412	0.00109237	0.00918808	Down
																																				ENSMUSG00000022723|protein_coding|Crybg3	1.05974	0.0383335	0.182277	Up		ENSMUSG00000071652|protein_coding|Ints5	1.02418	0.00109278	0.00918808	Up
																																				ENSMUSG00000029725|protein_coding|2010007H12Rik	-1.42939	0.0385148	0.182927	Down		ENSMUSG00000084958|lincRNA|4930558J18Rik	-1.55913	0.00111239	0.00932301	Down
																																				ENSMUSG00000043346|protein_coding|Gm6741	1.58981	0.0385905	NA	Up		ENSMUSG00000071604|protein_coding|Fam189a2	1.35083	0.00111621	0.00933637	Up
																																				ENSMUSG00000036052|protein_coding|Dnajb5	-1.84028	0.038806	0.183848	Down		ENSMUSG00000044786|protein_coding|Zfp36	-1.20031	0.00112575	0.0093795	Down
																																				ENSMUSG00000080367|miRNA|AC162877.1	3.93997	0.0394281	NA	Up		ENSMUSG00000029312|protein_coding|Klhl8	-1.87222	0.00113854	0.00947486	Down
																																				ENSMUSG00000039577|protein_coding|Nphp4	3.8054	0.0395599	NA	Up		ENSMUSG00000068270|protein_coding|Shroom4	3.53715	0.00114244	0.00949064	Up
																																				ENSMUSG00000091569|protein_coding|Gm8232	4.20807	0.0396011	NA	Up		ENSMUSG00000020455|protein_coding|Trim11	-1.46975	0.00115433	0.0095726	Down
																																				ENSMUSG00000040432|protein_coding|Ltb4r2	-3.58206	0.039705	NA	Down		ENSMUSG00000041445|protein_coding|Mmrn2	-2.29616	0.00115813	0.00959287	Down
																																				ENSMUSG00000049100|protein_coding|Pcdh10	3.08623	0.0399073	NA	Up		ENSMUSG00000032417|protein_coding|Rwdd2a	1.16596	0.00116724	0.00964575	Up
																																				ENSMUSG00000077323|snRNA|U11	3.69783	0.0399721	NA	Up		ENSMUSG00000019732|protein_coding|Calr3	-1.76509	0.00117038	0.00966603	Down
																																				ENSMUSG00000085300|pseudogene|Gm16345	2.6392	0.0399922	NA	Up		ENSMUSG00000040322|protein_coding|Slc25a24	-1.77006	0.00117113	0.00966659	Down
																																				ENSMUSG00000079112|protein_coding|C86695	3.84797	0.0401106	NA	Up		ENSMUSG00000037600|protein_coding|1810019J16Rik	1.87529	0.00118928	0.00977625	Up
																																				ENSMUSG00000024052|protein_coding|Lpin2	1.08036	0.0403524	0.189651	Up		ENSMUSG00000004996|protein_coding|Mri1	-1.00374	0.00118994	0.00977625	Down
																																				ENSMUSG00000040857|protein_coding|Erf	-1.07663	0.0405767	0.190327	Down		ENSMUSG00000039616|protein_coding|Mocos	-1.10556	0.00120734	0.00989627	Down
																																				ENSMUSG00000064342|Mt_tRNA|mt-Ti	1.46093	0.0407129	0.190535	Up		ENSMUSG00000019864|protein_coding|Rtn4ip1	-1.12038	0.0012226	0.00999824	Down
																																				ENSMUSG00000047014|protein_coding|Catsperb	1.50809	0.0408301	0.190902	Up		ENSMUSG00000086775|processed_transcript|5730588L14Rik	-3.20917	0.00122852	0.0100234	Down
																																				ENSMUSG00000033467|protein_coding|Crlf2	-1.00259	0.0409454	0.191238	Down		ENSMUSG00000003546|protein_coding|Klc4	-1.32074	0.00123377	0.0100548	Down
																																				ENSMUSG00000062470|processed_transcript|5730577I03Rik	2.53329	0.0411365	NA	Up		ENSMUSG00000047844|protein_coding|Bex4	1.81533	0.0012358	0.0100655	Up
																																				ENSMUSG00000022705|protein_coding|Drd3	1.44556	0.0412247	0.192041	Up		ENSMUSG00000079509|protein_coding|Zfx	1.01408	0.00123829	0.0100799	Up
																																				ENSMUSG00000050645|protein_coding|Defb19	-2.71907	0.0412334	NA	Down		ENSMUSG00000028479|protein_coding|Gne	-1.63454	0.00125757	0.0102251	Down
																																				ENSMUSG00000049038|protein_coding|Mterfd3	-1.0784	0.0412591	0.192041	Down		ENSMUSG00000069188|pseudogene|Gm13192	-1.2294	0.0012835	0.01043	Down
																																				ENSMUSG00000081916|pseudogene|Gm12899	2.87622	0.0412986	NA	Up		ENSMUSG00000033715|protein_coding|Akr1c14	-1.12699	0.00129306	0.0104837	Down
																																				ENSMUSG00000041372|protein_coding|B4galnt3	-1.38406	0.0413958	0.192429	Down		ENSMUSG00000032633|protein_coding|Flcn	-1.11831	0.00130343	0.0105557	Down
																																				ENSMUSG00000031309|protein_coding|Rps6ka3	1.15775	0.04142	0.192429	Up		ENSMUSG00000032040|protein_coding|Dcps	-1.05348	0.00131763	0.0106402	Down
																																				ENSMUSG00000081382|pseudogene|Rpl18-ps1	-1.52639	0.0415112	0.192623	Down		ENSMUSG00000025257|protein_coding|Ribc1	-1.03194	0.00132247	0.0106671	Down
																																				ENSMUSG00000085825|lincRNA|A930038B10Rik	-1.71885	0.0415644	0.192751	Down		ENSMUSG00000050071|protein_coding|Bex1	1.32574	0.00132436	0.0106702	Up
																																				ENSMUSG00000026301|protein_coding|Iqca	1.13326	0.0415825	0.192751	Up		ENSMUSG00000022676|protein_coding|Snai2	5.15072	0.00133677	0.010758	Up
																																				ENSMUSG00000078651|protein_coding|Aoc2	-1.10845	0.04162	0.192837	Down		ENSMUSG00000038702|protein_coding|Dsel	2.82274	0.00134724	0.0108299	Up
																																				ENSMUSG00000055763|pseudogene|Gm6910	3.48316	0.0417558	NA	Up		ENSMUSG00000011832|protein_coding|Evi5l	-1.63331	0.0013521	0.0108566	Down
																																				ENSMUSG00000040998|protein_coding|Npnt	-1.50497	0.0417896	0.193387	Down		ENSMUSG00000021647|protein_coding|Cartpt	-2.19164	0.00135688	0.0108888	Down
																																				ENSMUSG00000030735|protein_coding|Gm9755	1.17569	0.0419414	0.193603	Up		ENSMUSG00000022707|protein_coding|Gbe1	1.10558	0.00136255	0.0109207	Up
																																				ENSMUSG00000049791|protein_coding|Fzd4	1.3208	0.041953	0.193603	Up		ENSMUSG00000037979|protein_coding|Ccdc92	-1.20272	0.00139818	0.0111451	Down
																																				ENSMUSG00000033124|protein_coding|Atg9a	-1.11159	0.0419542	0.193603	Down		ENSMUSG00000022863|protein_coding|Btg3	-1.10412	0.00139825	0.0111451	Down
																																				ENSMUSG00000031803|protein_coding|B3gnt3	-1.03676	0.0420011	0.193655	Down		ENSMUSG00000060782|protein_coding|Gm8994	1.56091	0.00139913	0.0111458	Up
																																				ENSMUSG00000026241|protein_coding|Nppc	-1.46794	0.0422754	0.194701	Down		ENSMUSG00000036983|protein_coding|Tfb1m	-1.0637	0.00142736	0.0113388	Down
																																				ENSMUSG00000034607|protein_coding|Pof1b	-3.26766	0.0423092	NA	Down		ENSMUSG00000040867|protein_coding|Begain	-4.9071	0.00144461	0.0114566	Down
																																				ENSMUSG00000057835|protein_coding|Zfp119a	-1.24012	0.0423599	0.195017	Down		ENSMUSG00000073650|protein_coding|Gm216	5.51567	0.00145048	NA	Up
																																				ENSMUSG00000054667|protein_coding|Irs4	4.39837	0.04245	NA	Up		ENSMUSG00000023873|protein_coding|1700010I14Rik	5.06719	0.00146903	0.0116227	Up
																																				ENSMUSG00000032313|protein_coding|AI118078	-3.5926	0.0425118	NA	Down		ENSMUSG00000027855|protein_coding|Sycp1	-1.01853	0.00146966	0.0116227	Down
																																				ENSMUSG00000062184|protein_coding|Hs6st2	3.26218	0.042738	NA	Up		ENSMUSG00000033900|protein_coding|Mtap9	2.10144	0.00150053	0.0118158	Up
																																				ENSMUSG00000024565|protein_coding|Sall3	3.88671	0.0427857	NA	Up		ENSMUSG00000043811|protein_coding|Rtn4r	3.41065	0.00151445	0.0119125	Up
																																				ENSMUSG00000038236|protein_coding|Hoxa7	2.29371	0.0432382	NA	Up		ENSMUSG00000026235|protein_coding|Epha4	-1.08447	0.00151472	0.0119125	Down
																																				ENSMUSG00000050974|protein_coding|Gm9847	3.5498	0.0435086	NA	Up		ENSMUSG00000081569|pseudogene|Gm12490	-3.05668	0.00154831	0.0121498	Down
																																				ENSMUSG00000079242|protein_coding|C730034F03Rik	-1.1606	0.0436148	0.198444	Down		ENSMUSG00000023906|protein_coding|Cldn6	-1.87762	0.00155221	0.0121736	Down
																																				ENSMUSG00000027500|protein_coding|Stmn2	4.6764	0.0436756	NA	Up		ENSMUSG00000047648|protein_coding|Fbxo30	1.0495	0.00155578	0.0121881	Up
																																				ENSMUSG00000030600|protein_coding|Lrfn1	-3.18887	0.0437891	NA	Down		ENSMUSG00000047030|protein_coding|Spata2	1.08081	0.00155822	0.0122005	Up
																																				ENSMUSG00000000938|protein_coding|Hoxa10	-2.05673	0.0438586	NA	Down		ENSMUSG00000022816|protein_coding|Fstl1	-3.30839	0.00157197	0.0122878	Down
																																				ENSMUSG00000074876|processed_transcript|Spata5l1	-1.35577	0.0440144	0.199426	Down		ENSMUSG00000049791|protein_coding|Fzd4	2.13736	0.00159169	0.0124282	Up
																																				ENSMUSG00000020396|protein_coding|Nefh	-1.04223	0.0440879	0.199637	Down		ENSMUSG00000049493|protein_coding|Pls1	-1.56932	0.00159797	0.0124703	Down
																																				ENSMUSG00000021062|protein_coding|Rab15	-1.18599	0.0441725	0.199901	Down		ENSMUSG00000001988|protein_coding|Npas1	-2.33835	0.00161601	0.0125834	Down
																																				ENSMUSG00000059203|protein_coding|Il1rapl2	3.89305	0.0444212	NA	Up		ENSMUSG00000079031|protein_coding|BB287469	4.10007	0.00164048	0.0127529	Up
																																				ENSMUSG00000019464|protein_coding|Ptger1	-1.23159	0.0447025	0.201801	Down		ENSMUSG00000037243|protein_coding|Zfp692	-1.15176	0.00165163	0.0128325	Down
																																				ENSMUSG00000020950|protein_coding|Foxg1	3.91531	0.0448281	NA	Up		ENSMUSG00000030545|protein_coding|Pex11a	1.0483	0.00166294	0.0129063	Up
																																				ENSMUSG00000090617|lincRNA|Gm17395	1.36957	0.0451891	0.203177	Up		ENSMUSG00000039385|protein_coding|Cdh6	5.2573	0.00166924	NA	Up
																																				ENSMUSG00000033676|protein_coding|Gabrb3	2.06686	0.0452317	NA	Up		ENSMUSG00000037234|protein_coding|Hook3	-1.12575	0.00167018	0.0129534	Down
																																				ENSMUSG00000038742|protein_coding|Angptl6	-1.35164	0.0453006	0.203456	Down		ENSMUSG00000066798|protein_coding|Zbtb6	1.197	0.00171282	0.0132425	Up
																																				ENSMUSG00000071856|protein_coding|Mcc	1.70858	0.0453162	NA	Up		ENSMUSG00000078863|protein_coding|Gm14325	-1.35268	0.00171613	0.0132568	Down
																																				ENSMUSG00000081103|pseudogene|Gm11717	3.68785	0.0454158	NA	Up		ENSMUSG00000053091|protein_coding|Lins	1.2495	0.0017499	0.0134631	Up
																																				ENSMUSG00000027783|pseudogene|Arl14	3.11963	0.0455571	NA	Up		ENSMUSG00000037750|protein_coding|BC017647	1.05169	0.00177995	0.0136498	Up
																																				ENSMUSG00000024815|protein_coding|Trpd52l3	-2.65912	0.0456421	NA	Down		ENSMUSG00000086765|processed_transcript|Gm11827	3.03678	0.00181677	0.013887	Up
																																				ENSMUSG00000025432|protein_coding|Avil	-1.65082	0.0457108	0.204775	Down		ENSMUSG00000087471|lincRNA|Gm16836	1.76333	0.00182303	0.0139199	Up
																																				ENSMUSG00000040848|protein_coding|Sft2d2	-1.04942	0.0458115	0.204955	Down		ENSMUSG00000044976|protein_coding|Wdr72	1.11628	0.00184607	0.0140579	Up
																																				ENSMUSG00000056413|protein_coding|Adap1	-1.12487	0.0458343	0.204955	Down		ENSMUSG00000022900|protein_coding|Ildr1	-2.00958	0.00184778	0.0140634	Down
																																				ENSMUSG00000001988|protein_coding|Npas1	-1.19878	0.0458889	0.205125	Down		ENSMUSG00000028643|protein_coding|Ccdc23	1.00511	0.0018804	0.0142809	Up
																																				ENSMUSG00000048388|protein_coding|Fam171b	2.7362	0.0459861	NA	Up		ENSMUSG00000016239|protein_coding|Lonrf3	1.03434	0.00190414	0.014438	Up
																																				ENSMUSG00000052889|protein_coding|Prkcb	1.49272	0.0460152	0.205615	Up		ENSMUSG00000030780|protein_coding|BC017158	1.48572	0.00190869	0.0144567	Up
																																				ENSMUSG00000000732|protein_coding|Icosl	-2.22256	0.0462196	NA	Down		ENSMUSG00000060459|protein_coding|Kng2	-1.31311	0.00190966	0.0144567	Down
																																				ENSMUSG00000052430|protein_coding|Bmpr1b	2.00026	0.0462313	NA	Up		ENSMUSG00000040488|protein_coding|Ltbp4	-1.0313	0.001923	0.0145343	Down
																																				ENSMUSG00000066861|protein_coding|Oas1g	-1.7736	0.046314	NA	Down		ENSMUSG00000027333|protein_coding|Smox	-1.41029	0.00193372	0.0145998	Down
																																				ENSMUSG00000021541|protein_coding|Trpc7	3.25939	0.0466182	NA	Up		ENSMUSG00000051965|protein_coding|Nanos2	1.96066	0.00194309	0.0146627	Up
																																				ENSMUSG00000089976|pseudogene|Gm2389	1.14428	0.0466598	0.207591	Up		ENSMUSG00000028743|protein_coding|Akr7a5	-1.10385	0.00195712	0.014745	Down
																																				ENSMUSG00000054272|protein_coding|Zscan4c	2.4111	0.0468072	NA	Up		ENSMUSG00000031740|protein_coding|Mmp2	-5.58249	0.00196219	NA	Down
																																				ENSMUSG00000048582|protein_coding|Gja3	3.52433	0.0468616	NA	Up		ENSMUSG00000058183|protein_coding|Mmel1	-2.23117	0.00198691	0.0149298	Down
																																				ENSMUSG00000028456|protein_coding|Unc13b	1.01643	0.0469323	0.208051	Up		ENSMUSG00000026589|protein_coding|Sec16b	-3.81878	0.00200003	0.0150045	Down
																																				ENSMUSG00000085757|processed_transcript|1700019B21Rik	4.02317	0.0469522	NA	Up		ENSMUSG00000074793|protein_coding|Hspa12b	2.89751	0.00200329	0.015013	Up
																																				ENSMUSG00000041544|protein_coding|Ptchd2	-3.36394	0.0473101	NA	Down		ENSMUSG00000074576|protein_coding|Mocs3	1.71605	0.00203098	0.0151803	Up
																																				ENSMUSG00000031066|protein_coding|Usp11	1.50413	0.0473403	0.209256	Up		ENSMUSG00000026674|protein_coding|Ddr2	-1.11335	0.00205117	0.015314	Down
																																				ENSMUSG00000083128|pseudogene|Gm12723	3.91325	0.0474246	NA	Up		ENSMUSG00000067338|protein_coding|Tuba3b	3.97231	0.00208268	0.015534	Up
																																				ENSMUSG00000001062|protein_coding|1300018I17Rik	-1.48919	0.0474707	0.209357	Down		ENSMUSG00000031155|protein_coding|Pim2	-1.29919	0.00209907	0.0156118	Down
																																				ENSMUSG00000028862|protein_coding|Map3k6	-1.35457	0.0474821	0.209357	Down		ENSMUSG00000009731|protein_coding|Kcnd1	-2.61357	0.00214831	0.0159479	Down
																																				ENSMUSG00000018169|protein_coding|Mfng	1.40384	0.0475842	0.209507	Up		ENSMUSG00000073755|protein_coding|5730409E04Rik	3.48159	0.00215072	0.0159531	Up
																																				ENSMUSG00000072909|pseudogene|Gm16368	3.5593	0.0477869	NA	Up		ENSMUSG00000070902|protein_coding|Zfp352	2.32896	0.00217066	0.0160886	Up
																																				ENSMUSG00000024734|protein_coding|Zp1	-1.45936	0.0480902	0.210829	Down		ENSMUSG00000033565|protein_coding|Rbfox2	-1.05665	0.00218001	0.016141	Down
																																				ENSMUSG00000084912|processed_transcript|Gm16078	-3.30403	0.0482456	NA	Down		ENSMUSG00000030894|protein_coding|Tpp1	-1.02681	0.00219336	0.0161931	Down
																																				ENSMUSG00000038886|protein_coding|Man2a2	-1.46028	0.0482746	0.211407	Down		ENSMUSG00000025359|protein_coding|Pmel	-1.18415	0.00219733	0.0161931	Down
																																				ENSMUSG00000026609|protein_coding|Ush2a	-2.75499	0.0484547	NA	Down		ENSMUSG00000038165|pseudogene|1700022A21Rik	-2.81212	0.00221705	0.016314	Down
																																				ENSMUSG00000003233|protein_coding|Dvl3	-1.02474	0.0485524	0.212071	Down		ENSMUSG00000068349|protein_coding|Gml	-2.58221	0.00224452	0.0164722	Down
																																				ENSMUSG00000072188|protein_coding|Gm10354	1.72943	0.0485763	NA	Up		ENSMUSG00000019189|protein_coding|Rnf145	1.72753	0.00226385	0.0166055	Up
																																				ENSMUSG00000000544|protein_coding|Gpa33	-1.06611	0.0485803	0.212071	Down		ENSMUSG00000048707|protein_coding|Tprn	1.09291	0.00227262	0.0166612	Up
																																				ENSMUSG00000031822|protein_coding|Gse1	-1.42821	0.0487535	0.212225	Down		ENSMUSG00000022949|protein_coding|Clic6	-5.37403	0.00230058	NA	Down
																																				ENSMUSG00000004815|protein_coding|Dgkq	-1.32194	0.0490631	0.21312	Down		ENSMUSG00000038782|protein_coding|1700028J19Rik	-1.06197	0.00230064	0.0168492	Down
																																				ENSMUSG00000086019|processed_transcript|Gm15762	2.65755	0.04911	NA	Up		ENSMUSG00000071645|protein_coding|Tut1	1.03604	0.00230187	0.0168494	Up
																																				ENSMUSG00000028289|protein_coding|Epha7	1.518	0.049244	0.213755	Up		ENSMUSG00000073018|protein_coding|Gm1070	1.28763	0.00230572	0.0168602	Up
																																				ENSMUSG00000053338|protein_coding|Tarm1	-1.16809	0.0495657	0.214622	Down		ENSMUSG00000058159|processed_transcript|T2	-1.1688	0.00231626	0.0169286	Down
																																				ENSMUSG00000067860|protein_coding|Zic3	2.83361	0.0497536	NA	Up		ENSMUSG00000039137|protein_coding|Whrn	1.12059	0.00231811	0.0169333	Up
																																				ENSMUSG00000041528|protein_coding|Rnf123	-1.40229	0.0498775	0.215439	Down		ENSMUSG00000032446|protein_coding|Eomes	1.18122	0.00232236	0.0169556	Up
																																										ENSMUSG00000084790|processed_transcript|Gm15879	1.31703	0.00232913	0.0169876	Up
																																										ENSMUSG00000070280|protein_coding|Slc22a14	-3.75904	0.00233188	0.0169952	Down
																																										ENSMUSG00000028919|protein_coding|Arhgef19	-1.2788	0.00233377	0.0169952	Down
																																										ENSMUSG00000040247|protein_coding|Tbc1d10c	1.48352	0.00237022	0.0172075	Up
																																										ENSMUSG00000068966|protein_coding|Zbtb34	1.14967	0.00237759	0.0172521	Up
																																										ENSMUSG00000027189|protein_coding|Trim44	1.22418	0.00239962	0.0173409	Up
																																										ENSMUSG00000062542|protein_coding|Syt9	5.29206	0.00240701	NA	Up
																																										ENSMUSG00000037706|protein_coding|Cd81	-2.70541	0.00241035	0.017383	Down
																																										ENSMUSG00000022479|protein_coding|Vdr	-4.97382	0.00241037	NA	Down
																																										ENSMUSG00000022022|protein_coding|Mtrf1	-1.51854	0.00244684	0.0176013	Down
																																										ENSMUSG00000033752|protein_coding|Mnd1	1.62861	0.00245194	0.017629	Up
																																										ENSMUSG00000028245|protein_coding|Nsmaf	-1.73882	0.00247101	0.0177191	Down
																																										ENSMUSG00000083068|pseudogene|Gm11800	-1.27211	0.00250576	0.0179432	Down
																																										ENSMUSG00000060343|pseudogene|Calm5	1.06191	0.00250933	0.0179597	Up
																																										ENSMUSG00000079012|protein_coding|Serpina3m	2.20974	0.00251249	0.0179732	Up
																																										ENSMUSG00000025083|protein_coding|Afap1l2	-2.5871	0.00255154	0.0181882	Down
																																										ENSMUSG00000060508|protein_coding|Nlrp9b	-5.30177	0.00255266	NA	Down
																																										ENSMUSG00000029290|protein_coding|Zfp326	1.15283	0.00255713	0.018211	Up
																																										ENSMUSG00000048899|protein_coding|Rimkla	2.16584	0.00255731	0.018211	Up
																																										ENSMUSG00000054272|protein_coding|Zscan4c	5.26001	0.00256004	0.0182212	Up
																																										ENSMUSG00000026497|protein_coding|Mixl1	1.68028	0.00256131	0.0182212	Up
																																										ENSMUSG00000083773|pseudogene|Gm13394	1.38952	0.00256281	0.0182227	Up
																																										ENSMUSG00000079144|protein_coding|A130010J15Rik	1.14076	0.00257583	0.0182786	Up
																																										ENSMUSG00000020419|protein_coding|Hormad2	-1.27359	0.00257785	0.0182837	Down
																																										ENSMUSG00000070526|protein_coding|Peg12	3.56226	0.00259752	0.0183956	Up
																																										ENSMUSG00000043059|protein_coding|Zfp513	1.48204	0.00262483	0.0185772	Up
																																										ENSMUSG00000001910|protein_coding|Nacc1	1.29049	0.00262578	0.0185772	Up
																																										ENSMUSG00000042878|protein_coding|Ccdc85b	1.44695	0.00263521	0.0186346	Up
																																										ENSMUSG00000070837|protein_coding|Aurkc	1.37557	0.0026525	0.0187195	Up
																																										ENSMUSG00000050605|protein_coding|Zfp61	1.22761	0.00265781	0.0187476	Up
																																										ENSMUSG00000025279|protein_coding|Dnase1l3	2.19511	0.00267935	0.0188714	Up
																																										ENSMUSG00000027508|protein_coding|Pag1	2.08597	0.00268312	0.0188822	Up
																																										ENSMUSG00000085973|processed_transcript|Gm14742	3.1596	0.00270685	0.0190084	Up
																																										ENSMUSG00000024371|protein_coding|C2	1.01281	0.00272391	0.0191092	Up
																																										ENSMUSG00000054752|protein_coding|Fsd1l	1.10515	0.00272838	0.0191311	Up
																																										ENSMUSG00000073678|protein_coding|Pgap1	-2.07324	0.0027502	0.0192632	Down
																																										ENSMUSG00000001211|protein_coding|Agpat3	-1.02134	0.0027513	0.0192632	Down
																																										ENSMUSG00000029233|protein_coding|Srd5a3	1.13793	0.00276745	0.0193571	Up
																																										ENSMUSG00000039501|protein_coding|Znfx1	1.81953	0.00277533	0.0194026	Up
																																										ENSMUSG00000055991|protein_coding|Zkscan5	-1.31621	0.00278405	0.0194444	Down
																																										ENSMUSG00000045639|protein_coding|Zfp629	1.98593	0.00278641	0.0194513	Up
																																										ENSMUSG00000005951|protein_coding|Shpk	-5.19269	0.00279502	0.0195018	Down
																																										ENSMUSG00000043372|protein_coding|Hexim2	1.70583	0.00282891	0.0196512	Up
																																										ENSMUSG00000031520|protein_coding|Vegfc	5.27989	0.00285444	NA	Up
																																										ENSMUSG00000026737|protein_coding|Pip4k2a	1.47423	0.00286267	0.0198467	Up
																																										ENSMUSG00000074817|protein_coding|Papolb	2.70577	0.00288148	0.0199478	Up
																																										ENSMUSG00000028965|protein_coding|Tnfrsf9	-1.68133	0.00289066	0.0199918	Down
																																										ENSMUSG00000067370|protein_coding|B3galt4	2.01444	0.00291754	0.0201436	Up
																																										ENSMUSG00000063160|protein_coding|Numbl	-1.94054	0.00296854	0.0204506	Down
																																										ENSMUSG00000002326|protein_coding|Gmpr2	-1.13238	0.0030015	0.0206231	Down
																																										ENSMUSG00000032369|protein_coding|Plscr1	1.83371	0.00301492	0.0206796	Up
																																										ENSMUSG00000031075|protein_coding|Ano1	-3.84935	0.00301671	0.0206818	Down
																																										ENSMUSG00000039637|protein_coding|Coro7	-1.65661	0.00304217	0.0208262	Down
																																										ENSMUSG00000000085|protein_coding|Scmh1	-1.19545	0.00308871	0.0210938	Down
																																										ENSMUSG00000057454|protein_coding|Lypd3	1.49796	0.00311101	0.021195	Up
																																										ENSMUSG00000052656|protein_coding|Rnf103	1.77015	0.00313709	0.0213214	Up
																																										ENSMUSG00000029658|protein_coding|Wdr95	-1.05566	0.00314845	0.0213781	Down
																																										ENSMUSG00000025519|protein_coding|Tktl2	3.6967	0.00315691	0.0214252	Up
																																										ENSMUSG00000082033|protein_coding|Mageb10-ps	4.31383	0.00319443	0.0216091	Up
																																										ENSMUSG00000050428|protein_coding|Fbxo46	1.09582	0.00327914	0.0220855	Up
																																										ENSMUSG00000045545|protein_coding|Krt14	-3.76945	0.00328188	0.0220934	Down
																																										ENSMUSG00000049225|protein_coding|Pdp1	1.00848	0.00331275	0.0222273	Up
																																										ENSMUSG00000020805|protein_coding|Slc13a5	-4.98722	0.00335693	NA	Down
																																										ENSMUSG00000044664|protein_coding|Prss42	-2.37222	0.00335952	0.0224878	Down
																																										ENSMUSG00000017830|protein_coding|Dhx58	2.32304	0.00337697	0.0225726	Up
																																										ENSMUSG00000078453|protein_coding|3110003A17Rik	1.53827	0.00340589	0.0227552	Up
																																										ENSMUSG00000031840|protein_coding|Rab3a	-1.22533	0.00341997	0.0228362	Down
																																										ENSMUSG00000037490|protein_coding|Slc2a12	-2.85366	0.00347096	0.0231027	Down
																																										ENSMUSG00000008999|protein_coding|Bmp7	-1.28042	0.00349244	0.0231912	Down
																																										ENSMUSG00000025912|protein_coding|Mybl1	-1.15601	0.00349405	0.0231912	Down
																																										ENSMUSG00000062040|protein_coding|Zfp27	-1.8179	0.00349407	0.0231912	Down
																																										ENSMUSG00000053702|protein_coding|Nebl	-2.55341	0.00351315	0.0233069	Down
																																										ENSMUSG00000085860|lincRNA|2410003L11Rik	-1.01802	0.00354096	0.0234584	Down
																																										ENSMUSG00000086942|lincRNA|Gm15489	-2.44775	0.00358639	0.0237261	Down
																																										ENSMUSG00000030446|protein_coding|Zfp273	1.00877	0.00367929	0.0242388	Up
																																										ENSMUSG00000018168|protein_coding|Ikzf3	3.55638	0.00368446	0.0242616	Up
																																										ENSMUSG00000025648|protein_coding|Pfkfb4	-1.52681	0.00369033	0.0242713	Down
																																										ENSMUSG00000022237|protein_coding|Ankrd33b	1.85845	0.00369499	0.0242858	Up
																																										ENSMUSG00000034403|protein_coding|Pja1	1.17088	0.00373314	0.0244684	Up
																																										ENSMUSG00000021768|protein_coding|Dusp13	-2.42311	0.00375017	0.0245686	Down
																																										ENSMUSG00000028749|protein_coding|Pla2g2f	-4.47079	0.00379122	0.0247803	Down
																																										ENSMUSG00000074424|protein_coding|Gm10696	2.52058	0.00381298	0.024888	Up
																																										ENSMUSG00000028047|protein_coding|Thbs3	4.0591	0.00385792	0.0251466	Up
																																										ENSMUSG00000086967|lincRNA|4930566F21Rik	1.35917	0.00388449	0.0252885	Up
																																										ENSMUSG00000003581|protein_coding|Rnf215	-1.49343	0.00388524	0.0252885	Down
																																										ENSMUSG00000026811|protein_coding|St6galnac6	1.01447	0.00388684	0.0252885	Up
																																										ENSMUSG00000064634|snoRNA|SNORA1	-1.77989	0.00396918	0.0256827	Down
																																										ENSMUSG00000044528|protein_coding|Tram1l1	4.93925	0.00401199	NA	Up
																																										ENSMUSG00000030733|protein_coding|Sh2b1	-1.24041	0.00402382	0.0259297	Down
																																										ENSMUSG00000083576|pseudogene|Gm16411	1.91806	0.00404336	0.0260437	Up
																																										ENSMUSG00000037813|protein_coding|D630003M21Rik	-4.80254	0.00404533	NA	Down
																																										ENSMUSG00000032101|protein_coding|Ddx25	-2.88258	0.00404674	0.0260465	Down
																																										ENSMUSG00000035273|protein_coding|Hpse	-1.4731	0.00404825	0.0260465	Down
																																										ENSMUSG00000031883|protein_coding|Car7	-2.98409	0.00408305	0.026204	Down
																																										ENSMUSG00000027569|protein_coding|1600027N09Rik	1.12754	0.00410928	0.0263407	Up
																																										ENSMUSG00000083161|pseudogene|Gm11427	1.20701	0.00410993	0.0263407	Up
																																										ENSMUSG00000002897|protein_coding|Il17ra	1.42305	0.00412264	0.0264102	Up
																																										ENSMUSG00000046840|processed_transcript|0610008F07Rik	-2.8399	0.00413831	0.0264987	Down
																																										ENSMUSG00000015027|protein_coding|Galns	1.53755	0.0041442	0.0265124	Up
																																										ENSMUSG00000063018|lincRNA|2010204K13Rik	1.40296	0.00416572	0.026614	Up
																																										ENSMUSG00000005503|protein_coding|Evx1	5.50755	0.00417306	NA	Up
																																										ENSMUSG00000030278|protein_coding|Cidec	2.1715	0.00419801	0.0267962	Up
																																										ENSMUSG00000081984|protein_coding|Dnajb3	1.65285	0.00420937	0.0268444	Up
																																										ENSMUSG00000068114|protein_coding|Ccdc134	-1.21894	0.00421647	0.0268775	Down
																																										ENSMUSG00000018845|protein_coding|Unc45b	-1.14003	0.00423035	0.0269419	Down
																																										ENSMUSG00000037960|protein_coding|1110007C09Rik	1.34286	0.00428801	0.0272356	Up
																																										ENSMUSG00000024334|protein_coding|H2-Oa	-1.01481	0.00429441	0.0272518	Down
																																										ENSMUSG00000045019|protein_coding|Acer1	-2.18044	0.00431333	0.0273596	Down
																																										ENSMUSG00000022304|protein_coding|Dpys	3.17337	0.00433011	0.0274538	Up
																																										ENSMUSG00000012282|protein_coding|Wnt8a	-4.05832	0.00438885	0.0277888	Down
																																										ENSMUSG00000039208|protein_coding|Metrnl	5.02342	0.0043985	NA	Up
																																										ENSMUSG00000005069|protein_coding|Pex5	1.17257	0.00440769	0.0278708	Up
																																										ENSMUSG00000091273|pseudogene|Gm6673	1.62083	0.00443134	0.0280038	Up
																																										ENSMUSG00000000552|protein_coding|Zfp385a	-1.77499	0.00443269	0.0280038	Down
																																										ENSMUSG00000090637|protein_coding|Gm6189	2.90395	0.00446338	0.0281548	Up
																																										ENSMUSG00000027582|protein_coding|Zgpat	1.08046	0.00446453	0.0281548	Up
																																										ENSMUSG00000048482|protein_coding|Bdnf	2.38967	0.0045615	0.0286261	Up
																																										ENSMUSG00000041633|protein_coding|Kctd12b	1.76475	0.00457252	0.0286759	Up
																																										ENSMUSG00000059695|protein_coding|1700019M22Rik	4.61094	0.00457628	0.0286807	Up
																																										ENSMUSG00000033502|protein_coding|Cdc14a	-1.24368	0.00463256	0.0289693	Down
																																										ENSMUSG00000088990|snoRNA|SCARNA1	-2.94401	0.00464516	0.0289969	Down
																																										ENSMUSG00000024639|protein_coding|Gnaq	1.40147	0.00465584	0.0290326	Up
																																										ENSMUSG00000030435|protein_coding|U2af2	-1.05082	0.00465703	0.0290326	Down
																																										ENSMUSG00000023064|protein_coding|Sncg	-3.58437	0.00468826	0.0292016	Down
																																										ENSMUSG00000035964|protein_coding|Tmem59l	4.85631	0.00471511	0.0292916	Up
																																										ENSMUSG00000021575|protein_coding|Ahrr	4.82328	0.0047224	NA	Up
																																										ENSMUSG00000029149|protein_coding|Krtcap3	1.45162	0.00475254	0.0294595	Up
																																										ENSMUSG00000085711|pseudogene|Gm15163	-1.05188	0.00476811	0.0295302	Down
																																										ENSMUSG00000079224|pseudogene|Gm6565	-1.09125	0.00477301	0.0295476	Down
																																										ENSMUSG00000089989|protein_coding|Flt3l	1.72594	0.00478311	0.0295972	Up
																																										ENSMUSG00000023140|protein_coding|Reg2	1.63565	0.00478647	0.0296051	Up
																																										ENSMUSG00000030365|protein_coding|Clec2i	-4.7127	0.00480971	0.0297229	Down
																																										ENSMUSG00000032087|protein_coding|Dscaml1	-5.06508	0.00484061	NA	Down
																																										ENSMUSG00000005677|protein_coding|Nr1i3	4.65233	0.00484419	NA	Up
																																										ENSMUSG00000007908|protein_coding|Hmgcll1	-4.57857	0.00484552	NA	Down
																																										ENSMUSG00000073094|protein_coding|4930428E23Rik	-1.26456	0.00485271	0.0299363	Down
																																										ENSMUSG00000078490|protein_coding|C030017K20Rik	-4.60952	0.0048639	NA	Down
																																										ENSMUSG00000020776|protein_coding|Fbf1	-1.85006	0.00487916	0.0300733	Down
																																										ENSMUSG00000055320|protein_coding|Tead1	1.38916	0.00489118	0.0301212	Up
																																										ENSMUSG00000072620|protein_coding|Slfn2	1.5232	0.00490718	0.0302065	Up
																																										ENSMUSG00000078648|protein_coding|Gm17546	-3.24485	0.00492376	0.0302823	Down
																																										ENSMUSG00000086627|lincRNA|Gm16702	3.12115	0.00496404	0.0304771	Up
																																										ENSMUSG00000022462|protein_coding|Slc38a2	-1.10942	0.004991	0.0306293	Down
																																										ENSMUSG00000083736|pseudogene|Gm6039	1.47042	0.00500089	0.0306683	Up
																																										ENSMUSG00000005355|protein_coding|Casp14	-3.95781	0.00500168	0.0306683	Down
																																										ENSMUSG00000021062|protein_coding|Rab15	-1.311	0.00502727	0.0307985	Down
																																										ENSMUSG00000036526|protein_coding|Card11	1.56123	0.00503689	0.0308441	Up
																																										ENSMUSG00000030691|protein_coding|Fchsd2	1.40384	0.00514558	0.0314418	Up
																																										ENSMUSG00000047641|protein_coding|Krt83	-5.28899	0.00515851	NA	Down
																																										ENSMUSG00000039396|protein_coding|Neil3	2.3075	0.0051821	0.0316376	Up
																																										ENSMUSG00000053870|protein_coding|Fpgt	1.33401	0.00519038	0.0316639	Up
																																										ENSMUSG00000029456|protein_coding|Acad10	-1.46864	0.00519088	0.0316639	Down
																																										ENSMUSG00000026715|protein_coding|Serpinc1	1.43042	0.00523069	0.0318382	Up
																																										ENSMUSG00000031893|protein_coding|Tsnaxip1	1.39123	0.00526939	0.0320462	Up
																																										ENSMUSG00000024330|protein_coding|Col11a2	-3.83353	0.0052825	0.0321025	Down
																																										ENSMUSG00000073497|protein_coding|AA792892	5.13803	0.00529934	0.0321858	Up
																																										ENSMUSG00000022003|protein_coding|Slc25a30	-2.11068	0.00530301	0.0321858	Down
																																										ENSMUSG00000044734|protein_coding|Serpinb1a	4.03821	0.00534094	0.032384	Up
																																										ENSMUSG00000015354|protein_coding|Pcolce2	-1.60945	0.00539032	0.0326276	Down
																																										ENSMUSG00000020388|protein_coding|Pdlim4	-1.26371	0.00539632	0.032636	Down
																																										ENSMUSG00000042233|protein_coding|2010015L04Rik	-1.85426	0.00541819	0.0327268	Down
																																										ENSMUSG00000072949|protein_coding|Acot1	-1.34224	0.00541826	0.0327268	Down
																																										ENSMUSG00000035201|protein_coding|B020004J07Rik	2.60586	0.00542757	0.032769	Up
																																										ENSMUSG00000028172|protein_coding|Tacr3	2.44141	0.0054622	0.0329345	Up
																																										ENSMUSG00000045053|protein_coding|Kcng3	3.06189	0.00548514	0.0330041	Up
																																										ENSMUSG00000035852|protein_coding|9130017N09Rik	-4.02359	0.00554736	0.0333218	Down
																																										ENSMUSG00000060393|pseudogene|Gm5580	1.55406	0.00558404	0.0334802	Up
																																										ENSMUSG00000071217|protein_coding|BB287469	2.35402	0.00558555	0.0334802	Up
																																										ENSMUSG00000031642|protein_coding|Sh3rf1	1.37479	0.0056001	0.0335532	Up
																																										ENSMUSG00000074429|protein_coding|Gm9116	2.40994	0.00564278	0.0337684	Up
																																										ENSMUSG00000037031|protein_coding|Tspan15	-2.51751	0.00564344	0.0337684	Down
																																										ENSMUSG00000040511|protein_coding|Pvr	-1.767	0.00568115	0.0339295	Down
																																										ENSMUSG00000059060|protein_coding|Rad51l1	-1.80039	0.00568207	0.0339295	Down
																																										ENSMUSG00000032109|protein_coding|Nlrx1	1.05017	0.00577255	0.0343107	Up
																																										ENSMUSG00000028758|protein_coding|Kif17	-2.96342	0.00578277	0.034357	Down
																																										ENSMUSG00000060260|protein_coding|Pwwp2b	1.12304	0.00581844	0.03454	Up
																																										ENSMUSG00000074482|pseudogene|Gm16589	-1.59641	0.00585439	0.0347098	Down
																																										ENSMUSG00000015340|protein_coding|Cybb	4.54394	0.0058563	NA	Up
																																										ENSMUSG00000056608|protein_coding|Chd9	1.02743	0.00586887	0.0347665	Up
																																										ENSMUSG00000028959|protein_coding|Fastk	-1.02623	0.00590235	0.0349064	Down
																																										ENSMUSG00000000706|protein_coding|Btn1a1	5.42193	0.00592805	NA	Up
																																										ENSMUSG00000030693|protein_coding|Klk10	-3.23875	0.00593134	0.0350615	Down
																																										ENSMUSG00000079010|protein_coding|Gm11032	-1.8772	0.00594345	0.0350834	Down
																																										ENSMUSG00000056938|protein_coding|Acbd4	-1.06659	0.00596133	0.0351525	Down
																																										ENSMUSG00000058420|protein_coding|Syt17	-2.18916	0.00598756	0.0352778	Down
																																										ENSMUSG00000044628|protein_coding|Rnf208	1.08356	0.00600277	0.035336	Up
																																										ENSMUSG00000078625|protein_coding|Gm12789	4.57438	0.00600724	0.035336	Up
																																										ENSMUSG00000006931|protein_coding|Leprel4	1.35585	0.00601207	0.0353487	Up
																																										ENSMUSG00000019528|protein_coding|Gyg	-1.22052	0.00602565	0.0353881	Down
																																										ENSMUSG00000057719|protein_coding|Sh3rf2	-4.9714	0.00605642	NA	Down
																																										ENSMUSG00000017639|protein_coding|Rab11fip4	-1.00744	0.00605732	0.0355082	Down
																																										ENSMUSG00000024957|protein_coding|Kcnk4	1.03642	0.0060765	0.0355704	Up
																																										ENSMUSG00000028020|protein_coding|Glrb	-1.66506	0.00609076	0.0356191	Down
																																										ENSMUSG00000062944|protein_coding|9130023H24Rik	1.22754	0.00610457	0.0356704	Up
																																										ENSMUSG00000027805|protein_coding|Pfn2	1.18181	0.00611553	0.0357111	Up
																																										ENSMUSG00000022199|protein_coding|Slc22a17	-1.50384	0.00611657	0.0357111	Down
																																										ENSMUSG00000046567|protein_coding|4930430F08Rik	-1.21832	0.00612697	0.0357571	Down
																																										ENSMUSG00000022679|protein_coding|Mpv17l	1.03984	0.00615973	0.0359187	Up
																																										ENSMUSG00000086787|lincRNA|Gm16706	1.06113	0.00620728	0.0361216	Up
																																										ENSMUSG00000001240|protein_coding|Ramp2	1.18314	0.0062269	0.0362208	Up
																																										ENSMUSG00000078499|protein_coding|Rex2	1.36036	0.00630332	0.0365903	Up
																																										ENSMUSG00000018796|protein_coding|Acsl1	1.11568	0.00632518	0.0367021	Up
																																										ENSMUSG00000048779|protein_coding|P2ry6	-4.23929	0.00641692	NA	Down
																																										ENSMUSG00000079096|protein_coding|Gm6309	-3.03834	0.00642052	0.0371944	Down
																																										ENSMUSG00000047617|protein_coding|BC029214	1.15643	0.00644468	0.0372479	Up
																																										ENSMUSG00000000811|protein_coding|Txnrd3	2.09691	0.00644554	0.0372479	Up
																																										ENSMUSG00000079162|protein_coding|Trim43b	1.11741	0.00651199	0.03754	Up
																																										ENSMUSG00000056399|protein_coding|Prss34	-4.55552	0.00653582	NA	Down
																																										ENSMUSG00000037846|protein_coding|Rtkn2	3.07196	0.00654804	0.0376559	Up
																																										ENSMUSG00000037936|protein_coding|Scarb1	-1.20566	0.00664402	0.0380841	Down
																																										ENSMUSG00000039787|protein_coding|Cercam	-1.46578	0.00665248	0.0381172	Down
																																										ENSMUSG00000048120|protein_coding|Entpd1	-2.04951	0.00667624	0.038206	Down
																																										ENSMUSG00000018593|protein_coding|Sparc	-1.01995	0.00667877	0.038206	Down
																																										ENSMUSG00000087700|lincRNA|Gm15283	-4.72532	0.00670272	NA	Down
																																										ENSMUSG00000048772|protein_coding|Tmem53	1.81233	0.00676839	0.0386096	Up
																																										ENSMUSG00000027257|protein_coding|Pacsin3	1.48729	0.00677749	0.0386303	Up
																																										ENSMUSG00000092589|processed_transcript|Gm20466	-2.50601	0.0068298	0.0388036	Down
																																										ENSMUSG00000020154|protein_coding|Ptprb	-1.43191	0.00682981	0.0388036	Down
																																										ENSMUSG00000031309|protein_coding|Rps6ka3	1.24765	0.00685501	0.0389013	Up
																																										ENSMUSG00000000290|protein_coding|Itgb2	-2.41163	0.00685524	0.0389013	Down
																																										ENSMUSG00000041684|protein_coding|Bivm	-2.741	0.00686714	0.0389367	Down
																																										ENSMUSG00000029522|protein_coding|Pla2g1b	-2.56056	0.0068726	0.0389374	Down
																																										ENSMUSG00000078980|pseudogene|Gm2035	2.60356	0.00688345	0.0389833	Up
																																										ENSMUSG00000020889|protein_coding|Nr1d1	-1.21913	0.00691336	0.039137	Down
																																										ENSMUSG00000025911|protein_coding|Adhfe1	-3.67993	0.00700189	0.0395749	Down
																																										ENSMUSG00000047787|protein_coding|Flrt1	2.19652	0.00702756	0.0397042	Up
																																										ENSMUSG00000032198|protein_coding|Dock6	-1.24258	0.0070449	0.0397704	Down
																																										ENSMUSG00000026401|protein_coding|Daf2	-2.94176	0.00705239	0.039781	Down
																																										ENSMUSG00000091542|processed_transcript|Gm17167	-1.21333	0.00709427	0.0399791	Down
																																										ENSMUSG00000034854|protein_coding|F630110N24Rik	-1.48572	0.00709598	0.0399791	Down
																																										ENSMUSG00000051367|protein_coding|Six1	3.10597	0.00710871	0.0400349	Up
																																										ENSMUSG00000034520|protein_coding|Gjc1	2.94835	0.00711788	0.0400547	Up
																																										ENSMUSG00000044551|protein_coding|9930012K11Rik	1.48051	0.00721564	0.0405243	Up
																																										ENSMUSG00000060512|protein_coding|0610040J01Rik	1.33952	0.00722174	0.0405425	Up
																																										ENSMUSG00000057948|protein_coding|Unc13d	1.08622	0.00723662	0.0405939	Up
																																										ENSMUSG00000016200|protein_coding|Syt14	3.10026	0.0072774	0.0407903	Up
																																										ENSMUSG00000036966|protein_coding|Spryd3	-1.52752	0.00728853	0.0407939	Down
																																										ENSMUSG00000036568|protein_coding|BC032203	1.08294	0.00730916	0.0408874	Up
																																										ENSMUSG00000086054|processed_transcript|Gm13824	-1.73933	0.00734363	0.041064	Down
																																										ENSMUSG00000090486|protein_coding|BC035947	-3.72451	0.00735939	0.0411359	Down
																																										ENSMUSG00000024907|protein_coding|Gal	-2.10546	0.00736794	0.0411515	Down
																																										ENSMUSG00000002365|protein_coding|Snx9	1.43701	0.00739627	0.0412444	Up
																																										ENSMUSG00000060240|protein_coding|Cend1	3.94855	0.00750063	NA	Up
																																										ENSMUSG00000090659|protein_coding|Zfp493	1.50513	0.00751634	0.0417778	Up
																																										ENSMUSG00000087433|processed_transcript|Gm14167	-1.42056	0.0075172	0.0417778	Down
																																										ENSMUSG00000085825|lincRNA|A930038B10Rik	-2.06337	0.00751758	0.0417778	Down
																																										ENSMUSG00000061469|processed_transcript|Gm12569	-3.03374	0.00752534	0.041797	Down
																																										ENSMUSG00000041528|protein_coding|Rnf123	-1.79478	0.00752783	0.041797	Down
																																										ENSMUSG00000026646|protein_coding|Suv39h2	1.07553	0.00753838	0.0418392	Up
																																										ENSMUSG00000074655|protein_coding|Gm1527	-3.04853	0.00757011	0.0419989	Down
																																										ENSMUSG00000040998|protein_coding|Npnt	-3.06397	0.00758165	0.0420464	Down
																																										ENSMUSG00000057551|protein_coding|Zfp317	-1.19332	0.00762133	0.0422334	Down
																																										ENSMUSG00000081007|pseudogene|Gm11543	4.61606	0.00763076	0.0422691	Up
																																										ENSMUSG00000029001|protein_coding|Fbxo44	-1.40798	0.00765676	0.0423966	Down
																																										ENSMUSG00000041351|protein_coding|Rap1gap	-1.79866	0.00769357	0.0425339	Down
																																										ENSMUSG00000083977|pseudogene|Mageb8-ps	5.22444	0.00770868	NA	Up
																																										ENSMUSG00000009739|protein_coding|Pou6f1	-1.04068	0.0077732	0.0429238	Down
																																										ENSMUSG00000072115|protein_coding|Ang	-4.57354	0.00778865	0.042988	Down
																																										ENSMUSG00000048388|protein_coding|Fam171b	5.01529	0.00784944	NA	Up
																																										ENSMUSG00000038128|protein_coding|Camk4	1.46755	0.00787453	0.0433313	Up
																																										ENSMUSG00000035427|protein_coding|Mageb4	3.43304	0.00787861	0.043337	Up
																																										ENSMUSG00000030055|protein_coding|Rab43	1.87391	0.00788913	0.043378	Up
																																										ENSMUSG00000034035|protein_coding|Ccdc17	-2.30898	0.00793064	0.0435555	Down
																																										ENSMUSG00000004105|protein_coding|Angptl2	-2.69864	0.00796443	0.0437072	Down
																																										ENSMUSG00000041939|protein_coding|Mvk	-1.25224	0.00797143	0.0437287	Down
																																										ENSMUSG00000002058|protein_coding|Unc119	1.1609	0.00800332	0.0438696	Up
																																										ENSMUSG00000034903|protein_coding|Cobll1	-1.41245	0.00802949	0.043979	Down
																																										ENSMUSG00000091523|processed_transcript|AU040972	-2.76703	0.00803379	0.0439856	Down
																																										ENSMUSG00000000149|protein_coding|Gna12	1.37744	0.00804206	0.0439987	Up
																																										ENSMUSG00000028917|protein_coding|Plekhm2	1.45566	0.00804898	0.0439995	Up
																																										ENSMUSG00000091313|pseudogene|Fth-ps2	2.00241	0.00804993	0.0439995	Up
																																										ENSMUSG00000033444|protein_coding|Specc1l	-1.15328	0.00805187	0.0439995	Down
																																										ENSMUSG00000026204|protein_coding|Ptprn	1.36589	0.00809132	0.044147	Up
																																										ENSMUSG00000075610|protein_coding|Tmem92-ps	3.04923	0.00810905	0.0441907	Up
																																										ENSMUSG00000039410|protein_coding|Prdm16	-1.65059	0.00812283	0.0442336	Down
																																										ENSMUSG00000029319|protein_coding|Coq2	-1.31688	0.00813477	0.0442817	Down
																																										ENSMUSG00000046435|protein_coding|Gm13078	2.857	0.00814682	0.0443196	Up
																																										ENSMUSG00000070304|protein_coding|Scn2b	-1.60699	0.00814801	0.0443196	Down
																																										ENSMUSG00000058581|pseudogene|Gm5801	1.36346	0.00816166	0.0443599	Up
																																										ENSMUSG00000028834|protein_coding|Trim63	-2.06206	0.00822462	0.0446246	Down
																																										ENSMUSG00000048337|protein_coding|Ppyr1	-4.47286	0.00824225	NA	Down
																																										ENSMUSG00000083816|pseudogene|Gm13033	-1.26321	0.00826197	0.0447848	Down
																																										ENSMUSG00000029166|protein_coding|Mapre3	-1.65431	0.00826778	0.0447991	Down
																																										ENSMUSG00000013150|protein_coding|Gfod2	1.27766	0.00835721	0.0451455	Up
																																										ENSMUSG00000022661|protein_coding|Cd200	3.79346	0.00842783	NA	Up
																																										ENSMUSG00000061393|protein_coding|Acvr2b	-1.05166	0.0084621	0.0456251	Down
																																										ENSMUSG00000049728|protein_coding|Zfp668	1.11168	0.00847242	0.045646	Up
																																										ENSMUSG00000022564|protein_coding|Grina	-1.52272	0.00856386	0.0460161	Down
																																										ENSMUSG00000087023|lincRNA|1110020A21Rik	-1.83419	0.00860817	0.0461841	Down
																																										ENSMUSG00000083530|pseudogene|Gm13867	2.6729	0.00861577	0.0462074	Up
																																										ENSMUSG00000002083|protein_coding|Bbc3	-1.33235	0.00864901	0.0463681	Down
																																										ENSMUSG00000020289|protein_coding|Nprl3	-1.04561	0.00869801	0.0465427	Down
																																										ENSMUSG00000020275|protein_coding|Rel	1.41639	0.00876809	0.0468633	Up
																																										ENSMUSG00000078151|pseudogene|Gm12226	1.2578	0.00887387	0.047305	Up
																																										ENSMUSG00000049184|protein_coding|Purg	3.16181	0.0089259	0.047493	Up
																																										ENSMUSG00000055632|protein_coding|Hmcn2	-1.38002	0.00894283	0.0475296	Down
																																										ENSMUSG00000001750|protein_coding|Tcirg1	-1.10782	0.00907642	0.0480952	Down
																																										ENSMUSG00000054986|protein_coding|Sec14l3	-3.6124	0.00908775	0.0481232	Down
																																										ENSMUSG00000062646|protein_coding|Ganc	-1.1124	0.0090885	0.0481232	Down
																																										ENSMUSG00000027824|protein_coding|Vmn2r1	3.91208	0.00915711	0.0484322	Up
																																										ENSMUSG00000056370|protein_coding|Sftpb	2.067	0.00920092	0.0486275	Up
																																										ENSMUSG00000041836|protein_coding|Ptpre	3.42126	0.00921651	0.0486918	Up
																																										ENSMUSG00000021127|protein_coding|Zfp36l1	-1.73435	0.00923268	0.0487408	Down
																																										ENSMUSG00000041187|protein_coding|Prkd2	-1.24977	0.00923993	0.0487609	Down
																																										ENSMUSG00000029154|protein_coding|Cwh43	-1.45355	0.00925389	0.0488164	Down
																																										ENSMUSG00000026888|protein_coding|Grb14	-1.13252	0.00928759	0.0489339	Down
																																										ENSMUSG00000026730|protein_coding|Pter	1.21859	0.00928999	0.0489339	Up
																																										ENSMUSG00000048047|protein_coding|Zbtb33	2.00409	0.00933564	0.0490832	Up
																																										ENSMUSG00000024164|protein_coding|C3	-4.13251	0.00934754	0.0491275	Down
																																										ENSMUSG00000050954|protein_coding|Zfp169	4.85418	0.00937838	NA	Up
																																										ENSMUSG00000061878|protein_coding|Sphk1	1.24568	0.00948044	0.0497153	Up
																																										ENSMUSG00000066415|protein_coding|Msl2	1.1753	0.00951001	0.0498041	Up
																																										ENSMUSG00000017697|protein_coding|Ada	-1.1538	0.00953198	0.0498379	Down
																																										ENSMUSG00000051578|protein_coding|Cmtm4	1.05057	0.00967101	0.0504346	Up
																																										ENSMUSG00000037855|protein_coding|Zfp365	-3.23099	0.00971741	0.0506392	Down
																																										ENSMUSG00000022656|protein_coding|Pvrl3	1.54673	0.00973394	0.0507067	Up
																																										ENSMUSG00000075122|protein_coding|Cd80	-4.26059	0.00974403	NA	Down
																																										ENSMUSG00000001655|protein_coding|Hoxc13	-1.90817	0.0097564	0.0507491	Down
																																										ENSMUSG00000026817|protein_coding|Ak1	-1.53867	0.00978932	0.0508959	Down
																																										ENSMUSG00000085337|lincRNA|Gm15964	-3.06809	0.00986411	0.0512152	Down
																																										ENSMUSG00000017132|protein_coding|Cyth1	1.97132	0.00991373	0.0513828	Up
																																										ENSMUSG00000086236|lincRNA|5830418P13Rik	-1.74486	0.00991452	0.0513828	Down
																																										ENSMUSG00000092118|protein_coding|Fancf	1.84159	0.00997929	0.0516618	Up
																																										ENSMUSG00000024535|protein_coding|Snx24	1.59127	0.0100757	0.0521039	Up
																																										ENSMUSG00000057762|protein_coding|Gm6169	-1.07265	0.0100967	0.0521766	Down
																																										ENSMUSG00000062098|protein_coding|Btbd3	1.71747	0.0100972	0.0521766	Up
																																										ENSMUSG00000031805|protein_coding|Jak3	-1.96979	0.0101542	0.0524142	Down
																																										ENSMUSG00000084912|processed_transcript|Gm16078	-4.1182	0.010216	NA	Down
																																										ENSMUSG00000077575|snoRNA|SNORA3	-1.04733	0.0102568	0.0528281	Down
																																										ENSMUSG00000035561|protein_coding|Aldh1b1	2.33681	0.010279	0.0528774	Up
																																										ENSMUSG00000040274|protein_coding|Cdk6	-1.15676	0.0102813	0.0528774	Down
[truncated: 547 more rows]

## Sheet: Legend
Dataset EV1
DEGs in Ythdf KD embryos.
