# Supplementary material for: m6A reader Ythdf proteins control retrotransposon B2 repeat expression and safeguard early embryo development
Source: EMBO J. 2026 Mar 11;45(8):2494–522. doi: 10.1038/s44318-026-00728-w (PMC13083883; doi:10.1038/s44318-026-00728-w)
Supplement: Supplementary file 7 — Dataset EV2 [file 44318_2026_728_MOESM7_ESM.xlsx]

## Sheet: Dataset EV2
gene name	module name	class
ENSMUSG00000033793|protein_coding|Atp6v1h	M1-turquoise	Maternal RNA
ENSMUSG00000025938|protein_coding|Slco5a1	M34-darkmagenta	Maternal RNA
ENSMUSG00000025925|protein_coding|Terf1	M18-lightgreen	Maternal RNA
ENSMUSG00000060128|pseudogene|Gm10075	M65-yellow4	Maternal to MGA
ENSMUSG00000086151|protein_coding|Gm5698	M23-darkturquoise	2-cell transient
ENSMUSG00000087346|protein_coding|Gm5699	M23-darkturquoise	2-cell transient
ENSMUSG00000070960|pseudogene|Gm10307	M34-darkmagenta	Maternal RNA
ENSMUSG00000026134|protein_coding|Prim2	M120-coral4	Maternal RNA
ENSMUSG00000081402|pseudogene|Gm15455	M2-blue	MGA
ENSMUSG00000026131|protein_coding|Dst	M97-orangered1	Maternal RNA
ENSMUSG00000026127|protein_coding|Imp4	M136-powderblue	Major ZGA
ENSMUSG00000037509|protein_coding|Arhgef4	M0-grey	Maternal RNA
ENSMUSG00000045216|protein_coding|Hs6st1	M6-red	Maternal RNA
ENSMUSG00000037432|processed_transcript|Fer1l5	M0-grey	Maternal RNA
ENSMUSG00000037408|protein_coding|Cnnm4	M37-skyblue3	ZGA to MGA
ENSMUSG00000026113|protein_coding|Inpp4a	M34-darkmagenta	Maternal RNA
ENSMUSG00000026111|protein_coding|Unc50	M120-coral4	Maternal RNA
ENSMUSG00000037216|protein_coding|Lipt1	M34-darkmagenta	Maternal RNA
ENSMUSG00000026083|protein_coding|Eif5b	M120-coral4	Maternal RNA
ENSMUSG00000003134|protein_coding|Tbc1d8	M34-darkmagenta	Maternal RNA
ENSMUSG00000026048|protein_coding|Ercc5	M34-darkmagenta	Maternal RNA
ENSMUSG00000025986|protein_coding|Slc39a10	M120-coral4	Maternal RNA
ENSMUSG00000043629|protein_coding|1700019D03Rik	M6-red	Maternal RNA
ENSMUSG00000026097|protein_coding|Ormdl1	M36-yellowgreen	Maternal to LGA
ENSMUSG00000026095|protein_coding|Asnsd1	M72-indianred4	Minor ZGA
ENSMUSG00000073678|protein_coding|Pgap1	M34-darkmagenta	Maternal RNA
ENSMUSG00000038323|protein_coding|1700066M21Rik	M34-darkmagenta	Maternal RNA
ENSMUSG00000048495|protein_coding|1110034B05Rik	M34-darkmagenta	Maternal RNA
ENSMUSG00000026034|protein_coding|Clk1	M120-coral4	Maternal RNA
ENSMUSG00000026037|protein_coding|Orc2	M0-grey	Maternal RNA
ENSMUSG00000026028|protein_coding|Trak2	M59-darkseagreen4	Major ZGA
ENSMUSG00000041075|protein_coding|Fzd7	M0-grey	Maternal RNA
ENSMUSG00000026020|protein_coding|Nop58	M19-lightyellow	Maternal to MGA
ENSMUSG00000026019|protein_coding|Wdr12	M28-skyblue	Maternal to LGA
ENSMUSG00000046856|protein_coding|Gpr1	M34-darkmagenta	Maternal RNA
ENSMUSG00000070871|protein_coding|Ccnyl1	M34-darkmagenta	Maternal RNA
ENSMUSG00000055567|protein_coding|Unc80	M72-indianred4	Minor ZGA
ENSMUSG00000026192|protein_coding|Atic	M0-grey	Maternal RNA
ENSMUSG00000026193|protein_coding|Fn1	M6-red	Maternal RNA
ENSMUSG00000039354|protein_coding|Smarcal1	M34-darkmagenta	Maternal RNA
ENSMUSG00000026176|protein_coding|Ctdsp1	M60-coral1	Minor ZGA
ENSMUSG00000026174|protein_coding|Rqcd1	M0-grey	Maternal RNA
ENSMUSG00000026162|protein_coding|Nhej1	M110-salmon1	Minor ZGA
ENSMUSG00000026200|protein_coding|Glb1l	M5-green	Major ZGA
ENSMUSG00000026235|protein_coding|Epha4	M92-mediumpurple4	Others
ENSMUSG00000032883|protein_coding|Acsl3	M120-coral4	Maternal RNA
ENSMUSG00000026249|protein_coding|Serpine2	M34-darkmagenta	Maternal RNA
ENSMUSG00000004364|protein_coding|Cul3	M99-lightslateblue	Maternal to ZGA
ENSMUSG00000090637|protein_coding|Gm6189	M81-salmon2	MGA
ENSMUSG00000079465|protein_coding|Col4a3	M34-darkmagenta	Maternal RNA
ENSMUSG00000026150|protein_coding|Mff	M34-darkmagenta	Maternal RNA
ENSMUSG00000026159|protein_coding|Agfg1	M15-midnightblue	ZGA to MGA
ENSMUSG00000089716|pseudogene|Gm6264	M59-darkseagreen4	Major ZGA
ENSMUSG00000026234|protein_coding|Ncl	M0-grey	Maternal RNA
ENSMUSG00000026254|protein_coding|Eif4e2	M90-antiquewhite2	Others
ENSMUSG00000026259|protein_coding|Ngef	M15-midnightblue	ZGA to MGA
ENSMUSG00000026289|protein_coding|Atg16l1	M18-lightgreen	Maternal RNA
ENSMUSG00000079429|protein_coding|Heatr7b1	M97-orangered1	Maternal RNA
ENSMUSG00000034486|protein_coding|Gbx2	M34-darkmagenta	Maternal RNA
ENSMUSG00000026273|protein_coding|Mterfd2	M126-orangered	Maternal to MGA
ENSMUSG00000034066|protein_coding|Farp2	M34-darkmagenta	Maternal RNA
ENSMUSG00000026279|protein_coding|Thap4	M59-darkseagreen4	Major ZGA
ENSMUSG00000026280|protein_coding|Atg4b	M68-orangered3	MGA
ENSMUSG00000026374|protein_coding|Tsn	M28-skyblue	Maternal to LGA
ENSMUSG00000026377|protein_coding|Mki67ip	M24-darkgrey	MGA
ENSMUSG00000037015|pseudogene|Tmem185b	M14-cyan	MGA
ENSMUSG00000026347|protein_coding|Tmem163	M1-turquoise	Maternal RNA
ENSMUSG00000056211|protein_coding|R3hdm1	M120-coral4	Maternal RNA
ENSMUSG00000026355|protein_coding|Mcm6	M0-grey	Maternal RNA
ENSMUSG00000026399|protein_coding|Cd55	M34-darkmagenta	Maternal RNA
ENSMUSG00000026427|protein_coding|Eif2d	M3-brown	MGA
ENSMUSG00000055184|protein_coding|Fam72a	M97-orangered1	Maternal RNA
ENSMUSG00000026435|protein_coding|Slc45a3	M120-coral4	Maternal RNA
ENSMUSG00000042066|protein_coding|Tmcc2	M0-grey	Maternal RNA
ENSMUSG00000026439|protein_coding|Rbbp5	M120-coral4	Maternal RNA
ENSMUSG00000041577|protein_coding|Prelp	M34-darkmagenta	Maternal RNA
ENSMUSG00000042305|protein_coding|Tmem183a	M61-antiquewhite4	Minor ZGA
ENSMUSG00000062580|protein_coding|Timm17a	M14-cyan	MGA
ENSMUSG00000041483|protein_coding|Zfp281	M91-coral3	MGA
ENSMUSG00000006014|protein_coding|Prg4	M34-darkmagenta	Maternal RNA
ENSMUSG00000043019|protein_coding|Edem3	M120-coral4	Maternal RNA
ENSMUSG00000026478|protein_coding|Lamc1	M69-mediumpurple2	Maternal to LGA
ENSMUSG00000073538|protein_coding|E330020D12Rik	M60-coral1	Minor ZGA
ENSMUSG00000026473|protein_coding|Glul	M119-antiquewhite1	MGA
ENSMUSG00000056708|protein_coding|Ier5	M5-green	Major ZGA
ENSMUSG00000026466|protein_coding|Tor1aip1	M18-lightgreen	Maternal RNA
ENSMUSG00000057808|pseudogene|Gm10031	M34-darkmagenta	Maternal RNA
ENSMUSG00000049881|protein_coding|2810025M15Rik	M104-blueviolet	ZGA to LGA
ENSMUSG00000058267|protein_coding|Mrps14	M36-yellowgreen	Maternal to LGA
ENSMUSG00000043467|protein_coding|Zbtb37	M120-coral4	Maternal RNA
ENSMUSG00000040297|protein_coding|AI848100	M34-darkmagenta	Maternal RNA
ENSMUSG00000026698|protein_coding|Pigc	M72-indianred4	Minor ZGA
ENSMUSG00000091743|protein_coding|Gm5705	M34-darkmagenta	Maternal RNA
ENSMUSG00000041396|protein_coding|2810422O20Rik	M34-darkmagenta	Maternal RNA
ENSMUSG00000040918|protein_coding|Slc19a2	M77-darkviolet	Maternal to MGA
ENSMUSG00000026566|protein_coding|Mpzl1	M120-coral4	Maternal RNA
ENSMUSG00000040723|protein_coding|Rcsd1	M34-darkmagenta	Maternal RNA
ENSMUSG00000026565|protein_coding|Pou2f1	M1-turquoise	Maternal RNA
ENSMUSG00000040629|protein_coding|Mael	M120-coral4	Maternal RNA
ENSMUSG00000026558|protein_coding|Uck2	M0-grey	Maternal RNA
ENSMUSG00000013973|protein_coding|Dedd	M72-indianred4	Minor ZGA
ENSMUSG00000026641|protein_coding|Usf1	M24-darkgrey	MGA
ENSMUSG00000091993|protein_coding|B930036N10Rik	M34-darkmagenta	Maternal RNA
ENSMUSG00000003464|protein_coding|Pex19	M0-grey	Maternal RNA
ENSMUSG00000050229|protein_coding|Pigm	M120-coral4	Maternal RNA
ENSMUSG00000038949|protein_coding|Cnst	M0-grey	Maternal RNA
ENSMUSG00000010609|protein_coding|Psen2	M97-orangered1	Maternal RNA
ENSMUSG00000062169|protein_coding|Cnih4	M126-orangered	Maternal to MGA
ENSMUSG00000004880|protein_coding|Lbr	M19-lightyellow	Maternal to MGA
ENSMUSG00000038633|protein_coding|Degs1	M34-darkmagenta	Maternal RNA
ENSMUSG00000039384|protein_coding|Dusp10	M120-coral4	Maternal RNA
ENSMUSG00000026605|protein_coding|Cenpf	M97-orangered1	Maternal RNA
ENSMUSG00000010175|protein_coding|Prox1	M34-darkmagenta	Maternal RNA
ENSMUSG00000026628|protein_coding|Atf3	M34-darkmagenta	Maternal RNA
ENSMUSG00000026627|protein_coding|Tmem206	M97-orangered1	Maternal RNA
ENSMUSG00000037461|protein_coding|Ints7	M53-palevioletred3	MGA
ENSMUSG00000026622|protein_coding|Nek2	M136-powderblue	Major ZGA
ENSMUSG00000037434|protein_coding|Slc30a1	M0-grey	Maternal RNA
ENSMUSG00000016179|protein_coding|Camk1g	M34-darkmagenta	Maternal RNA
ENSMUSG00000049950|protein_coding|Rpp38	M19-lightyellow	Maternal to MGA
ENSMUSG00000026672|protein_coding|Optn	M45-darkorange2	ZGA to LGA
ENSMUSG00000039145|protein_coding|Camk1d	M34-darkmagenta	Maternal RNA
ENSMUSG00000025815|protein_coding|Dhtkd1	M24-darkgrey	MGA
ENSMUSG00000002107|protein_coding|Celf2	M34-darkmagenta	Maternal RNA
ENSMUSG00000015619|protein_coding|Gata3	M69-mediumpurple2	Maternal to LGA
ENSMUSG00000025781|protein_coding|Atp5c1	M98-mediumpurple1	LGA
ENSMUSG00000037262|protein_coding|Kin	M19-lightyellow	Maternal to MGA
ENSMUSG00000026770|protein_coding|Il2ra	M34-darkmagenta	Maternal RNA
ENSMUSG00000026767|protein_coding|Fam188a	M120-coral4	Maternal RNA
ENSMUSG00000026730|protein_coding|Pter	M97-orangered1	Maternal RNA
ENSMUSG00000026726|protein_coding|Cubn	M34-darkmagenta	Maternal RNA
ENSMUSG00000053702|protein_coding|Nebl	M34-darkmagenta	Maternal RNA
ENSMUSG00000013465|protein_coding|Cobra1	M19-lightyellow	Maternal to MGA
ENSMUSG00000026965|protein_coding|Anapc2	M45-darkorange2	ZGA to LGA
ENSMUSG00000015090|protein_coding|Ptgds	M74-darkolivegreen4	Maternal RNA
ENSMUSG00000036352|protein_coding|Ubac1	M72-indianred4	Minor ZGA
ENSMUSG00000026926|protein_coding|Pmpca	M3-brown	MGA
ENSMUSG00000036186|protein_coding|Fam69b	M1-turquoise	Maternal RNA
ENSMUSG00000015488|protein_coding|5930434B04Rik	M34-darkmagenta	Maternal RNA
ENSMUSG00000009621|protein_coding|Vav2	M19-lightyellow	Maternal to MGA
ENSMUSG00000035772|protein_coding|Mrps2	M45-darkorange2	ZGA to LGA
ENSMUSG00000026821|protein_coding|Ralgds	M120-coral4	Maternal RNA
ENSMUSG00000079502|protein_coding|1700101E01Rik	M72-indianred4	Minor ZGA
ENSMUSG00000039844|protein_coding|Rapgef1	M0-grey	Maternal RNA
ENSMUSG00000059316|protein_coding|Slc27a4	M81-salmon2	MGA
ENSMUSG00000039678|protein_coding|Tbc1d13	M97-orangered1	Maternal RNA
ENSMUSG00000007476|protein_coding|Lrrc8a	M18-lightgreen	Maternal RNA
ENSMUSG00000039515|protein_coding|Ppp2r4	M97-orangered1	Maternal RNA
ENSMUSG00000000194|protein_coding|Gpr107	M15-midnightblue	ZGA to MGA
ENSMUSG00000076441|protein_coding|Ass1	M50-thistle2	LGA
ENSMUSG00000026842|protein_coding|Abl1	M120-coral4	Maternal RNA
ENSMUSG00000039157|protein_coding|Fam102a	M97-orangered1	Maternal RNA
ENSMUSG00000026797|protein_coding|Stxbp1	M34-darkmagenta	Maternal RNA
ENSMUSG00000026864|protein_coding|Hspa5	M115-lavenderblush1	ZGA to LGA
ENSMUSG00000035949|protein_coding|Fbxw2	M136-powderblue	Major ZGA
ENSMUSG00000035778|protein_coding|Ggta1	M6-red	Maternal RNA
ENSMUSG00000026883|protein_coding|Dab2ip	M6-red	Maternal RNA
ENSMUSG00000026887|protein_coding|Mrrf	M120-coral4	Maternal RNA
ENSMUSG00000026750|protein_coding|Psmb7	M90-antiquewhite2	Others
ENSMUSG00000049252|protein_coding|Lrp1b	M34-darkmagenta	Maternal RNA
ENSMUSG00000069495|protein_coding|Epc2	M15-midnightblue	ZGA to MGA
ENSMUSG00000017144|protein_coding|Rnd3	M20-royalblue	ZGA to LGA
ENSMUSG00000084938|lincRNA|BB557941	M120-coral4	Maternal RNA
ENSMUSG00000026977|protein_coding|March7	M0-grey	Maternal RNA
ENSMUSG00000034903|protein_coding|Cobll1	M34-darkmagenta	Maternal RNA
ENSMUSG00000027035|protein_coding|Lass6	M1-turquoise	Maternal RNA
ENSMUSG00000070883|protein_coding|4930578N16Rik	M120-coral4	Maternal RNA
ENSMUSG00000068882|protein_coding|Ssb	M1-turquoise	Maternal RNA
ENSMUSG00000027111|protein_coding|Itga6	M6-red	Maternal RNA
ENSMUSG00000085427|processed_transcript|6430710C18Rik	M34-darkmagenta	Maternal RNA
ENSMUSG00000041777|protein_coding|Cir1	M120-coral4	Maternal RNA
ENSMUSG00000027001|protein_coding|Dusp19	M1-turquoise	Maternal RNA
ENSMUSG00000026999|protein_coding|Nup35	M120-coral4	Maternal RNA
ENSMUSG00000027076|protein_coding|Timm10	M3-brown	MGA
ENSMUSG00000027074|protein_coding|Slc43a3	M24-darkgrey	MGA
ENSMUSG00000033955|protein_coding|Tnks1bp1	M0-grey	Maternal RNA
ENSMUSG00000040549|protein_coding|Ckap5	M97-orangered1	Maternal RNA
ENSMUSG00000027244|protein_coding|Atg13	M85-lightpink3	ZGA to LGA
ENSMUSG00000040506|protein_coding|Ambra1	M97-orangered1	Maternal RNA
ENSMUSG00000040174|protein_coding|Alkbh3	M0-grey	Maternal RNA
ENSMUSG00000075015|protein_coding|Gm10801	M2-blue	MGA
ENSMUSG00000075014|protein_coding|Gm10800	M2-blue	MGA
ENSMUSG00000027184|protein_coding|Caprin1	M20-royalblue	ZGA to LGA
ENSMUSG00000027180|protein_coding|Fbxo3	M69-mediumpurple2	Maternal to LGA
ENSMUSG00000074994|protein_coding|Qser1	M34-darkmagenta	Maternal RNA
ENSMUSG00000027170|protein_coding|Eif3m	M12-tan	Continue activation
ENSMUSG00000087225|processed_transcript|Gm14014	M34-darkmagenta	Maternal RNA
ENSMUSG00000027160|protein_coding|Ccdc34	M6-red	Maternal RNA
ENSMUSG00000003604|protein_coding|Aven	M97-orangered1	Maternal RNA
ENSMUSG00000027349|protein_coding|Fam98b	M18-lightgreen	Maternal RNA
ENSMUSG00000040084|protein_coding|Bub1b	M1-turquoise	Maternal RNA
ENSMUSG00000027331|protein_coding|D2Ertd750e	M120-coral4	Maternal RNA
ENSMUSG00000027326|protein_coding|Casc5	M97-orangered1	Maternal RNA
ENSMUSG00000034032|protein_coding|Rpap1	M17-grey60	Maternal to LGA
ENSMUSG00000079103|protein_coding|Tgm7	M0-grey	Maternal RNA
ENSMUSG00000074890|protein_coding|Lcmt2	M19-lightyellow	Maternal to MGA
ENSMUSG00000027259|protein_coding|Adal	M45-darkorange2	ZGA to LGA
ENSMUSG00000033526|protein_coding|Ppip5k1	M80-thistle	ZGA to MGA
ENSMUSG00000084407|pseudogene|Gm14018	M34-darkmagenta	Maternal RNA
ENSMUSG00000027238|protein_coding|Frmd5	M34-darkmagenta	Maternal RNA
ENSMUSG00000081219|pseudogene|Bambi-ps1	M115-lavenderblush1	ZGA to LGA
ENSMUSG00000005802|protein_coding|Slc30a4	M1-turquoise	Maternal RNA
ENSMUSG00000035093|protein_coding|Secisbp2l	M34-darkmagenta	Maternal RNA
ENSMUSG00000027207|protein_coding|Galk2	M6-red	Maternal RNA
ENSMUSG00000001999|protein_coding|Blvra	M97-orangered1	Maternal RNA
ENSMUSG00000050468|protein_coding|Astl	M120-coral4	Maternal RNA
ENSMUSG00000027374|protein_coding|Mrps5	M28-skyblue	Maternal to LGA
ENSMUSG00000027378|protein_coding|Nphp1	M34-darkmagenta	Maternal RNA
ENSMUSG00000014353|protein_coding|Tmem87b	M127-mediumpurple	ZGA to MGA
ENSMUSG00000074804|pseudogene|AU015228	M59-darkseagreen4	Major ZGA
ENSMUSG00000027405|protein_coding|Nop56	M132-darkolivegreen1	Maternal to LGA
ENSMUSG00000060029|lincRNA|4930473A02Rik	M121-mistyrose	Major ZGA
ENSMUSG00000027312|protein_coding|Atrn	M120-coral4	Maternal RNA
ENSMUSG00000027330|protein_coding|Cdc25b	M61-antiquewhite4	Minor ZGA
ENSMUSG00000037514|protein_coding|Pank2	M97-orangered1	Maternal RNA
ENSMUSG00000048911|protein_coding|Rnf24	M120-coral4	Maternal RNA
ENSMUSG00000027340|protein_coding|Slc23a2	M120-coral4	Maternal RNA
ENSMUSG00000058793|protein_coding|Cds2	M36-yellowgreen	Maternal to LGA
ENSMUSG00000074783|processed_transcript|AU019990	M91-coral3	MGA
ENSMUSG00000027276|protein_coding|Jag1	M120-coral4	Maternal RNA
ENSMUSG00000027420|protein_coding|Bfsp1	M120-coral4	Maternal RNA
ENSMUSG00000015932|protein_coding|Dstn	M50-thistle2	LGA
ENSMUSG00000027422|protein_coding|Rrbp1	M81-salmon2	MGA
ENSMUSG00000027425|protein_coding|Csrp2bp	M120-coral4	Maternal RNA
ENSMUSG00000074749|protein_coding|Plk1s1	M120-coral4	Maternal RNA
ENSMUSG00000036992|protein_coding|Nxt1	M120-coral4	Maternal RNA
ENSMUSG00000068130|protein_coding|Zfp442	M34-darkmagenta	Maternal RNA
ENSMUSG00000033059|protein_coding|Pygb	M61-antiquewhite4	Minor ZGA
ENSMUSG00000032046|protein_coding|Abhd12	M97-orangered1	Maternal RNA
ENSMUSG00000027455|protein_coding|Nsfl1c	M98-mediumpurple1	LGA
ENSMUSG00000027457|protein_coding|Snph	M34-darkmagenta	Maternal RNA
ENSMUSG00000032869|protein_coding|Psmf1	M72-indianred4	Minor ZGA
ENSMUSG00000051413|protein_coding|Plagl2	M120-coral4	Maternal RNA
ENSMUSG00000042548|protein_coding|Asxl1	M0-grey	Maternal RNA
ENSMUSG00000027602|protein_coding|Map1lc3a	M0-grey	Maternal RNA
ENSMUSG00000038375|protein_coding|Trp53inp2	M97-orangered1	Maternal RNA
ENSMUSG00000038324|protein_coding|Trpc4ap	M120-coral4	Maternal RNA
ENSMUSG00000038312|protein_coding|Edem2	M34-darkmagenta	Maternal RNA
ENSMUSG00000074643|protein_coding|Cpne1	M120-coral4	Maternal RNA
ENSMUSG00000027618|protein_coding|Nfs1	M120-coral4	Maternal RNA
ENSMUSG00000027636|protein_coding|Sla2	M60-coral1	Minor ZGA
ENSMUSG00000027639|protein_coding|Samhd1	M120-coral4	Maternal RNA
ENSMUSG00000027642|protein_coding|Rpn2	M0-grey	Maternal RNA
ENSMUSG00000067787|protein_coding|Blcap	M0-grey	Maternal RNA
ENSMUSG00000035877|protein_coding|Zhx3	M120-coral4	Maternal RNA
ENSMUSG00000054457|lincRNA|9430021M05Rik	M34-darkmagenta	Maternal RNA
ENSMUSG00000017861|protein_coding|Mybl2	M97-orangered1	Maternal RNA
ENSMUSG00000035399|protein_coding|3230401D17Rik	M59-darkseagreen4	Major ZGA
ENSMUSG00000017707|protein_coding|Serinc3	M65-yellow4	Maternal to MGA
ENSMUSG00000054582|protein_coding|Pabpc1l	M34-darkmagenta	Maternal RNA
ENSMUSG00000076434|protein_coding|Wfdc3	M34-darkmagenta	Maternal RNA
ENSMUSG00000017299|protein_coding|Dnttip1	M59-darkseagreen4	Major ZGA
ENSMUSG00000045822|protein_coding|Zswim3	M120-coral4	Maternal RNA
ENSMUSG00000039804|protein_coding|Ncoa5	M120-coral4	Maternal RNA
ENSMUSG00000039621|protein_coding|Prex1	M1-turquoise	Maternal RNA
ENSMUSG00000017999|protein_coding|Ddx27	M48-darkslateblue	Major ZGA
ENSMUSG00000047030|protein_coding|Spata2	M136-powderblue	Major ZGA
ENSMUSG00000085596|processed_transcript|Gm11476	M34-darkmagenta	Maternal RNA
ENSMUSG00000027547|protein_coding|Sall4	M34-darkmagenta	Maternal RNA
ENSMUSG00000013523|protein_coding|Bcas1	M34-darkmagenta	Maternal RNA
ENSMUSG00000052033|protein_coding|Pfdn4	M1-turquoise	Maternal RNA
ENSMUSG00000027496|protein_coding|Aurka	M110-salmon1	Minor ZGA
ENSMUSG00000027519|protein_coding|Rab22a	M34-darkmagenta	Maternal RNA
ENSMUSG00000027522|protein_coding|Stx16	M45-darkorange2	ZGA to LGA
ENSMUSG00000016257|protein_coding|Slmo2	M38-plum1	Maternal to MGA
ENSMUSG00000078902|protein_coding|Gm14443	M81-salmon2	MGA
ENSMUSG00000060445|protein_coding|Sycp2	M120-coral4	Maternal RNA
ENSMUSG00000085704|lincRNA|4921531C22Rik	M99-lightslateblue	Maternal to ZGA
ENSMUSG00000039108|protein_coding|Lsm14b	M0-grey	Maternal RNA
ENSMUSG00000027566|protein_coding|Psma7	M28-skyblue	Maternal to LGA
ENSMUSG00000039086|protein_coding|Ss18l1	M34-darkmagenta	Maternal RNA
ENSMUSG00000039050|protein_coding|Osbpl2	M37-skyblue3	ZGA to MGA
ENSMUSG00000027570|protein_coding|Col9a3	M1-turquoise	Maternal RNA
ENSMUSG00000038914|protein_coding|Dido1	M97-orangered1	Maternal RNA
ENSMUSG00000027573|protein_coding|2310003C23Rik	M0-grey	Maternal RNA
ENSMUSG00000000826|protein_coding|Dnajc5	M120-coral4	Maternal RNA
ENSMUSG00000027589|protein_coding|Pcmtd2	M1-turquoise	Maternal RNA
ENSMUSG00000040374|protein_coding|Pxmp3	M17-grey60	Maternal to LGA
ENSMUSG00000040269|protein_coding|Mrps28	M28-skyblue	Maternal to LGA
ENSMUSG00000027562|protein_coding|Car2	M23-darkturquoise	2-cell transient
ENSMUSG00000027601|protein_coding|Mtfr1	M17-grey60	Maternal to LGA
ENSMUSG00000027615|protein_coding|Hps3	M34-darkmagenta	Maternal RNA
ENSMUSG00000019528|protein_coding|Gyg	M34-darkmagenta	Maternal RNA
ENSMUSG00000027698|protein_coding|Nceh1	M34-darkmagenta	Maternal RNA
ENSMUSG00000037652|protein_coding|Phc3	M92-mediumpurple4	Others
ENSMUSG00000085953|processed_transcript|Gm15496	M34-darkmagenta	Maternal RNA
ENSMUSG00000027671|protein_coding|Actl6a	M120-coral4	Maternal RNA
ENSMUSG00000037531|protein_coding|Mrpl47	M126-orangered	Maternal to MGA
ENSMUSG00000083388|pseudogene|Gm11550	M121-mistyrose	Major ZGA
ENSMUSG00000037211|protein_coding|Spry1	M34-darkmagenta	Maternal RNA
ENSMUSG00000044864|protein_coding|Ankrd50	M34-darkmagenta	Maternal RNA
ENSMUSG00000049940|protein_coding|Pgrmc2	M18-lightgreen	Maternal RNA
ENSMUSG00000027751|protein_coding|Fam48a	M115-lavenderblush1	ZGA to LGA
ENSMUSG00000056947|protein_coding|Mab21l1	M72-indianred4	Minor ZGA
ENSMUSG00000027805|protein_coding|Pfn2	M34-darkmagenta	Maternal RNA
ENSMUSG00000027806|protein_coding|Tsc22d2	M120-coral4	Maternal RNA
ENSMUSG00000036894|protein_coding|Rap2b	M6-red	Maternal RNA
ENSMUSG00000027828|protein_coding|Ssr3	M1-turquoise	Maternal RNA
ENSMUSG00000027775|protein_coding|Mfsd1	M28-skyblue	Maternal to LGA
ENSMUSG00000034349|protein_coding|Smc4	M34-darkmagenta	Maternal RNA
ENSMUSG00000027787|protein_coding|Nmd3	M120-coral4	Maternal RNA
ENSMUSG00000027834|protein_coding|Serpini1	M8-pink	Maternal to ZGA
ENSMUSG00000074513|protein_coding|Arfip1	M34-darkmagenta	Maternal RNA
ENSMUSG00000028076|protein_coding|Cd1d1	M34-darkmagenta	Maternal RNA
ENSMUSG00000041977|protein_coding|Arhgef11	M34-darkmagenta	Maternal RNA
ENSMUSG00000004885|protein_coding|Crabp2	M34-darkmagenta	Maternal RNA
ENSMUSG00000001419|protein_coding|Mef2d	M18-lightgreen	Maternal RNA
ENSMUSG00000001416|protein_coding|Cct3	M20-royalblue	ZGA to LGA
ENSMUSG00000001418|protein_coding|0610031J06Rik	M3-brown	MGA
ENSMUSG00000001415|protein_coding|Smg5	M14-cyan	MGA
ENSMUSG00000028063|protein_coding|Lmna	M97-orangered1	Maternal RNA
ENSMUSG00000041263|protein_coding|Rusc1	M37-skyblue3	ZGA to MGA
ENSMUSG00000059743|protein_coding|Fdps	M128-lightskyblue4	MGA
ENSMUSG00000042642|protein_coding|Flad1	M6-red	Maternal RNA
ENSMUSG00000027951|protein_coding|Adar	M120-coral4	Maternal RNA
ENSMUSG00000042390|protein_coding|Gatad2b	M120-coral4	Maternal RNA
ENSMUSG00000001017|protein_coding|2500003M10Rik	M116-green4	Minor ZGA
ENSMUSG00000078657|protein_coding|Crnn	M60-coral1	Minor ZGA
ENSMUSG00000028140|protein_coding|Mrpl9	M0-grey	Maternal RNA
ENSMUSG00000005774|protein_coding|Rfx5	M34-darkmagenta	Maternal RNA
ENSMUSG00000005625|protein_coding|Psmd4	M0-grey	Maternal RNA
ENSMUSG00000015711|protein_coding|Prune	M6-red	Maternal RNA
ENSMUSG00000015714|protein_coding|Lass2	M89-coral	Continue activation
ENSMUSG00000015697|protein_coding|Setdb1	M60-coral1	Minor ZGA
ENSMUSG00000038619|protein_coding|Ensa	M120-coral4	Maternal RNA
ENSMUSG00000028106|protein_coding|Rprd2	M97-orangered1	Maternal RNA
ENSMUSG00000038393|protein_coding|Txnip	M34-darkmagenta	Maternal RNA
ENSMUSG00000028102|protein_coding|Pex11b	M6-red	Maternal RNA
ENSMUSG00000028099|protein_coding|Polr3c	M59-darkseagreen4	Major ZGA
ENSMUSG00000080832|pseudogene|M6pr-ps	M116-green4	Minor ZGA
ENSMUSG00000027865|protein_coding|Gdap2	M54-navajowhite2	Others
ENSMUSG00000053957|lincRNA|Gm12474	M72-indianred4	Minor ZGA
ENSMUSG00000086564|protein_coding|Cd101	M72-indianred4	Minor ZGA
ENSMUSG00000033161|protein_coding|Atp1a1	M69-mediumpurple2	Maternal to LGA
ENSMUSG00000032913|protein_coding|Lrig2	M34-darkmagenta	Maternal RNA
ENSMUSG00000040774|protein_coding|Cept1	M1-turquoise	Maternal RNA
ENSMUSG00000048109|protein_coding|Rbm15	M97-orangered1	Maternal RNA
ENSMUSG00000014601|protein_coding|Fam40a	M97-orangered1	Maternal RNA
ENSMUSG00000027889|protein_coding|Ampd2	M97-orangered1	Maternal RNA
ENSMUSG00000048997|protein_coding|Atxn7l2	M0-grey	Maternal RNA
ENSMUSG00000068747|protein_coding|Sort1	M34-darkmagenta	Maternal RNA
ENSMUSG00000068739|protein_coding|Sars	M145-green3	Maternal to LGA
ENSMUSG00000049565|protein_coding|Aknad1	M34-darkmagenta	Maternal RNA
ENSMUSG00000033502|protein_coding|Cdc14a	M34-darkmagenta	Maternal RNA
ENSMUSG00000000340|protein_coding|Dbt	M0-grey	Maternal RNA
ENSMUSG00000039887|protein_coding|Alg14	M36-yellowgreen	Maternal to LGA
ENSMUSG00000039865|protein_coding|Slc44a3	M45-darkorange2	ZGA to LGA
ENSMUSG00000028127|protein_coding|Abcd3	M92-mediumpurple4	Others
ENSMUSG00000028125|protein_coding|Abca4	M34-darkmagenta	Maternal RNA
ENSMUSG00000039756|protein_coding|Dnttip2	M0-grey	Maternal RNA
ENSMUSG00000027978|protein_coding|Prss12	M72-indianred4	Minor ZGA
ENSMUSG00000092730|snoRNA|AC124005.1	M58-honeydew1	Major ZGA
ENSMUSG00000028024|protein_coding|Enpep	M69-mediumpurple2	Maternal to LGA
ENSMUSG00000027999|protein_coding|Pla2g12a	M38-plum1	Maternal to MGA
ENSMUSG00000050150|protein_coding|Nhedc1	M34-darkmagenta	Maternal RNA
ENSMUSG00000046818|protein_coding|Ddit4l	M0-grey	Maternal RNA
ENSMUSG00000091512|protein_coding|Lamtor3	M0-grey	Maternal RNA
ENSMUSG00000047674|protein_coding|Pdha2	M120-coral4	Maternal RNA
ENSMUSG00000052430|protein_coding|Bmpr1b	M34-darkmagenta	Maternal RNA
ENSMUSG00000040213|protein_coding|Ccbl2	M97-orangered1	Maternal RNA
ENSMUSG00000039068|protein_coding|Zzz3	M0-grey	Maternal RNA
ENSMUSG00000028201|protein_coding|Lhx8	M34-darkmagenta	Maternal RNA
ENSMUSG00000078365|protein_coding|Mos	M34-darkmagenta	Maternal RNA
ENSMUSG00000041216|protein_coding|Clvs1	M34-darkmagenta	Maternal RNA
ENSMUSG00000050550|pseudogene|Gm11868	M0-grey	Maternal RNA
ENSMUSG00000040387|protein_coding|Klhl32	M34-darkmagenta	Maternal RNA
ENSMUSG00000040128|protein_coding|Pnrc1	M120-coral4	Maternal RNA
ENSMUSG00000028405|protein_coding|Aco1	M17-grey60	Maternal to LGA
ENSMUSG00000036241|protein_coding|Ube2r2	M97-orangered1	Maternal RNA
ENSMUSG00000036078|protein_coding|Sigmar1	M15-midnightblue	ZGA to MGA
ENSMUSG00000028455|protein_coding|Stoml2	M126-orangered	Maternal to MGA
ENSMUSG00000028463|protein_coding|Car9	M72-indianred4	Minor ZGA
ENSMUSG00000028467|protein_coding|Gba2	M72-indianred4	Minor ZGA
ENSMUSG00000080916|pseudogene|Gm12463	M120-coral4	Maternal RNA
ENSMUSG00000048232|protein_coding|Fbxo10	M0-grey	Maternal RNA
ENSMUSG00000028322|protein_coding|Exosc3	M19-lightyellow	Maternal to MGA
ENSMUSG00000035572|protein_coding|Dcaf10	M136-powderblue	Major ZGA
ENSMUSG00000039774|protein_coding|Galnt12	M34-darkmagenta	Maternal RNA
ENSMUSG00000007613|protein_coding|Tgfbr1	M120-coral4	Maternal RNA
ENSMUSG00000039740|protein_coding|Alg2	M120-coral4	Maternal RNA
ENSMUSG00000053317|protein_coding|Sec61b	M1-turquoise	Maternal RNA
ENSMUSG00000028369|protein_coding|Svep1	M34-darkmagenta	Maternal RNA
ENSMUSG00000066152|protein_coding|Slc31a2	M34-darkmagenta	Maternal RNA
ENSMUSG00000028392|protein_coding|Bspry	M59-darkseagreen4	Major ZGA
ENSMUSG00000059810|protein_coding|Rgs3	M34-darkmagenta	Maternal RNA
ENSMUSG00000085627|pseudogene|Gm11222	M104-blueviolet	ZGA to LGA
ENSMUSG00000066141|protein_coding|Gm11232	M5-green	Major ZGA
ENSMUSG00000084910|lincRNA|C630043F03Rik	M34-darkmagenta	Maternal RNA
ENSMUSG00000048706|protein_coding|D4Bwg0951e	M1-turquoise	Maternal RNA
ENSMUSG00000038047|protein_coding|Haus6	M18-lightgreen	Maternal RNA
ENSMUSG00000038368|protein_coding|BC057079	M97-orangered1	Maternal RNA
ENSMUSG00000078480|pseudogene|Mrpl48-ps	M61-antiquewhite4	Minor ZGA
ENSMUSG00000070902|protein_coding|Zfp352	M81-salmon2	MGA
ENSMUSG00000028550|protein_coding|Atg4c	M45-darkorange2	ZGA to LGA
ENSMUSG00000069733|protein_coding|Ube2u	M18-lightgreen	Maternal RNA
ENSMUSG00000028527|protein_coding|Ak4	M145-green3	Maternal to LGA
ENSMUSG00000035069|protein_coding|Oma1	M1-turquoise	Maternal RNA
ENSMUSG00000043572|protein_coding|Pars2	M1-turquoise	Maternal RNA
ENSMUSG00000028618|protein_coding|Tmem59	M0-grey	Maternal RNA
ENSMUSG00000028614|protein_coding|Tmem48	M38-plum1	Maternal to MGA
ENSMUSG00000003411|protein_coding|Rab3b	M34-darkmagenta	Maternal RNA
ENSMUSG00000028559|protein_coding|Osbpl9	M120-coral4	Maternal RNA
ENSMUSG00000028555|protein_coding|Ttc39a	M60-coral1	Minor ZGA
ENSMUSG00000010517|protein_coding|Faf1	M0-grey	Maternal RNA
ENSMUSG00000066072|protein_coding|Cyp4a10	M34-darkmagenta	Maternal RNA
ENSMUSG00000028708|protein_coding|Mknk1	M120-coral4	Maternal RNA
ENSMUSG00000028706|protein_coding|Nsun4	M120-coral4	Maternal RNA
ENSMUSG00000028703|protein_coding|Lrrc41	M77-darkviolet	Maternal to MGA
ENSMUSG00000081459|pseudogene|Gm12952	M126-orangered	Maternal to MGA
ENSMUSG00000003810|protein_coding|Mast2	M120-coral4	Maternal RNA
ENSMUSG00000028688|protein_coding|Toe1	M3-brown	MGA
ENSMUSG00000033948|protein_coding|Zswim5	M0-grey	Maternal RNA
ENSMUSG00000046861|protein_coding|Hectd3	M0-grey	Maternal RNA
ENSMUSG00000028541|protein_coding|B4galt2	M34-darkmagenta	Maternal RNA
ENSMUSG00000033365|protein_coding|Ipo13	M110-salmon1	Minor ZGA
ENSMUSG00000033326|protein_coding|Kdm4a	M120-coral4	Maternal RNA
ENSMUSG00000033295|protein_coding|Ptprf	M6-red	Maternal RNA
ENSMUSG00000045268|protein_coding|Zfp691	M51-thistle1	1-cell transient
ENSMUSG00000048899|protein_coding|Rimkla	M120-coral4	Maternal RNA
ENSMUSG00000032998|protein_coding|Foxj3	M15-midnightblue	ZGA to MGA
ENSMUSG00000032870|protein_coding|Smap2	M127-mediumpurple	ZGA to MGA
ENSMUSG00000028656|protein_coding|Cap1	M90-antiquewhite2	Others
ENSMUSG00000028655|protein_coding|Mfsd2a	M0-grey	Maternal RNA
ENSMUSG00000011257|protein_coding|Pabpc4	M18-lightgreen	Maternal RNA
ENSMUSG00000028894|protein_coding|Inpp5b	M34-darkmagenta	Maternal RNA
ENSMUSG00000028869|protein_coding|Gnl2	M0-grey	Maternal RNA
ENSMUSG00000028863|protein_coding|Meaf6	M51-thistle1	1-cell transient
ENSMUSG00000028861|protein_coding|Mrps15	M138-tan3	Maternal to MGA
ENSMUSG00000050188|protein_coding|Lsm10	M0-grey	Maternal RNA
ENSMUSG00000043962|protein_coding|Thrap3	M65-yellow4	Maternal to MGA
ENSMUSG00000028847|protein_coding|Trappc3	M145-green3	Maternal to LGA
ENSMUSG00000042558|protein_coding|Adprhl2	M14-cyan	MGA
ENSMUSG00000028845|protein_coding|Tekt2	M48-darkslateblue	Major ZGA
ENSMUSG00000042477|protein_coding|Tcfap2e	M120-coral4	Maternal RNA
ENSMUSG00000043872|protein_coding|Zmym1	M34-darkmagenta	Maternal RNA
ENSMUSG00000042380|protein_coding|BC003266	M17-grey60	Maternal to LGA
ENSMUSG00000061894|protein_coding|Zscan20	M120-coral4	Maternal RNA
ENSMUSG00000040928|protein_coding|S100pbp	M2-blue	MGA
ENSMUSG00000040859|protein_coding|Bsdc1	M0-grey	Maternal RNA
ENSMUSG00000053730|protein_coding|Tmem39b	M97-orangered1	Maternal RNA
ENSMUSG00000028772|protein_coding|Zcchc17	M1-turquoise	Maternal RNA
ENSMUSG00000074088|protein_coding|Snrnp40	M110-salmon1	Minor ZGA
ENSMUSG00000028893|protein_coding|Sesn2	M2-blue	MGA
ENSMUSG00000028886|protein_coding|Eya3	M97-orangered1	Maternal RNA
ENSMUSG00000028884|protein_coding|Rpa2	M14-cyan	MGA
ENSMUSG00000088990|snoRNA|SCARNA1	M8-pink	Maternal to ZGA
ENSMUSG00000028865|protein_coding|Cd164l2	M120-coral4	Maternal RNA
ENSMUSG00000028857|protein_coding|Tmem222	M45-darkorange2	ZGA to LGA
ENSMUSG00000037622|protein_coding|Wdtc1	M127-mediumpurple	ZGA to MGA
ENSMUSG00000046694|protein_coding|Fam46b	M120-coral4	Maternal RNA
ENSMUSG00000028851|protein_coding|Nudc	M38-plum1	Maternal to MGA
ENSMUSG00000012117|protein_coding|Dhdds	M54-navajowhite2	Others
ENSMUSG00000028843|protein_coding|Sh3bgrl3	M45-darkorange2	ZGA to LGA
ENSMUSG00000028838|protein_coding|Extl1	M6-red	Maternal RNA
ENSMUSG00000037366|protein_coding|Pafah2	M17-grey60	Maternal to LGA
ENSMUSG00000046671|protein_coding|Fam54b	M15-midnightblue	ZGA to MGA
ENSMUSG00000028822|protein_coding|Tmem50a	M1-turquoise	Maternal RNA
ENSMUSG00000037242|protein_coding|Clic4	M20-royalblue	ZGA to LGA
ENSMUSG00000028801|protein_coding|4930555I21Rik	M72-indianred4	Minor ZGA
ENSMUSG00000062157|protein_coding|Il28ra	M74-darkolivegreen4	Maternal RNA
ENSMUSG00000037139|protein_coding|Myom3	M34-darkmagenta	Maternal RNA
ENSMUSG00000018983|protein_coding|E2f2	M120-coral4	Maternal RNA
ENSMUSG00000001604|protein_coding|Tcea3	M0-grey	Maternal RNA
ENSMUSG00000041241|protein_coding|Mul1	M110-salmon1	Minor ZGA
ENSMUSG00000041143|protein_coding|Tmco4	M115-lavenderblush1	ZGA to LGA
ENSMUSG00000050608|protein_coding|2310028O11Rik	M1-turquoise	Maternal RNA
ENSMUSG00000028745|protein_coding|Capzb	M12-tan	Continue activation
ENSMUSG00000028741|protein_coding|Mrto4	M14-cyan	MGA
ENSMUSG00000025330|protein_coding|Padi4	M72-indianred4	Minor ZGA
ENSMUSG00000040842|protein_coding|D4Ertd22e	M101-indianred3	ZGA to LGA
ENSMUSG00000041805|protein_coding|Pramel1	M46-brown4	2-cell transient
ENSMUSG00000066688|protein_coding|Gm13083	M99-lightslateblue	Maternal to ZGA
ENSMUSG00000066031|protein_coding|Gm13023	M120-coral4	Maternal RNA
ENSMUSG00000059218|protein_coding|Gm13084	M34-darkmagenta	Maternal RNA
ENSMUSG00000046262|protein_coding|C87977	M120-coral4	Maternal RNA
ENSMUSG00000066026|protein_coding|Dhrs3	M60-coral1	Minor ZGA
ENSMUSG00000066002|pseudogene|Gm13237	M65-yellow4	Maternal to MGA
ENSMUSG00000029020|protein_coding|Mfn2	M0-grey	Maternal RNA
ENSMUSG00000047719|protein_coding|Ubiad1	M97-orangered1	Maternal RNA
ENSMUSG00000028977|protein_coding|Casz1	M61-antiquewhite4	Minor ZGA
ENSMUSG00000028961|protein_coding|Pgd	M3-brown	MGA
ENSMUSG00000039936|protein_coding|Pik3cd	M97-orangered1	Maternal RNA
ENSMUSG00000028964|protein_coding|Park7	M85-lightpink3	ZGA to LGA
ENSMUSG00000028957|protein_coding|Per3	M34-darkmagenta	Maternal RNA
ENSMUSG00000028955|protein_coding|Vamp3	M0-grey	Maternal RNA
ENSMUSG00000039768|protein_coding|Dnajc11	M45-darkorange2	ZGA to LGA
ENSMUSG00000039713|protein_coding|Plekhg5	M54-navajowhite2	Others
ENSMUSG00000039662|protein_coding|Icmt	M120-coral4	Maternal RNA
ENSMUSG00000047613|protein_coding|A430005L14Rik	M0-grey	Maternal RNA
ENSMUSG00000029030|protein_coding|Tprgl	M97-orangered1	Maternal RNA
ENSMUSG00000046637|protein_coding|Ttc34	M34-darkmagenta	Maternal RNA
ENSMUSG00000029050|protein_coding|Ski	M120-coral4	Maternal RNA
ENSMUSG00000029073|protein_coding|Gltpd1	M15-midnightblue	ZGA to MGA
ENSMUSG00000073672|pseudogene|9930005F22Rik	M120-coral4	Maternal RNA
ENSMUSG00000078484|protein_coding|Klhl17	M61-antiquewhite4	Minor ZGA
ENSMUSG00000046798|protein_coding|Cldn12	M0-grey	Maternal RNA
ENSMUSG00000015653|protein_coding|Steap2	M34-darkmagenta	Maternal RNA
ENSMUSG00000028771|protein_coding|Ptpn12	M121-mistyrose	Major ZGA
ENSMUSG00000039883|protein_coding|Lrrc17	M34-darkmagenta	Maternal RNA
ENSMUSG00000028932|protein_coding|Psmc2	M98-mediumpurple1	LGA
ENSMUSG00000090197|pseudogene|Dnaja1-ps	M14-cyan	MGA
ENSMUSG00000028953|protein_coding|Abcf2	M136-powderblue	Major ZGA
ENSMUSG00000028945|protein_coding|Rheb	M0-grey	Maternal RNA
ENSMUSG00000038072|protein_coding|Galnt11	M34-darkmagenta	Maternal RNA
ENSMUSG00000039106|protein_coding|Htr5a	M34-darkmagenta	Maternal RNA
ENSMUSG00000045294|protein_coding|Insig1	M38-plum1	Maternal to MGA
ENSMUSG00000010721|protein_coding|Lmbr1	M6-red	Maternal RNA
ENSMUSG00000029131|protein_coding|Dnajb6	M19-lightyellow	Maternal to MGA
ENSMUSG00000038828|protein_coding|Tmem214	M72-indianred4	Minor ZGA
ENSMUSG00000006641|protein_coding|Slc5a6	M14-cyan	MGA
ENSMUSG00000029146|protein_coding|Snx17	M97-orangered1	Maternal RNA
ENSMUSG00000023452|protein_coding|Pisd	M85-lightpink3	ZGA to LGA
ENSMUSG00000037426|protein_coding|Depdc5	M0-grey	Maternal RNA
ENSMUSG00000037313|protein_coding|Tacc3	M97-orangered1	Maternal RNA
ENSMUSG00000079555|protein_coding|Haus3	M18-lightgreen	Maternal RNA
ENSMUSG00000037235|protein_coding|Mxd4	M120-coral4	Maternal RNA
ENSMUSG00000054520|protein_coding|Sh3bp2	M34-darkmagenta	Maternal RNA
ENSMUSG00000029106|protein_coding|Add1	M6-red	Maternal RNA
ENSMUSG00000036693|protein_coding|Nop14	M138-tan3	Maternal to MGA
ENSMUSG00000029198|protein_coding|Grpel1	M12-tan	Continue activation
ENSMUSG00000029190|protein_coding|D5Ertd579e	M34-darkmagenta	Maternal RNA
ENSMUSG00000039474|protein_coding|Wfs1	M0-grey	Maternal RNA
ENSMUSG00000029125|protein_coding|Stx18	M72-indianred4	Minor ZGA
ENSMUSG00000067367|protein_coding|Lyar	M18-lightgreen	Maternal RNA
ENSMUSG00000067365|protein_coding|Tmem128	M126-orangered	Maternal to MGA
ENSMUSG00000005107|protein_coding|Slc2a9	M1-turquoise	Maternal RNA
ENSMUSG00000046985|protein_coding|Tapt1	M38-plum1	Maternal to MGA
ENSMUSG00000015880|protein_coding|Ncapg	M34-darkmagenta	Maternal RNA
ENSMUSG00000039156|protein_coding|Stim2	M1-turquoise	Maternal RNA
ENSMUSG00000060512|protein_coding|0610040J01Rik	M120-coral4	Maternal RNA
ENSMUSG00000029204|protein_coding|Rhoh	M34-darkmagenta	Maternal RNA
ENSMUSG00000029209|protein_coding|Gnpda2	M34-darkmagenta	Maternal RNA
ENSMUSG00000063935|protein_coding|Zar1	M34-darkmagenta	Maternal RNA
ENSMUSG00000060204|protein_coding|Gm5868	M34-darkmagenta	Maternal RNA
ENSMUSG00000029219|protein_coding|Slc10a4	M34-darkmagenta	Maternal RNA
ENSMUSG00000051674|protein_coding|Dcun1d4	M34-darkmagenta	Maternal RNA
ENSMUSG00000054814|protein_coding|Usp46	M34-darkmagenta	Maternal RNA
ENSMUSG00000037605|protein_coding|Lphn3	M34-darkmagenta	Maternal RNA
ENSMUSG00000029253|protein_coding|Cenpc1	M65-yellow4	Maternal to MGA
ENSMUSG00000084111|pseudogene|Gm15710	M3-brown	MGA
ENSMUSG00000029413|protein_coding|Naaa	M0-grey	Maternal RNA
ENSMUSG00000047963|protein_coding|Stbd1	M34-darkmagenta	Maternal RNA
ENSMUSG00000029381|protein_coding|Shroom3	M6-red	Maternal RNA
ENSMUSG00000058013|protein_coding|Sept11	M97-orangered1	Maternal RNA
ENSMUSG00000053208|pseudogene|Kat2b-ps	M5-green	Major ZGA
ENSMUSG00000073509|protein_coding|Gm3176	M23-darkturquoise	2-cell transient
ENSMUSG00000070677|protein_coding|D5Ertd577e	M127-mediumpurple	ZGA to MGA
ENSMUSG00000055725|protein_coding|Paqr3	M34-darkmagenta	Maternal RNA
ENSMUSG00000000568|protein_coding|Hnrnpd	M15-midnightblue	ZGA to MGA
ENSMUSG00000029314|protein_coding|Agpat9	M3-brown	MGA
ENSMUSG00000029321|protein_coding|Slc10a6	M120-coral4	Maternal RNA
ENSMUSG00000029313|protein_coding|Aff1	M59-darkseagreen4	Major ZGA
ENSMUSG00000033773|protein_coding|Rpap2	M92-mediumpurple4	Others
ENSMUSG00000063406|protein_coding|Tmed5	M91-coral3	MGA
ENSMUSG00000029491|protein_coding|Pde6b	M34-darkmagenta	Maternal RNA
ENSMUSG00000050856|protein_coding|Atp5k	M98-mediumpurple1	LGA
ENSMUSG00000033623|protein_coding|Pcgf3	M34-darkmagenta	Maternal RNA
ENSMUSG00000029501|protein_coding|Ankle2	M120-coral4	Maternal RNA
ENSMUSG00000029504|protein_coding|Ddx51	M59-darkseagreen4	Major ZGA
ENSMUSG00000043510|protein_coding|Hscb	M6-red	Maternal RNA
ENSMUSG00000029345|protein_coding|Tfip11	M136-powderblue	Major ZGA
ENSMUSG00000051339|protein_coding|2900026A02Rik	M120-coral4	Maternal RNA
ENSMUSG00000042216|protein_coding|Sgsm1	M34-darkmagenta	Maternal RNA
ENSMUSG00000004530|protein_coding|Coro1c	M12-tan	Continue activation
ENSMUSG00000042010|protein_coding|Acacb	M61-antiquewhite4	Minor ZGA
ENSMUSG00000041827|protein_coding|Oasl1	M34-darkmagenta	Maternal RNA
ENSMUSG00000048578|protein_coding|Mlec	M97-orangered1	Maternal RNA
ENSMUSG00000009013|protein_coding|Dynll1	M58-honeydew1	Major ZGA
ENSMUSG00000029538|protein_coding|Srsf9	M24-darkgrey	MGA
ENSMUSG00000041638|protein_coding|Gcn1l1	M1-turquoise	Maternal RNA
ENSMUSG00000029516|protein_coding|Cit	M1-turquoise	Maternal RNA
ENSMUSG00000029513|protein_coding|Prkab1	M34-darkmagenta	Maternal RNA
ENSMUSG00000043913|protein_coding|Ccdc60	M72-indianred4	Minor ZGA
ENSMUSG00000032898|protein_coding|Fbxo21	M1-turquoise	Maternal RNA
ENSMUSG00000032867|protein_coding|Fbxw8	M97-orangered1	Maternal RNA
ENSMUSG00000032850|protein_coding|Rnft2	M60-coral1	Minor ZGA
ENSMUSG00000032840|protein_coding|2410131K14Rik	M72-indianred4	Minor ZGA
ENSMUSG00000053765|protein_coding|Oas1f	M34-darkmagenta	Maternal RNA
ENSMUSG00000064841|snoRNA|SNORA42	M65-yellow4	Maternal to MGA
ENSMUSG00000029455|protein_coding|Aldh2	M97-orangered1	Maternal RNA
ENSMUSG00000064267|protein_coding|Hvcn1	M34-darkmagenta	Maternal RNA
ENSMUSG00000038593|protein_coding|Tctn1	M34-darkmagenta	Maternal RNA
ENSMUSG00000029462|protein_coding|Vps29	M28-skyblue	Maternal to LGA
ENSMUSG00000029472|protein_coding|Anapc5	M0-grey	Maternal RNA
ENSMUSG00000023106|protein_coding|Denr	M119-antiquewhite1	MGA
ENSMUSG00000029392|protein_coding|Rilpl1	M120-coral4	Maternal RNA
ENSMUSG00000029389|protein_coding|Ddx55	M38-plum1	Maternal to MGA
ENSMUSG00000037979|protein_coding|Ccdc92	M120-coral4	Maternal RNA
ENSMUSG00000025532|protein_coding|Crcp	M14-cyan	MGA
ENSMUSG00000056310|protein_coding|Tyw1	M72-indianred4	Minor ZGA
ENSMUSG00000015944|protein_coding|Gatsl2	M120-coral4	Maternal RNA
ENSMUSG00000063146|protein_coding|Clip2	M120-coral4	Maternal RNA
ENSMUSG00000040731|protein_coding|Eif4h	M14-cyan	MGA
ENSMUSG00000040557|protein_coding|Wbscr27	M90-antiquewhite2	Others
ENSMUSG00000040532|protein_coding|Abhd11	M1-turquoise	Maternal RNA
ENSMUSG00000005373|protein_coding|Mlxipl	M120-coral4	Maternal RNA
ENSMUSG00000005514|protein_coding|Por	M19-lightyellow	Maternal to MGA
ENSMUSG00000019179|protein_coding|Mdh2	M3-brown	MGA
ENSMUSG00000004947|protein_coding|Dtx2	M0-grey	Maternal RNA
ENSMUSG00000039754|protein_coding|Alkbh4	M0-grey	Maternal RNA
ENSMUSG00000039737|protein_coding|Prkrip1	M38-plum1	Maternal to MGA
ENSMUSG00000037344|protein_coding|Slc12a9	M34-darkmagenta	Maternal RNA
ENSMUSG00000029710|protein_coding|Ephb4	M60-coral1	Minor ZGA
ENSMUSG00000029720|protein_coding|Lrch4	M34-darkmagenta	Maternal RNA
ENSMUSG00000029726|protein_coding|Mepce	M120-coral4	Maternal RNA
ENSMUSG00000075591|protein_coding|Gm10874	M0-grey	Maternal RNA
ENSMUSG00000036817|protein_coding|Sun1	M138-tan3	Maternal to MGA
ENSMUSG00000045438|protein_coding|Cox19	M28-skyblue	Maternal to LGA
ENSMUSG00000053581|protein_coding|Zfand2a	M18-lightgreen	Maternal RNA
ENSMUSG00000029560|protein_coding|Snx8	M38-plum1	Maternal to MGA
ENSMUSG00000056076|protein_coding|Eif3b	M14-cyan	MGA
ENSMUSG00000036565|protein_coding|Ttyh3	M34-darkmagenta	Maternal RNA
ENSMUSG00000066640|protein_coding|Fbxl18	M0-grey	Maternal RNA
ENSMUSG00000029580|protein_coding|Actb	M71-lightcoral	Continue activation
ENSMUSG00000045078|protein_coding|Rnf216	M54-navajowhite2	Others
ENSMUSG00000090981|protein_coding|Olfr718-ps1	M72-indianred4	Minor ZGA
ENSMUSG00000079111|protein_coding|Kdelr2	M1-turquoise	Maternal RNA
ENSMUSG00000018001|protein_coding|Cyth3	M34-darkmagenta	Maternal RNA
ENSMUSG00000029613|protein_coding|Eif2ak1	M120-coral4	Maternal RNA
ENSMUSG00000029621|protein_coding|Arpc1a	M119-antiquewhite1	MGA
ENSMUSG00000029623|protein_coding|Pdap1	M34-darkmagenta	Maternal RNA
ENSMUSG00000029625|protein_coding|Cpsf4	M81-salmon2	MGA
ENSMUSG00000093077|miRNA|AC113316.1	M0-grey	Maternal RNA
ENSMUSG00000029640|protein_coding|Usp12	M110-salmon1	Minor ZGA
ENSMUSG00000029641|protein_coding|Rasl11a	M24-darkgrey	MGA
ENSMUSG00000016520|protein_coding|Lnx2	M60-coral1	Minor ZGA
ENSMUSG00000075543|protein_coding|Prhoxnb	M72-indianred4	Minor ZGA
ENSMUSG00000056602|protein_coding|Fry	M34-darkmagenta	Maternal RNA
ENSMUSG00000056586|protein_coding|Zar1l	M34-darkmagenta	Maternal RNA
ENSMUSG00000061762|protein_coding|Tac1	M72-indianred4	Minor ZGA
ENSMUSG00000029569|protein_coding|Tmem168	M34-darkmagenta	Maternal RNA
ENSMUSG00000017978|protein_coding|Cadps2	M34-darkmagenta	Maternal RNA
ENSMUSG00000029676|protein_coding|Pot1a	M34-darkmagenta	Maternal RNA
ENSMUSG00000029708|protein_coding|Gcc1	M72-indianred4	Minor ZGA
ENSMUSG00000001424|protein_coding|Snd1	M6-red	Maternal RNA
ENSMUSG00000029701|protein_coding|Rbm28	M127-mediumpurple	ZGA to MGA
ENSMUSG00000004285|protein_coding|Atp6v1f	M80-thistle	ZGA to MGA
ENSMUSG00000029772|protein_coding|Ahcyl2	M97-orangered1	Maternal RNA
ENSMUSG00000058440|protein_coding|Nrf1	M0-grey	Maternal RNA
ENSMUSG00000039130|protein_coding|Zc3hc1	M0-grey	Maternal RNA
ENSMUSG00000029775|protein_coding|Klhdc10	M97-orangered1	Maternal RNA
ENSMUSG00000029782|protein_coding|Tmem209	M34-darkmagenta	Maternal RNA
ENSMUSG00000054446|protein_coding|Cpa1	M34-darkmagenta	Maternal RNA
ENSMUSG00000029765|protein_coding|Plxna4	M34-darkmagenta	Maternal RNA
ENSMUSG00000038871|protein_coding|Bpgm	M34-darkmagenta	Maternal RNA
ENSMUSG00000029830|protein_coding|Svopl	M34-darkmagenta	Maternal RNA
ENSMUSG00000019689|protein_coding|1110001J03Rik	M1-turquoise	Maternal RNA
ENSMUSG00000029922|protein_coding|Mkrn1	M71-lightcoral	Continue activation
ENSMUSG00000029869|protein_coding|Ephb6	M69-mediumpurple2	Maternal to LGA
ENSMUSG00000062519|protein_coding|Zfp398	M34-darkmagenta	Maternal RNA
ENSMUSG00000052751|protein_coding|Repin1	M34-darkmagenta	Maternal RNA
ENSMUSG00000029810|protein_coding|Tmem176b	M72-indianred4	Minor ZGA
ENSMUSG00000029816|protein_coding|Gpnmb	M34-darkmagenta	Maternal RNA
ENSMUSG00000023403|protein_coding|Stk31	M34-darkmagenta	Maternal RNA
ENSMUSG00000029821|protein_coding|Dfna5	M6-red	Maternal RNA
ENSMUSG00000085412|processed_transcript|Gm15055	M34-darkmagenta	Maternal RNA
ENSMUSG00000005503|protein_coding|Evx1	M34-darkmagenta	Maternal RNA
ENSMUSG00000043496|protein_coding|Tril	M1-turquoise	Maternal RNA
ENSMUSG00000038074|protein_coding|Fkbp14	M34-darkmagenta	Maternal RNA
ENSMUSG00000058446|protein_coding|Znrf2	M1-turquoise	Maternal RNA
ENSMUSG00000029777|protein_coding|Gars	M51-thistle1	1-cell transient
ENSMUSG00000091625|protein_coding|Lsm5	M28-skyblue	Maternal to LGA
ENSMUSG00000043162|protein_coding|Pigy	M72-indianred4	Minor ZGA
ENSMUSG00000018341|protein_coding|Il12rb2	M34-darkmagenta	Maternal RNA
ENSMUSG00000049093|protein_coding|Il23r	M34-darkmagenta	Maternal RNA
ENSMUSG00000073018|protein_coding|Gm1070	M120-coral4	Maternal RNA
ENSMUSG00000056091|protein_coding|St3gal5	M34-darkmagenta	Maternal RNA
ENSMUSG00000056305|protein_coding|Usp39	M59-darkseagreen4	Major ZGA
ENSMUSG00000055912|protein_coding|Tmem150a	M69-mediumpurple2	Maternal to LGA
ENSMUSG00000055850|protein_coding|Rnf181	M72-indianred4	Minor ZGA
ENSMUSG00000050732|protein_coding|Vamp8	M37-skyblue3	ZGA to MGA
ENSMUSG00000030041|protein_coding|D6Mm5e	M6-red	Maternal RNA
ENSMUSG00000043131|protein_coding|Mob1a	M0-grey	Maternal RNA
ENSMUSG00000034832|protein_coding|Tet3	M120-coral4	Maternal RNA
ENSMUSG00000014554|protein_coding|Dguok	M1-turquoise	Maternal RNA
ENSMUSG00000014748|protein_coding|Tex261	M97-orangered1	Maternal RNA
ENSMUSG00000045896|protein_coding|Paip2b	M60-coral1	Minor ZGA
ENSMUSG00000051343|protein_coding|Rab11fip5	M91-coral3	MGA
ENSMUSG00000033706|protein_coding|Smyd5	M3-brown	MGA
ENSMUSG00000063810|protein_coding|Alms1	M97-orangered1	Maternal RNA
ENSMUSG00000033634|protein_coding|Cml2	M2-blue	MGA
ENSMUSG00000029998|protein_coding|Pcyox1	M97-orangered1	Maternal RNA
ENSMUSG00000001157|protein_coding|Gmcl1	M34-darkmagenta	Maternal RNA
ENSMUSG00000057230|protein_coding|Aak1	M0-grey	Maternal RNA
ENSMUSG00000030051|protein_coding|Aplf	M34-darkmagenta	Maternal RNA
ENSMUSG00000030057|protein_coding|Cnbp	M0-grey	Maternal RNA
ENSMUSG00000002871|protein_coding|Tpra1	M1-turquoise	Maternal RNA
ENSMUSG00000055403|protein_coding|4933427D06Rik	M120-coral4	Maternal RNA
ENSMUSG00000030084|protein_coding|Plxna1	M97-orangered1	Maternal RNA
ENSMUSG00000030020|protein_coding|Prickle2	M34-darkmagenta	Maternal RNA
ENSMUSG00000085308|lincRNA|Gm16748	M51-thistle1	1-cell transient
ENSMUSG00000030074|protein_coding|Gxylt2	M72-indianred4	Minor ZGA
ENSMUSG00000030077|protein_coding|Chl1	M34-darkmagenta	Maternal RNA
ENSMUSG00000034639|protein_coding|Setmar	M72-indianred4	Minor ZGA
ENSMUSG00000030101|protein_coding|Sumf1	M0-grey	Maternal RNA
ENSMUSG00000043024|pseudogene|Gm16433	M120-coral4	Maternal RNA
ENSMUSG00000030103|protein_coding|Bhlhe40	M61-antiquewhite4	Minor ZGA
ENSMUSG00000030105|protein_coding|Arl8b	M19-lightyellow	Maternal to MGA
ENSMUSG00000030254|protein_coding|Rad18	M0-grey	Maternal RNA
ENSMUSG00000034023|protein_coding|Fancd2	M1-turquoise	Maternal RNA
ENSMUSG00000030323|protein_coding|Ift122	M34-darkmagenta	Maternal RNA
ENSMUSG00000042279|protein_coding|H1foo	M34-darkmagenta	Maternal RNA
ENSMUSG00000030019|protein_coding|Fbxl14	M0-grey	Maternal RNA
ENSMUSG00000041377|protein_coding|Ninj2	M34-darkmagenta	Maternal RNA
ENSMUSG00000019210|protein_coding|Atp6v1e1	M0-grey	Maternal RNA
ENSMUSG00000030108|protein_coding|Slc6a13	M101-indianred3	ZGA to LGA
ENSMUSG00000007458|protein_coding|M6pr	M85-lightpink3	ZGA to LGA
ENSMUSG00000030327|protein_coding|Necap1	M14-cyan	MGA
ENSMUSG00000023456|protein_coding|Tpi1	M61-antiquewhite4	Minor ZGA
ENSMUSG00000030127|protein_coding|Cops7a	M12-tan	Continue activation
ENSMUSG00000030342|protein_coding|Cd9	M71-lightcoral	Continue activation
ENSMUSG00000030347|protein_coding|D6Wsu163e	M15-midnightblue	ZGA to MGA
ENSMUSG00000037997|protein_coding|Parp11	M34-darkmagenta	Maternal RNA
ENSMUSG00000030352|protein_coding|Tspan9	M0-grey	Maternal RNA
ENSMUSG00000001517|protein_coding|Foxm1	M120-coral4	Maternal RNA
ENSMUSG00000030357|protein_coding|Fkbp4	M3-brown	MGA
ENSMUSG00000030161|protein_coding|Gabarapl1	M72-indianred4	Minor ZGA
ENSMUSG00000032718|protein_coding|Mansc1	M34-darkmagenta	Maternal RNA
ENSMUSG00000032641|protein_coding|Gpr19	M6-red	Maternal RNA
ENSMUSG00000030223|protein_coding|Ptpro	M34-darkmagenta	Maternal RNA
ENSMUSG00000030225|protein_coding|Dera	M1-turquoise	Maternal RNA
ENSMUSG00000041741|protein_coding|Pde3a	M34-darkmagenta	Maternal RNA
ENSMUSG00000084927|protein_coding|Gm5724	M34-darkmagenta	Maternal RNA
ENSMUSG00000063975|protein_coding|Slco1a5	M34-darkmagenta	Maternal RNA
ENSMUSG00000030275|protein_coding|Etnk1	M19-lightyellow	Maternal to MGA
ENSMUSG00000030268|protein_coding|Bcat1	M128-lightskyblue4	MGA
ENSMUSG00000040112|protein_coding|Mrps35	M45-darkorange2	ZGA to LGA
ENSMUSG00000085600|processed_transcript|E330012B07Rik	M34-darkmagenta	Maternal RNA
ENSMUSG00000030301|protein_coding|Ccdc91	M0-grey	Maternal RNA
ENSMUSG00000030304|protein_coding|Ergic2	M92-mediumpurple4	Others
ENSMUSG00000030306|protein_coding|Tmtc1	M34-darkmagenta	Maternal RNA
ENSMUSG00000035632|protein_coding|Cnot3	M34-darkmagenta	Maternal RNA
ENSMUSG00000035596|protein_coding|Mboat7	M18-lightgreen	Maternal RNA
ENSMUSG00000035545|protein_coding|Leng8	M59-darkseagreen4	Major ZGA
ENSMUSG00000074406|protein_coding|Zfp628	M60-coral1	Minor ZGA
ENSMUSG00000035285|protein_coding|Nat14	M34-darkmagenta	Maternal RNA
ENSMUSG00000061374|protein_coding|Fiz1	M59-darkseagreen4	Major ZGA
ENSMUSG00000048398|protein_coding|Gm5065	M34-darkmagenta	Maternal RNA
ENSMUSG00000055150|protein_coding|Zfp78	M72-indianred4	Minor ZGA
ENSMUSG00000070837|protein_coding|Aurkc	M120-coral4	Maternal RNA
ENSMUSG00000090714|protein_coding|Zscan4d	M23-darkturquoise	2-cell transient
ENSMUSG00000005566|protein_coding|Trim28	M28-skyblue	Maternal to LGA
ENSMUSG00000056394|protein_coding|Lig1	M1-turquoise	Maternal RNA
ENSMUSG00000055942|protein_coding|Gm4745	M34-darkmagenta	Maternal RNA
ENSMUSG00000006024|protein_coding|Napa	M90-antiquewhite2	Others
ENSMUSG00000059273|protein_coding|Zc3h4	M97-orangered1	Maternal RNA
ENSMUSG00000058230|protein_coding|Grlf1	M92-mediumpurple4	Others
ENSMUSG00000004328|protein_coding|Hif3a	M34-darkmagenta	Maternal RNA
ENSMUSG00000004540|protein_coding|Psg17	M34-darkmagenta	Maternal RNA
ENSMUSG00000050428|protein_coding|Fbxo46	M97-orangered1	Maternal RNA
ENSMUSG00000047649|protein_coding|Cd3eap	M99-lightslateblue	Maternal to ZGA
ENSMUSG00000040734|protein_coding|Ppp1r13l	M97-orangered1	Maternal RNA
ENSMUSG00000044709|protein_coding|Gemin7	M97-orangered1	Maternal RNA
ENSMUSG00000087598|protein_coding|Zfp111	M34-darkmagenta	Maternal RNA
ENSMUSG00000057229|protein_coding|Atp5sl	M110-salmon1	Minor ZGA
ENSMUSG00000078786|protein_coding|BC024978	M15-midnightblue	ZGA to MGA
ENSMUSG00000008384|protein_coding|Sertad1	M58-honeydew1	Major ZGA
ENSMUSG00000004056|protein_coding|Akt2	M97-orangered1	Maternal RNA
ENSMUSG00000003438|protein_coding|Timm50	M37-skyblue3	ZGA to MGA
ENSMUSG00000044786|protein_coding|Zfp36	M58-honeydew1	Major ZGA
ENSMUSG00000074227|protein_coding|Spint2	M126-orangered	Maternal to MGA
ENSMUSG00000062040|protein_coding|Zfp27	M34-darkmagenta	Maternal RNA
ENSMUSG00000001794|protein_coding|Capns1	M17-grey60	Maternal to LGA
ENSMUSG00000036931|protein_coding|Nfkbid	M34-darkmagenta	Maternal RNA
ENSMUSG00000078765|protein_coding|U2af1l4	M72-indianred4	Minor ZGA
ENSMUSG00000001247|protein_coding|Lsr	M1-turquoise	Maternal RNA
ENSMUSG00000002635|protein_coding|Pdcd2l	M38-plum1	Maternal to MGA
ENSMUSG00000036427|protein_coding|Gpi1	M12-tan	Continue activation
ENSMUSG00000056383|protein_coding|AI987944	M34-darkmagenta	Maternal RNA
ENSMUSG00000048012|protein_coding|Zfp473	M34-darkmagenta	Maternal RNA
ENSMUSG00000002968|protein_coding|Med25	M77-darkviolet	Maternal to MGA
ENSMUSG00000063511|protein_coding|Snrnp70	M1-turquoise	Maternal RNA
ENSMUSG00000003868|protein_coding|Ruvbl2	M71-lightcoral	Continue activation
ENSMUSG00000040435|protein_coding|Ppp1r15a	M120-coral4	Maternal RNA
ENSMUSG00000057342|protein_coding|Sphk2	M97-orangered1	Maternal RNA
ENSMUSG00000003269|protein_coding|Cyth2	M24-darkgrey	MGA
ENSMUSG00000040231|protein_coding|Syngr4	M51-thistle1	1-cell transient
ENSMUSG00000040046|protein_coding|Tph1	M34-darkmagenta	Maternal RNA
ENSMUSG00000014418|protein_coding|Hps5	M120-coral4	Maternal RNA
ENSMUSG00000025326|protein_coding|Ube3a	M1-turquoise	Maternal RNA
ENSMUSG00000030513|protein_coding|Pcsk6	M80-thistle	ZGA to MGA
ENSMUSG00000030512|protein_coding|Snrpa1	M28-skyblue	Maternal to LGA
ENSMUSG00000043831|protein_coding|Lysmd4	M34-darkmagenta	Maternal RNA
ENSMUSG00000091647|pseudogene|Gm4971	M99-lightslateblue	Maternal to ZGA
ENSMUSG00000066406|protein_coding|Akap13	M0-grey	Maternal RNA
ENSMUSG00000030610|protein_coding|Det1	M120-coral4	Maternal RNA
ENSMUSG00000039202|protein_coding|Abhd2	M0-grey	Maternal RNA
ENSMUSG00000039176|protein_coding|Polg	M97-orangered1	Maternal RNA
ENSMUSG00000063801|protein_coding|Ap3s2	M110-salmon1	Minor ZGA
ENSMUSG00000048897|protein_coding|Zfp710	M58-honeydew1	Major ZGA
ENSMUSG00000050973|protein_coding|D330012F22Rik	M1-turquoise	Maternal RNA
ENSMUSG00000030534|protein_coding|Vps33b	M92-mediumpurple4	Others
ENSMUSG00000038943|protein_coding|Prc1	M120-coral4	Maternal RNA
ENSMUSG00000030530|protein_coding|Furin	M1-turquoise	Maternal RNA
ENSMUSG00000030536|protein_coding|Iqgap1	M17-grey60	Maternal to LGA
ENSMUSG00000025722|protein_coding|Wdr73	M38-plum1	Maternal to MGA
ENSMUSG00000005621|protein_coding|Zfp592	M120-coral4	Maternal RNA
ENSMUSG00000025584|protein_coding|Pde8a	M0-grey	Maternal RNA
ENSMUSG00000063902|protein_coding|Gm7964	M69-mediumpurple2	Maternal to LGA
ENSMUSG00000030559|protein_coding|Rab38	M34-darkmagenta	Maternal RNA
ENSMUSG00000004508|protein_coding|Gab2	M34-darkmagenta	Maternal RNA
ENSMUSG00000030774|protein_coding|Pak1	M120-coral4	Maternal RNA
ENSMUSG00000035227|protein_coding|Spcs2	M1-turquoise	Maternal RNA
ENSMUSG00000058761|protein_coding|Rnf169	M6-red	Maternal RNA
ENSMUSG00000044881|protein_coding|Chchd8	M12-tan	Continue activation
ENSMUSG00000030706|protein_coding|Mrpl48	M61-antiquewhite4	Minor ZGA
ENSMUSG00000030701|protein_coding|Plekhb1	M34-darkmagenta	Maternal RNA
ENSMUSG00000030842|protein_coding|2400001E08Rik	M80-thistle	ZGA to MGA
ENSMUSG00000070425|protein_coding|Trpc2	M97-orangered1	Maternal RNA
ENSMUSG00000057321|protein_coding|Dub2a	M99-lightslateblue	Maternal to ZGA
ENSMUSG00000058976|protein_coding|Usp17l5	M99-lightslateblue	Maternal to ZGA
ENSMUSG00000043073|protein_coding|Dub3	M99-lightslateblue	Maternal to ZGA
ENSMUSG00000054568|protein_coding|Dub1	M5-green	Major ZGA
ENSMUSG00000037049|protein_coding|Smpd1	M0-grey	Maternal RNA
ENSMUSG00000030881|protein_coding|Arfip2	M92-mediumpurple4	Others
ENSMUSG00000030879|protein_coding|Mrpl17	M0-grey	Maternal RNA
ENSMUSG00000036111|protein_coding|Lmo1	M34-darkmagenta	Maternal RNA
ENSMUSG00000031024|protein_coding|St5	M34-darkmagenta	Maternal RNA
ENSMUSG00000031021|protein_coding|Tmem9b	M18-lightgreen	Maternal RNA
ENSMUSG00000073866|protein_coding|B430319F04Rik	M34-darkmagenta	Maternal RNA
ENSMUSG00000030771|protein_coding|Micalcl	M34-darkmagenta	Maternal RNA
ENSMUSG00000038156|protein_coding|Spon1	M120-coral4	Maternal RNA
ENSMUSG00000055723|protein_coding|Rras2	M120-coral4	Maternal RNA
ENSMUSG00000030751|protein_coding|Psma1	M36-yellowgreen	Maternal to LGA
ENSMUSG00000091900|protein_coding|Gm4353	M0-grey	Maternal RNA
ENSMUSG00000030660|protein_coding|Pik3c2a	M120-coral4	Maternal RNA
ENSMUSG00000008683|protein_coding|Rps15a	M24-darkgrey	MGA
ENSMUSG00000030982|protein_coding|9030624J02Rik	M17-grey60	Maternal to LGA
ENSMUSG00000048787|protein_coding|Dcun1d3	M18-lightgreen	Maternal RNA
ENSMUSG00000030922|protein_coding|Lyrm1	M110-salmon1	Minor ZGA
ENSMUSG00000062017|protein_coding|Abca14	M74-darkolivegreen4	Maternal RNA
ENSMUSG00000030884|protein_coding|Uqcrc2	M0-grey	Maternal RNA
ENSMUSG00000035064|protein_coding|Eef2k	M34-darkmagenta	Maternal RNA
ENSMUSG00000030872|protein_coding|Gga2	M71-lightcoral	Continue activation
ENSMUSG00000030868|protein_coding|Dctn5	M126-orangered	Maternal to MGA
ENSMUSG00000030738|protein_coding|Eif3c	M53-palevioletred3	MGA
ENSMUSG00000030720|protein_coding|Cln3	M18-lightgreen	Maternal RNA
ENSMUSG00000063065|protein_coding|Mapk3	M34-darkmagenta	Maternal RNA
ENSMUSG00000030695|protein_coding|Aldoa	M50-thistle2	LGA
ENSMUSG00000030682|protein_coding|Cdipt	M3-brown	MGA
ENSMUSG00000042492|protein_coding|Tbc1d10b	M60-coral1	Minor ZGA
ENSMUSG00000042423|protein_coding|Fbrs	M120-coral4	Maternal RNA
ENSMUSG00000030815|protein_coding|Phkg2	M81-salmon2	MGA
ENSMUSG00000030816|protein_coding|Rnf40	M120-coral4	Maternal RNA
ENSMUSG00000030811|protein_coding|Fbxl19	M34-darkmagenta	Maternal RNA
ENSMUSG00000049739|protein_coding|Zfp646	M120-coral4	Maternal RNA
ENSMUSG00000062944|protein_coding|9130023H24Rik	M120-coral4	Maternal RNA
ENSMUSG00000030780|protein_coding|BC017158	M6-red	Maternal RNA
ENSMUSG00000030846|protein_coding|Tial1	M2-blue	MGA
ENSMUSG00000030849|protein_coding|Fgfr2	M36-yellowgreen	Maternal to LGA
ENSMUSG00000040331|protein_coding|Nsmce4a	M19-lightyellow	Maternal to MGA
ENSMUSG00000040268|protein_coding|Plekha1	M0-grey	Maternal RNA
ENSMUSG00000006205|protein_coding|Htra1	M34-darkmagenta	Maternal RNA
ENSMUSG00000030862|protein_coding|Cpxm2	M0-grey	Maternal RNA
ENSMUSG00000030946|protein_coding|Lhpp	M34-darkmagenta	Maternal RNA
ENSMUSG00000041836|protein_coding|Ptpre	M34-darkmagenta	Maternal RNA
ENSMUSG00000040139|protein_coding|9430038I01Rik	M120-coral4	Maternal RNA
ENSMUSG00000031068|protein_coding|Glrx3	M3-brown	MGA
ENSMUSG00000025464|protein_coding|Paox	M121-mistyrose	Major ZGA
ENSMUSG00000025495|protein_coding|Ptdss2	M14-cyan	MGA
ENSMUSG00000025503|protein_coding|Taldo1	M24-darkgrey	MGA
ENSMUSG00000051007|protein_coding|Pddc1	M20-royalblue	ZGA to LGA
ENSMUSG00000019082|protein_coding|Slc25a22	M54-navajowhite2	Others
ENSMUSG00000002957|protein_coding|Ap2a2	M12-tan	Continue activation
ENSMUSG00000025139|protein_coding|Tollip	M126-orangered	Maternal to MGA
ENSMUSG00000053046|protein_coding|Brsk2	M34-darkmagenta	Maternal RNA
ENSMUSG00000009545|protein_coding|Kcnq1	M34-darkmagenta	Maternal RNA
ENSMUSG00000010755|protein_coding|Cars	M28-skyblue	Maternal to LGA
ENSMUSG00000037613|protein_coding|Tnfrsf23	M59-darkseagreen4	Major ZGA
ENSMUSG00000037606|protein_coding|Osbpl5	M0-grey	Maternal RNA
ENSMUSG00000004568|protein_coding|Arhgef18	M6-red	Maternal RNA
ENSMUSG00000069633|protein_coding|Pex11c	M72-indianred4	Minor ZGA
ENSMUSG00000040236|protein_coding|Trappc5	M1-turquoise	Maternal RNA
ENSMUSG00000051906|protein_coding|Cd209f	M34-darkmagenta	Maternal RNA
ENSMUSG00000064125|protein_coding|BC068157	M34-darkmagenta	Maternal RNA
ENSMUSG00000011837|protein_coding|Snapc2	M120-coral4	Maternal RNA
ENSMUSG00000002949|protein_coding|Timm44	M0-grey	Maternal RNA
ENSMUSG00000040396|protein_coding|Abhd13	M120-coral4	Maternal RNA
ENSMUSG00000031503|protein_coding|Col4a2	M61-antiquewhite4	Minor ZGA
ENSMUSG00000056228|protein_coding|Cars2	M14-cyan	MGA
ENSMUSG00000045969|protein_coding|Ing1	M120-coral4	Maternal RNA
ENSMUSG00000038497|protein_coding|Tmco3	M34-darkmagenta	Maternal RNA
ENSMUSG00000038416|protein_coding|Cdc16	M136-powderblue	Major ZGA
ENSMUSG00000038398|protein_coding|Upf3a	M72-indianred4	Minor ZGA
ENSMUSG00000031458|protein_coding|2410022L05Rik	M126-orangered	Maternal to MGA
ENSMUSG00000031461|protein_coding|Myom2	M34-darkmagenta	Maternal RNA
ENSMUSG00000031467|protein_coding|Agpat5	M2-blue	MGA
ENSMUSG00000071793|processed_transcript|2610005L07Rik	M85-lightpink3	ZGA to LGA
ENSMUSG00000037725|protein_coding|Ckap2	M34-darkmagenta	Maternal RNA
ENSMUSG00000031533|protein_coding|Mrps31	M28-skyblue	Maternal to LGA
ENSMUSG00000031534|protein_coding|AI316807	M72-indianred4	Minor ZGA
ENSMUSG00000037656|protein_coding|Slc20a2	M1-turquoise	Maternal RNA
ENSMUSG00000008892|protein_coding|Vdac3	M45-darkorange2	ZGA to LGA
ENSMUSG00000031537|protein_coding|Ikbkb	M6-red	Maternal RNA
ENSMUSG00000031538|protein_coding|Plat	M34-darkmagenta	Maternal RNA
ENSMUSG00000058567|pseudogene|Gm10043	M104-blueviolet	ZGA to LGA
ENSMUSG00000031546|protein_coding|Gins4	M24-darkgrey	MGA
ENSMUSG00000031555|protein_coding|Adam9	M6-red	Maternal RNA
ENSMUSG00000031556|protein_coding|Tm2d2	M6-red	Maternal RNA
ENSMUSG00000037406|protein_coding|Htra4	M34-darkmagenta	Maternal RNA
ENSMUSG00000031557|protein_coding|Plekha2	M34-darkmagenta	Maternal RNA
ENSMUSG00000037316|protein_coding|Bag4	M0-grey	Maternal RNA
ENSMUSG00000037251|protein_coding|4930444A02Rik	M6-red	Maternal RNA
ENSMUSG00000031485|protein_coding|Prosc	M58-honeydew1	Major ZGA
ENSMUSG00000062991|protein_coding|Nrg1	M34-darkmagenta	Maternal RNA
ENSMUSG00000052906|protein_coding|Ubxn8	M24-darkgrey	MGA
ENSMUSG00000031532|protein_coding|Tmem66	M19-lightyellow	Maternal to MGA
ENSMUSG00000058906|protein_coding|Zfp353	M5-green	Major ZGA
ENSMUSG00000070047|protein_coding|Fat1	M92-mediumpurple4	Others
ENSMUSG00000031633|protein_coding|Slc25a4	M98-mediumpurple1	LGA
ENSMUSG00000031629|protein_coding|Mlf1ip	M0-grey	Maternal RNA
ENSMUSG00000031517|protein_coding|Gpm6a	M34-darkmagenta	Maternal RNA
ENSMUSG00000038215|protein_coding|BC088983	M1-turquoise	Maternal RNA
ENSMUSG00000086276|lincRNA|2500002B13Rik	M0-grey	Maternal RNA
ENSMUSG00000086681|processed_transcript|Gm16178	M34-darkmagenta	Maternal RNA
ENSMUSG00000025591|protein_coding|1810029B16Rik	M37-skyblue3	ZGA to MGA
ENSMUSG00000030465|protein_coding|Psd3	M120-coral4	Maternal RNA
ENSMUSG00000058301|protein_coding|Upf1	M0-grey	Maternal RNA
ENSMUSG00000019428|protein_coding|Fkbp8	M104-blueviolet	ZGA to LGA
ENSMUSG00000070002|protein_coding|Ell	M34-darkmagenta	Maternal RNA
ENSMUSG00000056204|protein_coding|Pgpep1	M72-indianred4	Minor ZGA
ENSMUSG00000002910|protein_coding|Arrdc2	M120-coral4	Maternal RNA
ENSMUSG00000002395|protein_coding|Use1	M85-lightpink3	ZGA to LGA
ENSMUSG00000052794|protein_coding|1700030K09Rik	M6-red	Maternal RNA
ENSMUSG00000044600|protein_coding|9130011J15Rik	M0-grey	Maternal RNA
ENSMUSG00000031791|protein_coding|Tmem38a	M34-darkmagenta	Maternal RNA
ENSMUSG00000005410|protein_coding|Mcm5	M101-indianred3	ZGA to LGA
ENSMUSG00000037148|protein_coding|Arhgap10	M0-grey	Maternal RNA
ENSMUSG00000031617|protein_coding|Tmem184c	M2-blue	MGA
ENSMUSG00000031683|protein_coding|Lsm6	M104-blueviolet	ZGA to LGA
ENSMUSG00000031681|protein_coding|Smad1	M97-orangered1	Maternal RNA
ENSMUSG00000031708|protein_coding|Tecr	M80-thistle	ZGA to MGA
ENSMUSG00000005483|protein_coding|Dnajb1	M97-orangered1	Maternal RNA
ENSMUSG00000045232|protein_coding|Rln3	M34-darkmagenta	Maternal RNA
ENSMUSG00000035671|protein_coding|Zswim4	M120-coral4	Maternal RNA
ENSMUSG00000001910|protein_coding|Nacc1	M60-coral1	Minor ZGA
ENSMUSG00000003809|protein_coding|Gcdh	M12-tan	Continue activation
ENSMUSG00000031698|protein_coding|Mylk3	M74-darkolivegreen4	Maternal RNA
ENSMUSG00000031657|protein_coding|Heatr3	M0-grey	Maternal RNA
ENSMUSG00000043668|protein_coding|Tox3	M1-turquoise	Maternal RNA
ENSMUSG00000055932|protein_coding|Fto	M6-red	Maternal RNA
ENSMUSG00000031751|protein_coding|Amfr	M97-orangered1	Maternal RNA
ENSMUSG00000050079|protein_coding|Rspry1	M120-coral4	Maternal RNA
ENSMUSG00000040631|protein_coding|Dok4	M6-red	Maternal RNA
ENSMUSG00000031787|protein_coding|Katnb1	M97-orangered1	Maternal RNA
ENSMUSG00000046556|protein_coding|Zfp319	M0-grey	Maternal RNA
ENSMUSG00000036564|protein_coding|Ndrg4	M72-indianred4	Minor ZGA
ENSMUSG00000031672|protein_coding|Got2	M97-orangered1	Maternal RNA
ENSMUSG00000086842|pseudogene|Gm15681	M34-darkmagenta	Maternal RNA
ENSMUSG00000035824|protein_coding|Tk2	M15-midnightblue	ZGA to MGA
ENSMUSG00000052616|protein_coding|Ccdc79	M34-darkmagenta	Maternal RNA
ENSMUSG00000031885|protein_coding|Cbfb	M15-midnightblue	ZGA to MGA
ENSMUSG00000031887|protein_coding|Tradd	M17-grey60	Maternal to LGA
ENSMUSG00000014778|protein_coding|Fhod1	M101-indianred3	ZGA to LGA
ENSMUSG00000013160|protein_coding|Atp6v0d1	M15-midnightblue	ZGA to MGA
ENSMUSG00000037415|protein_coding|Ranbp10	M136-powderblue	Major ZGA
ENSMUSG00000036672|protein_coding|Cenpt	M58-honeydew1	Major ZGA
ENSMUSG00000036442|protein_coding|Thap11	M59-darkseagreen4	Major ZGA
ENSMUSG00000044287|protein_coding|Nrn1l	M34-darkmagenta	Maternal RNA
ENSMUSG00000048310|protein_coding|Pskh1	M6-red	Maternal RNA
ENSMUSG00000053687|protein_coding|Dpep2	M120-coral4	Maternal RNA
ENSMUSG00000086390|lincRNA|1810019D21Rik	M14-cyan	MGA
ENSMUSG00000000303|protein_coding|Cdh1	M28-skyblue	Maternal to LGA
ENSMUSG00000041438|protein_coding|Cirh1a	M38-plum1	Maternal to MGA
ENSMUSG00000031913|protein_coding|Vps4a	M18-lightgreen	Maternal RNA
ENSMUSG00000031930|protein_coding|Wwp2	M15-midnightblue	ZGA to MGA
ENSMUSG00000039067|protein_coding|Psmd7	M19-lightyellow	Maternal to MGA
ENSMUSG00000069895|protein_coding|Atxn1l	M120-coral4	Maternal RNA
ENSMUSG00000031731|protein_coding|Ap1g1	M72-indianred4	Minor ZGA
ENSMUSG00000010936|protein_coding|Vac14	M97-orangered1	Maternal RNA
ENSMUSG00000031750|protein_coding|Il34	M6-red	Maternal RNA
ENSMUSG00000033732|protein_coding|Sf3b3	M51-thistle1	1-cell transient
ENSMUSG00000031753|protein_coding|Cog4	M59-darkseagreen4	Major ZGA
ENSMUSG00000033658|protein_coding|Ddx19b	M38-plum1	Maternal to MGA
ENSMUSG00000031960|protein_coding|Aars	M113-magenta3	ZGA to LGA
ENSMUSG00000003316|protein_coding|Glg1	M6-red	Maternal RNA
ENSMUSG00000031958|protein_coding|Ldhd	M0-grey	Maternal RNA
ENSMUSG00000031948|protein_coding|Kars	M0-grey	Maternal RNA
ENSMUSG00000047388|protein_coding|Atmin	M97-orangered1	Maternal RNA
ENSMUSG00000031847|protein_coding|1700030J22Rik	M120-coral4	Maternal RNA
ENSMUSG00000074063|protein_coding|Osgin1	M34-darkmagenta	Maternal RNA
ENSMUSG00000031837|protein_coding|Necab2	M34-darkmagenta	Maternal RNA
ENSMUSG00000034224|protein_coding|Slc38a8	M120-coral4	Maternal RNA
ENSMUSG00000031835|protein_coding|Mbtps1	M6-red	Maternal RNA
ENSMUSG00000034112|protein_coding|Atp2c2	M34-darkmagenta	Maternal RNA
ENSMUSG00000031824|protein_coding|6430548M08Rik	M120-coral4	Maternal RNA
ENSMUSG00000031822|protein_coding|Gse1	M34-darkmagenta	Maternal RNA
ENSMUSG00000031821|protein_coding|Gins2	M115-lavenderblush1	ZGA to LGA
ENSMUSG00000043687|protein_coding|1190005I06Rik	M34-darkmagenta	Maternal RNA
ENSMUSG00000031819|protein_coding|Cox4nb	M120-coral4	Maternal RNA
ENSMUSG00000069867|protein_coding|Pabpn1l	M34-darkmagenta	Maternal RNA
ENSMUSG00000000738|protein_coding|Spg7	M0-grey	Maternal RNA
ENSMUSG00000000739|protein_coding|Sult5a1	M72-indianred4	Minor ZGA
ENSMUSG00000000743|protein_coding|Chmp1a	M15-midnightblue	ZGA to MGA
ENSMUSG00000001062|protein_coding|1300018I17Rik	M0-grey	Maternal RNA
ENSMUSG00000010154|protein_coding|Spire2	M0-grey	Maternal RNA
ENSMUSG00000040220|protein_coding|Gas8	M72-indianred4	Minor ZGA
ENSMUSG00000031971|protein_coding|1700054N08Rik	M34-darkmagenta	Maternal RNA
ENSMUSG00000050751|protein_coding|Pgbd5	M97-orangered1	Maternal RNA
ENSMUSG00000031983|protein_coding|2310022B05Rik	M34-darkmagenta	Maternal RNA
ENSMUSG00000031984|protein_coding|2810004N23Rik	M19-lightyellow	Maternal to MGA
ENSMUSG00000056820|protein_coding|Tsnax	M72-indianred4	Minor ZGA
ENSMUSG00000031851|protein_coding|Ntpcr	M6-red	Maternal RNA
ENSMUSG00000050912|protein_coding|Tmem123	M77-darkviolet	Maternal to MGA
ENSMUSG00000053070|protein_coding|9230110C19Rik	M120-coral4	Maternal RNA
ENSMUSG00000031933|protein_coding|Folr4	M34-darkmagenta	Maternal RNA
ENSMUSG00000031934|protein_coding|Panx1	M72-indianred4	Minor ZGA
ENSMUSG00000031935|protein_coding|Med17	M18-lightgreen	Maternal RNA
ENSMUSG00000043943|protein_coding|Naalad2	M2-blue	MGA
ENSMUSG00000057551|protein_coding|Zfp317	M97-orangered1	Maternal RNA
ENSMUSG00000004099|protein_coding|Dnmt1	M97-orangered1	Maternal RNA
ENSMUSG00000037405|protein_coding|Icam1	M58-honeydew1	Major ZGA
ENSMUSG00000057193|protein_coding|Slc44a2	M0-grey	Maternal RNA
ENSMUSG00000038895|protein_coding|Zfp653	M0-grey	Maternal RNA
ENSMUSG00000013822|protein_coding|Elof1	M97-orangered1	Maternal RNA
ENSMUSG00000032239|protein_coding|Rp9	M38-plum1	Maternal to MGA
ENSMUSG00000008429|protein_coding|Herpud2	M34-darkmagenta	Maternal RNA
ENSMUSG00000036395|protein_coding|Glb1l2	M74-darkolivegreen4	Maternal RNA
ENSMUSG00000035443|protein_coding|Thyn1	M80-thistle	ZGA to MGA
ENSMUSG00000035024|protein_coding|Ncapd3	M120-coral4	Maternal RNA
ENSMUSG00000047412|protein_coding|Zbtb44	M0-grey	Maternal RNA
ENSMUSG00000032116|protein_coding|Stt3a	M36-yellowgreen	Maternal to LGA
ENSMUSG00000062762|protein_coding|Ei24	M91-coral3	MGA
ENSMUSG00000032024|protein_coding|9030425E11Rik	M0-grey	Maternal RNA
ENSMUSG00000087135|lincRNA|Gm16096	M72-indianred4	Minor ZGA
ENSMUSG00000049313|protein_coding|Sorl1	M34-darkmagenta	Maternal RNA
ENSMUSG00000032018|protein_coding|Sc5d	M38-plum1	Maternal to MGA
ENSMUSG00000032015|protein_coding|Pou2f3	M97-orangered1	Maternal RNA
ENSMUSG00000032096|protein_coding|Arcn1	M120-coral4	Maternal RNA
ENSMUSG00000002031|protein_coding|Ift46	M6-red	Maternal RNA
ENSMUSG00000066705|protein_coding|Fxyd6	M6-red	Maternal RNA
ENSMUSG00000032065|protein_coding|Tex12	M120-coral4	Maternal RNA
ENSMUSG00000032058|protein_coding|Ppp2r1b	M97-orangered1	Maternal RNA
ENSMUSG00000032050|protein_coding|Rdx	M97-orangered1	Maternal RNA
ENSMUSG00000053289|protein_coding|Ddx10	M2-blue	MGA
ENSMUSG00000032030|protein_coding|Cul5	M24-darkgrey	MGA
ENSMUSG00000032301|protein_coding|Psma4	M28-skyblue	Maternal to LGA
ENSMUSG00000032318|protein_coding|Isl2	M34-darkmagenta	Maternal RNA
ENSMUSG00000032320|protein_coding|Rcn2	M97-orangered1	Maternal RNA
ENSMUSG00000032300|protein_coding|1700017B05Rik	M97-orangered1	Maternal RNA
ENSMUSG00000040188|protein_coding|Scamp2	M34-darkmagenta	Maternal RNA
ENSMUSG00000091267|lincRNA|Gm17322	M34-darkmagenta	Maternal RNA
ENSMUSG00000032336|protein_coding|Nptn	M120-coral4	Maternal RNA
ENSMUSG00000025236|protein_coding|Adpgk	M120-coral4	Maternal RNA
ENSMUSG00000025235|protein_coding|Bbs4	M97-orangered1	Maternal RNA
ENSMUSG00000025237|protein_coding|Parp6	M97-orangered1	Maternal RNA
ENSMUSG00000032294|protein_coding|Pkm2	M97-orangered1	Maternal RNA
ENSMUSG00000039585|protein_coding|Myo9a	M120-coral4	Maternal RNA
ENSMUSG00000084847|processed_transcript|Gm15507	M34-darkmagenta	Maternal RNA
ENSMUSG00000032252|protein_coding|Glce	M34-darkmagenta	Maternal RNA
ENSMUSG00000032244|protein_coding|Fem1b	M97-orangered1	Maternal RNA
ENSMUSG00000034263|protein_coding|2010321M09Rik	M97-orangered1	Maternal RNA
ENSMUSG00000032387|protein_coding|Rbpms2	M110-salmon1	Minor ZGA
ENSMUSG00000040524|protein_coding|Zfp609	M72-indianred4	Minor ZGA
ENSMUSG00000038664|protein_coding|Herc1	M69-mediumpurple2	Maternal to LGA
ENSMUSG00000054693|protein_coding|Adam10	M65-yellow4	Maternal to MGA
ENSMUSG00000032232|protein_coding|Cgnl1	M69-mediumpurple2	Maternal to LGA
ENSMUSG00000032215|protein_coding|Rsl24d1	M14-cyan	MGA
ENSMUSG00000034858|protein_coding|BC031353	M120-coral4	Maternal RNA
ENSMUSG00000042487|protein_coding|Leo1	M138-tan3	Maternal to MGA
ENSMUSG00000032352|protein_coding|Lrrc1	M34-darkmagenta	Maternal RNA
ENSMUSG00000032350|protein_coding|Gclc	M65-yellow4	Maternal to MGA
ENSMUSG00000032349|protein_coding|Elovl5	M92-mediumpurple4	Others
ENSMUSG00000060461|protein_coding|Dppa5a	M3-brown	MGA
ENSMUSG00000032346|protein_coding|Ooep	M6-red	Maternal RNA
ENSMUSG00000032342|protein_coding|Mto1	M61-antiquewhite4	Minor ZGA
ENSMUSG00000037742|protein_coding|Eef1a1	M71-lightcoral	Continue activation
ENSMUSG00000038379|protein_coding|Ttk	M97-orangered1	Maternal RNA
ENSMUSG00000032872|protein_coding|Cyb5r4	M120-coral4	Maternal RNA
ENSMUSG00000032422|protein_coding|Snx14	M132-darkolivegreen1	Maternal to LGA
ENSMUSG00000032374|protein_coding|Plod2	M1-turquoise	Maternal RNA
ENSMUSG00000045414|protein_coding|1190002N15Rik	M6-red	Maternal RNA
ENSMUSG00000049493|protein_coding|Pls1	M34-darkmagenta	Maternal RNA
ENSMUSG00000032412|protein_coding|Atp1b3	M127-mediumpurple	ZGA to MGA
ENSMUSG00000032553|protein_coding|Srprb	M136-powderblue	Major ZGA
ENSMUSG00000032555|protein_coding|Topbp1	M81-salmon2	MGA
ENSMUSG00000020257|protein_coding|Wdr82	M60-coral1	Minor ZGA
ENSMUSG00000032575|protein_coding|Manf	M54-navajowhite2	Others
ENSMUSG00000079334|protein_coding|Nat6	M72-indianred4	Minor ZGA
ENSMUSG00000032612|protein_coding|Usp4	M120-coral4	Maternal RNA
ENSMUSG00000032604|protein_coding|Qars	M115-lavenderblush1	ZGA to LGA
ENSMUSG00000006673|protein_coding|Qrich1	M115-lavenderblush1	ZGA to LGA
ENSMUSG00000064145|protein_coding|Arih2	M14-cyan	MGA
ENSMUSG00000049314|protein_coding|Fbxw13	M34-darkmagenta	Maternal RNA
ENSMUSG00000074060|protein_coding|Fbxw15	M120-coral4	Maternal RNA
ENSMUSG00000074059|protein_coding|Fbxw18	M34-darkmagenta	Maternal RNA
ENSMUSG00000032480|protein_coding|Dhx30	M120-coral4	Maternal RNA
ENSMUSG00000032482|protein_coding|Cspg5	M34-darkmagenta	Maternal RNA
ENSMUSG00000036057|protein_coding|Ptpn23	M120-coral4	Maternal RNA
ENSMUSG00000032497|protein_coding|Lrrfip2	M120-coral4	Maternal RNA
ENSMUSG00000046785|protein_coding|Epm2aip1	M58-honeydew1	Major ZGA
ENSMUSG00000032434|protein_coding|Cmtm6	M36-yellowgreen	Maternal to LGA
ENSMUSG00000038708|protein_coding|Golga4	M69-mediumpurple2	Maternal to LGA
ENSMUSG00000041794|protein_coding|Myrip	M34-darkmagenta	Maternal RNA
ENSMUSG00000066235|protein_coding|C85492	M72-indianred4	Minor ZGA
ENSMUSG00000032551|protein_coding|1110059G10Rik	M38-plum1	Maternal to MGA
ENSMUSG00000025786|protein_coding|Zdhhc3	M61-antiquewhite4	Minor ZGA
ENSMUSG00000025785|protein_coding|Exosc7	M28-skyblue	Maternal to LGA
ENSMUSG00000036814|protein_coding|Slc6a20a	M34-darkmagenta	Maternal RNA
ENSMUSG00000035448|protein_coding|Ccr3	M72-indianred4	Minor ZGA
ENSMUSG00000019773|protein_coding|Fbxo5	M120-coral4	Maternal RNA
ENSMUSG00000019763|protein_coding|Rmnd1	M23-darkturquoise	2-cell transient
ENSMUSG00000040006|protein_coding|BC013529	M92-mediumpurple4	Others
ENSMUSG00000090112|protein_coding|Shprh	M0-grey	Maternal RNA
ENSMUSG00000019850|protein_coding|Tnfaip3	M23-darkturquoise	2-cell transient
ENSMUSG00000037455|protein_coding|1110021L09Rik	M120-coral4	Maternal RNA
ENSMUSG00000019899|protein_coding|Lama2	M34-darkmagenta	Maternal RNA
ENSMUSG00000019792|protein_coding|Trmt11	M92-mediumpurple4	Others
ENSMUSG00000039531|protein_coding|Zufsp	M1-turquoise	Maternal RNA
ENSMUSG00000019782|protein_coding|Rwdd1	M2-blue	MGA
ENSMUSG00000071340|protein_coding|Bet3l	M34-darkmagenta	Maternal RNA
ENSMUSG00000039497|protein_coding|Dse	M6-red	Maternal RNA
ENSMUSG00000069662|protein_coding|Marcks	M145-green3	Maternal to LGA
ENSMUSG00000087311|lincRNA|Gm16988	M1-turquoise	Maternal RNA
ENSMUSG00000019846|protein_coding|Lama4	M34-darkmagenta	Maternal RNA
ENSMUSG00000019838|protein_coding|Slc16a10	M34-darkmagenta	Maternal RNA
ENSMUSG00000019818|protein_coding|Cd164	M34-darkmagenta	Maternal RNA
ENSMUSG00000038214|protein_coding|Bend3	M59-darkseagreen4	Major ZGA
ENSMUSG00000023068|protein_coding|Nus1	M120-coral4	Maternal RNA
ENSMUSG00000019877|protein_coding|Serinc1	M18-lightgreen	Maternal RNA
ENSMUSG00000058537|protein_coding|Dux	M121-mistyrose	Major ZGA
ENSMUSG00000057216|protein_coding|4933403O03Rik	M133-blue3	Major ZGA
ENSMUSG00000075046|protein_coding|Gm10807	M0-grey	Maternal RNA
ENSMUSG00000003226|protein_coding|Ranbp2	M19-lightyellow	Maternal to MGA
ENSMUSG00000009646|protein_coding|Pla2g12b	M34-darkmagenta	Maternal RNA
ENSMUSG00000020111|protein_coding|Cbara1	M34-darkmagenta	Maternal RNA
ENSMUSG00000020107|protein_coding|Anapc16	M38-plum1	Maternal to MGA
ENSMUSG00000020098|protein_coding|Pcbd1	M0-grey	Maternal RNA
ENSMUSG00000020076|protein_coding|Ddx50	M120-coral4	Maternal RNA
ENSMUSG00000037846|protein_coding|Rtkn2	M34-darkmagenta	Maternal RNA
ENSMUSG00000019942|protein_coding|Cdk1	M14-cyan	MGA
ENSMUSG00000043259|protein_coding|Fam13c	M34-darkmagenta	Maternal RNA
ENSMUSG00000037747|protein_coding|Phyhipl	M120-coral4	Maternal RNA
ENSMUSG00000009681|protein_coding|Bcr	M97-orangered1	Maternal RNA
ENSMUSG00000009092|protein_coding|Derl3	M0-grey	Maternal RNA
ENSMUSG00000000902|protein_coding|Smarcb1	M97-orangered1	Maternal RNA
ENSMUSG00000001150|protein_coding|Mcm3ap	M97-orangered1	Maternal RNA
ENSMUSG00000001120|protein_coding|Pcbp3	M34-darkmagenta	Maternal RNA
ENSMUSG00000009291|protein_coding|Pttg1ip	M2-blue	MGA
ENSMUSG00000020265|protein_coding|Sumo3	M72-indianred4	Minor ZGA
ENSMUSG00000000730|protein_coding|Dnmt3l	M72-indianred4	Minor ZGA
ENSMUSG00000000732|protein_coding|Icosl	M6-red	Maternal RNA
ENSMUSG00000032834|protein_coding|Pwp2	M19-lightyellow	Maternal to MGA
ENSMUSG00000042570|protein_coding|Mier2	M34-darkmagenta	Maternal RNA
ENSMUSG00000006498|protein_coding|Ptbp1	M59-darkseagreen4	Major ZGA
ENSMUSG00000003068|protein_coding|Stk11	M120-coral4	Maternal RNA
ENSMUSG00000047417|protein_coding|Rexo1	M0-grey	Maternal RNA
ENSMUSG00000035397|protein_coding|Klf16	M0-grey	Maternal RNA
ENSMUSG00000035242|protein_coding|Oaz1	M6-red	Maternal RNA
ENSMUSG00000004937|protein_coding|Sgta	M90-antiquewhite2	Others
ENSMUSG00000035011|protein_coding|Zbtb7a	M127-mediumpurple	ZGA to MGA
ENSMUSG00000004934|protein_coding|Pias4	M77-darkviolet	Maternal to MGA
ENSMUSG00000034994|protein_coding|Eef2	M3-brown	MGA
ENSMUSG00000020235|protein_coding|Fzr1	M6-red	Maternal RNA
ENSMUSG00000054452|protein_coding|Aes	M97-orangered1	Maternal RNA
ENSMUSG00000062931|protein_coding|Zfp938	M34-darkmagenta	Maternal RNA
ENSMUSG00000073427|protein_coding|Gm4924	M34-darkmagenta	Maternal RNA
ENSMUSG00000020248|protein_coding|Nfyb	M2-blue	MGA
ENSMUSG00000034612|protein_coding|Chst11	M34-darkmagenta	Maternal RNA
ENSMUSG00000035529|protein_coding|Prdm4	M120-coral4	Maternal RNA
ENSMUSG00000001783|protein_coding|D10Wsu52e	M101-indianred3	ZGA to LGA
ENSMUSG00000035311|protein_coding|Gnptab	M59-darkseagreen4	Major ZGA
ENSMUSG00000004356|protein_coding|Utp20	M120-coral4	Maternal RNA
ENSMUSG00000020015|protein_coding|Cdk17	M120-coral4	Maternal RNA
ENSMUSG00000020018|protein_coding|Snrpf	M1-turquoise	Maternal RNA
ENSMUSG00000086635|lincRNA|4932415G12Rik	M34-darkmagenta	Maternal RNA
ENSMUSG00000036478|protein_coding|Btg1	M67-plum	MGA
ENSMUSG00000091552|pseudogene|Gm8711	M121-mistyrose	Major ZGA
ENSMUSG00000036676|protein_coding|Tmtc3	M120-coral4	Maternal RNA
ENSMUSG00000019894|protein_coding|Slc6a15	M34-darkmagenta	Maternal RNA
ENSMUSG00000019897|protein_coding|Ccdc59	M38-plum1	Maternal to MGA
ENSMUSG00000035873|protein_coding|Pawr	M6-red	Maternal RNA
ENSMUSG00000020185|protein_coding|E2f7	M5-green	Major ZGA
ENSMUSG00000020132|protein_coding|Rab21	M6-red	Maternal RNA
ENSMUSG00000069520|protein_coding|Tmem19	M72-indianred4	Minor ZGA
ENSMUSG00000064181|protein_coding|Rab3ip	M110-salmon1	Minor ZGA
ENSMUSG00000020169|protein_coding|Best3	M34-darkmagenta	Maternal RNA
ENSMUSG00000020170|protein_coding|Frs2	M115-lavenderblush1	ZGA to LGA
ENSMUSG00000020184|protein_coding|Mdm2	M120-coral4	Maternal RNA
ENSMUSG00000074695|protein_coding|Il22	M34-darkmagenta	Maternal RNA
ENSMUSG00000090461|protein_coding|Iltifb	M34-darkmagenta	Maternal RNA
ENSMUSG00000020114|protein_coding|Cand1	M91-coral3	MGA
ENSMUSG00000052302|protein_coding|Tbc1d30	M34-darkmagenta	Maternal RNA
ENSMUSG00000034707|protein_coding|Gns	M72-indianred4	Minor ZGA
ENSMUSG00000020121|protein_coding|Srgap1	M34-darkmagenta	Maternal RNA
ENSMUSG00000034620|protein_coding|Tmem5	M120-coral4	Maternal RNA
ENSMUSG00000006728|protein_coding|Cdk4	M90-antiquewhite2	Others
ENSMUSG00000040462|protein_coding|Os9	M34-darkmagenta	Maternal RNA
ENSMUSG00000025410|protein_coding|Dctn2	M145-green3	Maternal to LGA
ENSMUSG00000025409|protein_coding|Mbd6	M60-coral1	Minor ZGA
ENSMUSG00000025408|protein_coding|Ddit3	M120-coral4	Maternal RNA
ENSMUSG00000040127|protein_coding|Sdr9c7	M61-antiquewhite4	Minor ZGA
ENSMUSG00000014498|protein_coding|Ankrd52	M120-coral4	Maternal RNA
ENSMUSG00000025374|protein_coding|Obfc2b	M92-mediumpurple4	Others
ENSMUSG00000025373|protein_coding|Rnf41	M59-darkseagreen4	Major ZGA
ENSMUSG00000025366|protein_coding|Esyt1	M97-orangered1	Maternal RNA
ENSMUSG00000025364|protein_coding|Pa2g4	M3-brown	MGA
ENSMUSG00000000711|protein_coding|Rab5b	M51-thistle1	1-cell transient
ENSMUSG00000025358|protein_coding|Cdk2	M85-lightpink3	ZGA to LGA
ENSMUSG00000047090|protein_coding|1110012D08Rik	M116-green4	Minor ZGA
ENSMUSG00000025354|protein_coding|Dnajc14	M61-antiquewhite4	Minor ZGA
ENSMUSG00000078427|protein_coding|Sarnp	M1-turquoise	Maternal RNA
ENSMUSG00000025352|protein_coding|Gdf11	M59-darkseagreen4	Major ZGA
ENSMUSG00000082286|processed_transcript|Pisd-ps1	M115-lavenderblush1	ZGA to LGA
ENSMUSG00000020457|protein_coding|Drg1	M3-brown	MGA
ENSMUSG00000034543|protein_coding|Morc2a	M81-salmon2	MGA
ENSMUSG00000020393|protein_coding|Kremen1	M0-grey	Maternal RNA
ENSMUSG00000020476|protein_coding|Dbnl	M90-antiquewhite2	Others
ENSMUSG00000002741|protein_coding|Ykt6	M45-darkorange2	ZGA to LGA
ENSMUSG00000041164|protein_coding|Zmiz2	M0-grey	Maternal RNA
ENSMUSG00000020422|protein_coding|Tns3	M28-skyblue	Maternal to LGA
ENSMUSG00000035455|protein_coding|Fignl1	M1-turquoise	Maternal RNA
ENSMUSG00000020122|protein_coding|Egfr	M34-darkmagenta	Maternal RNA
ENSMUSG00000020120|protein_coding|Plek	M34-darkmagenta	Maternal RNA
ENSMUSG00000020134|protein_coding|Peli1	M34-darkmagenta	Maternal RNA
ENSMUSG00000005917|protein_coding|Otx1	M34-darkmagenta	Maternal RNA
ENSMUSG00000051355|protein_coding|Commd1	M1-turquoise	Maternal RNA
ENSMUSG00000020290|protein_coding|Xpo1	M91-coral3	MGA
ENSMUSG00000020305|protein_coding|Asb3	M0-grey	Maternal RNA
ENSMUSG00000020287|protein_coding|Mpg	M1-turquoise	Maternal RNA
ENSMUSG00000069910|protein_coding|Ccdc99	M120-coral4	Maternal RNA
ENSMUSG00000018846|protein_coding|Pank3	M91-coral3	MGA
ENSMUSG00000020372|protein_coding|Gnb2l1	M12-tan	Continue activation
ENSMUSG00000040365|protein_coding|Trim41	M120-coral4	Maternal RNA
ENSMUSG00000020366|protein_coding|Mapk9	M0-grey	Maternal RNA
ENSMUSG00000015837|protein_coding|Sqstm1	M15-midnightblue	ZGA to MGA
ENSMUSG00000036620|protein_coding|Mgat4b	M77-darkviolet	Maternal to MGA
ENSMUSG00000020335|protein_coding|Zfp354b	M34-darkmagenta	Maternal RNA
ENSMUSG00000007777|protein_coding|0610009B22Rik	M80-thistle	ZGA to MGA
ENSMUSG00000020386|protein_coding|Sar1b	M12-tan	Continue activation
ENSMUSG00000020349|protein_coding|Ppp2ca	M15-midnightblue	ZGA to MGA
ENSMUSG00000036309|protein_coding|Skp1a	M6-red	Maternal RNA
ENSMUSG00000036275|protein_coding|9530068E07Rik	M97-orangered1	Maternal RNA
ENSMUSG00000018238|protein_coding|Gdf9	M120-coral4	Maternal RNA
ENSMUSG00000078151|pseudogene|Gm12226	M97-orangered1	Maternal RNA
ENSMUSG00000049588|protein_coding|Ccdc69	M34-darkmagenta	Maternal RNA
ENSMUSG00000020522|protein_coding|Mfap3	M1-turquoise	Maternal RNA
ENSMUSG00000037243|protein_coding|Zfp692	M34-darkmagenta	Maternal RNA
ENSMUSG00000020455|protein_coding|Trim11	M1-turquoise	Maternal RNA
ENSMUSG00000036860|protein_coding|Mrpl55	M71-lightcoral	Continue activation
ENSMUSG00000020472|protein_coding|Zkscan17	M97-orangered1	Maternal RNA
ENSMUSG00000049892|protein_coding|Rasd1	M0-grey	Maternal RNA
ENSMUSG00000062115|protein_coding|Rai1	M34-darkmagenta	Maternal RNA
ENSMUSG00000000538|protein_coding|Tom1l2	M120-coral4	Maternal RNA
ENSMUSG00000020537|protein_coding|Drg2	M14-cyan	MGA
ENSMUSG00000002812|protein_coding|Flii	M1-turquoise	Maternal RNA
ENSMUSG00000049323|protein_coding|Smcr8	M18-lightgreen	Maternal RNA
ENSMUSG00000043284|protein_coding|Tmem11	M133-blue3	Major ZGA
ENSMUSG00000018931|protein_coding|Gm16515	M0-grey	Maternal RNA
ENSMUSG00000019505|protein_coding|Ubb	M113-magenta3	ZGA to LGA
ENSMUSG00000046417|protein_coding|BC046404	M60-coral1	Minor ZGA
ENSMUSG00000047759|protein_coding|Hs3st3a1	M72-indianred4	Minor ZGA
ENSMUSG00000020549|protein_coding|Elac2	M19-lightyellow	Maternal to MGA
ENSMUSG00000033389|protein_coding|Arhgap44	M34-darkmagenta	Maternal RNA
ENSMUSG00000018347|protein_coding|Zkscan6	M34-darkmagenta	Maternal RNA
ENSMUSG00000069844|protein_coding|Sco1	M5-green	Major ZGA
ENSMUSG00000052921|protein_coding|Arhgef15	M34-darkmagenta	Maternal RNA
ENSMUSG00000020895|protein_coding|Tmem107	M6-red	Maternal RNA
ENSMUSG00000020890|protein_coding|Gucy2e	M127-mediumpurple	ZGA to MGA
ENSMUSG00000087881|snoRNA|SCARNA21	M74-darkolivegreen4	Maternal RNA
ENSMUSG00000018476|protein_coding|Kdm6b	M1-turquoise	Maternal RNA
ENSMUSG00000018765|protein_coding|Fxr2	M116-green4	Minor ZGA
ENSMUSG00000005204|protein_coding|Senp3	M91-coral3	MGA
ENSMUSG00000047284|protein_coding|Neurl4	M45-darkorange2	ZGA to LGA
ENSMUSG00000018554|protein_coding|Ybx2	M34-darkmagenta	Maternal RNA
ENSMUSG00000018559|protein_coding|Ctdnep1	M15-midnightblue	ZGA to MGA
ENSMUSG00000018572|protein_coding|Phf23	M15-midnightblue	ZGA to MGA
ENSMUSG00000044367|protein_coding|Slc16a13	M97-orangered1	Maternal RNA
ENSMUSG00000040904|protein_coding|Rnasek	M0-grey	Maternal RNA
ENSMUSG00000060216|protein_coding|Arrb2	M120-coral4	Maternal RNA
ENSMUSG00000018923|protein_coding|Med11	M120-coral4	Maternal RNA
ENSMUSG00000040746|protein_coding|Rnf167	M115-lavenderblush1	ZGA to LGA
ENSMUSG00000040712|protein_coding|Camta2	M34-darkmagenta	Maternal RNA
ENSMUSG00000040620|protein_coding|Dhx33	M91-coral3	MGA
ENSMUSG00000057778|protein_coding|Cyb5d2	M97-orangered1	Maternal RNA
ENSMUSG00000069476|protein_coding|Zfp616	M34-darkmagenta	Maternal RNA
ENSMUSG00000001323|protein_coding|Srr	M60-coral1	Minor ZGA
ENSMUSG00000085148|processed_transcript|2210403K04Rik	M34-darkmagenta	Maternal RNA
ENSMUSG00000017781|protein_coding|Pitpna	M91-coral3	MGA
ENSMUSG00000006127|protein_coding|Inpp5k	M18-lightgreen	Maternal RNA
ENSMUSG00000037958|protein_coding|Ccdc55	M0-grey	Maternal RNA
ENSMUSG00000083899|pseudogene|Gm12346	M92-mediumpurple4	Others
ENSMUSG00000011877|protein_coding|Git1	M34-darkmagenta	Maternal RNA
ENSMUSG00000037791|protein_coding|Phf12	M0-grey	Maternal RNA
ENSMUSG00000020832|protein_coding|Eral1	M17-grey60	Maternal to LGA
ENSMUSG00000002064|protein_coding|Sdf2	M120-coral4	Maternal RNA
ENSMUSG00000001103|protein_coding|Sebox	M34-darkmagenta	Maternal RNA
ENSMUSG00000001105|protein_coding|Ift20	M97-orangered1	Maternal RNA
ENSMUSG00000017639|protein_coding|Rab11fip4	M97-orangered1	Maternal RNA
ENSMUSG00000087434|processed_transcript|Gm11202	M34-darkmagenta	Maternal RNA
ENSMUSG00000069796|processed_transcript|Gm11426	M0-grey	Maternal RNA
ENSMUSG00000020697|protein_coding|Lig3	M0-grey	Maternal RNA
ENSMUSG00000018841|protein_coding|Rad51l3	M92-mediumpurple4	Others
ENSMUSG00000051832|lincRNA|E230016K23Rik	M0-grey	Maternal RNA
ENSMUSG00000020677|protein_coding|Ddx52	M18-lightgreen	Maternal RNA
ENSMUSG00000034940|protein_coding|Synrg	M34-darkmagenta	Maternal RNA
ENSMUSG00000018651|protein_coding|Tada2a	M19-lightyellow	Maternal to MGA
ENSMUSG00000000804|protein_coding|Usp32	M97-orangered1	Maternal RNA
ENSMUSG00000020521|protein_coding|Rnft1	M120-coral4	Maternal RNA
ENSMUSG00000020513|protein_coding|Tubd1	M34-darkmagenta	Maternal RNA
ENSMUSG00000018171|protein_coding|Vmp1	M14-cyan	MGA
ENSMUSG00000061666|protein_coding|Gdpd1	M120-coral4	Maternal RNA
ENSMUSG00000020495|protein_coding|1200011M11Rik	M120-coral4	Maternal RNA
ENSMUSG00000007646|protein_coding|Rad51c	M120-coral4	Maternal RNA
ENSMUSG00000018379|protein_coding|Srsf1	M0-grey	Maternal RNA
ENSMUSG00000020541|protein_coding|Tom1l1	M120-coral4	Maternal RNA
ENSMUSG00000020865|protein_coding|Abcc3	M18-lightgreen	Maternal RNA
ENSMUSG00000020869|protein_coding|Lrrc59	M58-honeydew1	Major ZGA
ENSMUSG00000075611|pseudogene|Gm11545	M18-lightgreen	Maternal RNA
ENSMUSG00000083227|pseudogene|Gm11546	M58-honeydew1	Major ZGA
ENSMUSG00000081586|pseudogene|Gm11544	M48-darkslateblue	Major ZGA
ENSMUSG00000020873|protein_coding|Slc35b1	M38-plum1	Maternal to MGA
ENSMUSG00000038845|protein_coding|Phb	M104-blueviolet	ZGA to LGA
ENSMUSG00000006058|protein_coding|Snf8	M14-cyan	MGA
ENSMUSG00000018669|protein_coding|Cdk5rap3	M3-brown	MGA
ENSMUSG00000018659|protein_coding|Pnpo	M6-red	Maternal RNA
ENSMUSG00000038534|protein_coding|Osbpl7	M0-grey	Maternal RNA
ENSMUSG00000018541|protein_coding|Cwc25	M97-orangered1	Maternal RNA
ENSMUSG00000017210|protein_coding|Med24	M54-navajowhite2	Others
ENSMUSG00000038020|protein_coding|Rapgefl1	M60-coral1	Minor ZGA
ENSMUSG00000038013|protein_coding|Wipf2	M136-powderblue	Major ZGA
ENSMUSG00000001755|protein_coding|Coasy	M69-mediumpurple2	Maternal to LGA
ENSMUSG00000017801|protein_coding|Mlx	M38-plum1	Maternal to MGA
ENSMUSG00000019303|protein_coding|Psmc3ip	M91-coral3	MGA
ENSMUSG00000017167|protein_coding|Cntnap1	M34-darkmagenta	Maternal RNA
ENSMUSG00000034993|protein_coding|Vat1	M61-antiquewhite4	Minor ZGA
ENSMUSG00000017146|protein_coding|Brca1	M6-red	Maternal RNA
ENSMUSG00000071818|processed_transcript|4930417O22Rik	M34-darkmagenta	Maternal RNA
ENSMUSG00000034773|protein_coding|BC030867	M59-darkseagreen4	Major ZGA
ENSMUSG00000018677|protein_coding|Slc25a39	M17-grey60	Maternal to LGA
ENSMUSG00000034708|protein_coding|Grn	M126-orangered	Maternal to MGA
ENSMUSG00000020929|protein_coding|Eftud2	M28-skyblue	Maternal to LGA
ENSMUSG00000051378|protein_coding|Kif18b	M18-lightgreen	Maternal RNA
ENSMUSG00000034247|protein_coding|Plekhm1	M136-powderblue	Major ZGA
ENSMUSG00000020689|protein_coding|Itgb3	M34-darkmagenta	Maternal RNA
ENSMUSG00000020705|protein_coding|Ddx42	M61-antiquewhite4	Minor ZGA
ENSMUSG00000020708|protein_coding|Psmc5	M98-mediumpurple1	LGA
ENSMUSG00000078619|protein_coding|Smarcd2	M110-salmon1	Minor ZGA
ENSMUSG00000040548|protein_coding|Tex2	M19-lightyellow	Maternal to MGA
ENSMUSG00000020720|protein_coding|Psmd12	M28-skyblue	Maternal to LGA
ENSMUSG00000020723|protein_coding|Cacng4	M34-darkmagenta	Maternal RNA
ENSMUSG00000000142|protein_coding|Axin2	M97-orangered1	Maternal RNA
ENSMUSG00000020599|protein_coding|Rgs9	M34-darkmagenta	Maternal RNA
ENSMUSG00000087259|lincRNA|2610035D17Rik	M72-indianred4	Minor ZGA
ENSMUSG00000018727|protein_coding|Cpsf4l	M34-darkmagenta	Maternal RNA
ENSMUSG00000050910|protein_coding|Cdr2l	M1-turquoise	Maternal RNA
ENSMUSG00000020737|protein_coding|Hn1	M58-honeydew1	Major ZGA
ENSMUSG00000020740|protein_coding|Gga3	M97-orangered1	Maternal RNA
ENSMUSG00000020743|protein_coding|Mif4gd	M34-darkmagenta	Maternal RNA
ENSMUSG00000020744|protein_coding|Slc25a19	M120-coral4	Maternal RNA
ENSMUSG00000059923|protein_coding|Grb2	M91-coral3	MGA
ENSMUSG00000034427|protein_coding|Myo15b	M34-darkmagenta	Maternal RNA
ENSMUSG00000020752|protein_coding|Recql5	M0-grey	Maternal RNA
ENSMUSG00000020755|protein_coding|Sap30bp	M136-powderblue	Major ZGA
ENSMUSG00000020775|protein_coding|Mrpl38	M37-skyblue3	ZGA to MGA
ENSMUSG00000015869|protein_coding|Prpsap1	M136-powderblue	Major ZGA
ENSMUSG00000020802|protein_coding|Ube2o	M0-grey	Maternal RNA
ENSMUSG00000020823|protein_coding|Sec14l1	M34-darkmagenta	Maternal RNA
ENSMUSG00000017715|protein_coding|Pgs1	M110-salmon1	Minor ZGA
ENSMUSG00000070327|protein_coding|Rnf213	M138-tan3	Maternal to MGA
ENSMUSG00000085636|lincRNA|Gm11769	M5-green	Major ZGA
ENSMUSG00000039703|protein_coding|Nploc4	M60-coral1	Minor ZGA
ENSMUSG00000025130|protein_coding|P4hb	M19-lightyellow	Maternal to MGA
ENSMUSG00000025132|protein_coding|Arhgdia	M104-blueviolet	ZGA to LGA
ENSMUSG00000025135|protein_coding|Anapc11	M12-tan	Continue activation
ENSMUSG00000025140|protein_coding|Pycr1	M51-thistle1	1-cell transient
ENSMUSG00000025162|protein_coding|Csnk1d	M110-salmon1	Minor ZGA
ENSMUSG00000039307|protein_coding|Hexdc	M0-grey	Maternal RNA
ENSMUSG00000000056|protein_coding|Narf	M34-darkmagenta	Maternal RNA
ENSMUSG00000020668|protein_coding|Kif3c	M91-coral3	MGA
ENSMUSG00000020605|protein_coding|Hs1bp3	M12-tan	Continue activation
ENSMUSG00000020592|protein_coding|Sdc1	M120-coral4	Maternal RNA
ENSMUSG00000042976|processed_transcript|9930038B18Rik	M34-darkmagenta	Maternal RNA
ENSMUSG00000052632|protein_coding|Asap2	M34-darkmagenta	Maternal RNA
ENSMUSG00000054309|protein_coding|Cpsf3	M0-grey	Maternal RNA
ENSMUSG00000076432|protein_coding|Ywhaq	M24-darkgrey	MGA
ENSMUSG00000059669|protein_coding|Taf1b	M54-navajowhite2	Others
ENSMUSG00000020653|protein_coding|Klf11	M97-orangered1	Maternal RNA
ENSMUSG00000020644|protein_coding|Id2	M97-orangered1	Maternal RNA
ENSMUSG00000020641|protein_coding|Rsad2	M5-green	Major ZGA
ENSMUSG00000020630|protein_coding|Rnaseh1	M38-plum1	Maternal to MGA
ENSMUSG00000020628|protein_coding|Ttc15	M0-grey	Maternal RNA
ENSMUSG00000002900|protein_coding|Lamb1	M69-mediumpurple2	Maternal to LGA
ENSMUSG00000059937|lincRNA|Gdap10	M20-royalblue	ZGA to LGA
ENSMUSG00000020570|protein_coding|Sypl	M34-darkmagenta	Maternal RNA
ENSMUSG00000020590|protein_coding|Snx13	M0-grey	Maternal RNA
ENSMUSG00000036188|protein_coding|Ankmy2	M14-cyan	MGA
ENSMUSG00000014905|protein_coding|Dnajb9	M91-coral3	MGA
ENSMUSG00000046314|protein_coding|Stxbp6	M0-grey	Maternal RNA
ENSMUSG00000035247|protein_coding|Hectd1	M65-yellow4	Maternal to MGA
ENSMUSG00000035142|protein_coding|Nubpl	M6-red	Maternal RNA
ENSMUSG00000054302|protein_coding|Eapp	M0-grey	Maternal RNA
ENSMUSG00000035021|protein_coding|Baz1a	M2-blue	MGA
ENSMUSG00000021023|protein_coding|1110008L16Rik	M59-darkseagreen4	Major ZGA
ENSMUSG00000021028|protein_coding|Mbip	M120-coral4	Maternal RNA
ENSMUSG00000020986|protein_coding|Sec23a	M34-darkmagenta	Maternal RNA
ENSMUSG00000035597|protein_coding|Prpf39	M19-lightyellow	Maternal to MGA
ENSMUSG00000034883|protein_coding|Lrr1	M38-plum1	Maternal to MGA
ENSMUSG00000020982|protein_coding|Nemf	M97-orangered1	Maternal RNA
ENSMUSG00000034761|protein_coding|Map4k5	M120-coral4	Maternal RNA
ENSMUSG00000021067|protein_coding|Sav1	M120-coral4	Maternal RNA
ENSMUSG00000048118|protein_coding|Arid4a	M120-coral4	Maternal RNA
ENSMUSG00000005078|protein_coding|Jkamp	M0-grey	Maternal RNA
ENSMUSG00000021103|protein_coding|Mnat1	M1-turquoise	Maternal RNA
ENSMUSG00000034442|protein_coding|Trmt5	M18-lightgreen	Maternal RNA
ENSMUSG00000034435|protein_coding|Tmem30b	M34-darkmagenta	Maternal RNA
ENSMUSG00000021109|protein_coding|Hif1a	M6-red	Maternal RNA
ENSMUSG00000052609|protein_coding|Plekhg3	M97-orangered1	Maternal RNA
ENSMUSG00000033373|protein_coding|Fntb	M6-red	Maternal RNA
ENSMUSG00000046157|protein_coding|Tmem229b	M136-powderblue	Major ZGA
ENSMUSG00000060716|protein_coding|Plekhh1	M6-red	Maternal RNA
ENSMUSG00000066440|protein_coding|Zfyve26	M0-grey	Maternal RNA
ENSMUSG00000048833|protein_coding|Slc39a9	M97-orangered1	Maternal RNA
ENSMUSG00000066438|protein_coding|3830431G21Rik	M34-darkmagenta	Maternal RNA
ENSMUSG00000019969|protein_coding|Psen1	M61-antiquewhite4	Minor ZGA
ENSMUSG00000021235|protein_coding|Coq6	M14-cyan	MGA
ENSMUSG00000021238|protein_coding|Aldh6a1	M72-indianred4	Minor ZGA
ENSMUSG00000021243|protein_coding|Fcf1	M14-cyan	MGA
ENSMUSG00000021244|protein_coding|Ylpm1	M97-orangered1	Maternal RNA
ENSMUSG00000004789|protein_coding|Dlst	M97-orangered1	Maternal RNA
ENSMUSG00000034290|protein_coding|Nek9	M50-thistle2	LGA
ENSMUSG00000012609|protein_coding|Ttll5	M34-darkmagenta	Maternal RNA
ENSMUSG00000021253|protein_coding|Tgfb3	M34-darkmagenta	Maternal RNA
ENSMUSG00000021254|protein_coding|1700020O03Rik	M34-darkmagenta	Maternal RNA
ENSMUSG00000034157|protein_coding|2310044G17Rik	M34-darkmagenta	Maternal RNA
ENSMUSG00000021033|protein_coding|Gstz1	M17-grey60	Maternal to LGA
ENSMUSG00000021038|protein_coding|Vipar	M61-antiquewhite4	Minor ZGA
ENSMUSG00000021039|protein_coding|Snw1	M34-darkmagenta	Maternal RNA
ENSMUSG00000071217|protein_coding|BB287469	M5-green	Major ZGA
ENSMUSG00000079034|protein_coding|Gm8300	M81-salmon2	MGA
ENSMUSG00000078980|pseudogene|Gm2035	M0-grey	Maternal RNA
ENSMUSG00000021044|protein_coding|Adck1	M72-indianred4	Minor ZGA
ENSMUSG00000021176|protein_coding|2610021K21Rik	M0-grey	Maternal RNA
ENSMUSG00000045404|protein_coding|Kcnk13	M34-darkmagenta	Maternal RNA
ENSMUSG00000047415|protein_coding|Gpr68	M34-darkmagenta	Maternal RNA
ENSMUSG00000021182|protein_coding|Ccdc88c	M92-mediumpurple4	Others
ENSMUSG00000021194|protein_coding|Chga	M92-mediumpurple4	Others
ENSMUSG00000057963|protein_coding|Itpk1	M97-orangered1	Maternal RNA
ENSMUSG00000046675|protein_coding|D230037D09Rik	M0-grey	Maternal RNA
ENSMUSG00000021203|protein_coding|Otub2	M120-coral4	Maternal RNA
ENSMUSG00000021102|protein_coding|Glrx5	M97-orangered1	Maternal RNA
ENSMUSG00000021111|protein_coding|Papola	M6-red	Maternal RNA
ENSMUSG00000056770|protein_coding|Setd3	M0-grey	Maternal RNA
ENSMUSG00000021268|lincRNA|Meg3	M34-darkmagenta	Maternal RNA
ENSMUSG00000056458|protein_coding|Stk30	M61-antiquewhite4	Minor ZGA
ENSMUSG00000021271|protein_coding|Zfp839	M34-darkmagenta	Maternal RNA
ENSMUSG00000021276|protein_coding|Cinp	M3-brown	MGA
ENSMUSG00000021287|protein_coding|Xrcc3	M72-indianred4	Minor ZGA
ENSMUSG00000021285|protein_coding|Ppp1r13b	M120-coral4	Maternal RNA
ENSMUSG00000054003|protein_coding|Tdrd9	M54-navajowhite2	Others
ENSMUSG00000006356|protein_coding|Crip2	M12-tan	Continue activation
ENSMUSG00000076612|protein_coding|Ighg2c	M34-darkmagenta	Maternal RNA
ENSMUSG00000076613|IG_C_gene|Ighg	M34-darkmagenta	Maternal RNA
ENSMUSG00000021171|protein_coding|Esyt2	M120-coral4	Maternal RNA
ENSMUSG00000021175|protein_coding|Cdca7l	M34-darkmagenta	Maternal RNA
ENSMUSG00000021218|protein_coding|Gdi2	M5-green	Major ZGA
ENSMUSG00000021215|protein_coding|Net1	M17-grey60	Maternal to LGA
ENSMUSG00000021193|protein_coding|Pitrm1	M97-orangered1	Maternal RNA
ENSMUSG00000021196|protein_coding|Pfkp	M0-grey	Maternal RNA
ENSMUSG00000021147|protein_coding|Wdr37	M120-coral4	Maternal RNA
ENSMUSG00000048264|protein_coding|Dip2c	M6-red	Maternal RNA
ENSMUSG00000057554|protein_coding|Lgals8	M3-brown	MGA
ENSMUSG00000021306|protein_coding|Gpr137b	M24-darkgrey	MGA
ENSMUSG00000015672|protein_coding|Mrpl32	M19-lightyellow	Maternal to MGA
ENSMUSG00000021326|protein_coding|Trim27	M127-mediumpurple	ZGA to MGA
ENSMUSG00000051627|protein_coding|Hist1h1e	M0-grey	Maternal RNA
ENSMUSG00000049539|protein_coding|Hist1h1a	M97-orangered1	Maternal RNA
ENSMUSG00000006191|protein_coding|Cdkal1	M6-red	Maternal RNA
ENSMUSG00000044734|protein_coding|Serpinb1a	M6-red	Maternal RNA
ENSMUSG00000058672|protein_coding|Tubb2a	M34-darkmagenta	Maternal RNA
ENSMUSG00000045136|protein_coding|Tubb2b	M72-indianred4	Minor ZGA
ENSMUSG00000038267|protein_coding|Slc22a23	M97-orangered1	Maternal RNA
ENSMUSG00000039109|protein_coding|F13a1	M74-darkolivegreen4	Maternal RNA
ENSMUSG00000021427|protein_coding|Ssr1	M0-grey	Maternal RNA
ENSMUSG00000038991|protein_coding|Txndc5	M0-grey	Maternal RNA
ENSMUSG00000038982|protein_coding|Muted	M45-darkorange2	ZGA to LGA
ENSMUSG00000001707|protein_coding|Eef1e1	M98-mediumpurple1	LGA
ENSMUSG00000021432|protein_coding|Slc35b3	M0-grey	Maternal RNA
ENSMUSG00000038683|protein_coding|Pak1ip1	M0-grey	Maternal RNA
ENSMUSG00000021368|protein_coding|Tbc1d7	M45-darkorange2	ZGA to LGA
ENSMUSG00000051335|protein_coding|Gfod1	M120-coral4	Maternal RNA
ENSMUSG00000000253|protein_coding|Gmpr	M0-grey	Maternal RNA
ENSMUSG00000069237|protein_coding|C78339	M0-grey	Maternal RNA
ENSMUSG00000047324|protein_coding|4931429P17Rik	M1-turquoise	Maternal RNA
ENSMUSG00000050954|protein_coding|Zfp169	M34-darkmagenta	Maternal RNA
ENSMUSG00000038042|protein_coding|Ptpdc1	M34-darkmagenta	Maternal RNA
ENSMUSG00000037966|protein_coding|Ninj1	M34-darkmagenta	Maternal RNA
ENSMUSG00000021384|protein_coding|Susd3	M34-darkmagenta	Maternal RNA
ENSMUSG00000037933|protein_coding|Bicd2	M120-coral4	Maternal RNA
ENSMUSG00000037851|protein_coding|Iars	M97-orangered1	Maternal RNA
ENSMUSG00000091383|protein_coding|Hist1h2al	M1-turquoise	Maternal RNA
ENSMUSG00000021448|protein_coding|Shc3	M0-grey	Maternal RNA
ENSMUSG00000021451|protein_coding|Sema4d	M6-red	Maternal RNA
ENSMUSG00000056749|protein_coding|Nfil3	M34-darkmagenta	Maternal RNA
ENSMUSG00000047547|protein_coding|Cltb	M59-darkseagreen4	Major ZGA
ENSMUSG00000074895|protein_coding|Eif4e1b	M120-coral4	Maternal RNA
ENSMUSG00000025875|protein_coding|Tspan17	M61-antiquewhite4	Minor ZGA
ENSMUSG00000025876|protein_coding|Unc5a	M34-darkmagenta	Maternal RNA
ENSMUSG00000021488|protein_coding|Nsd1	M97-orangered1	Maternal RNA
ENSMUSG00000021484|protein_coding|Lman2	M97-orangered1	Maternal RNA
ENSMUSG00000058569|protein_coding|Tmed9	M8-pink	Maternal to ZGA
ENSMUSG00000021508|protein_coding|Cxcl14	M0-grey	Maternal RNA
ENSMUSG00000005312|protein_coding|Ubqln1	M0-grey	Maternal RNA
ENSMUSG00000021556|protein_coding|Golm1	M6-red	Maternal RNA
ENSMUSG00000044792|protein_coding|Isca1	M85-lightpink3	ZGA to LGA
ENSMUSG00000021483|protein_coding|Cdk20	M120-coral4	Maternal RNA
ENSMUSG00000038212|protein_coding|Hiatl1	M19-lightyellow	Maternal to MGA
ENSMUSG00000091909|lincRNA|Gm17282	M5-green	Major ZGA
ENSMUSG00000021608|protein_coding|Lpcat1	M69-mediumpurple2	Maternal to LGA
ENSMUSG00000021610|protein_coding|Clptm1l	M18-lightgreen	Maternal RNA
ENSMUSG00000021578|protein_coding|Ccdc127	M1-turquoise	Maternal RNA
ENSMUSG00000021591|protein_coding|Glrx	M6-red	Maternal RNA
ENSMUSG00000071252|protein_coding|2210408I21Rik	M120-coral4	Maternal RNA
ENSMUSG00000035762|protein_coding|Tmem161b	M34-darkmagenta	Maternal RNA
ENSMUSG00000088108|snoRNA|Snora47	M8-pink	Maternal to ZGA
ENSMUSG00000047117|protein_coding|Ankdd1b	M60-coral1	Minor ZGA
ENSMUSG00000021666|protein_coding|Gfm2	M97-orangered1	Maternal RNA
ENSMUSG00000041747|protein_coding|Utp15	M127-mediumpurple	ZGA to MGA
ENSMUSG00000052485|protein_coding|Tmem171	M1-turquoise	Maternal RNA
ENSMUSG00000021650|protein_coding|Ptcd2	M28-skyblue	Maternal to LGA
ENSMUSG00000041632|protein_coding|Mrps27	M45-darkorange2	ZGA to LGA
ENSMUSG00000021639|protein_coding|Gtf2h2	M28-skyblue	Maternal to LGA
ENSMUSG00000069089|protein_coding|Cdk7	M19-lightyellow	Maternal to MGA
ENSMUSG00000021629|protein_coding|Slc30a5	M19-lightyellow	Maternal to MGA
ENSMUSG00000021716|protein_coding|Srek1ip1	M6-red	Maternal RNA
ENSMUSG00000086649|processed_transcript|Gm15286	M0-grey	Maternal RNA
ENSMUSG00000021756|protein_coding|Il6st	M34-darkmagenta	Maternal RNA
ENSMUSG00000050377|protein_coding|Il31ra	M34-darkmagenta	Maternal RNA
ENSMUSG00000042426|protein_coding|Dhx29	M0-grey	Maternal RNA
ENSMUSG00000042417|protein_coding|Ccno	M120-coral4	Maternal RNA
ENSMUSG00000042364|protein_coding|Snx18	M97-orangered1	Maternal RNA
ENSMUSG00000021731|protein_coding|Mrps30	M24-darkgrey	MGA
ENSMUSG00000025278|protein_coding|Flnb	M1-turquoise	Maternal RNA
ENSMUSG00000021750|protein_coding|Fam107a	M34-darkmagenta	Maternal RNA
ENSMUSG00000054423|protein_coding|Cadps	M34-darkmagenta	Maternal RNA
ENSMUSG00000021737|protein_coding|Psmd6	M90-antiquewhite2	Others
ENSMUSG00000021733|protein_coding|Slc4a7	M34-darkmagenta	Maternal RNA
ENSMUSG00000021772|protein_coding|Nkiras1	M120-coral4	Maternal RNA
ENSMUSG00000039599|protein_coding|Fam149b	M34-darkmagenta	Maternal RNA
ENSMUSG00000021819|protein_coding|2310021P13Rik	M72-indianred4	Minor ZGA
ENSMUSG00000021771|protein_coding|Vdac2	M90-antiquewhite2	Others
ENSMUSG00000021773|protein_coding|Comtd1	M0-grey	Maternal RNA
ENSMUSG00000090381|protein_coding|Gm6158	M2-blue	MGA
ENSMUSG00000021868|protein_coding|Ppif	M61-antiquewhite4	Minor ZGA
ENSMUSG00000021870|protein_coding|Slmap	M65-yellow4	Maternal to MGA
ENSMUSG00000040818|protein_coding|Fam116a	M34-darkmagenta	Maternal RNA
ENSMUSG00000021895|protein_coding|Arhgef3	M37-skyblue3	ZGA to MGA
ENSMUSG00000040651|protein_coding|D14Abb1e	M19-lightyellow	Maternal to MGA
ENSMUSG00000015966|protein_coding|Il17rb	M0-grey	Maternal RNA
ENSMUSG00000021901|protein_coding|Bap1	M97-orangered1	Maternal RNA
ENSMUSG00000021905|protein_coding|Dph3	M24-darkgrey	MGA
ENSMUSG00000021906|protein_coding|Oxnad1	M6-red	Maternal RNA
ENSMUSG00000021913|protein_coding|Ogdhl	M6-red	Maternal RNA
ENSMUSG00000021791|protein_coding|Dydc2	M18-lightgreen	Maternal RNA
ENSMUSG00000044285|pseudogene|Gm1821	M97-orangered1	Maternal RNA
ENSMUSG00000015759|protein_coding|Cnih	M97-orangered1	Maternal RNA
ENSMUSG00000021843|protein_coding|Ktn1	M97-orangered1	Maternal RNA
ENSMUSG00000036023|protein_coding|Parp2	M126-orangered	Maternal to MGA
ENSMUSG00000004561|protein_coding|Mettl17	M17-grey60	Maternal to LGA
ENSMUSG00000035726|protein_coding|Supt16h	M1-turquoise	Maternal RNA
ENSMUSG00000022177|protein_coding|Haus4	M34-darkmagenta	Maternal RNA
ENSMUSG00000022180|protein_coding|Slc7a8	M69-mediumpurple2	Maternal to LGA
ENSMUSG00000086420|pseudogene|Gm8865	M46-brown4	2-cell transient
ENSMUSG00000022214|protein_coding|Dcaf11	M115-lavenderblush1	ZGA to LGA
ENSMUSG00000047098|protein_coding|Rnf31	M97-orangered1	Maternal RNA
ENSMUSG00000002319|protein_coding|Ipo4	M14-cyan	MGA
ENSMUSG00000000365|protein_coding|Rnf17	M0-grey	Maternal RNA
ENSMUSG00000079184|protein_coding|Mphosph8	M1-turquoise	Maternal RNA
ENSMUSG00000021947|protein_coding|Cryl1	M34-darkmagenta	Maternal RNA
ENSMUSG00000021965|protein_coding|F630043A04Rik	M0-grey	Maternal RNA
ENSMUSG00000021973|protein_coding|Efha1	M34-darkmagenta	Maternal RNA
ENSMUSG00000035121|protein_coding|Neil2	M34-darkmagenta	Maternal RNA
ENSMUSG00000021975|protein_coding|Ints9	M120-coral4	Maternal RNA
ENSMUSG00000021978|protein_coding|Extl3	M34-darkmagenta	Maternal RNA
ENSMUSG00000022031|protein_coding|Elp3	M80-thistle	ZGA to MGA
ENSMUSG00000022043|protein_coding|Trim35	M34-darkmagenta	Maternal RNA
ENSMUSG00000034194|protein_coding|R3hcc1	M14-cyan	MGA
ENSMUSG00000034190|protein_coding|Chmp7	M0-grey	Maternal RNA
ENSMUSG00000022075|protein_coding|Rhobtb2	M97-orangered1	Maternal RNA
ENSMUSG00000022090|protein_coding|Pdlim2	M34-darkmagenta	Maternal RNA
ENSMUSG00000033644|protein_coding|Piwil2	M136-powderblue	Major ZGA
ENSMUSG00000047911|protein_coding|Npm2	M120-coral4	Maternal RNA
ENSMUSG00000022000|protein_coding|Zc3h13	M97-orangered1	Maternal RNA
ENSMUSG00000022010|protein_coding|Tsc22d1	M0-grey	Maternal RNA
ENSMUSG00000022023|protein_coding|Wbp4	M97-orangered1	Maternal RNA
ENSMUSG00000022024|protein_coding|Sugt1	M128-lightskyblue4	MGA
ENSMUSG00000022019|protein_coding|Tdrd3	M92-mediumpurple4	Others
ENSMUSG00000022123|protein_coding|Scel	M34-darkmagenta	Maternal RNA
ENSMUSG00000053253|protein_coding|Ndfip2	M0-grey	Maternal RNA
ENSMUSG00000022136|protein_coding|Dnajc3	M120-coral4	Maternal RNA
ENSMUSG00000025555|protein_coding|Farp1	M34-darkmagenta	Maternal RNA
ENSMUSG00000041765|protein_coding|Ubac2	M0-grey	Maternal RNA
ENSMUSG00000025544|protein_coding|Tm9sf2	M34-darkmagenta	Maternal RNA
ENSMUSG00000041650|protein_coding|Pcca	M72-indianred4	Minor ZGA
ENSMUSG00000041594|protein_coding|Tmtc4	M1-turquoise	Maternal RNA
ENSMUSG00000087697|lincRNA|Gm2093	M5-green	Major ZGA
ENSMUSG00000050697|protein_coding|Prkaa1	M53-palevioletred3	MGA
ENSMUSG00000039704|protein_coding|Lmbrd2	M120-coral4	Maternal RNA
ENSMUSG00000022200|protein_coding|Golph3	M0-grey	Maternal RNA
ENSMUSG00000022191|protein_coding|Drosha	M120-coral4	Maternal RNA
ENSMUSG00000039100|protein_coding|March6	M34-darkmagenta	Maternal RNA
ENSMUSG00000022255|protein_coding|Mtdh	M6-red	Maternal RNA
ENSMUSG00000022257|protein_coding|Laptm4b	M34-darkmagenta	Maternal RNA
ENSMUSG00000022323|protein_coding|Hrsp12	M17-grey60	Maternal to LGA
ENSMUSG00000045996|protein_coding|Polr2k	M19-lightyellow	Maternal to MGA
ENSMUSG00000022285|protein_coding|Ywhaz	M69-mediumpurple2	Maternal to LGA
ENSMUSG00000051920|protein_coding|Rspo2	M34-darkmagenta	Maternal RNA
ENSMUSG00000022336|protein_coding|Eif3e	M0-grey	Maternal RNA
ENSMUSG00000060429|protein_coding|Sntb1	M34-darkmagenta	Maternal RNA
ENSMUSG00000062373|protein_coding|Tmem65	M18-lightgreen	Maternal RNA
ENSMUSG00000037075|protein_coding|Rnf139	M120-coral4	Maternal RNA
ENSMUSG00000022376|protein_coding|Adcy8	M34-darkmagenta	Maternal RNA
ENSMUSG00000047921|protein_coding|Trappc9	M34-darkmagenta	Maternal RNA
ENSMUSG00000022587|protein_coding|Ly6e	M61-antiquewhite4	Minor ZGA
ENSMUSG00000047003|protein_coding|Zfp41	M0-grey	Maternal RNA
ENSMUSG00000055762|protein_coding|Eef1d	M90-antiquewhite2	Others
ENSMUSG00000050846|protein_coding|Zfp623	M59-darkseagreen4	Major ZGA
ENSMUSG00000022564|protein_coding|Grina	M0-grey	Maternal RNA
ENSMUSG00000022559|protein_coding|Fbxl6	M120-coral4	Maternal RNA
ENSMUSG00000022560|protein_coding|Gpr172b	M97-orangered1	Maternal RNA
ENSMUSG00000033728|protein_coding|Lrrc14	M120-coral4	Maternal RNA
ENSMUSG00000033565|protein_coding|Rbfox2	M60-coral1	Minor ZGA
ENSMUSG00000005354|protein_coding|Txn2	M80-thistle	ZGA to MGA
ENSMUSG00000016552|protein_coding|Foxred2	M1-turquoise	Maternal RNA
ENSMUSG00000042632|protein_coding|Pla2g6	M6-red	Maternal RNA
ENSMUSG00000022420|protein_coding|Dnalc4	M34-darkmagenta	Maternal RNA
ENSMUSG00000053411|protein_coding|Cbx7	M97-orangered1	Maternal RNA
ENSMUSG00000022412|protein_coding|Smcr7l	M0-grey	Maternal RNA
ENSMUSG00000042303|protein_coding|Sgsm3	M110-salmon1	Minor ZGA
ENSMUSG00000022404|protein_coding|Slc25a17	M6-red	Maternal RNA
ENSMUSG00000022401|protein_coding|Xpnpep3	M120-coral4	Maternal RNA
ENSMUSG00000061360|protein_coding|Phf5a	M38-plum1	Maternal to MGA
ENSMUSG00000022477|protein_coding|Aco2	M12-tan	Continue activation
ENSMUSG00000022476|protein_coding|Polr3h	M136-powderblue	Major ZGA
ENSMUSG00000022456|protein_coding|Sept3	M0-grey	Maternal RNA
ENSMUSG00000058586|protein_coding|Serhl	M6-red	Maternal RNA
ENSMUSG00000018040|protein_coding|Rrp7a	M59-darkseagreen4	Major ZGA
ENSMUSG00000041815|protein_coding|Poldip3	M81-salmon2	MGA
ENSMUSG00000048755|protein_coding|Mcat	M6-red	Maternal RNA
ENSMUSG00000022441|protein_coding|Efcab6	M34-darkmagenta	Maternal RNA
ENSMUSG00000062760|protein_coding|1810041L15Rik	M1-turquoise	Maternal RNA
ENSMUSG00000036106|protein_coding|Prr5	M34-darkmagenta	Maternal RNA
ENSMUSG00000022432|protein_coding|Smc1b	M34-darkmagenta	Maternal RNA
ENSMUSG00000022386|protein_coding|Trmu	M45-darkorange2	ZGA to LGA
ENSMUSG00000016028|protein_coding|Celsr1	M6-red	Maternal RNA
ENSMUSG00000023272|protein_coding|Creld2	M18-lightgreen	Maternal RNA
ENSMUSG00000022614|protein_coding|Lmf2	M60-coral1	Minor ZGA
ENSMUSG00000075470|protein_coding|Alg10b	M120-coral4	Maternal RNA
ENSMUSG00000052560|protein_coding|Cpne8	M0-grey	Maternal RNA
ENSMUSG00000067869|pseudogene|Tcea1-ps1	M0-grey	Maternal RNA
ENSMUSG00000036197|protein_coding|Gxylt1	M120-coral4	Maternal RNA
ENSMUSG00000022634|protein_coding|Yaf2	M34-darkmagenta	Maternal RNA
ENSMUSG00000022635|protein_coding|Zcrb1	M38-plum1	Maternal to MGA
ENSMUSG00000036158|protein_coding|Prickle1	M120-coral4	Maternal RNA
ENSMUSG00000022466|protein_coding|Rpap3	M18-lightgreen	Maternal RNA
ENSMUSG00000052369|protein_coding|Tmem106c	M34-darkmagenta	Maternal RNA
ENSMUSG00000048175|protein_coding|Asb8	M34-darkmagenta	Maternal RNA
ENSMUSG00000003352|protein_coding|Cacnb3	M72-indianred4	Minor ZGA
ENSMUSG00000054855|protein_coding|Rnd1	M24-darkgrey	MGA
ENSMUSG00000051853|protein_coding|Arf3	M72-indianred4	Minor ZGA
ENSMUSG00000067713|protein_coding|Prkag1	M0-grey	Maternal RNA
ENSMUSG00000043091|protein_coding|Tuba1c	M50-thistle2	LGA
ENSMUSG00000023008|protein_coding|Fmnl3	M97-orangered1	Maternal RNA
ENSMUSG00000023020|protein_coding|2310016M24Rik	M85-lightpink3	ZGA to LGA
ENSMUSG00000056487|protein_coding|Mettl7a2	M34-darkmagenta	Maternal RNA
ENSMUSG00000037353|protein_coding|Letmd1	M18-lightgreen	Maternal RNA
ENSMUSG00000044636|protein_coding|Csrnp2	M0-grey	Maternal RNA
ENSMUSG00000075411|protein_coding|Bin2	M38-plum1	Maternal to MGA
ENSMUSG00000087511|lincRNA|A330009N23Rik	M72-indianred4	Minor ZGA
ENSMUSG00000058655|protein_coding|Eif4b	M0-grey	Maternal RNA
ENSMUSG00000023044|protein_coding|Csad	M34-darkmagenta	Maternal RNA
ENSMUSG00000058290|protein_coding|Espl1	M120-coral4	Maternal RNA
ENSMUSG00000023048|protein_coding|Prr13	M91-coral3	MGA
ENSMUSG00000056851|protein_coding|Pcbp2	M1-turquoise	Maternal RNA
ENSMUSG00000052414|protein_coding|Atf7	M34-darkmagenta	Maternal RNA
ENSMUSG00000023055|protein_coding|Calcoco1	M92-mediumpurple4	Others
ENSMUSG00000036061|protein_coding|Smug1	M34-darkmagenta	Maternal RNA
ENSMUSG00000060992|protein_coding|Copz1	M101-indianred3	ZGA to LGA
ENSMUSG00000022487|protein_coding|Gtsf1	M120-coral4	Maternal RNA
ENSMUSG00000022488|protein_coding|Nckap1l	M34-darkmagenta	Maternal RNA
ENSMUSG00000014232|protein_coding|Cluap1	M34-darkmagenta	Maternal RNA
ENSMUSG00000014303|protein_coding|Glis2	M0-grey	Maternal RNA
ENSMUSG00000004069|protein_coding|Dnaja3	M0-grey	Maternal RNA
ENSMUSG00000039568|protein_coding|Fam100a	M24-darkgrey	MGA
ENSMUSG00000022516|protein_coding|Nudt16l1	M45-darkorange2	ZGA to LGA
ENSMUSG00000022540|protein_coding|Rogdi	M12-tan	Continue activation
ENSMUSG00000022536|protein_coding|Glyr1	M97-orangered1	Maternal RNA
ENSMUSG00000068663|protein_coding|Clec16a	M61-antiquewhite4	Minor ZGA
ENSMUSG00000022498|protein_coding|Txndc11	M92-mediumpurple4	Others
ENSMUSG00000022545|protein_coding|Ercc4	M34-darkmagenta	Maternal RNA
ENSMUSG00000022682|protein_coding|Rrn3	M91-coral3	MGA
ENSMUSG00000041957|protein_coding|Pkp2	M92-mediumpurple4	Others
ENSMUSG00000006134|protein_coding|Crkl	M120-coral4	Maternal RNA
ENSMUSG00000003166|protein_coding|Dgcr2	M92-mediumpurple4	Others
ENSMUSG00000003527|protein_coding|Dgcr14	M97-orangered1	Maternal RNA
ENSMUSG00000003526|protein_coding|Prodh	M92-mediumpurple4	Others
ENSMUSG00000022718|protein_coding|Dgcr8	M120-coral4	Maternal RNA
ENSMUSG00000033918|protein_coding|Parl	M92-mediumpurple4	Others
ENSMUSG00000022843|protein_coding|Clcn2	M24-darkgrey	MGA
ENSMUSG00000033581|protein_coding|Igf2bp2	M34-darkmagenta	Maternal RNA
ENSMUSG00000013089|protein_coding|Etv5	M92-mediumpurple4	Others
ENSMUSG00000004460|protein_coding|Dnajb11	M37-skyblue3	ZGA to MGA
ENSMUSG00000051065|protein_coding|1600021P15Rik	M1-turquoise	Maternal RNA
ENSMUSG00000022533|protein_coding|Atp13a3	M120-coral4	Maternal RNA
ENSMUSG00000049076|protein_coding|Acap2	M0-grey	Maternal RNA
ENSMUSG00000022548|protein_coding|Apod	M115-lavenderblush1	ZGA to LGA
ENSMUSG00000053774|protein_coding|Ubxn7	M127-mediumpurple	ZGA to MGA
ENSMUSG00000022800|protein_coding|Fyttd1	M0-grey	Maternal RNA
ENSMUSG00000022814|protein_coding|Umps	M90-antiquewhite2	Others
ENSMUSG00000022840|protein_coding|Adcy5	M34-darkmagenta	Maternal RNA
ENSMUSG00000034473|protein_coding|Sec22a	M6-red	Maternal RNA
ENSMUSG00000034379|protein_coding|Wdr5b	M60-coral1	Minor ZGA
ENSMUSG00000003955|protein_coding|Fam162a	M6-red	Maternal RNA
ENSMUSG00000022899|protein_coding|Slc15a2	M6-red	Maternal RNA
ENSMUSG00000047746|protein_coding|Fbxo40	M34-darkmagenta	Maternal RNA
ENSMUSG00000022827|protein_coding|Rabl3	M92-mediumpurple4	Others
ENSMUSG00000022793|protein_coding|B4galt4	M34-darkmagenta	Maternal RNA
ENSMUSG00000022639|protein_coding|5330426P16Rik	M5-green	Major ZGA
ENSMUSG00000044763|protein_coding|Rg9mtd1	M19-lightyellow	Maternal to MGA
ENSMUSG00000035107|protein_coding|Dcbld2	M120-coral4	Maternal RNA
ENSMUSG00000075002|protein_coding|Gm813	M34-darkmagenta	Maternal RNA
ENSMUSG00000091562|processed_transcript|Gm9581	M34-darkmagenta	Maternal RNA
ENSMUSG00000041079|protein_coding|Rwdd2b	M72-indianred4	Minor ZGA
ENSMUSG00000022982|protein_coding|Sod1	M6-red	Maternal RNA
ENSMUSG00000022967|protein_coding|Ifnar1	M91-coral3	MGA
ENSMUSG00000022961|protein_coding|Son	M120-coral4	Maternal RNA
ENSMUSG00000022946|protein_coding|Dopey2	M34-darkmagenta	Maternal RNA
ENSMUSG00000022945|protein_coding|Chaf1b	M24-darkgrey	MGA
ENSMUSG00000022940|protein_coding|Pigp	M36-yellowgreen	Maternal to LGA
ENSMUSG00000040681|protein_coding|Hmgn1	M45-darkorange2	ZGA to LGA
ENSMUSG00000034345|protein_coding|Gtf2h5	M3-brown	MGA
ENSMUSG00000073468|protein_coding|Sft2d1	M34-darkmagenta	Maternal RNA
ENSMUSG00000023827|protein_coding|Agpat4	M17-grey60	Maternal to LGA
ENSMUSG00000073460|protein_coding|Pnldc1	M2-blue	MGA
ENSMUSG00000057388|protein_coding|Mrpl18	M126-orangered	Maternal to MGA
ENSMUSG00000023832|protein_coding|Acat2	M104-blueviolet	ZGA to LGA
ENSMUSG00000038347|protein_coding|Tcte2	M34-darkmagenta	Maternal RNA
ENSMUSG00000023886|protein_coding|Smoc2	M34-darkmagenta	Maternal RNA
ENSMUSG00000048027|protein_coding|Rgmb	M120-coral4	Maternal RNA
ENSMUSG00000043801|pseudogene|Gm9786	M97-orangered1	Maternal RNA
ENSMUSG00000023882|protein_coding|Zfp54	M99-lightslateblue	Maternal to ZGA
ENSMUSG00000072082|protein_coding|Ccnf	M0-grey	Maternal RNA
ENSMUSG00000040888|protein_coding|Gfer	M110-salmon1	Minor ZGA
ENSMUSG00000039183|protein_coding|Nubp2	M14-cyan	MGA
ENSMUSG00000024165|protein_coding|Hn1l	M6-red	Maternal RNA
ENSMUSG00000024112|protein_coding|Cacna1h	M120-coral4	Maternal RNA
ENSMUSG00000024176|protein_coding|Sox8	M34-darkmagenta	Maternal RNA
ENSMUSG00000025733|protein_coding|Rhot2	M120-coral4	Maternal RNA
ENSMUSG00000057580|pseudogene|Gm10012	M56-lightpink4	Continue activation
ENSMUSG00000025728|protein_coding|Pigq	M120-coral4	Maternal RNA
ENSMUSG00000024180|protein_coding|Tmem8	M60-coral1	Minor ZGA
ENSMUSG00000024182|protein_coding|Axin1	M97-orangered1	Maternal RNA
ENSMUSG00000024187|protein_coding|Itfg3	M51-thistle1	1-cell transient
ENSMUSG00000024194|protein_coding|Cuta	M28-skyblue	Maternal to LGA
ENSMUSG00000056692|protein_coding|D17Wsu92e	M97-orangered1	Maternal RNA
ENSMUSG00000024220|protein_coding|Zfp523	M34-darkmagenta	Maternal RNA
ENSMUSG00000002249|protein_coding|Tead3	M6-red	Maternal RNA
ENSMUSG00000053436|protein_coding|Mapk14	M59-darkseagreen4	Major ZGA
ENSMUSG00000063952|protein_coding|Brpf3	M120-coral4	Maternal RNA
ENSMUSG00000042203|protein_coding|Tbc1d22b	M0-grey	Maternal RNA
ENSMUSG00000024026|protein_coding|Glo1	M6-red	Maternal RNA
ENSMUSG00000054134|protein_coding|Umodl1	M34-darkmagenta	Maternal RNA
ENSMUSG00000061613|protein_coding|U2af1	M8-pink	Maternal to ZGA
ENSMUSG00000058392|protein_coding|Rrp1b	M120-coral4	Maternal RNA
ENSMUSG00000002625|protein_coding|Akap8l	M65-yellow4	Maternal to MGA
ENSMUSG00000024050|protein_coding|Wiz	M0-grey	Maternal RNA
ENSMUSG00000008686|protein_coding|Zfp955a	M0-grey	Maternal RNA
ENSMUSG00000079557|protein_coding|March2	M34-darkmagenta	Maternal RNA
ENSMUSG00000077450|protein_coding|Rab11b	M58-honeydew1	Major ZGA
ENSMUSG00000002307|protein_coding|Daxx	M6-red	Maternal RNA
ENSMUSG00000041354|protein_coding|Rgl2	M6-red	Maternal RNA
ENSMUSG00000024319|protein_coding|Vps52	M0-grey	Maternal RNA
ENSMUSG00000024335|protein_coding|Brd2	M0-grey	Maternal RNA
ENSMUSG00000015474|protein_coding|Ppt2	M54-navajowhite2	Others
ENSMUSG00000007036|protein_coding|Abhd16a	M6-red	Maternal RNA
ENSMUSG00000019432|protein_coding|Ddx39b	M90-antiquewhite2	Others
ENSMUSG00000038838|protein_coding|Vars2	M97-orangered1	Maternal RNA
ENSMUSG00000024422|protein_coding|Dhx16	M92-mediumpurple4	Others
ENSMUSG00000036315|protein_coding|Znrd1	M58-honeydew1	Major ZGA
ENSMUSG00000024459|protein_coding|H2-M5	M72-indianred4	Minor ZGA
ENSMUSG00000036036|protein_coding|Zfp57	M6-red	Maternal RNA
ENSMUSG00000023919|protein_coding|Cenpq	M120-coral4	Maternal RNA
ENSMUSG00000023915|protein_coding|Tnfrsf21	M74-darkolivegreen4	Maternal RNA
ENSMUSG00000023967|protein_coding|Mrps18a	M12-tan	Continue activation
ENSMUSG00000012296|protein_coding|Tjap1	M0-grey	Maternal RNA
ENSMUSG00000015605|protein_coding|Srf	M15-midnightblue	ZGA to MGA
ENSMUSG00000023971|protein_coding|Rrp36	M38-plum1	Maternal to MGA
ENSMUSG00000063576|protein_coding|Klhdc3	M6-red	Maternal RNA
ENSMUSG00000059409|protein_coding|Ppp2r5d	M115-lavenderblush1	ZGA to LGA
ENSMUSG00000063888|protein_coding|Rpl7l1	M58-honeydew1	Major ZGA
ENSMUSG00000023980|protein_coding|Taf8	M0-grey	Maternal RNA
ENSMUSG00000023988|protein_coding|Bysl	M53-palevioletred3	MGA
ENSMUSG00000042265|protein_coding|Trem1	M34-darkmagenta	Maternal RNA
ENSMUSG00000003208|protein_coding|Ccdc94	M77-darkviolet	Maternal to MGA
ENSMUSG00000003200|protein_coding|Sh3gl1	M0-grey	Maternal RNA
ENSMUSG00000019578|protein_coding|Ubxn6	M60-coral1	Minor ZGA
ENSMUSG00000043683|protein_coding|Fem1a	M97-orangered1	Maternal RNA
ENSMUSG00000001228|protein_coding|Uhrf1	M6-red	Maternal RNA
ENSMUSG00000042625|protein_coding|Safb2	M77-darkviolet	Maternal to MGA
ENSMUSG00000041168|protein_coding|Lonp1	M0-grey	Maternal RNA
ENSMUSG00000002372|protein_coding|Ranbp3	M110-salmon1	Minor ZGA
ENSMUSG00000007603|protein_coding|Dus3l	M37-skyblue3	ZGA to MGA
ENSMUSG00000024206|protein_coding|Rfx2	M6-red	Maternal RNA
ENSMUSG00000002658|protein_coding|Gtf2f1	M48-darkslateblue	Major ZGA
ENSMUSG00000046329|protein_coding|Slc25a23	M0-grey	Maternal RNA
ENSMUSG00000044279|protein_coding|Crb3	M54-navajowhite2	Others
ENSMUSG00000048915|protein_coding|Efna5	M34-darkmagenta	Maternal RNA
ENSMUSG00000050612|protein_coding|Txndc2	M34-darkmagenta	Maternal RNA
ENSMUSG00000033278|protein_coding|Ptprm	M34-darkmagenta	Maternal RNA
ENSMUSG00000024052|protein_coding|Lpin2	M120-coral4	Maternal RNA
ENSMUSG00000024053|protein_coding|Emilin2	M34-darkmagenta	Maternal RNA
ENSMUSG00000024072|protein_coding|Yipf4	M8-pink	Maternal to ZGA
ENSMUSG00000056121|protein_coding|Fez2	M97-orangered1	Maternal RNA
ENSMUSG00000039414|protein_coding|Heatr5b	M120-coral4	Maternal RNA
ENSMUSG00000050668|protein_coding|Ccdc75	M18-lightgreen	Maternal RNA
ENSMUSG00000024081|protein_coding|Cebpz	M120-coral4	Maternal RNA
ENSMUSG00000024087|protein_coding|Cyp1b1	M34-darkmagenta	Maternal RNA
ENSMUSG00000024248|protein_coding|Cox7a2l	M28-skyblue	Maternal to LGA
ENSMUSG00000045817|protein_coding|Zfp36l2	M60-coral1	Minor ZGA
ENSMUSG00000024131|protein_coding|Slc3a1	M74-darkolivegreen4	Maternal RNA
ENSMUSG00000024127|protein_coding|Prepl	M120-coral4	Maternal RNA
ENSMUSG00000024146|protein_coding|Cript	M0-grey	Maternal RNA
ENSMUSG00000036438|protein_coding|Calm2	M20-royalblue	ZGA to LGA
ENSMUSG00000034709|protein_coding|Klraq1	M92-mediumpurple4	Others
ENSMUSG00000024154|protein_coding|Gtf2a1l	M34-darkmagenta	Maternal RNA
ENSMUSG00000055660|protein_coding|Mettl4	M0-grey	Maternal RNA
ENSMUSG00000024232|protein_coding|Bambi	M46-brown4	2-cell transient
ENSMUSG00000002477|protein_coding|Snrpd1	M34-darkmagenta	Maternal RNA
ENSMUSG00000002475|protein_coding|Abhd3	M18-lightgreen	Maternal RNA
ENSMUSG00000005836|protein_coding|Gata6	M36-yellowgreen	Maternal to LGA
ENSMUSG00000024413|protein_coding|Npc1	M1-turquoise	Maternal RNA
ENSMUSG00000053740|protein_coding|Gm6457	M0-grey	Maternal RNA
ENSMUSG00000024331|protein_coding|Dsc2	M1-turquoise	Maternal RNA
ENSMUSG00000063281|protein_coding|Zfp35	M72-indianred4	Minor ZGA
ENSMUSG00000000420|protein_coding|Galnt1	M6-red	Maternal RNA
ENSMUSG00000005873|protein_coding|Reep5	M6-red	Maternal RNA
ENSMUSG00000034300|protein_coding|Fam53c	M0-grey	Maternal RNA
ENSMUSG00000038555|protein_coding|Reep2	M120-coral4	Maternal RNA
ENSMUSG00000024360|protein_coding|Etf1	M91-coral3	MGA
ENSMUSG00000071862|protein_coding|Lrrtm2	M34-darkmagenta	Maternal RNA
ENSMUSG00000037058|protein_coding|Paip2	M59-darkseagreen4	Major ZGA
ENSMUSG00000024346|protein_coding|Pfdn1	M145-green3	Maternal to LGA
ENSMUSG00000006850|protein_coding|Tmco6	M0-grey	Maternal RNA
ENSMUSG00000038524|protein_coding|Fchsd1	M72-indianred4	Minor ZGA
ENSMUSG00000024425|protein_coding|Ndfip1	M1-turquoise	Maternal RNA
ENSMUSG00000024427|protein_coding|Spry4	M120-coral4	Maternal RNA
ENSMUSG00000024487|protein_coding|Yipf5	M120-coral4	Maternal RNA
ENSMUSG00000054477|protein_coding|Kcnn2	M34-darkmagenta	Maternal RNA
ENSMUSG00000033949|protein_coding|Trim36	M34-darkmagenta	Maternal RNA
ENSMUSG00000033319|protein_coding|Fem1c	M2-blue	MGA
ENSMUSG00000033184|protein_coding|Tmed7	M0-grey	Maternal RNA
ENSMUSG00000033022|protein_coding|Cdo1	M34-darkmagenta	Maternal RNA
ENSMUSG00000042705|protein_coding|Commd10	M17-grey60	Maternal to LGA
ENSMUSG00000019647|protein_coding|Sema6a	M34-darkmagenta	Maternal RNA
ENSMUSG00000024507|protein_coding|Hsd17b4	M92-mediumpurple4	Others
ENSMUSG00000069378|protein_coding|Prdm6	M34-darkmagenta	Maternal RNA
ENSMUSG00000008301|protein_coding|Phax	M19-lightyellow	Maternal to MGA
ENSMUSG00000087597|processed_transcript|Gm15345	M34-darkmagenta	Maternal RNA
ENSMUSG00000024592|protein_coding|C330018D20Rik	M34-darkmagenta	Maternal RNA
ENSMUSG00000024597|protein_coding|Slc12a2	M2-blue	MGA
ENSMUSG00000042211|protein_coding|Fbxo38	M97-orangered1	Maternal RNA
ENSMUSG00000024588|protein_coding|Fech	M45-darkorange2	ZGA to LGA
ENSMUSG00000042439|protein_coding|Zfp532	M6-red	Maternal RNA
ENSMUSG00000041891|protein_coding|Lman1	M6-red	Maternal RNA
ENSMUSG00000024539|protein_coding|Ptpn2	M120-coral4	Maternal RNA
ENSMUSG00000038121|protein_coding|4933403F05Rik	M97-orangered1	Maternal RNA
ENSMUSG00000024515|protein_coding|Smad4	M120-coral4	Maternal RNA
ENSMUSG00000064036|protein_coding|Mro	M34-darkmagenta	Maternal RNA
ENSMUSG00000036299|protein_coding|BC031181	M0-grey	Maternal RNA
ENSMUSG00000035765|protein_coding|Dym	M121-mistyrose	Major ZGA
ENSMUSG00000047466|protein_coding|8030462N17Rik	M120-coral4	Maternal RNA
ENSMUSG00000024571|protein_coding|Gm16286	M85-lightpink3	ZGA to LGA
ENSMUSG00000049090|protein_coding|Zadh2	M34-darkmagenta	Maternal RNA
ENSMUSG00000048410|protein_coding|Zfp407	M34-darkmagenta	Maternal RNA
ENSMUSG00000024646|protein_coding|Cyb5	M17-grey60	Maternal to LGA
ENSMUSG00000023066|protein_coding|Rttn	M120-coral4	Maternal RNA
ENSMUSG00000024614|protein_coding|Tmx3	M36-yellowgreen	Maternal to LGA
ENSMUSG00000024829|protein_coding|Mrpl21	M0-grey	Maternal RNA
ENSMUSG00000024913|protein_coding|Lrp5	M34-darkmagenta	Maternal RNA
ENSMUSG00000024885|protein_coding|Aldh3b1	M5-green	Major ZGA
ENSMUSG00000049303|protein_coding|Syt12	M72-indianred4	Minor ZGA
ENSMUSG00000006457|protein_coding|Actn3	M34-darkmagenta	Maternal RNA
ENSMUSG00000006463|protein_coding|Zdhhc24	M34-darkmagenta	Maternal RNA
ENSMUSG00000080268|protein_coding|Brms1	M59-darkseagreen4	Major ZGA
ENSMUSG00000039330|protein_coding|Tsga10ip	M1-turquoise	Maternal RNA
ENSMUSG00000024914|protein_coding|Drap1	M72-indianred4	Minor ZGA
ENSMUSG00000056201|protein_coding|Cfl1	M104-blueviolet	ZGA to LGA
ENSMUSG00000092274|processed_transcript|Neat1	M3-brown	MGA
ENSMUSG00000045664|protein_coding|Cdc42ep2	M120-coral4	Maternal RNA
ENSMUSG00000024772|protein_coding|Ehd1	M128-lightskyblue4	MGA
ENSMUSG00000024958|protein_coding|Gpr137	M72-indianred4	Minor ZGA
ENSMUSG00000024966|protein_coding|Stip1	M3-brown	MGA
ENSMUSG00000024767|protein_coding|Otub1	M24-darkgrey	MGA
ENSMUSG00000024970|protein_coding|AI846148	M120-coral4	Maternal RNA
ENSMUSG00000002290|pseudogene|Rab11b-ps2	M133-blue3	Major ZGA
ENSMUSG00000010110|protein_coding|Stx5a	M0-grey	Maternal RNA
ENSMUSG00000071658|protein_coding|Gng3	M34-darkmagenta	Maternal RNA
ENSMUSG00000071657|protein_coding|Bscl2	M34-darkmagenta	Maternal RNA
ENSMUSG00000071652|protein_coding|Ints5	M15-midnightblue	ZGA to MGA
ENSMUSG00000071650|protein_coding|Ganab	M97-orangered1	Maternal RNA
ENSMUSG00000024661|protein_coding|Fth1	M104-blueviolet	ZGA to LGA
ENSMUSG00000024663|protein_coding|Rab3il1	M37-skyblue3	ZGA to MGA
ENSMUSG00000034445|protein_coding|Cybasc3	M77-darkviolet	Maternal to MGA
ENSMUSG00000034659|protein_coding|Tmem109	M6-red	Maternal RNA
ENSMUSG00000055895|protein_coding|Plac1l	M34-darkmagenta	Maternal RNA
ENSMUSG00000041857|protein_coding|Oosp1	M34-darkmagenta	Maternal RNA
ENSMUSG00000024683|protein_coding|Mrpl16	M38-plum1	Maternal to MGA
ENSMUSG00000024687|protein_coding|Osbp	M0-grey	Maternal RNA
ENSMUSG00000039982|protein_coding|Dtx4	M59-darkseagreen4	Major ZGA
ENSMUSG00000050904|pseudogene|Gm5512	M101-indianred3	ZGA to LGA
ENSMUSG00000046230|protein_coding|Vps13a	M34-darkmagenta	Maternal RNA
ENSMUSG00000051255|pseudogene|Gm6563	M1-turquoise	Maternal RNA
ENSMUSG00000024812|protein_coding|Tjp2	M17-grey60	Maternal to LGA
ENSMUSG00000074922|protein_coding|Fam122a	M34-darkmagenta	Maternal RNA
ENSMUSG00000038658|protein_coding|C030046E11Rik	M34-darkmagenta	Maternal RNA
ENSMUSG00000039652|protein_coding|Cpeb3	M34-darkmagenta	Maternal RNA
ENSMUSG00000024986|protein_coding|Hhex	M61-antiquewhite4	Minor ZGA
ENSMUSG00000050121|protein_coding|Opalin	M34-darkmagenta	Maternal RNA
ENSMUSG00000034321|protein_coding|Exosc1	M126-orangered	Maternal to MGA
ENSMUSG00000025159|protein_coding|Mms19	M97-orangered1	Maternal RNA
ENSMUSG00000049670|protein_coding|Morn4	M34-darkmagenta	Maternal RNA
ENSMUSG00000025188|protein_coding|Hps1	M72-indianred4	Minor ZGA
ENSMUSG00000025190|protein_coding|Got1	M17-grey60	Maternal to LGA
ENSMUSG00000040414|protein_coding|Slc25a28	M2-blue	MGA
ENSMUSG00000025192|protein_coding|Entpd7	M53-palevioletred3	MGA
ENSMUSG00000025197|protein_coding|Cyp2c44	M60-coral1	Minor ZGA
ENSMUSG00000025204|protein_coding|Ndufb8	M36-yellowgreen	Maternal to LGA
ENSMUSG00000036450|protein_coding|Hif1an	M19-lightyellow	Maternal to MGA
ENSMUSG00000025217|protein_coding|Btrc	M45-darkorange2	ZGA to LGA
ENSMUSG00000025218|protein_coding|Poll	M97-orangered1	Maternal RNA
ENSMUSG00000041035|protein_coding|Dpcd	M38-plum1	Maternal to MGA
ENSMUSG00000025221|protein_coding|Kcnip2	M34-darkmagenta	Maternal RNA
ENSMUSG00000064105|protein_coding|Cnnm2	M15-midnightblue	ZGA to MGA
ENSMUSG00000025041|protein_coding|Nt5c2	M97-orangered1	Maternal RNA
ENSMUSG00000025047|protein_coding|Pdcd11	M19-lightyellow	Maternal to MGA
ENSMUSG00000025066|protein_coding|Sfr1	M34-darkmagenta	Maternal RNA
ENSMUSG00000079254|protein_coding|Itprip	M34-darkmagenta	Maternal RNA
ENSMUSG00000024975|protein_coding|Pdcd4	M97-orangered1	Maternal RNA
ENSMUSG00000024976|protein_coding|Shoc2	M6-red	Maternal RNA
ENSMUSG00000025077|protein_coding|Dclre1a	M1-turquoise	Maternal RNA
ENSMUSG00000025081|protein_coding|Tdrd1	M120-coral4	Maternal RNA
ENSMUSG00000025082|protein_coding|Vwa2	M34-darkmagenta	Maternal RNA
ENSMUSG00000025085|protein_coding|Ablim1	M34-darkmagenta	Maternal RNA
ENSMUSG00000025094|protein_coding|Slc18a2	M120-coral4	Maternal RNA
ENSMUSG00000033417|protein_coding|2700078E11Rik	M24-darkgrey	MGA
ENSMUSG00000024993|protein_coding|Fam45a	M58-honeydew1	Major ZGA
ENSMUSG00000024997|protein_coding|Prdx3	M0-grey	Maternal RNA
ENSMUSG00000068270|protein_coding|Shroom4	M34-darkmagenta	Maternal RNA
ENSMUSG00000031154|protein_coding|Otud5	M97-orangered1	Maternal RNA
ENSMUSG00000031166|protein_coding|Wdr13	M120-coral4	Maternal RNA
ENSMUSG00000039201|protein_coding|Tbc1d25	M15-midnightblue	ZGA to MGA
ENSMUSG00000031065|protein_coding|Cdk16	M0-grey	Maternal RNA
ENSMUSG00000031066|protein_coding|Usp11	M120-coral4	Maternal RNA
ENSMUSG00000086757|processed_transcript|Gm2309	M34-darkmagenta	Maternal RNA
ENSMUSG00000016308|protein_coding|Ube2a	M121-mistyrose	Major ZGA
ENSMUSG00000036572|protein_coding|Upf3b	M18-lightgreen	Maternal RNA
ENSMUSG00000016409|protein_coding|Nkap	M0-grey	Maternal RNA
ENSMUSG00000031103|protein_coding|Elf4	M97-orangered1	Maternal RNA
ENSMUSG00000062949|protein_coding|Atp11c	M120-coral4	Maternal RNA
ENSMUSG00000057615|protein_coding|Ldoc1	M85-lightpink3	ZGA to LGA
ENSMUSG00000045237|protein_coding|1110012L19Rik	M72-indianred4	Minor ZGA
ENSMUSG00000073139|protein_coding|BC023829	M6-red	Maternal RNA
ENSMUSG00000073131|protein_coding|Vma21	M1-turquoise	Maternal RNA
ENSMUSG00000031347|protein_coding|Cetn2	M6-red	Maternal RNA
ENSMUSG00000031349|protein_coding|Nsdhl	M92-mediumpurple4	Others
ENSMUSG00000057836|protein_coding|Xlr3a	M6-red	Maternal RNA
ENSMUSG00000078317|protein_coding|F8a	M72-indianred4	Minor ZGA
ENSMUSG00000058147|protein_coding|Xlr3c	M34-darkmagenta	Maternal RNA
ENSMUSG00000031371|protein_coding|Haus7	M6-red	Maternal RNA
ENSMUSG00000031378|protein_coding|Abcd1	M97-orangered1	Maternal RNA
ENSMUSG00000008682|protein_coding|Rpl10	M119-antiquewhite1	MGA
ENSMUSG00000009995|protein_coding|Taz	M34-darkmagenta	Maternal RNA
ENSMUSG00000019087|protein_coding|Atp6ap1	M19-lightyellow	Maternal to MGA
ENSMUSG00000015291|protein_coding|Gdi1	M6-red	Maternal RNA
ENSMUSG00000015289|protein_coding|Lage3	M113-magenta3	ZGA to LGA
ENSMUSG00000031400|protein_coding|G6pdx	M34-darkmagenta	Maternal RNA
ENSMUSG00000083847|pseudogene|Xlr3d-ps	M6-red	Maternal RNA
ENSMUSG00000031403|protein_coding|Dkc1	M34-darkmagenta	Maternal RNA
ENSMUSG00000031402|protein_coding|Mpp1	M0-grey	Maternal RNA
ENSMUSG00000025666|protein_coding|Tmem47	M0-grey	Maternal RNA
ENSMUSG00000083640|pseudogene|Gm8876	M0-grey	Maternal RNA
ENSMUSG00000035150|protein_coding|Eif2s3x	M24-darkgrey	MGA
ENSMUSG00000057421|protein_coding|Las1l	M97-orangered1	Maternal RNA
ENSMUSG00000031311|protein_coding|Nono	M15-midnightblue	ZGA to MGA
ENSMUSG00000082729|pseudogene|Gm14845	M1-turquoise	Maternal RNA
ENSMUSG00000073016|protein_coding|Uprt	M72-indianred4	Minor ZGA
ENSMUSG00000090132|protein_coding|Cypt2-ps	M23-darkturquoise	2-cell transient
ENSMUSG00000031231|protein_coding|Cox7b	M104-blueviolet	ZGA to LGA
ENSMUSG00000034480|protein_coding|Diap2	M69-mediumpurple2	Maternal to LGA
ENSMUSG00000082905|pseudogene|Gm7823	M72-indianred4	Minor ZGA
ENSMUSG00000048355|protein_coding|Arxes1	M34-darkmagenta	Maternal RNA
ENSMUSG00000031432|protein_coding|Prps1	M0-grey	Maternal RNA
ENSMUSG00000031429|protein_coding|Psmd10	M69-mediumpurple2	Maternal to LGA
ENSMUSG00000047045|protein_coding|Tmem164	M120-coral4	Maternal RNA
ENSMUSG00000042225|protein_coding|Ammecr1	M0-grey	Maternal RNA
ENSMUSG00000031283|protein_coding|Chrdl1	M0-grey	Maternal RNA
ENSMUSG00000041115|protein_coding|Iqsec2	M34-darkmagenta	Maternal RNA
ENSMUSG00000045180|protein_coding|Shroom2	M0-grey	Maternal RNA
ENSMUSG00000067215|protein_coding|Usp51	M34-darkmagenta	Maternal RNA
[truncated: 16,310 more rows]

## Sheet: Legend
Dataset EV2
Gene expression module classes (based on RNA-seq data from Deng et al., 2014).
