# Supplementary material for: m6A reader Ythdf proteins control retrotransposon B2 repeat expression and safeguard early embryo development
Source: EMBO J. 2026 Mar 11;45(8):2494–522. doi: 10.1038/s44318-026-00728-w (PMC13083883; doi:10.1038/s44318-026-00728-w)
Supplement: Supplementary file 8 — Dataset EV3 [file 44318_2026_728_MOESM8_ESM.xlsx]

## Sheet: Dataset EV3
STM2457 vs Control (L2C)						STM2457 vs Control (Morula)
gene name	log2FoldChange	pvalue	padj	group		gene name	log2FoldChange	pvalue	padj	group
ENSMUSG00000040364.6|Sec1|protein_coding	-2.13465	7.90424e-16	2.21161e-12	Down		ENSMUSG00000028109.8|Hormad1|protein_coding	-3.04488	5.24351e-43	4.27608e-39	Down
ENSMUSG00000087107.1|AI662270|processed_transcript	-2.26168	2.11159e-14	4.59529e-11	Down		ENSMUSG00000059552.6|Trp53|protein_coding	-1.64826	2.21923e-40	1.20652e-36	Down
ENSMUSG00000033491.6|Prss35|protein_coding	-9.10854	5.60537e-11	5.22794e-08	Down		ENSMUSG00000015619.9|Gata3|protein_coding	-1.61065	1.85418e-36	6.04834e-33	Down
ENSMUSG00000040562.6|Gstm2|protein_coding	-6.45587	4.92869e-10	3.71282e-07	Down		ENSMUSG00000023043.6|Krt18|protein_coding	-1.9489	3.07948e-36	8.37107e-33	Down
ENSMUSG00000092341.1|Malat1|processed_transcript	-1.72157	9.46303e-10	6.61939e-07	Down		ENSMUSG00000020326.7|Ccng1|protein_coding	-1.45994	6.78695e-35	1.38369e-31	Down
ENSMUSG00000024659.7|Anxa1|protein_coding	-5.50463	1.49532e-09	1.00991e-06	Down		ENSMUSG00000027070.8|Lrp2|protein_coding	-2.34924	1.85099e-30	2.1564e-27	Down
ENSMUSG00000031328.9|Flna|protein_coding	-3.06802	4.65201e-09	2.84732e-06	Down		ENSMUSG00000017009.3|Sdc4|protein_coding	-1.16409	1.79173e-28	1.94821e-25	Down
ENSMUSG00000034064.7|Poglut1|protein_coding	-1.23088	9.48717e-09	5.63078e-06	Down		ENSMUSG00000036572.9|Upf3b|protein_coding	-1.44149	1.14973e-27	1.172e-24	Down
ENSMUSG00000026374.8|Tsn|protein_coding	-1.16126	1.25547e-08	6.83044e-06	Down		ENSMUSG00000032060.8|Cryab|protein_coding	-2.27455	1.50939e-26	1.36767e-23	Down
ENSMUSG00000089774.1|Slc5a3|protein_coding	-1.21258	3.01444e-08	1.44002e-05	Down		ENSMUSG00000073393.2|B230354K17Rik|lincRNA	-2.35503	2.98788e-26	2.56486e-23	Down
ENSMUSG00000000957.8|Mmp14|protein_coding	-7.88904	3.56521e-08	1.66258e-05	Down		ENSMUSG00000023067.7|Cdkn1a|protein_coding	-1.37932	8.86535e-25	5.95717e-22	Down
ENSMUSG00000057901.1|Tdpoz2|pseudogene	-1.67676	4.69245e-08	2.04236e-05	Down		ENSMUSG00000009418.8|Nav1|protein_coding	-1.54637	1.57001e-23	8.5356e-21	Down
ENSMUSG00000045767.8|B230219D22Rik|protein_coding	-1.10078	6.08794e-08	2.59214e-05	Down		ENSMUSG00000021701.7|Plk2|protein_coding	-1.67587	2.28448e-23	1.16437e-20	Down
ENSMUSG00000023967.3|Mrps18a|protein_coding	-1.7239	6.29635e-08	2.61998e-05	Down		ENSMUSG00000032231.8|Anxa2|protein_coding	-1.98423	3.73517e-23	1.84608e-20	Down
ENSMUSG00000074575.4|Kcng1|protein_coding	-2.77511	7.13476e-08	2.84052e-05	Down		ENSMUSG00000024986.5|Hhex|protein_coding	-1.77558	5.4097e-23	2.59506e-20	Down
ENSMUSG00000036845.6|Lin37|protein_coding	-1.25174	7.25139e-08	2.84052e-05	Down		ENSMUSG00000024521.7|Pmaip1|protein_coding	-1.71744	6.46759e-23	2.93018e-20	Down
ENSMUSG00000039476.6|Prrx2|protein_coding	-2.20424	7.73197e-08	2.95123e-05	Down		ENSMUSG00000075602.4|Ly6a|protein_coding	-1.09976	6.92701e-23	3.0535e-20	Down
ENSMUSG00000051022.7|Hs3st1|protein_coding	-1.42321	7.89168e-08	2.95123e-05	Down		ENSMUSG00000070889.4|Pgap1|protein_coding	-2.86785	1.81962e-22	7.41951e-20	Down
ENSMUSG00000071632.4|2510002D24Rik|protein_coding	-1.67867	9.01399e-08	3.20996e-05	Down		ENSMUSG00000021950.9|Anxa8|protein_coding	-1.68387	1.1756e-21	4.67661e-19	Down
ENSMUSG00000028312.12|Smc2|protein_coding	-1.39417	1.31691e-07	4.52508e-05	Down		ENSMUSG00000027018.5|Hat1|protein_coding	-1.03833	4.62685e-21	1.64052e-18	Down
ENSMUSG00000024907.6|Gal|protein_coding	-1.40381	1.5882e-07	5.09944e-05	Down		ENSMUSG00000005233.9|Spc25|protein_coding	-1.46326	6.64941e-21	2.30749e-18	Down
ENSMUSG00000025268.8|Maged2|protein_coding	-4.78155	4.13217e-07	0.000122625	Down		ENSMUSG00000001150.5|Mcm3ap|protein_coding	-1.59869	1.46393e-20	4.68171e-18	Down
ENSMUSG00000072812.4|Ahnak2|protein_coding	-3.84368	5.52774e-07	0.000151711	Down		ENSMUSG00000046733.7|Gprc5a|protein_coding	-1.19867	3.14605e-20	9.8677e-18	Down
ENSMUSG00000031681.8|Smad1|protein_coding	-1.1461	6.01327e-07	0.000159157	Down		ENSMUSG00000018339.5|Gpx3|protein_coding	-2.36076	1.28304e-19	3.80481e-17	Down
ENSMUSG00000063179.6|Pstk|protein_coding	-1.50318	1.06314e-06	0.000266957	Down		ENSMUSG00000028745.12|Capzb|protein_coding	-1.03877	1.77812e-19	5.17877e-17	Down
ENSMUSG00000050668.8|Ccdc75|protein_coding	-1.16082	1.07857e-06	0.000267403	Down		ENSMUSG00000028435.8|Aqp3|protein_coding	-1.55884	2.02303e-19	5.68891e-17	Down
ENSMUSG00000043683.3|Fem1a|protein_coding	-1.52577	1.16627e-06	0.000282006	Down		ENSMUSG00000028970.5|Abcb1b|protein_coding	-1.56465	1.45487e-18	3.43896e-16	Down
ENSMUSG00000034501.6|1810048J11Rik|protein_coding	-1.14016	1.36693e-06	0.000318723	Down		ENSMUSG00000040836.8|Gpr161|protein_coding	-1.33382	1.68102e-18	3.8616e-16	Down
ENSMUSG00000005813.8|Metap1|protein_coding	-1.02461	1.92443e-06	0.000423504	Down		ENSMUSG00000024165.8|Hn1l|protein_coding	-1.50559	3.60946e-18	8.17643e-16	Down
ENSMUSG00000052557.5|Gan|protein_coding	-1.55097	2.10238e-06	0.000452497	Down		ENSMUSG00000024145.6|Pigf|protein_coding	-1.6422	9.85812e-18	2.14381e-15	Down
ENSMUSG00000021697.6|Depdc1b|protein_coding	-1.90592	2.3319e-06	0.000485878	Down		ENSMUSG00000027341.3|5730494N06Rik|protein_coding	-1.6432	2.55319e-17	5.14105e-15	Down
ENSMUSG00000029848.4|Stra8|protein_coding	-1.90939	2.45024e-06	0.0004999	Down		ENSMUSG00000023004.8|Tuba1b|protein_coding	-1.22483	4.60081e-17	9.15112e-15	Down
ENSMUSG00000026888.8|Grb14|protein_coding	-4.22468	3.0155e-06	0.000590616	Down		ENSMUSG00000043789.7|Vwce|protein_coding	-2.13315	5.8682e-17	1.126e-14	Down
ENSMUSG00000049307.5|Fut4|protein_coding	-5.37459	3.92604e-06	0.000746558	Down		ENSMUSG00000073678.2|Pgap1|protein_coding	-4.57404	6.103e-17	1.15744e-14	Down
ENSMUSG00000061559.8|Wdr61|protein_coding	-1.05009	4.94705e-06	0.000897156	Down		ENSMUSG00000018841.10|Rad51l3|protein_coding	-1.44826	2.33194e-16	4.226e-14	Down
ENSMUSG00000028019.3|Pdgfc|protein_coding	-7.15974	6.83069e-06	0.00116026	Down		ENSMUSG00000068744.6|Psrc1|protein_coding	-1.02504	2.66238e-16	4.66918e-14	Down
ENSMUSG00000039952.9|Dag1|protein_coding	-1.04079	6.87177e-06	0.00116026	Down		ENSMUSG00000027663.6|Zmat3|protein_coding	-1.19431	5.55051e-16	9.14432e-14	Down
ENSMUSG00000022037.8|Clu|protein_coding	-1.46264	8.85842e-06	0.00141442	Down		ENSMUSG00000026547.9|Tagln2|protein_coding	-1.31752	6.00914e-16	9.60873e-14	Down
ENSMUSG00000081133.2|Gm14544|pseudogene	-2.09517	1.0436e-05	0.00162222	Down		ENSMUSG00000024806.3|Mlana|protein_coding	-2.50314	5.98925e-16	9.60873e-14	Down
ENSMUSG00000084977.1|4933417D19Rik|lincRNA	-2.44465	1.16188e-05	0.00175051	Down		ENSMUSG00000020898.11|1500010J02Rik|protein_coding	-1.36181	1.04812e-15	1.61272e-13	Down
ENSMUSG00000021133.7|4933426M11Rik|protein_coding	-1.30493	1.39005e-05	0.00195867	Down		ENSMUSG00000030556.5|Lrrc28|protein_coding	-1.53523	1.46117e-15	2.18639e-13	Down
ENSMUSG00000026433.7|Rab7l1|protein_coding	-1.08949	2.49309e-05	0.00317076	Down		ENSMUSG00000020593.7|Lpin1|protein_coding	-2.02556	1.83021e-15	2.61848e-13	Down
ENSMUSG00000054626.5|Xlr|protein_coding	-2.34266	2.93908e-05	0.00354545	Down		ENSMUSG00000034484.7|Snx2|protein_coding	-1.0416	2.51903e-15	3.51157e-13	Down
ENSMUSG00000036880.9|Acaa2|protein_coding	-1.62443	3.10625e-05	0.003665	Down		ENSMUSG00000026510.9|Trp53bp2|protein_coding	-1.58185	1.18613e-14	1.51139e-12	Down
ENSMUSG00000058254.6|Tspan7|protein_coding	-6.4065	3.22031e-05	0.00373213	Down		ENSMUSG00000034930.9|Rtkn|protein_coding	-2.56841	1.86372e-14	2.30282e-12	Down
ENSMUSG00000031284.9|Pak3|protein_coding	-6.90806	3.32197e-05	0.00380492	Down		ENSMUSG00000069272.4|Hist1h2ae|protein_coding	-1.27842	1.92764e-14	2.3639e-12	Down
ENSMUSG00000030605.9|Mfge8|protein_coding	-1.92439	3.55275e-05	0.00402221	Down		ENSMUSG00000031146.6|Plp2|protein_coding	-1.37415	3.05508e-14	3.63711e-12	Down
ENSMUSG00000051483.8|Cbr1|protein_coding	-1.2499	3.88049e-05	0.00424599	Down		ENSMUSG00000060098.5|Prmt7|protein_coding	-1.14517	4.20188e-14	4.89519e-12	Down
ENSMUSG00000013150.9|Gfod2|protein_coding	-1.19114	4.2948e-05	0.00453673	Down		ENSMUSG00000027855.8|Sycp1|protein_coding	-1.64884	4.66031e-14	5.39076e-12	Down
ENSMUSG00000047583.3|Tyw3|protein_coding	-1.80263	4.92236e-05	0.00486916	Down		ENSMUSG00000085389.1|1700003M07Rik|processed_transcript	-3.51985	1.16301e-13	1.29039e-11	Down
ENSMUSG00000034792.8|Gna15|protein_coding	-1.34325	4.90921e-05	0.00486916	Down		ENSMUSG00000020475.3|Pgam2|protein_coding	-1.49909	1.31286e-13	1.41806e-11	Down
ENSMUSG00000020566.11|Atp6v1c2|protein_coding	-1.56743	5.15783e-05	0.00506696	Down		ENSMUSG00000034457.4|Eda2r|protein_coding	-1.06418	1.63874e-13	1.73558e-11	Down
ENSMUSG00000024900.4|Cpt1a|protein_coding	-1.27421	5.41544e-05	0.00525083	Down		ENSMUSG00000040048.8|Ndufb10|protein_coding	-1.01707	2.8411e-13	2.86039e-11	Down
ENSMUSG00000031811.8|Fbxo31|protein_coding	-1.20821	6.43508e-05	0.00611832	Down		ENSMUSG00000045394.8|Epcam|protein_coding	-1.22629	2.94238e-13	2.94418e-11	Down
ENSMUSG00000037166.4|Ppp1r14a|protein_coding	-1.71885	7.12051e-05	0.00657841	Down		ENSMUSG00000022111.7|Uchl3|protein_coding	-1.00258	3.19843e-13	3.1616e-11	Down
ENSMUSG00000035569.9|Ankrd11|protein_coding	-1.003	8.51809e-05	0.00758342	Down		ENSMUSG00000040918.6|Slc19a2|protein_coding	-1.03012	4.41506e-13	4.21109e-11	Down
ENSMUSG00000028195.3|Cyr61|protein_coding	-1.42439	9.82981e-05	0.00837072	Down		ENSMUSG00000091474.1|2610021A01Rik|protein_coding	-1.1558	5.2355e-13	4.90753e-11	Down
ENSMUSG00000017802.8|Fam134c|protein_coding	-1.05397	9.97646e-05	0.00842236	Down		ENSMUSG00000072946.5|Ptgr2|protein_coding	-1.47407	6.07564e-13	5.63032e-11	Down
ENSMUSG00000084911.1|Gm16185|processed_transcript	-2.18581	0.00010444	0.00877069	Down		ENSMUSG00000024425.3|Ndfip1|protein_coding	-1.03431	6.72189e-13	6.19305e-11	Down
ENSMUSG00000040883.8|Tmem205|protein_coding	-1.10694	0.000108238	0.00890731	Down		ENSMUSG00000039238.6|Zfp750|protein_coding	-2.05348	7.70483e-13	7.02043e-11	Down
ENSMUSG00000037761.8|Actr5|protein_coding	-1.12812	0.000108828	0.00891839	Down		ENSMUSG00000021822.2|Plau|protein_coding	-3.63215	7.89981e-13	7.1581e-11	Down
ENSMUSG00000006931.7|Leprel4|protein_coding	-2.08776	0.00011923	0.00949437	Down		ENSMUSG00000050071.8|Bex1|protein_coding	-1.98655	9.67705e-13	8.72004e-11	Down
ENSMUSG00000051578.3|Cmtm4|protein_coding	-1.24122	0.000124637	0.00988318	Down		ENSMUSG00000032092.4|Mpzl2|protein_coding	-1.0487	3.31164e-12	2.76989e-10	Down
ENSMUSG00000035458.8|Tnni3|protein_coding	-1.78456	0.000136784	0.0105891	Down		ENSMUSG00000046794.8|Ppp1r3b|protein_coding	-1.49461	3.89727e-12	3.24309e-10	Down
ENSMUSG00000079020.3|Slc45a4|protein_coding	-2.10565	0.000142551	0.010949	Down		ENSMUSG00000026048.9|Ercc5|protein_coding	-1.50547	4.7756e-12	3.93384e-10	Down
ENSMUSG00000028015.2|Ctso|protein_coding	-6.71959	0.000143602	0.0109866	Down		ENSMUSG00000016541.8|Atxn10|protein_coding	-1.01076	4.87301e-12	3.99391e-10	Down
ENSMUSG00000027765.1|P2ry1|protein_coding	-1.23219	0.000145007	0.0110081	Down		ENSMUSG00000008136.8|Fhl2|protein_coding	-1.72448	6.00315e-12	4.82322e-10	Down
ENSMUSG00000024201.6|Kdm4b|protein_coding	-1.54211	0.000152684	0.0115018	Down		ENSMUSG00000040997.6|Abhd4|protein_coding	-1.34169	8.39685e-12	6.52921e-10	Down
ENSMUSG00000086725.1|A630052C17Rik|lincRNA	-1.68686	0.000169886	0.0124621	Down		ENSMUSG00000004952.7|Rasa4|protein_coding	-2.36829	8.98749e-12	6.87428e-10	Down
ENSMUSG00000062773.5|Tex101|protein_coding	-1.26202	0.000179945	0.0128733	Down		ENSMUSG00000024422.8|Dhx16|protein_coding	-1.09223	1.2594e-11	9.29451e-10	Down
ENSMUSG00000031425.8|Plp1|protein_coding	-6.55227	0.000184307	0.0129851	Down		ENSMUSG00000010051.7|Hyal1|protein_coding	-2.74439	1.84708e-11	1.32131e-09	Down
ENSMUSG00000021900.9|Btd|protein_coding	-2.87604	0.000194125	0.0134807	Down		ENSMUSG00000076437.4|2700094K13Rik|protein_coding	-1.31538	2.04579e-11	1.44445e-09	Down
ENSMUSG00000069919.6|Hba-a1|protein_coding	-1.13934	0.000196497	0.0135514	Down		ENSMUSG00000020017.8|Hal|protein_coding	-1.81569	2.3218e-11	1.59783e-09	Down
ENSMUSG00000052656.6|Rnf103|protein_coding	-1.13393	0.000238835	0.0153993	Down		ENSMUSG00000018476.7|Kdm6b|protein_coding	-1.01433	2.33554e-11	1.60053e-09	Down
ENSMUSG00000027712.8|Anxa5|protein_coding	-1.0386	0.000239952	0.0154088	Down		ENSMUSG00000073125.4|Xlr3b|protein_coding	-1.69105	3.62593e-11	2.40402e-09	Down
ENSMUSG00000030541.10|Idh2|protein_coding	-1.0318	0.000246144	0.0156525	Down		ENSMUSG00000026923.8|Notch1|protein_coding	-1.48975	3.94215e-11	2.57186e-09	Down
ENSMUSG00000071285.5|Zfp87|protein_coding	-2.1463	0.000274745	0.0166938	Down		ENSMUSG00000021226.7|Acot2|protein_coding	-1.67334	4.39728e-11	2.85736e-09	Down
ENSMUSG00000043061.8|Tmem18|protein_coding	-1.63398	0.000277882	0.0167465	Down		ENSMUSG00000027932.8|Slc27a3|protein_coding	-2.11446	5.25408e-11	3.32147e-09	Down
ENSMUSG00000032299.9|Commd4|protein_coding	-1.08372	0.000285867	0.0171223	Down		ENSMUSG00000026249.4|Serpine2|protein_coding	-1.27775	5.99931e-11	3.77795e-09	Down
ENSMUSG00000060591.7|Ifitm2|protein_coding	-2.54146	0.000297795	0.0174167	Down		ENSMUSG00000087676.2|9230114K14Rik|lincRNA	-1.7902	7.07723e-11	4.33946e-09	Down
ENSMUSG00000046186.8|Cd109|protein_coding	-4.63167	0.000297788	0.0174167	Down		ENSMUSG00000021537.8|Cetn3|protein_coding	-1.07827	7.8633e-11	4.73249e-09	Down
ENSMUSG00000034379.8|Wdr5b|protein_coding	-2.34614	0.000308297	0.0179178	Down		ENSMUSG00000033781.6|Asb13|protein_coding	-1.39565	9.96112e-11	5.86519e-09	Down
ENSMUSG00000050505.6|Pcdh20|protein_coding	-4.05443	0.000315004	0.0181996	Down		ENSMUSG00000040624.11|Plekhg1|protein_coding	-2.78942	1.01022e-10	5.9056e-09	Down
ENSMUSG00000039294.8|BC017643|protein_coding	-1.03222	0.000317401	0.0182549	Down		ENSMUSG00000044816.4|D630023F18Rik|protein_coding	-1.62403	1.26654e-10	7.19763e-09	Down
ENSMUSG00000041375.11|Ccdc9|protein_coding	-1.01595	0.000373609	0.0207295	Down		ENSMUSG00000030689.9|Ino80e|protein_coding	-1.02311	1.41915e-10	7.9268e-09	Down
ENSMUSG00000031451.5|Gas6|protein_coding	-2.33807	0.00040622	0.0219785	Down		ENSMUSG00000021938.5|Pspc1|protein_coding	-1.22178	2.51161e-10	1.33001e-08	Down
ENSMUSG00000018574.8|Acadvl|protein_coding	-3.06159	0.000407731	0.0219995	Down		ENSMUSG00000037325.4|Bbs7|protein_coding	-2.44762	2.98927e-10	1.55466e-08	Down
ENSMUSG00000025931.8|Paqr8|protein_coding	-1.57839	0.000419322	0.0222698	Down		ENSMUSG00000069520.5|Tmem19|protein_coding	-1.38402	3.00976e-10	1.55839e-08	Down
ENSMUSG00000008540.5|Mgst1|protein_coding	-2.18984	0.000440064	0.0232321	Down		ENSMUSG00000054099.5|Slc25a40|protein_coding	-1.65793	4.6752e-10	2.3177e-08	Down
ENSMUSG00000029234.7|Tmem165|protein_coding	-1.45963	0.000444005	0.0233771	Down		ENSMUSG00000032374.8|Plod2|protein_coding	-1.28009	5.53692e-10	2.70381e-08	Down
ENSMUSG00000020439.10|Smtn|protein_coding	-1.49881	0.000461738	0.0239667	Down		ENSMUSG00000024805.8|Pcgf5|protein_coding	-1.11269	6.95252e-10	3.30599e-08	Down
ENSMUSG00000022113.5|Trim52|protein_coding	-2.06304	0.00047215	0.0243356	Down		ENSMUSG00000026131.9|Dst|protein_coding	-1.29445	1.00093e-09	4.58574e-08	Down
ENSMUSG00000068860.5|Gm128|protein_coding	-1.26168	0.000484102	0.0246917	Down		ENSMUSG00000092837.1|AC027184.1|misc_RNA	-1.33722	1.83282e-09	7.86667e-08	Down
ENSMUSG00000056091.6|St3gal5|protein_coding	-1.42289	0.00048375	0.0246917	Down		ENSMUSG00000022898.6|Dscr3|protein_coding	-1.42614	1.99522e-09	8.51021e-08	Down
ENSMUSG00000034690.6|Nlrp4c|protein_coding	-1.12925	0.000497943	0.0250712	Down		ENSMUSG00000091803.1|Cox16|protein_coding	-1.10256	4.23713e-09	1.65726e-07	Down
ENSMUSG00000034800.9|Zfp661|protein_coding	-4.59475	0.000516161	0.0255379	Down		ENSMUSG00000069833.5|Ahnak|protein_coding	-1.76423	4.83661e-09	1.87822e-07	Down
ENSMUSG00000080857.1|Gm12859|pseudogene	-1.02459	0.000515125	0.0255379	Down		ENSMUSG00000013643.7|2210415F13Rik|protein_coding	-2.13779	4.88248e-09	1.88704e-07	Down
ENSMUSG00000030717.3|Nupr1|protein_coding	-1.01517	0.000516338	0.0255379	Down		ENSMUSG00000006200.3|Rhox6|protein_coding	-3.05415	5.17076e-09	1.98904e-07	Down
ENSMUSG00000007872.3|Id3|protein_coding	-1.401	0.000569022	0.0275182	Down		ENSMUSG00000020211.8|Sf3a2|protein_coding	-1.26778	6.36703e-09	2.40385e-07	Down
ENSMUSG00000033436.7|Armcx2|protein_coding	-6.41672	0.000567958	0.0275182	Down		ENSMUSG00000015889.7|Lta4h|protein_coding	-1.28831	8.71983e-09	3.16045e-07	Down
ENSMUSG00000063594.4|Gng8|protein_coding	-6.39339	0.000582186	0.0279822	Down		ENSMUSG00000027533.9|Fabp5|protein_coding	-1.02207	1.18412e-08	4.13553e-07	Down
ENSMUSG00000033715.8|Akr1c14|protein_coding	-2.23967	0.000609782	0.0290588	Down		ENSMUSG00000038370.6|Pcp4l1|protein_coding	-3.10088	1.26675e-08	4.39588e-07	Down
ENSMUSG00000060314.6|Zfp941|protein_coding	-1.13913	0.000642854	0.0301588	Down		ENSMUSG00000054342.6|Kcnn4|protein_coding	-1.34486	1.30937e-08	4.53415e-07	Down
ENSMUSG00000033880.5|Lgals3bp|protein_coding	-6.24281	0.000648204	0.0303001	Down		ENSMUSG00000018042.10|Cyb5r3|protein_coding	-1.14839	1.53146e-08	5.24752e-07	Down
ENSMUSG00000019437.10|Tlcd1|protein_coding	-1.09186	0.000693647	0.0318168	Down		ENSMUSG00000022663.3|Atg3|protein_coding	-1.09469	1.6391e-08	5.60455e-07	Down
ENSMUSG00000007041.9|Clic1|protein_coding	-1.22542	0.000708905	0.0323358	Down		ENSMUSG00000014554.7|Dguok|protein_coding	-1.26323	1.89275e-08	6.31302e-07	Down
ENSMUSG00000000901.8|Mmp11|protein_coding	-1.68591	0.000712864	0.0323948	Down		ENSMUSG00000021552.6|Gkap1|protein_coding	-1.6315	1.96098e-08	6.51398e-07	Down
ENSMUSG00000041482.8|Fam38b|protein_coding	-3.068	0.000729353	0.0330674	Down		ENSMUSG00000019301.5|Hsd17b1|protein_coding	-1.06952	2.33697e-08	7.66676e-07	Down
ENSMUSG00000027575.10|Arfgap1|protein_coding	-1.44642	0.000745337	0.033559	Down		ENSMUSG00000064796.1|Telomerase-vert|misc_RNA	-2.69205	2.50331e-08	8.1495e-07	Down
ENSMUSG00000028776.6|Tinagl1|protein_coding	-6.07696	0.000755784	0.0337963	Down		ENSMUSG00000022443.9|Myh9|protein_coding	-1.17835	2.74533e-08	8.79056e-07	Down
ENSMUSG00000023232.10|Serinc2|protein_coding	-2.51507	0.000793724	0.0350923	Down		ENSMUSG00000039813.8|Tbc1d2|protein_coding	-2.27326	3.43578e-08	1.08181e-06	Down
ENSMUSG00000081984.2|Dnajb3|protein_coding	-1.51573	0.000810931	0.0354529	Down		ENSMUSG00000006717.6|Acot13|protein_coding	-1.05255	3.46493e-08	1.08679e-06	Down
ENSMUSG00000049090.2|Zadh2|protein_coding	-3.71499	0.000829543	0.0361174	Down		ENSMUSG00000020455.10|Trim11|protein_coding	-1.86411	3.5715e-08	1.11166e-06	Down
ENSMUSG00000066279.2|Chrna10|protein_coding	-1.00802	0.000856044	0.0368494	Down		ENSMUSG00000040350.8|Trim7|protein_coding	-2.57063	3.89802e-08	1.19956e-06	Down
ENSMUSG00000000605.7|Clcn4-2|protein_coding	-2.57009	0.000875543	0.0372791	Down		ENSMUSG00000032135.8|Mcam|protein_coding	-2.17465	4.47709e-08	1.36489e-06	Down
ENSMUSG00000091524.1|2610020C07Rik|lincRNA	-1.00146	0.000881889	0.0374678	Down		ENSMUSG00000028086.8|Fbxw7|protein_coding	-1.98091	5.49644e-08	1.62699e-06	Down
ENSMUSG00000027259.9|Adal|protein_coding	-1.09641	0.000894938	0.03794	Down		ENSMUSG00000025742.5|Prps2|protein_coding	-1.36595	9.02567e-08	2.52936e-06	Down
ENSMUSG00000040322.6|Slc25a24|protein_coding	-1.66088	0.000900194	0.0379983	Down		ENSMUSG00000047878.6|A4galt|protein_coding	-1.42087	9.66911e-08	2.7004e-06	Down
ENSMUSG00000003053.9|Cyp2c29|protein_coding	-1.20664	0.00090828	0.0380933	Down		ENSMUSG00000045625.4|Pigz|protein_coding	-2.10141	1.39916e-07	3.7782e-06	Down
ENSMUSG00000028076.6|Cd1d1|protein_coding	-1.83582	0.000944269	0.0393499	Down		ENSMUSG00000020423.6|Btg2|protein_coding	-2.05284	1.40866e-07	3.79757e-06	Down
ENSMUSG00000012640.9|Zfp715|protein_coding	-1.0068	0.00096588	0.0398268	Down		ENSMUSG00000036894.2|Rap2b|protein_coding	-1.42707	1.52192e-07	4.08265e-06	Down
ENSMUSG00000069806.3|Cacng7|protein_coding	-2.78337	0.000993762	0.0403814	Down		ENSMUSG00000046994.8|Mars2|protein_coding	-1.1689	1.68303e-07	4.47802e-06	Down
ENSMUSG00000032281.5|Acsbg1|protein_coding	-1.97203	0.00102207	0.0412749	Down		ENSMUSG00000058773.2|Hist1h1b|protein_coding	-1.04743	1.81398e-07	4.75659e-06	Down
ENSMUSG00000028378.6|Ptgr1|protein_coding	-1.27459	0.00105525	0.0418384	Down		ENSMUSG00000038648.5|Creb3l2|protein_coding	-2.61836	1.97345e-07	5.09287e-06	Down
ENSMUSG00000032796.7|Lama1|protein_coding	-1.89204	0.00113438	0.044171	Down		ENSMUSG00000026399.6|Cd55|protein_coding	-1.13892	2.09685e-07	5.37729e-06	Down
ENSMUSG00000072704.4|2700089E24Rik|protein_coding	-1.50401	0.00115687	0.0446033	Down		ENSMUSG00000058669.6|Nkx2-9|protein_coding	-1.62562	2.1704e-07	5.5398e-06	Down
ENSMUSG00000029810.8|Tmem176b|protein_coding	-2.44433	0.00116355	0.0447726	Down		ENSMUSG00000026154.3|1110058L19Rik|protein_coding	-1.24356	2.36665e-07	5.9845e-06	Down
ENSMUSG00000064120.7|Mocs1|protein_coding	-4.87547	0.00123311	0.0462675	Down		ENSMUSG00000042251.6|Pm20d1|protein_coding	-2.16725	2.85423e-07	7.10983e-06	Down
ENSMUSG00000061111.8|Fam195b|protein_coding	-1.28204	0.00128613	0.0477085	Down		ENSMUSG00000068250.7|Amn1|protein_coding	-1.14438	3.04473e-07	7.53559e-06	Down
ENSMUSG00000005986.8|Ankrd13d|protein_coding	-2.52153	0.00133577	0.0488104	Down		ENSMUSG00000007594.9|Hapln4|protein_coding	-1.68127	3.24778e-07	7.97759e-06	Down
ENSMUSG00000082953.2|Gm13217|pseudogene	-1.24062	0.00137104	0.049728	Down		ENSMUSG00000045251.6|Zfp688|protein_coding	-1.16746	3.28456e-07	8.04373e-06	Down
ENSMUSG00000047257.7|Prss45|protein_coding	1.93893	2.98591e-19	5.84821e-15	Up		ENSMUSG00000028295.8|1810030N24Rik|protein_coding	-1.13171	3.85601e-07	9.20812e-06	Down
ENSMUSG00000046879.5|Irgm1|protein_coding	3.01852	2.877e-18	2.81745e-14	Up		ENSMUSG00000026879.7|Gsn|protein_coding	-1.1183	4.14735e-07	9.77504e-06	Down
ENSMUSG00000029813.7|1600015I10Rik|protein_coding	2.38572	7.25175e-18	4.73443e-14	Up		ENSMUSG00000026814.9|Eng|protein_coding	-1.21928	4.62714e-07	1.07505e-05	Down
ENSMUSG00000050565.8|Tor1aip2|protein_coding	2.5093	3.51227e-17	1.71979e-13	Up		ENSMUSG00000027366.6|2010106G01Rik|protein_coding	-1.01573	4.83822e-07	1.1209e-05	Down
ENSMUSG00000046974.6|BC053393|protein_coding	2.26633	1.2359e-16	4.84126e-13	Up		ENSMUSG00000056296.10|Synpr|protein_coding	-1.50829	5.40353e-07	1.23261e-05	Down
ENSMUSG00000009941.4|Nxf2|protein_coding	2.25315	2.97519e-16	9.712e-13	Up		ENSMUSG00000001021.8|S100a3|protein_coding	-1.05816	7.37663e-07	1.61928e-05	Down
ENSMUSG00000053297.7|AI854703|processed_transcript	2.78261	1.57997e-14	3.86816e-11	Up		ENSMUSG00000043061.8|Tmem18|protein_coding	-1.0694	7.60341e-07	1.6557e-05	Down
ENSMUSG00000001558.4|Klhl10|protein_coding	2.07786	3.4665e-14	6.78949e-11	Up		ENSMUSG00000023169.8|Slc38a1|protein_coding	-1.14825	7.61616e-07	1.65626e-05	Down
ENSMUSG00000073510.1|Gm7647|protein_coding	2.90281	5.52413e-14	9.83597e-11	Up		ENSMUSG00000021806.3|Nid2|protein_coding	-1.5195	7.73564e-07	1.67777e-05	Down
ENSMUSG00000026643.10|Nmt2|protein_coding	1.30334	9.52139e-14	1.55405e-10	Up		ENSMUSG00000067813.3|Xkr9|protein_coding	-1.56388	8.16491e-07	1.7615e-05	Down
ENSMUSG00000024530.7|Slmo1|protein_coding	2.03011	2.56111e-13	3.85861e-10	Up		ENSMUSG00000022840.7|Adcy5|protein_coding	-3.04731	1.01215e-06	2.13559e-05	Down
ENSMUSG00000086431.1|Gm14929|processed_transcript	2.10386	2.13197e-12	2.98263e-09	Up		ENSMUSG00000035354.8|Uvrag|protein_coding	-1.39704	1.03698e-06	2.17954e-05	Down
ENSMUSG00000086429.3|Gt(ROSA)26Sor|lincRNA	1.35803	4.78215e-12	6.24422e-09	Up		ENSMUSG00000020277.8|Pfkl|protein_coding	-1.6121	1.22159e-06	2.50618e-05	Down
ENSMUSG00000026649.8|1700009P17Rik|protein_coding	1.65178	1.10429e-11	1.35179e-08	Up		ENSMUSG00000083879.2|Gm14038|pseudogene	-1.34654	1.50183e-06	3.02406e-05	Down
ENSMUSG00000024867.8|Pip5k1b|protein_coding	1.72159	2.79563e-11	3.2209e-08	Up		ENSMUSG00000001025.4|S100a6|protein_coding	-1.30523	1.78292e-06	3.49512e-05	Down
ENSMUSG00000060393.6|Gm5580|pseudogene	1.69546	3.62436e-11	3.9437e-08	Up		ENSMUSG00000008859.7|Rala|protein_coding	-1.09552	1.88738e-06	3.63866e-05	Down
ENSMUSG00000046818.7|Ddit4l|protein_coding	1.17769	5.35558e-11	5.22794e-08	Up		ENSMUSG00000026817.8|Ak1|protein_coding	-2.09703	1.92144e-06	3.69124e-05	Down
ENSMUSG00000032652.7|Crebl2|protein_coding	1.41424	5.23977e-11	5.22794e-08	Up		ENSMUSG00000055912.2|Tmem150a|protein_coding	-2.509	1.92648e-06	3.69658e-05	Down
ENSMUSG00000004113.11|Cacna1b|protein_coding	2.31004	8.52313e-11	7.58791e-08	Up		ENSMUSG00000022229.2|Atp12a|protein_coding	-2.33988	2.03996e-06	3.89143e-05	Down
ENSMUSG00000046192.4|Iqub|protein_coding	1.28993	1.04303e-10	8.88205e-08	Up		ENSMUSG00000078706.4|Gm53|protein_coding	-1.85065	2.37972e-06	4.46642e-05	Down
ENSMUSG00000022114.4|Spry2|protein_coding	1.05622	1.99305e-10	1.6265e-07	Up		ENSMUSG00000065979.6|Cpped1|protein_coding	-1.0187	3.02378e-06	5.42551e-05	Down
ENSMUSG00000060782.5|Gm8994|protein_coding	1.74773	2.66576e-10	2.08847e-07	Up		ENSMUSG00000054379.7|2410024N13Rik|pseudogene	-1.56987	3.13862e-06	5.6035e-05	Down
ENSMUSG00000043155.3|Hpdl|protein_coding	1.19981	8.53913e-10	6.19434e-07	Up		ENSMUSG00000029524.10|Sirt4|protein_coding	-1.1879	3.43319e-06	6.04049e-05	Down
ENSMUSG00000062309.7|Rpp25|protein_coding	1.19262	2.50096e-09	1.63279e-06	Up		ENSMUSG00000035686.7|Thrsp|protein_coding	-1.40221	3.89604e-06	6.78168e-05	Down
ENSMUSG00000006777.7|Krt23|protein_coding	4.56205	2.6452e-09	1.67126e-06	Up		ENSMUSG00000075543.3|Prhoxnb|protein_coding	-3.59578	3.91532e-06	6.80177e-05	Down
ENSMUSG00000000216.7|Scnn1g|protein_coding	8.42489	9.91707e-09	5.71282e-06	Up		ENSMUSG00000083620.1|Gm15529|pseudogene	-3.21449	4.11409e-06	7.08562e-05	Down
ENSMUSG00000027082.8|Tfpi|protein_coding	1.37076	1.08587e-08	6.07653e-06	Up		ENSMUSG00000086276.2|2500002B13Rik|lincRNA	-1.11914	4.14012e-06	7.12292e-05	Down
ENSMUSG00000057722.10|Lepr|protein_coding	1.1572	1.72882e-08	8.91072e-06	Up		ENSMUSG00000001604.8|Tcea3|protein_coding	-1.30518	4.23115e-06	7.24136e-05	Down
ENSMUSG00000048371.7|Pdp2|protein_coding	1.08127	4.04907e-08	1.8443e-05	Up		ENSMUSG00000034254.10|Agpat1|protein_coding	-1.2552	4.45171e-06	7.57116e-05	Down
ENSMUSG00000091552.1|Gm8711|pseudogene	3.87349	4.26678e-08	1.8993e-05	Up		ENSMUSG00000026114.8|Cnga3|protein_coding	-1.55154	4.77344e-06	8.0595e-05	Down
ENSMUSG00000035699.7|Osta|protein_coding	1.2611	6.42086e-08	2.61998e-05	Up		ENSMUSG00000027698.8|Nceh1|protein_coding	-1.52276	4.81771e-06	8.08851e-05	Down
ENSMUSG00000030917.6|Tmem159|protein_coding	1.1113	8.13674e-08	2.95123e-05	Up		ENSMUSG00000020740.7|Gga3|protein_coding	-1.22229	5.30532e-06	8.77583e-05	Down
ENSMUSG00000031997.7|Trpc6|protein_coding	3.28732	8.00581e-08	2.95123e-05	Up		ENSMUSG00000073094.3|4930428E23Rik|protein_coding	-1.76835	5.89068e-06	9.60771e-05	Down
ENSMUSG00000025534.10|Gusb|protein_coding	1.38085	1.4008e-07	4.73035e-05	Up		ENSMUSG00000051669.5|AU021092|protein_coding	-1.33861	5.92619e-06	9.6367e-05	Down
ENSMUSG00000005057.9|Sh2b2|protein_coding	2.42432	1.45228e-07	4.82107e-05	Up		ENSMUSG00000054986.7|Sec14l3|protein_coding	-3.11128	5.93526e-06	9.64184e-05	Down
ENSMUSG00000002108.4|Nr1h3|protein_coding	1.56361	1.48846e-07	4.85884e-05	Up		ENSMUSG00000033213.9|AA467197|protein_coding	-2.77637	5.98331e-06	9.71023e-05	Down
ENSMUSG00000060583.2|Olfr881|protein_coding	2.01634	1.63478e-07	5.16433e-05	Up		ENSMUSG00000033904.8|6330503K22Rik|protein_coding	-1.03975	6.22713e-06	0.000100459	Down
ENSMUSG00000002846.9|4930455C21Rik|protein_coding	1.00172	2.69448e-07	8.37682e-05	Up		ENSMUSG00000037188.7|Grhl3|protein_coding	-1.69639	6.74011e-06	0.000106937	Down
ENSMUSG00000006310.10|Zbtb32|protein_coding	1.60056	3.07971e-07	9.42488e-05	Up		ENSMUSG00000059895.6|Ptp4a3|protein_coding	-1.27913	7.24512e-06	0.000114078	Down
ENSMUSG00000081180.1|Gm7212|pseudogene	3.87042	3.50206e-07	0.000105525	Up		ENSMUSG00000026047.7|Kdelc1|protein_coding	-2.74114	7.27589e-06	0.000114322	Down
ENSMUSG00000092138.1|Gm6804|protein_coding	1.54825	4.76515e-07	0.000139299	Up		ENSMUSG00000021696.8|Elovl7|protein_coding	-1.15612	7.28267e-06	0.000114322	Down
ENSMUSG00000022528.7|Hes1|protein_coding	1.85099	4.92992e-07	0.000141996	Up		ENSMUSG00000004677.8|Myo9b|protein_coding	-1.46016	9.17414e-06	0.000139191	Down
ENSMUSG00000024190.6|Dusp1|protein_coding	1.00731	5.02389e-07	0.000142606	Up		ENSMUSG00000034057.7|Gm239|protein_coding	-1.3324	9.53657e-06	0.000143887	Down
ENSMUSG00000072906.1|Gm8332|pseudogene	1.0743	5.45036e-07	0.000151711	Up		ENSMUSG00000017943.9|Gdap1l1|protein_coding	-4.90768	9.59591e-06	0.000144515	Down
ENSMUSG00000072944.4|Nup62cl|protein_coding	1.55799	5.57703e-07	0.000151711	Up		ENSMUSG00000052684.3|Jun|protein_coding	-1.39192	9.77328e-06	0.000146644	Down
ENSMUSG00000029576.11|Radil|protein_coding	2.13124	6.80187e-07	0.000175291	Up		ENSMUSG00000042549.10|Gm16516|processed_transcript	-1.58876	1.00529e-05	0.000150012	Down
ENSMUSG00000029832.9|Nfe2l3|protein_coding	1.65852	7.13823e-07	0.000181571	Up		ENSMUSG00000029015.3|Slc26a5|protein_coding	-1.53881	1.10589e-05	0.000162936	Down
ENSMUSG00000024232.1|Bambi|protein_coding	1.13526	1.12133e-06	0.000274528	Up		ENSMUSG00000086325.1|Gm16938|lincRNA	-1.79116	1.20229e-05	0.000175554	Down
ENSMUSG00000090484.1|Gm17417|lincRNA	2.61848	1.18349e-06	0.00028268	Up		ENSMUSG00000056399.1|Prss34|protein_coding	-6.65918	1.20393e-05	0.000175635	Down
ENSMUSG00000055200.6|Sertad3|protein_coding	1.51787	1.36176e-06	0.000318723	Up		ENSMUSG00000061758.6|Akr1b10|protein_coding	-2.60819	1.21582e-05	0.000177053	Down
ENSMUSG00000092166.1|Gm7942|protein_coding	2.78665	1.54683e-06	0.000356427	Up		ENSMUSG00000036091.2|Hyal3|protein_coding	-3.65582	1.22022e-05	0.00017722	Down
ENSMUSG00000048078.9|Odz4|protein_coding	2.31631	2.21196e-06	0.000470907	Up		ENSMUSG00000016495.6|5033414D02Rik|protein_coding	-1.32715	1.21831e-05	0.00017722	Down
ENSMUSG00000029134.8|Plb1|protein_coding	1.25824	2.26962e-06	0.000477988	Up		ENSMUSG00000073243.1|Gm9|protein_coding	-1.27696	1.22389e-05	0.000177433	Down
ENSMUSG00000057617.2|Olfr787|protein_coding	2.82973	2.42978e-06	0.0004999	Up		ENSMUSG00000071657.6|Bscl2|protein_coding	-1.17569	1.3347e-05	0.000191459	Down
ENSMUSG00000081805.1|Gm14335|pseudogene	1.41234	2.59691e-06	0.000519138	Up		ENSMUSG00000015291.4|Gdi1|protein_coding	-1.21007	1.43548e-05	0.00020408	Down
ENSMUSG00000055978.3|Fut2|protein_coding	1.79168	2.59754e-06	0.000519138	Up		ENSMUSG00000025817.5|Nudt5|protein_coding	-1.12447	1.74204e-05	0.000242016	Down
ENSMUSG00000020159.2|Gabrp|protein_coding	1.27227	2.66742e-06	0.000527718	Up		ENSMUSG00000029456.6|Acad10|protein_coding	-1.47515	1.84297e-05	0.000253875	Down
ENSMUSG00000090319.1|Gm4462|pseudogene	1.53513	3.34749e-06	0.000649149	Up		ENSMUSG00000063021.2|Hist1h2ak|protein_coding	-2.26681	1.86197e-05	0.000255909	Down
ENSMUSG00000029288.7|Ambn|protein_coding	7.2611	3.75574e-06	0.000721177	Up		ENSMUSG00000042213.9|Anubl1|protein_coding	-1.38432	1.89618e-05	0.000259383	Down
ENSMUSG00000038059.6|2010002N04Rik|protein_coding	2.77843	4.63099e-06	0.000847687	Up		ENSMUSG00000034825.7|Nrip3|protein_coding	-1.09967	1.89727e-05	0.000259383	Down
ENSMUSG00000026307.6|Scly|protein_coding	1.41583	5.06442e-06	0.000910016	Up		ENSMUSG00000026187.8|Xrcc5|protein_coding	-1.12373	1.9536e-05	0.000266415	Down
ENSMUSG00000085304.1|Gm12802|processed_transcript	4.24302	5.64897e-06	0.00100122	Up		ENSMUSG00000070371.5|Prss36|protein_coding	-1.01728	2.07966e-05	0.000282425	Down
ENSMUSG00000086342.1|Gm12932|processed_transcript	1.00324	5.6742e-06	0.00100122	Up		ENSMUSG00000052675.4|Zfp112|protein_coding	-4.82821	2.28113e-05	0.000304603	Down
ENSMUSG00000045690.6|Wdr89|protein_coding	1.29039	6.61115e-06	0.00114589	Up		ENSMUSG00000022235.8|Cmbl|protein_coding	-1.27063	2.46792e-05	0.000326454	Down
ENSMUSG00000055874.6|Foxi3|protein_coding	1.50566	6.67496e-06	0.0011468	Up		ENSMUSG00000071379.1|Hpcal1|protein_coding	-1.52876	2.49636e-05	0.000329681	Down
ENSMUSG00000021790.6|Dydc1|protein_coding	1.85165	7.66263e-06	0.00126187	Up		ENSMUSG00000069515.5|Lyz1|protein_coding	-6.54221	2.51957e-05	0.000331185	Down
ENSMUSG00000046178.3|Nxph1|protein_coding	3.63165	8.88256e-06	0.00141442	Up		ENSMUSG00000026509.9|Capn2|protein_coding	-3.13114	2.56692e-05	0.000336122	Down
ENSMUSG00000036863.6|Syde2|protein_coding	1.10115	9.51431e-06	0.0015028	Up		ENSMUSG00000030543.8|Mesp2|protein_coding	-1.10841	2.64557e-05	0.000343545	Down
ENSMUSG00000009646.7|Pla2g12b|protein_coding	7.09834	1.06538e-05	0.0016302	Up		ENSMUSG00000078958.2|Atp6ap1l|protein_coding	-1.78487	2.67668e-05	0.000347308	Down
ENSMUSG00000030124.2|Lag3|protein_coding	2.34547	1.20776e-05	0.00179206	Up		ENSMUSG00000005897.8|Nr2c1|protein_coding	-1.21814	2.89547e-05	0.000371851	Down
ENSMUSG00000022228.7|Zfp187|protein_coding	1.00832	1.23223e-05	0.00181461	Up		ENSMUSG00000031886.7|Ces2e|protein_coding	-2.8723	2.99605e-05	0.000381464	Down
ENSMUSG00000003549.2|Ercc1|protein_coding	1.06522	1.24625e-05	0.00182157	Up		ENSMUSG00000000739.7|Sult5a1|protein_coding	-1.51805	3.02931e-05	0.000384797	Down
ENSMUSG00000044320.8|1700001O22Rik|protein_coding	1.91294	1.28917e-05	0.00186947	Up		ENSMUSG00000032346.7|Ooep|protein_coding	-1.1377	3.05364e-05	0.000387587	Down
ENSMUSG00000082919.1|Gm12641|pseudogene	2.01663	1.30766e-05	0.00186947	Up		ENSMUSG00000028245.8|Nsmaf|protein_coding	-1.58901	3.10714e-05	0.000393154	Down
ENSMUSG00000036879.8|Phkb|protein_coding	1.56208	1.30186e-05	0.00186947	Up		ENSMUSG00000033021.10|Gmppa|protein_coding	-1.12456	3.54387e-05	0.000441563	Down
ENSMUSG00000052949.8|Rnf157|protein_coding	1.06085	1.40224e-05	0.00196174	Up		ENSMUSG00000088025.1|RNaseP_nuc|misc_RNA	-3.00785	3.63447e-05	0.000450784	Down
ENSMUSG00000026102.2|Inpp1|protein_coding	2.17219	1.76531e-05	0.00240106	Up		ENSMUSG00000006411.6|Pvrl4|protein_coding	-3.23437	4.16563e-05	0.000505517	Down
ENSMUSG00000092335.1|Gm7221|protein_coding	1.2224	1.79906e-05	0.0024301	Up		ENSMUSG00000068855.3|Hist2h2ac|protein_coding	-1.07448	4.37616e-05	0.000527143	Down
ENSMUSG00000030830.11|Itgal|protein_coding	1.39893	1.95236e-05	0.0026191	Up		ENSMUSG00000090918.1|1700007L15Rik|lincRNA	-1.01625	4.47399e-05	0.000536155	Down
ENSMUSG00000086909.1|Gm4926|processed_transcript	1.00417	2.06684e-05	0.00275382	Up		ENSMUSG00000027301.7|Oxt|protein_coding	-3.74418	5.21974e-05	0.000609842	Down
ENSMUSG00000092084.1|Gm2056|pseudogene	1.11968	2.17475e-05	0.00287802	Up		ENSMUSG00000073430.4|Gm10505|processed_transcript	-2.39613	5.70741e-05	0.000656936	Down
ENSMUSG00000004902.5|Slc25a18|protein_coding	2.82608	2.24358e-05	0.00292952	Up		ENSMUSG00000068245.7|D14Ertd668e|protein_coding	-1.03125	5.76497e-05	0.000661914	Down
ENSMUSG00000001285.6|Myg1|protein_coding	1.01817	2.24212e-05	0.00292952	Up		ENSMUSG00000023902.11|Zscan10|protein_coding	-1.11902	7.14145e-05	0.000793981	Down
ENSMUSG00000085755.1|Gm13496|processed_transcript	1.45688	2.31108e-05	0.00299767	Up		ENSMUSG00000030615.5|Tmem126a|protein_coding	-1.07698	7.15219e-05	0.000794633	Down
ENSMUSG00000092171.1|4833427F10Rik|processed_transcript	2.03175	2.45405e-05	0.00316217	Up		ENSMUSG00000036923.6|Stox1|protein_coding	-1.21588	8.8353e-05	0.000946805	Down
ENSMUSG00000032318.5|Isl2|protein_coding	1.08094	2.54938e-05	0.00320078	Up		ENSMUSG00000031118.2|1700080O16Rik|protein_coding	-1.08686	0.00010069	0.00106157	Down
ENSMUSG00000050334.5|C130071C03Rik|lincRNA	2.29484	2.96872e-05	0.00354545	Up		ENSMUSG00000037855.9|Zfp365|protein_coding	-4.01196	0.000101535	0.00106703	Down
ENSMUSG00000063652.4|Slc22a21|protein_coding	1.66141	3.07387e-05	0.00364877	Up		ENSMUSG00000042129.5|Rassf4|protein_coding	-1.19975	0.00010274	0.0010783	Down
ENSMUSG00000070810.3|Sult2a6|protein_coding	6.35925	3.16534e-05	0.00369026	Up		ENSMUSG00000002083.6|Bbc3|protein_coding	-1.34742	0.000110613	0.00114983	Down
ENSMUSG00000056529.7|Ptafr|protein_coding	1.07782	3.86711e-05	0.00424599	Up		ENSMUSG00000050852.2|Gm12115|pseudogene	-1.09345	0.000122924	0.00126173	Down
ENSMUSG00000079304.3|4933413G19Rik|protein_coding	3.94302	4.16854e-05	0.00448599	Up		ENSMUSG00000026116.5|Tmem131|protein_coding	-1.12934	0.000123173	0.00126264	Down
ENSMUSG00000049719.6|Prss46|protein_coding	1.1925	4.19973e-05	0.00449486	Up		ENSMUSG00000024778.6|Fas|protein_coding	-4.0102	0.000128633	0.00130962	Down
ENSMUSG00000070826.3|Zscan4-ps2|protein_coding	1.22888	4.30834e-05	0.00453673	Up		ENSMUSG00000057440.6|Mpp7|protein_coding	-1.24673	0.000133233	0.00134887	Down
ENSMUSG00000020707.5|Rnf135|protein_coding	1.34574	4.3321e-05	0.00453736	Up		ENSMUSG00000026628.8|Atf3|protein_coding	-4.20705	0.000144505	0.00144416	Down
ENSMUSG00000081766.1|2210409E12Rik|pseudogene	1.16527	4.84989e-05	0.00485606	Up		ENSMUSG00000063564.7|Col23a1|protein_coding	-1.92811	0.000158464	0.0015645	Down
ENSMUSG00000072909.1|Gm16368|pseudogene	1.63093	4.85953e-05	0.00485606	Up		ENSMUSG00000044148.6|1810030O07Rik|protein_coding	-1.18866	0.000168274	0.00164937	Down
ENSMUSG00000056121.8|Fez2|protein_coding	1.63682	5.17406e-05	0.00506696	Up		ENSMUSG00000064264.6|Zfp428|protein_coding	-1.09317	0.000189717	0.00181803	Down
ENSMUSG00000040482.8|Dom3z|protein_coding	1.19964	5.94834e-05	0.00573912	Up		ENSMUSG00000022816.5|Fstl1|protein_coding	-2.76598	0.000190945	0.00182765	Down
ENSMUSG00000051427.8|Ccdc157|protein_coding	1.37838	7.04506e-05	0.00653955	Up		ENSMUSG00000040950.6|Mgl2|protein_coding	-1.21999	0.000208336	0.00197556	Down
ENSMUSG00000002227.8|Mov10|protein_coding	1.8164	8.08012e-05	0.00732673	Up		ENSMUSG00000025381.2|Cnpy2|protein_coding	-1.06433	0.000219359	0.0020621	Down
ENSMUSG00000001417.4|Rhbg|protein_coding	2.00693	8.15125e-05	0.00735716	Up		ENSMUSG00000044317.6|Gpr4|protein_coding	-1.15047	0.000220553	0.00206974	Down
ENSMUSG00000024830.9|Rps6kb2|protein_coding	1.45207	8.27105e-05	0.00739711	Up		ENSMUSG00000069620.4|Dppa5b|protein_coding	-4.57656	0.00022167	0.00207784	Down
ENSMUSG00000031089.7|Slc6a14|protein_coding	2.6748	8.64937e-05	0.00766546	Up		ENSMUSG00000004748.5|Mtfp1|protein_coding	-1.11763	0.000233565	0.00216815	Down
ENSMUSG00000003762.7|Adck4|protein_coding	1.27014	8.81676e-05	0.00777861	Up		ENSMUSG00000020513.8|Tubd1|protein_coding	-1.04415	0.000243736	0.00224849	Down
ENSMUSG00000040350.8|Trim7|protein_coding	1.18622	0.000104803	0.00877069	Up		ENSMUSG00000003955.7|Fam162a|protein_coding	-1.92057	0.000244727	0.00225636	Down
ENSMUSG00000022199.9|Slc22a17|protein_coding	2.5284	0.000105682	0.00877069	Up		ENSMUSG00000020577.9|Tspan13|protein_coding	-1.14576	0.000246592	0.00226714	Down
ENSMUSG00000066068.4|Gm13611|pseudogene	2.92305	0.000112049	0.00914414	Up		ENSMUSG00000062417.5|Hist1h3g|protein_coding	-2.07031	0.000258186	0.00236441	Down
ENSMUSG00000078792.2|Gm5890|protein_coding	1.41886	0.000115861	0.00933847	Up		ENSMUSG00000030084.5|Plxna1|protein_coding	-1.03181	0.000265183	0.00241358	Down
ENSMUSG00000034487.3|Kdelc2|protein_coding	1.01139	0.000127065	0.010035	Up		ENSMUSG00000068323.6|Slc4a5|protein_coding	-1.60176	0.00026592	0.00241833	Down
ENSMUSG00000086151.1|Gm5698|protein_coding	1.51576	0.000128392	0.0100588	Up		ENSMUSG00000034855.7|Cxcl10|protein_coding	-4.28856	0.000274937	0.00247747	Down
ENSMUSG00000090893.1|Gm4840|protein_coding	1.77296	0.000130723	0.0102006	Up		ENSMUSG00000062761.4|Zfp512|protein_coding	-1.19637	0.000294626	0.00261872	Down
ENSMUSG00000073778.2|Gm10574|processed_transcript	1.68759	0.000166799	0.012328	Up		ENSMUSG00000063889.8|Crem|protein_coding	-1.20922	0.000295469	0.00262335	Down
ENSMUSG00000091166.1|Tstd1|protein_coding	2.086	0.000167841	0.0123584	Up		ENSMUSG00000026304.7|Rab17|protein_coding	-1.90303	0.000296129	0.00262778	Down
ENSMUSG00000090192.1|Gm16556|processed_transcript	5.5015	0.000171586	0.0125398	Up		ENSMUSG00000091878.1|C430002E04Rik|lincRNA	-1.31575	0.000306637	0.00270924	Down
ENSMUSG00000024349.8|Tmem173|protein_coding	1.05778	0.00017564	0.012694	Up		ENSMUSG00000033688.3|1300017J02Rik|protein_coding	-1.20928	0.000311792	0.00274879	Down
ENSMUSG00000078700.4|D030028A08Rik|lincRNA	1.1231	0.000180092	0.0128733	Up		ENSMUSG00000029086.8|Prom1|protein_coding	-2.13658	0.000317706	0.0027889	Down
ENSMUSG00000092561.1|Gm4011|pseudogene	1.45021	0.000188785	0.0132529	Up		ENSMUSG00000034820.3|Cpsf7|protein_coding	-1.08516	0.000352316	0.00304035	Down
ENSMUSG00000057134.4|Ado|protein_coding	1.01577	0.00019205	0.013391	Up		ENSMUSG00000036052.8|Dnajb5|protein_coding	-1.87398	0.000358939	0.00308608	Down
ENSMUSG00000055333.7|Fat2|protein_coding	6.57588	0.000194784	0.0134807	Up		ENSMUSG00000030707.9|Coro1a|protein_coding	-1.30112	0.000369905	0.00315938	Down
ENSMUSG00000008035.6|Mid1ip1|protein_coding	1.39892	0.000204907	0.0137914	Up		ENSMUSG00000048924.6|Ccdc125|protein_coding	-1.50333	0.000380968	0.00323625	Down
ENSMUSG00000027610.9|Gss|protein_coding	1.04983	0.000208142	0.0139612	Up		ENSMUSG00000006445.3|Epha2|protein_coding	-1.80321	0.000417754	0.00350312	Down
ENSMUSG00000086158.1|Gm5918|processed_transcript	1.38452	0.000212306	0.0141436	Up		ENSMUSG00000000544.8|Gpa33|protein_coding	-2.3625	0.000435914	0.00362928	Down
ENSMUSG00000065126.1|Snord104|snoRNA	1.33148	0.000218012	0.0144745	Up		ENSMUSG00000001225.6|Slc26a3|protein_coding	-1.99077	0.000443759	0.00368894	Down
ENSMUSG00000018500.2|Adora2b|protein_coding	1.64195	0.000218755	0.0144748	Up		ENSMUSG00000086023.1|2810011L19Rik|lincRNA	-1.9282	0.000458886	0.00378766	Down
ENSMUSG00000056130.3|Ticam2|protein_coding	1.60164	0.000219998	0.014508	Up		ENSMUSG00000074794.3|Arrdc3|protein_coding	-1.01551	0.000518858	0.00419147	Down
ENSMUSG00000048012.12|Zfp473|protein_coding	1.0112	0.000224082	0.0147278	Up		ENSMUSG00000085062.1|4933404O12Rik|lincRNA	-1.74364	0.000522356	0.00421346	Down
ENSMUSG00000025036.6|Sfxn2|protein_coding	1.27939	0.000225242	0.0147545	Up		ENSMUSG00000024731.8|Ms4a10|protein_coding	-2.5033	0.000553805	0.00442433	Down
ENSMUSG00000044968.9|Napepld|protein_coding	1.19123	0.000226634	0.0147855	Up		ENSMUSG00000055093.9|Gm8430|pseudogene	-1.02185	0.000680578	0.00523595	Down
ENSMUSG00000020411.2|Nipal4|protein_coding	3.80524	0.000227225	0.0147855	Up		ENSMUSG00000082795.1|Gm13193|pseudogene	-2.22045	0.000680909	0.00523604	Down
ENSMUSG00000002320.9|Tm9sf1|protein_coding	1.13194	0.00025721	0.0160437	Up		ENSMUSG00000030168.7|Adipor2|protein_coding	-1.00701	0.000690556	0.00529275	Down
ENSMUSG00000073010.3|Gm5127|protein_coding	2.23343	0.000260219	0.0161638	Up		ENSMUSG00000039110.8|Mycbpap|protein_coding	-1.04846	0.000706736	0.00540406	Down
ENSMUSG00000074629.2|4930518I15Rik|protein_coding	1.61913	0.000269773	0.0165635	Up		ENSMUSG00000085287.2|4833418N02Rik|lincRNA	-4.86324	0.000811093	0.00609066	Down
ENSMUSG00000074274.1|D930028M14Rik|protein_coding	2.23377	0.000272773	0.0166434	Up		ENSMUSG00000089889.1|0610040B10Rik|processed_transcript	-2.06043	0.000813639	0.00610135	Down
ENSMUSG00000086798.1|Gm16222|processed_transcript	1.36858	0.000275809	0.0166938	Up		ENSMUSG00000036022.8|Fam122b|protein_coding	-1.52767	0.000879264	0.00650081	Down
ENSMUSG00000085325.1|Gm14974|processed_transcript	1.81062	0.000283271	0.0170188	Up		ENSMUSG00000023266.4|Frs3|protein_coding	-1.45568	0.000912531	0.00672544	Down
ENSMUSG00000090310.1|Gm5156|protein_coding	1.18722	0.000287734	0.0171816	Up		ENSMUSG00000018774.7|Cd68|protein_coding	-1.07828	0.000988175	0.0072177	Down
ENSMUSG00000027208.8|Fgf7|protein_coding	1.07887	0.000291698	0.0173427	Up		ENSMUSG00000029101.8|Rgs12|protein_coding	-1.2589	0.00100621	0.00731342	Down
ENSMUSG00000004187.9|Kifc2|protein_coding	1.18547	0.000292203	0.0173427	Up		ENSMUSG00000022462.6|Slc38a2|protein_coding	-1.05863	0.00100875	0.00732862	Down
ENSMUSG00000027223.8|Mapk8ip1|protein_coding	1.79671	0.000297895	0.0174167	Up		ENSMUSG00000039278.9|Pcsk1n|protein_coding	-1.15818	0.00107971	0.00778089	Down
ENSMUSG00000028642.6|4930538K18Rik|protein_coding	2.63124	0.000308265	0.0179178	Up		ENSMUSG00000042268.4|Slc26a9|protein_coding	-3.13305	0.00108775	0.00781551	Down
ENSMUSG00000052688.6|5430435G22Rik|protein_coding	6.46625	0.000331889	0.0188965	Up		ENSMUSG00000028799.9|Zfp362|protein_coding	-1.07259	0.00109872	0.00787696	Down
ENSMUSG00000038861.8|Pi4kb|protein_coding	1.42233	0.00034658	0.0195623	Up		ENSMUSG00000030271.8|Ogg1|protein_coding	-1.20625	0.0011039	0.00790368	Down
ENSMUSG00000030786.11|Itgam|protein_coding	2.04145	0.000371397	0.0206653	Up		ENSMUSG00000032315.5|Cyp1a1|protein_coding	-5.81324	0.00111334	0.00795031	Down
ENSMUSG00000052396.7|Mogat2|protein_coding	3.00322	0.000385552	0.0212119	Up		ENSMUSG00000026604.10|Ptpn14|protein_coding	-1.21602	0.00111605	0.00796269	Down
ENSMUSG00000079343.2|Gm5077|protein_coding	1.03388	0.00038821	0.0212451	Up		ENSMUSG00000087433.1|Gm14167|processed_transcript	-1.74142	0.00120915	0.00850055	Down
ENSMUSG00000059866.7|Tnip2|protein_coding	1.00175	0.000391081	0.0213362	Up		ENSMUSG00000087244.1|Gm7284|pseudogene	-2.15457	0.00122479	0.00858458	Down
ENSMUSG00000043468.3|Adam30|protein_coding	4.8289	0.000405896	0.0219785	Up		ENSMUSG00000024738.5|Pga5|protein_coding	-1.19103	0.00123832	0.00867197	Down
ENSMUSG00000068686.6|Cd59b|protein_coding	1.15206	0.000409103	0.0220129	Up		ENSMUSG00000029161.6|Cgref1|protein_coding	-1.15789	0.00132204	0.00912118	Down
ENSMUSG00000071286.4|Ankrd57|pseudogene	1.06983	0.000419564	0.0222698	Up		ENSMUSG00000042408.7|Zmym6|protein_coding	-1.20287	0.00137065	0.0093864	Down
ENSMUSG00000022523.8|Fgf12|protein_coding	6.44941	0.000427459	0.0226276	Up		ENSMUSG00000024421.9|Lama3|protein_coding	-1.08181	0.00140421	0.00957068	Down
ENSMUSG00000056307.7|Gm9994|protein_coding	1.80226	0.000450088	0.023513	Up		ENSMUSG00000021496.6|Pcbd2|protein_coding	-1.1503	0.00141022	0.0096036	Down
ENSMUSG00000021994.8|Wnt5a|protein_coding	3.93209	0.000462545	0.0239667	Up		ENSMUSG00000058254.6|Tspan7|protein_coding	-2.01332	0.00143291	0.00972677	Down
ENSMUSG00000032937.3|Fshr|protein_coding	6.41622	0.000461384	0.0239667	Up		ENSMUSG00000042210.9|Abhd14a|protein_coding	-1.29518	0.00143941	0.00976163	Down
ENSMUSG00000073158.3|9030624G23Rik|protein_coding	1.4541	0.000467086	0.0241381	Up		ENSMUSG00000025893.7|Kbtbd3|protein_coding	-1.55758	0.00145949	0.00986577	Down
ENSMUSG00000048163.8|Selplg|protein_coding	2.52902	0.00048785	0.0248183	Up		ENSMUSG00000002326.5|Gmpr2|protein_coding	-1.03638	0.00146909	0.00990939	Down
ENSMUSG00000038437.5|Mllt6|protein_coding	1.68516	0.000496425	0.0250602	Up		ENSMUSG00000061048.6|Cdh3|protein_coding	-1.35751	0.00149059	0.010013	Down
ENSMUSG00000038745.7|Nlrp6|protein_coding	1.86716	0.00050482	0.0252875	Up		ENSMUSG00000089255.1|Snora78|snoRNA	-1.12947	0.0015337	0.0102351	Down
ENSMUSG00000025911.8|Adhfe1|protein_coding	1.23462	0.000513371	0.0255379	Up		ENSMUSG00000029867.5|1700034O15Rik|protein_coding	-2.02772	0.00158718	0.0105103	Down
ENSMUSG00000059937.7|Gdap10|lincRNA	2.14474	0.000511498	0.0255379	Up		ENSMUSG00000059830.2|Gm16380|protein_coding	-1.34954	0.00165389	0.0108814	Down
ENSMUSG00000083127.1|Gm15189|pseudogene	3.68859	0.000550522	0.0270239	Up		ENSMUSG00000057762.3|Gm6169|protein_coding	-1.2477	0.0017386	0.0113472	Down
ENSMUSG00000001436.9|Slc19a1|protein_coding	1.40616	0.000554815	0.0271665	Up		ENSMUSG00000029866.8|Kel|protein_coding	-5.15614	0.00175744	0.0114411	Down
ENSMUSG00000079429.3|Heatr7b1|protein_coding	2.00616	0.000626315	0.0297022	Up		ENSMUSG00000021136.7|Smoc1|protein_coding	-1.30061	0.00176467	0.0114714	Down
ENSMUSG00000047123.8|Ticam1|protein_coding	1.63021	0.000638308	0.0300526	Up		ENSMUSG00000058761.3|Rnf169|protein_coding	-1.69517	0.00179503	0.0116455	Down
ENSMUSG00000080768.1|Gm12219|pseudogene	2.92119	0.000643642	0.0301588	Up		ENSMUSG00000027171.4|Prrg4|protein_coding	-1.31236	0.00183597	0.0118546	Down
ENSMUSG00000073144.3|4930599N23Rik|processed_transcript	1.43213	0.000653468	0.0304734	Up		ENSMUSG00000074403.2|Hist2h3b|protein_coding	-1.29965	0.00186786	0.0120272	Down
ENSMUSG00000027230.9|Creb3l1|protein_coding	1.05774	0.000665249	0.0308045	Up		ENSMUSG00000026831.9|1700007K13Rik|protein_coding	-1.7576	0.00188378	0.0121057	Down
ENSMUSG00000081605.1|Gm15953|pseudogene	6.39255	0.000683619	0.0315044	Up		ENSMUSG00000037706.10|Cd81|protein_coding	-2.53921	0.00190614	0.0122302	Down
ENSMUSG00000031789.9|Cngb1|protein_coding	1.13451	0.000749586	0.0336729	Up		ENSMUSG00000040883.8|Tmem205|protein_coding	-1.02749	0.00194899	0.0124399	Down
ENSMUSG00000082753.1|Gm12614|pseudogene	3.19924	0.000754711	0.0337963	Up		ENSMUSG00000047022.11|Mipol1|protein_coding	-1.76212	0.00201168	0.0128016	Down
ENSMUSG00000029561.10|Oasl2|protein_coding	1.52504	0.000781556	0.034711	Up		ENSMUSG00000034361.3|Cpne2|protein_coding	-2.07174	0.00201453	0.0128106	Down
ENSMUSG00000044165.6|Bcl2l15|protein_coding	3.31352	0.000796182	0.0351216	Up		ENSMUSG00000019429.6|Ffar3|protein_coding	-1.85359	0.00206652	0.0130721	Down
ENSMUSG00000079030.2|Gm2046|protein_coding	1.09928	0.000833356	0.0361909	Up		ENSMUSG00000050379.9|Sept6|protein_coding	-1.5958	0.00216453	0.013573	Down
ENSMUSG00000022947.7|Cbr3|protein_coding	2.71519	0.000865279	0.0370839	Up		ENSMUSG00000084093.1|Gm16418|pseudogene	-1.04501	0.00216697	0.0135831	Down
ENSMUSG00000034520.8|Gjc1|protein_coding	1.22285	0.000875219	0.0372791	Up		ENSMUSG00000056888.5|Glipr1|protein_coding	-1.29889	0.00232167	0.0143774	Down
ENSMUSG00000085372.1|Gm16145|processed_transcript	1.63766	0.000897198	0.0379536	Up		ENSMUSG00000045915.9|Ccdc42|protein_coding	-5.0235	0.00235392	0.0145108	Down
ENSMUSG00000029445.7|Hpd|protein_coding	1.10297	0.000955533	0.0396999	Up		ENSMUSG00000079317.4|Trappc2|protein_coding	-1.01857	0.00236966	0.0145846	Down
ENSMUSG00000001508.9|Sgca|protein_coding	1.05055	0.000973248	0.0398891	Up		ENSMUSG00000053338.7|Tarm1|protein_coding	-1.83684	0.0024614	0.0150527	Down
ENSMUSG00000000958.4|Slc7a7|protein_coding	1.59898	0.000979534	0.0399691	Up		ENSMUSG00000022805.9|4932425I24Rik|protein_coding	-1.74015	0.0025965	0.0157372	Down
ENSMUSG00000075324.6|Fign|protein_coding	2.41816	0.00101068	0.040899	Up		ENSMUSG00000085233.1|B230208H11Rik|lincRNA	-3.36875	0.00261389	0.0158309	Down
ENSMUSG00000048450.9|Msx1|protein_coding	1.26299	0.0010296	0.0412769	Up		ENSMUSG00000033715.8|Akr1c14|protein_coding	-1.07231	0.00267269	0.0161171	Down
ENSMUSG00000034785.8|Dio1|protein_coding	1.20915	0.00107322	0.0422938	Up		ENSMUSG00000023032.6|Slc4a8|protein_coding	-1.18901	0.00267977	0.0161355	Down
ENSMUSG00000060407.5|Cyp2a12|protein_coding	4.40955	0.00109579	0.0430104	Up		ENSMUSG00000086503.1|Xist|lincRNA	-1.31621	0.00286415	0.0169994	Down
ENSMUSG00000091643.1|Zscan4b|protein_coding	1.41576	0.00110565	0.0433104	Up		ENSMUSG00000085143.1|Gm11520|processed_transcript	-1.68448	0.00298705	0.0175975	Down
ENSMUSG00000050368.3|Hoxd10|protein_coding	3.18752	0.00115421	0.0446033	Up		ENSMUSG00000069919.6|Hba-a1|protein_coding	-1.02134	0.00311227	0.0182332	Down
ENSMUSG00000067780.2|Pi15|protein_coding	1.95448	0.00118124	0.0452756	Up		ENSMUSG00000091932.1|Gm17596|lincRNA	-1.46621	0.00326183	0.0189325	Down
ENSMUSG00000005069.6|Pex5|protein_coding	1.05357	0.00118045	0.0452756	Up		ENSMUSG00000026113.10|Inpp4a|protein_coding	-1.01594	0.00327122	0.0189736	Down
ENSMUSG00000029798.8|Herc6|protein_coding	1.48146	0.00118943	0.0454117	Up		ENSMUSG00000030905.5|Crym|protein_coding	-1.74379	0.00332827	0.0192088	Down
ENSMUSG00000034059.7|Ypel4|protein_coding	1.0144	0.00120611	0.0456922	Up		ENSMUSG00000042156.8|Dzip1|protein_coding	-1.47475	0.00336397	0.0193532	Down
ENSMUSG00000006720.9|Zfp184|protein_coding	1.38027	0.00126179	0.0469837	Up		ENSMUSG00000078487.2|E230028L10Rik|protein_coding	-1.62132	0.00342431	0.0196104	Down
ENSMUSG00000075033.3|Fam55c|protein_coding	1.56827	0.00127519	0.0473925	Up		ENSMUSG00000022952.9|Runx1|protein_coding	-1.03866	0.00342907	0.0196308	Down
ENSMUSG00000087305.2|2810488G03Rik|lincRNA	1.07972	0.00129102	0.0477092	Up		ENSMUSG00000056091.6|St3gal5|protein_coding	-1.77434	0.00349355	0.019923	Down
ENSMUSG00000044312.3|Neurog3|protein_coding	6.20524	0.00129005	0.0477092	Up		ENSMUSG00000022382.7|Wnt7b|protein_coding	-1.28139	0.00359577	0.020397	Down
ENSMUSG00000089964.1|Gm16582|processed_transcript	1.41177	0.0013153	0.0484776	Up		ENSMUSG00000012282.2|Wnt8a|protein_coding	-2.27227	0.00360866	0.0204469	Down
ENSMUSG00000062687.5|Gm6531|protein_coding	5.74568	0.00132499	0.048598	Up		ENSMUSG00000045106.5|Ccdc73|protein_coding	-1.14475	0.00363964	0.0205834	Down
ENSMUSG00000091664.1|Gm10662|protein_coding	1.13907	0.00133262	0.0487864	Up		ENSMUSG00000066180.4|Gm10155|protein_coding	-1.31283	0.00365456	0.0206606	Down
ENSMUSG00000039167.7|Eltd1|protein_coding	1.84067	0.00135652	0.0492929	Up		ENSMUSG00000031380.9|Figf|protein_coding	-3.0325	0.00380504	0.0213559	Down
						ENSMUSG00000027077.6|Smtnl1|protein_coding	-3.06584	0.00384356	0.021535	Down
						ENSMUSG00000087556.1|Gm15764|processed_transcript	-2.15386	0.00402445	0.022258	Down
						ENSMUSG00000078863.3|Gm14325|protein_coding	-1.09315	0.00403397	0.0222888	Down
						ENSMUSG00000067928.5|Zfp760|protein_coding	-1.52753	0.00403411	0.0222888	Down
						ENSMUSG00000007783.8|Cpt1c|protein_coding	-1.52806	0.00405791	0.0223975	Down
						ENSMUSG00000042243.8|BC051665|protein_coding	-1.33025	0.00417107	0.0229135	Down
						ENSMUSG00000003949.8|Hlf|protein_coding	-2.03357	0.00427181	0.0233455	Down
						ENSMUSG00000005469.8|Prkaca|protein_coding	-1.19286	0.00435962	0.0237176	Down
						ENSMUSG00000042784.3|Muc1|protein_coding	-1.75429	0.00448745	0.0242996	Down
						ENSMUSG00000074627.4|4922505G16Rik|protein_coding	-1.18741	0.00454013	0.0245116	Down
						ENSMUSG00000031877.8|Ces2g|protein_coding	-2.67372	0.00461143	0.0247899	Down
						ENSMUSG00000068048.7|Rhox9|protein_coding	-1.67162	0.00467496	0.0250653	Down
						ENSMUSG00000026388.9|3110009E18Rik|protein_coding	-1.07265	0.00468852	0.0251215	Down
						ENSMUSG00000049303.4|Syt12|protein_coding	-3.26589	0.00470423	0.0251643	Down
						ENSMUSG00000016477.11|E2f3|protein_coding	-1.90237	0.00482898	0.0257388	Down
						ENSMUSG00000039787.7|Cercam|protein_coding	-1.01812	0.00491107	0.0260656	Down
						ENSMUSG00000025955.7|Akr1cl|protein_coding	-1.82046	0.00492253	0.0261179	Down
						ENSMUSG00000066867.5|Oas1e|protein_coding	-1.55617	0.00496976	0.0263257	Down
						ENSMUSG00000029026.9|Trp73|protein_coding	-1.91672	0.00498076	0.0263497	Down
						ENSMUSG00000047632.10|Fgfbp3|protein_coding	-3.00178	0.00516716	0.0271509	Down
						ENSMUSG00000087044.1|1700042G15Rik|processed_transcript	-1.21883	0.00533603	0.0278587	Down
						ENSMUSG00000019732.7|Calr3|protein_coding	-1.03753	0.005373	0.0280041	Down
						ENSMUSG00000035337.3|Uchl4|protein_coding	-1.0771	0.00561649	0.0289431	Down
						ENSMUSG00000061186.8|Sfmbt2|protein_coding	-1.03138	0.00562035	0.0289539	Down
						ENSMUSG00000032363.8|Adamts7|protein_coding	-1.39257	0.00573212	0.0294089	Down
						ENSMUSG00000034394.8|Lif|protein_coding	-1.61516	0.00575278	0.0294669	Down
						ENSMUSG00000044664.5|Prss42|protein_coding	-1.48817	0.00577099	0.0295155	Down
						ENSMUSG00000081128.1|Gm13328|pseudogene	-2.53028	0.00577566	0.0295301	Down
						ENSMUSG00000085589.1|A430078I02Rik|lincRNA	-1.06077	0.00588205	0.0299895	Down
						ENSMUSG00000034522.8|Zfp395|protein_coding	-1.04724	0.00590374	0.0300718	Down
						ENSMUSG00000074199.1|Krtdap|protein_coding	-1.29167	0.00596445	0.0303054	Down
						ENSMUSG00000028565.11|Nfia|protein_coding	-4.79465	0.0059706	0.0303177	Down
						ENSMUSG00000021619.5|Atg10|protein_coding	-1.12555	0.00597426	0.0303269	Down
						ENSMUSG00000024268.8|Celf4|protein_coding	-1.65273	0.0060316	0.0305514	Down
						ENSMUSG00000023906.2|Cldn6|protein_coding	-1.23671	0.00612974	0.030914	Down
						ENSMUSG00000036390.6|Gadd45a|protein_coding	-1.95354	0.00623744	0.0313796	Down
						ENSMUSG00000002944.8|Cd36|protein_coding	-3.0542	0.00633657	0.0317705	Down
						ENSMUSG00000053178.3|Gm9897|protein_coding	-1.8455	0.00643884	0.0321646	Down
						ENSMUSG00000041351.9|Rap1gap|protein_coding	-1.24098	0.00669271	0.0331962	Down
						ENSMUSG00000029166.8|Mapre3|protein_coding	-1.01986	0.00668092	0.0331962	Down
						ENSMUSG00000074876.5|Spata5l1|processed_transcript	-1.36425	0.00679341	0.0335556	Down
						ENSMUSG00000019194.8|Scn1b|protein_coding	-1.81941	0.006827	0.0336868	Down
						ENSMUSG00000046580.9|Gm7862|pseudogene	-1.35286	0.00695969	0.0342318	Down
						ENSMUSG00000078208.1|Gm5634|protein_coding	-1.35521	0.00714072	0.034943	Down
						ENSMUSG00000079120.2|AY761185|protein_coding	-2.65779	0.00716802	0.0350556	Down
						ENSMUSG00000082475.1|Gm7206|pseudogene	-1.44539	0.00727545	0.0354098	Down
						ENSMUSG00000087391.1|Gm2694|lincRNA	-1.01865	0.00742019	0.0359581	Down
						ENSMUSG00000053522.5|Lgals7|protein_coding	-1.81106	0.00745302	0.036038	Down
						ENSMUSG00000090486.1|BC035947|protein_coding	-3.69304	0.0075277	0.0363352	Down
						ENSMUSG00000072479.4|Xlr5b|protein_coding	-1.44182	0.0075315	0.0363424	Down
						ENSMUSG00000017723.5|Wfdc2|protein_coding	-1.05002	0.00755065	0.0363966	Down
						ENSMUSG00000037656.8|Slc20a2|protein_coding	-1.33599	0.00780901	0.0374024	Down
						ENSMUSG00000005131.2|4930550C14Rik|protein_coding	-1.38701	0.00794842	0.0379219	Down
						ENSMUSG00000047642.7|D930020B18Rik|protein_coding	-1.01297	0.00801514	0.0381562	Down
						ENSMUSG00000082401.1|Gm14328|pseudogene	-1.45207	0.00811798	0.0384338	Down
						ENSMUSG00000086646.1|5133400J02Rik|processed_transcript	-2.18635	0.00817806	0.0386733	Down
						ENSMUSG00000034674.11|Tdg|protein_coding	-1.12716	0.00823441	0.0388304	Down
						ENSMUSG00000053347.8|Zfp943|protein_coding	-1.08844	0.0084433	0.0396174	Down
						ENSMUSG00000064147.6|Rab44|protein_coding	-1.90741	0.00845377	0.0396552	Down
						ENSMUSG00000020911.8|Krt19|protein_coding	-1.77356	0.00846963	0.0397181	Down
						ENSMUSG00000050944.8|Efcab5|protein_coding	-1.6261	0.00869964	0.040471	Down
						ENSMUSG00000003476.8|Crhr2|protein_coding	-2.96597	0.00886478	0.0410519	Down
						ENSMUSG00000041607.10|Mbp|protein_coding	-1.68389	0.00922416	0.0422839	Down
						ENSMUSG00000074604.3|Mgst2|protein_coding	-1.37206	0.00956246	0.0435531	Down
						ENSMUSG00000027444.2|8030411F24Rik|protein_coding	-1.38274	0.00968117	0.0438714	Down
						ENSMUSG00000061086.6|Myl4|protein_coding	-1.16708	0.00971056	0.0439529	Down
						ENSMUSG00000022639.7|5330426P16Rik|protein_coding	-1.46372	0.00985551	0.0444903	Down
						ENSMUSG00000024737.2|Slc15a3|protein_coding	-4.44835	0.00988859	0.0446026	Down
						ENSMUSG00000004344.5|Gpx5|protein_coding	-1.31609	0.00998454	0.0449359	Down
						ENSMUSG00000025855.7|Prkar1b|protein_coding	-3.34968	0.0100808	0.0452445	Down
						ENSMUSG00000005980.8|Dnase1|protein_coding	-3.62516	0.010182	0.045498	Down
						ENSMUSG00000053070.3|9230110C19Rik|protein_coding	-1.0379	0.0102597	0.045795	Down
						ENSMUSG00000026115.8|Vwa3b|protein_coding	-2.4073	0.0103116	0.0459893	Down
						ENSMUSG00000085786.1|Gm15987|processed_transcript	-2.98592	0.0109089	0.0480692	Down
						ENSMUSG00000074807.2|Gm10762|protein_coding	-3.29233	0.0109513	0.0481835	Down
						ENSMUSG00000025328.3|Padi3|protein_coding	-1.59245	0.0110146	0.0483574	Down
						ENSMUSG00000091060.1|7420461P10Rik|protein_coding	-1.39791	0.0110655	0.0485418	Down
						ENSMUSG00000000530.9|Acvrl1|protein_coding	-1.75057	0.0111827	0.04899	Down
						ENSMUSG00000042857.2|Gm9776|protein_coding	-1.43225	0.0111947	0.0490163	Down
						ENSMUSG00000078695.2|Cisd3|protein_coding	-1.24661	0.0113318	0.0495294	Down
						ENSMUSG00000034587.8|8430429K09Rik|lincRNA	-1.27342	0.0113954	0.0497215	Down
						ENSMUSG00000090447.1|Gm17652|lincRNA	-3.64787	0.0114222	0.0497985	Down
						ENSMUSG00000051034.7|Zfp11|protein_coding	-1.63176	0.0114438	0.0498262	Down
						ENSMUSG00000057534.6|Gm15698|protein_coding	2.08326	2.50154e-46	4.08001e-42	Up
						ENSMUSG00000045665.4|Mfsd5|protein_coding	1.87735	1.80469e-37	7.3586e-34	Up
						ENSMUSG00000042106.3|6230427J02Rik|protein_coding	2.36522	1.3175e-35	3.06977e-32	Up
						ENSMUSG00000011267.6|Zfp296|protein_coding	1.37699	7.3188e-33	1.32633e-29	Up
						ENSMUSG00000040025.10|Ythdf2|protein_coding	1.74727	3.50483e-32	5.71638e-29	Up
						ENSMUSG00000060475.6|Wtap|protein_coding	1.42325	7.78453e-32	1.15423e-28	Up
						ENSMUSG00000050565.8|Tor1aip2|protein_coding	2.39146	1.13907e-31	1.54819e-28	Up
						ENSMUSG00000043155.3|Hpdl|protein_coding	1.80728	4.44665e-31	5.57883e-28	Up
						ENSMUSG00000036992.4|Nxt1|protein_coding	1.37643	2.20043e-27	2.11112e-24	Up
						ENSMUSG00000022875.10|Kng1|protein_coding	1.7256	1.01491e-25	8.27662e-23	Up
						ENSMUSG00000008301.5|Phax|protein_coding	1.18948	2.55303e-25	1.98286e-22	Up
						ENSMUSG00000027079.9|Clp1|protein_coding	1.32282	7.5648e-25	5.36443e-22	Up
						ENSMUSG00000034509.7|Mad2l1bp|protein_coding	1.53383	7.44835e-25	5.36443e-22	Up
						ENSMUSG00000039753.10|Fbxl5|protein_coding	1.88368	9.13116e-25	5.95717e-22	Up
						ENSMUSG00000026648.11|Dclre1c|protein_coding	1.44295	1.44444e-24	9.06111e-22	Up
						ENSMUSG00000041583.6|Obox6|protein_coding	1.35827	3.03662e-24	1.83434e-21	Up
						ENSMUSG00000084174.2|Sycn|protein_coding	1.25899	8.82572e-24	5.14098e-21	Up
						ENSMUSG00000048769.7|H1f0|pseudogene	1.53826	1.45017e-23	8.15594e-21	Up
						ENSMUSG00000078521.2|2610002D18Rik|protein_coding	2.02558	2.00937e-23	1.05719e-20	Up
						ENSMUSG00000031831.6|Lrrc50|protein_coding	1.36658	6.39553e-23	2.93018e-20	Up
						ENSMUSG00000072572.2|Slc39a2|protein_coding	1.42454	1.298e-22	5.57114e-20	Up
						ENSMUSG00000024791.4|Cdca5|protein_coding	1.17683	1.36224e-22	5.69695e-20	Up
						ENSMUSG00000023243.8|Kcnk5|protein_coding	1.86147	1.52152e-21	5.90857e-19	Up
						ENSMUSG00000048371.7|Pdp2|protein_coding	1.29142	3.53122e-21	1.3394e-18	Up
						ENSMUSG00000056529.7|Ptafr|protein_coding	3.52916	3.72682e-21	1.38147e-18	Up
						ENSMUSG00000034640.3|Tiparp|protein_coding	1.86289	4.215e-21	1.5277e-18	Up
						ENSMUSG00000028617.4|Lrrc42|protein_coding	1.4667	9.56623e-21	3.25052e-18	Up
						ENSMUSG00000072907.3|Gm10436|protein_coding	2.62241	1.0281e-20	3.4221e-18	Up
						ENSMUSG00000031487.4|Brf2|protein_coding	1.58377	1.4289e-20	4.66106e-18	Up
						ENSMUSG00000032083.8|Apoa1|protein_coding	1.55252	6.47156e-20	1.99153e-17	Up
						ENSMUSG00000070837.4|Aurkc|protein_coding	1.69838	2.00128e-19	5.68891e-17	Up
						ENSMUSG00000022025.7|Lect1|protein_coding	1.43092	4.28382e-19	1.12692e-16	Up
						ENSMUSG00000037204.6|9430023L20Rik|protein_coding	1.48888	5.0475e-19	1.30674e-16	Up
						ENSMUSG00000001420.7|Tmem79|protein_coding	1.73131	6.22386e-19	1.58611e-16	Up
						ENSMUSG00000070520.2|Ndnl2|protein_coding	1.07851	6.76772e-19	1.69818e-16	Up
						ENSMUSG00000070677.4|D5Ertd577e|protein_coding	1.48793	8.49318e-19	2.09884e-16	Up
						ENSMUSG00000030683.4|Sez6l2|protein_coding	2.10306	8.81695e-19	2.14634e-16	Up
						ENSMUSG00000048007.4|Timm8a1|protein_coding	1.02133	1.12751e-18	2.70436e-16	Up
						ENSMUSG00000026273.7|Mterfd2|protein_coding	1.24505	1.65643e-18	3.85947e-16	Up
						ENSMUSG00000040693.6|Slco4c1|protein_coding	1.06624	5.24774e-18	1.17248e-15	Up
						ENSMUSG00000028699.3|Tspan1|protein_coding	1.34912	1.12985e-17	2.42471e-15	Up
						ENSMUSG00000048707.8|Tprn|protein_coding	1.62118	1.31823e-17	2.79226e-15	Up
						ENSMUSG00000031826.13|Usp10|protein_coding	1.28114	1.59167e-17	3.32822e-15	Up
						ENSMUSG00000073018.3|Gm1070|protein_coding	2.27924	2.19454e-17	4.47412e-15	Up
						ENSMUSG00000026246.6|Alppl2|protein_coding	1.0706	4.71149e-17	9.25837e-15	Up
						ENSMUSG00000032050.9|Rdx|protein_coding	1.18134	5.07814e-17	9.86006e-15	Up
						ENSMUSG00000043311.5|D17H6S53E|protein_coding	2.25649	7.38559e-17	1.38459e-14	Up
						ENSMUSG00000067219.5|Nipal1|protein_coding	1.19374	1.51018e-16	2.76754e-14	Up
						ENSMUSG00000073723.3|Gm13102|protein_coding	1.02618	2.65209e-16	4.66918e-14	Up
						ENSMUSG00000031074.8|Fgf3|protein_coding	2.11228	3.78051e-16	6.55959e-14	Up
						ENSMUSG00000033739.8|Fkbpl|protein_coding	1.95448	4.92655e-16	8.37001e-14	Up
						ENSMUSG00000043522.7|A430060F13Rik|pseudogene	2.56382	5.33427e-16	8.96927e-14	Up
						ENSMUSG00000073982.4|Rhog|protein_coding	1.68831	7.08821e-16	1.12241e-13	Up
						ENSMUSG00000039873.4|Neurl2|protein_coding	2.43677	8.8317e-16	1.38505e-13	Up
						ENSMUSG00000037905.9|Bri3bp|protein_coding	1.05971	1.14932e-15	1.7519e-13	Up
						ENSMUSG00000038121.6|4933403F05Rik|protein_coding	1.08838	1.40059e-15	2.11515e-13	Up
						ENSMUSG00000022507.5|1810013L24Rik|protein_coding	1.09398	1.56326e-15	2.31789e-13	Up
						ENSMUSG00000043858.10|Nup62|protein_coding	1.21305	1.6213e-15	2.38229e-13	Up
						ENSMUSG00000045538.5|Ddx28|protein_coding	1.38111	1.6469e-15	2.39829e-13	Up
						ENSMUSG00000049516.7|Spty2d1|protein_coding	1.05725	1.75235e-15	2.52927e-13	Up
						ENSMUSG00000025839.3|Pramel7|protein_coding	1.10346	1.96862e-15	2.79201e-13	Up
						ENSMUSG00000007021.4|Syngr3|protein_coding	2.58678	2.17542e-15	3.05872e-13	Up
						ENSMUSG00000040434.8|Gyltl1b|protein_coding	1.83809	4.2932e-15	5.69285e-13	Up
						ENSMUSG00000007216.4|Zfp775|protein_coding	1.70155	8.6872e-15	1.13351e-12	Up
						ENSMUSG00000047710.7|Zfp828|protein_coding	1.02929	1.05338e-14	1.35281e-12	Up
						ENSMUSG00000068417.7|Pnp2|protein_coding	3.20993	1.53009e-14	1.93455e-12	Up
						ENSMUSG00000036430.7|Tbcc|protein_coding	1.30824	1.57257e-14	1.97297e-12	Up
						ENSMUSG00000035370.6|Adat3|protein_coding	1.7546	1.64463e-14	2.04763e-12	Up
						ENSMUSG00000007872.3|Id3|protein_coding	1.30346	2.89307e-14	3.46956e-12	Up
						ENSMUSG00000032251.6|Irak1bp1|protein_coding	1.73312	3.18633e-14	3.76587e-12	Up
						ENSMUSG00000056153.7|Socs6|protein_coding	1.42755	3.75457e-14	4.40554e-12	Up
						ENSMUSG00000041263.8|Rusc1|protein_coding	1.31461	8.64727e-14	9.79423e-12	Up
						ENSMUSG00000029073.3|Gltpd1|protein_coding	1.2336	9.21303e-14	1.03631e-11	Up
						ENSMUSG00000045973.11|Mcart1|protein_coding	1.43304	1.06825e-13	1.19336e-11	Up
						ENSMUSG00000005505.6|Kbtbd4|protein_coding	1.3098	1.17681e-13	1.29688e-11	Up
						ENSMUSG00000053801.9|Grwd1|protein_coding	1.22396	1.3572e-13	1.45631e-11	Up
						ENSMUSG00000030559.7|Rab38|protein_coding	1.79483	2.06535e-13	2.15935e-11	Up
						ENSMUSG00000043895.5|S1pr2|protein_coding	1.42542	2.19502e-13	2.28031e-11	Up
						ENSMUSG00000027305.3|Ndufaf1|protein_coding	1.17611	2.27243e-13	2.34578e-11	Up
						ENSMUSG00000022330.4|Osr2|protein_coding	2.15895	4.1683e-13	4.02278e-11	Up
						ENSMUSG00000066031.6|Gm13023|protein_coding	2.71144	4.28755e-13	4.11353e-11	Up
						ENSMUSG00000062252.7|Lhfpl5|protein_coding	1.87819	4.7485e-13	4.50279e-11	Up
						ENSMUSG00000029557.7|Ftsj2|protein_coding	1.11568	5.18207e-13	4.88552e-11	Up
						ENSMUSG00000025511.8|Tspan4|protein_coding	1.13912	5.26561e-13	4.90755e-11	Up
						ENSMUSG00000020495.7|1200011M11Rik|protein_coding	1.21886	6.75882e-13	6.19305e-11	Up
						ENSMUSG00000027695.9|Pld1|protein_coding	2.43063	1.30414e-12	1.14976e-10	Up
						ENSMUSG00000022346.8|Myc|protein_coding	1.50497	1.99807e-12	1.7427e-10	Up
						ENSMUSG00000008384.8|Sertad1|protein_coding	1.32455	2.5019e-12	2.13644e-10	Up
						ENSMUSG00000079423.2|Gm3286|protein_coding	1.58767	4.47799e-12	3.70741e-10	Up
						ENSMUSG00000030545.7|Pex11a|protein_coding	1.47688	5.43636e-12	4.41129e-10	Up
						ENSMUSG00000004070.9|Hmox2|protein_coding	1.06295	6.20021e-12	4.95713e-10	Up
						ENSMUSG00000004233.8|Wars2|protein_coding	1.01545	8.44674e-12	6.52921e-10	Up
						ENSMUSG00000025171.1|Ubtd1|protein_coding	1.3412	8.43217e-12	6.52921e-10	Up
						ENSMUSG00000090401.1|Snord123|lincRNA	2.32126	8.72674e-12	6.71382e-10	Up
						ENSMUSG00000038250.7|Usp38|protein_coding	1.24798	1.19279e-11	8.8833e-10	Up
						ENSMUSG00000073500.3|Gm3106|protein_coding	1.34489	1.35668e-11	9.96732e-10	Up
						ENSMUSG00000068860.5|Gm128|protein_coding	2.26085	1.43629e-11	1.04709e-09	Up
						ENSMUSG00000034957.9|Cebpa|protein_coding	2.04363	1.43806e-11	1.04709e-09	Up
						ENSMUSG00000046997.5|Spsb4|protein_coding	2.03592	1.71239e-11	1.2413e-09	Up
						ENSMUSG00000003527.8|Dgcr14|protein_coding	1.18767	2.09494e-11	1.46646e-09	Up
						ENSMUSG00000030283.4|St8sia1|protein_coding	2.1099	2.11074e-11	1.4712e-09	Up
						ENSMUSG00000026497.7|Mixl1|protein_coding	2.23337	2.19773e-11	1.52532e-09	Up
						ENSMUSG00000030717.3|Nupr1|protein_coding	1.42442	2.29059e-11	1.58303e-09	Up
						ENSMUSG00000025269.10|Apex2|protein_coding	1.10601	2.58832e-11	1.76634e-09	Up
						ENSMUSG00000025537.6|Phkg1|protein_coding	1.59686	3.11449e-11	2.09907e-09	Up
						ENSMUSG00000074170.4|Plekhf1|protein_coding	1.04213	3.11335e-11	2.09907e-09	Up
						ENSMUSG00000053334.5|Ficd|protein_coding	1.31609	3.39729e-11	2.27089e-09	Up
						ENSMUSG00000047030.9|Spata2|protein_coding	1.3927	3.85124e-11	2.53281e-09	Up
						ENSMUSG00000027219.6|Slc28a2|protein_coding	1.97459	3.90067e-11	2.55502e-09	Up
						ENSMUSG00000038754.3|Elovl3|protein_coding	4.10826	4.49089e-11	2.9066e-09	Up
						ENSMUSG00000029813.7|1600015I10Rik|protein_coding	4.02283	4.97498e-11	3.1696e-09	Up
						ENSMUSG00000032501.8|Trib1|protein_coding	1.1811	6.7487e-11	4.15364e-09	Up
						ENSMUSG00000092486.1|RP23-3M10.7|protein_coding	1.05091	1.00214e-10	5.87944e-09	Up
						ENSMUSG00000072824.3|Gm7792|protein_coding	1.05998	1.11405e-10	6.46627e-09	Up
						ENSMUSG00000027628.4|0610011L14Rik|protein_coding	1.00808	1.19711e-10	6.89922e-09	Up
						ENSMUSG00000049521.1|Cdc42ep1|protein_coding	1.42923	1.24017e-10	7.09726e-09	Up
						ENSMUSG00000022186.8|Oxct1|protein_coding	1.59136	1.25596e-10	7.16246e-09	Up
						ENSMUSG00000059479.6|B3gnt8|protein_coding	2.08962	1.54672e-10	8.60992e-09	Up
						ENSMUSG00000059263.6|Usp47|protein_coding	1.3901	1.73726e-10	9.60497e-09	Up
						ENSMUSG00000002771.9|Grin2d|protein_coding	1.62716	1.90397e-10	1.04207e-08	Up
						ENSMUSG00000040302.9|C030048B08Rik|protein_coding	1.17176	1.9412e-10	1.0589e-08	Up
						ENSMUSG00000039661.8|Dusp26|protein_coding	1.39517	1.98648e-10	1.07639e-08	Up
						ENSMUSG00000042797.7|Aqp11|protein_coding	1.8479	2.36474e-10	1.26872e-08	Up
						ENSMUSG00000074026.3|Gm6091|pseudogene	1.87508	2.38474e-10	1.27525e-08	Up
						ENSMUSG00000038668.8|Lpar1|protein_coding	1.05414	2.42704e-10	1.29363e-08	Up
						ENSMUSG00000078201.3|Tmem203|protein_coding	1.3965	2.65176e-10	1.39968e-08	Up
						ENSMUSG00000036526.7|Card11|protein_coding	2.33773	2.68521e-10	1.41277e-08	Up
						ENSMUSG00000021895.8|Arhgef3|protein_coding	1.12618	2.83866e-10	1.4887e-08	Up
						ENSMUSG00000062202.6|Btbd9|protein_coding	1.49145	2.92863e-10	1.53096e-08	Up
						ENSMUSG00000050777.7|Tmem37|protein_coding	1.08851	3.25665e-10	1.67558e-08	Up
						ENSMUSG00000049792.6|Bag5|protein_coding	1.13694	3.59252e-10	1.8368e-08	Up
						ENSMUSG00000021684.9|Pde8b|protein_coding	2.45615	4.06263e-10	2.05144e-08	Up
						ENSMUSG00000031310.10|Zmym3|protein_coding	1.21794	4.10506e-10	2.06647e-08	Up
						ENSMUSG00000003752.8|Itpkc|protein_coding	1.48467	5.60719e-10	2.72995e-08	Up
						ENSMUSG00000070619.5|Gm13119|protein_coding	2.50463	5.73979e-10	2.76597e-08	Up
						ENSMUSG00000075014.1|Gm10800|protein_coding	1.86085	7.67397e-10	3.58632e-08	Up
						ENSMUSG00000059970.6|Hspa2|protein_coding	1.66898	8.13977e-10	3.78233e-08	Up
						ENSMUSG00000008730.10|Hipk1|protein_coding	1.02524	8.31078e-10	3.85082e-08	Up
						ENSMUSG00000042118.7|Bhmt2|protein_coding	1.03112	9.77798e-10	4.49236e-08	Up
						ENSMUSG00000047648.7|Fbxo30|protein_coding	1.08962	1.8071e-09	7.7973e-08	Up
						ENSMUSG00000053113.3|Socs3|protein_coding	1.63111	1.79951e-09	7.7973e-08	Up
						ENSMUSG00000042854.8|Trp53rk|protein_coding	1.05493	1.83074e-09	7.86667e-08	Up
						ENSMUSG00000065389.1|U1|snRNA	1.19741	2.08431e-09	8.8529e-08	Up
						ENSMUSG00000024843.9|Chka|protein_coding	1.06438	2.22686e-09	9.36083e-08	Up
						ENSMUSG00000030031.8|Kbtbd8|protein_coding	1.07523	2.32608e-09	9.72778e-08	Up
						ENSMUSG00000026959.7|Grin1|protein_coding	1.13719	2.4061e-09	1.00111e-07	Up
						ENSMUSG00000025921.7|Rdh10|protein_coding	1.10937	2.54615e-09	1.054e-07	Up
						ENSMUSG00000060512.3|0610040J01Rik|protein_coding	1.79705	2.86132e-09	1.1667e-07	Up
						ENSMUSG00000004359.9|Spic|protein_coding	1.67515	3.58589e-09	1.44767e-07	Up
						ENSMUSG00000002475.9|Abhd3|protein_coding	1.62156	3.79913e-09	1.51872e-07	Up
						ENSMUSG00000055148.7|Klf2|protein_coding	1.61123	4.07779e-09	1.60649e-07	Up
						ENSMUSG00000047044.7|D030056L22Rik|protein_coding	1.28905	4.92661e-09	1.8996e-07	Up
						ENSMUSG00000031823.7|Zdhhc7|protein_coding	1.13336	5.79608e-09	2.20874e-07	Up
						ENSMUSG00000072109.5|A530040E14Rik|processed_transcript	1.15286	7.40036e-09	2.74943e-07	Up
						ENSMUSG00000006471.10|Ndor1|protein_coding	1.17473	8.05905e-09	2.97894e-07	Up
						ENSMUSG00000031887.6|Tradd|protein_coding	1.24159	8.15099e-09	2.9942e-07	Up
						ENSMUSG00000071350.5|Setdb2|protein_coding	1.38263	8.74181e-09	3.1614e-07	Up
						ENSMUSG00000049811.9|Fam161a|protein_coding	1.22707	8.92698e-09	3.21411e-07	Up
						ENSMUSG00000048897.8|Zfp710|protein_coding	1.22081	1.08422e-08	3.83593e-07	Up
						ENSMUSG00000042988.4|Notum|protein_coding	2.02661	1.18049e-08	4.13172e-07	Up
						ENSMUSG00000038240.7|Pdss2|protein_coding	1.22554	1.38678e-08	4.77181e-07	Up
						ENSMUSG00000073207.1|Ccdc160|protein_coding	1.34721	1.71095e-08	5.8258e-07	Up
						ENSMUSG00000039201.3|Tbc1d25|protein_coding	1.04353	1.79248e-08	6.0279e-07	Up
						ENSMUSG00000009941.4|Nxf2|protein_coding	2.6338	1.83588e-08	6.14852e-07	Up
						ENSMUSG00000042109.7|Csdc2|protein_coding	1.74814	2.17211e-08	7.18603e-07	Up
						ENSMUSG00000044468.8|Fam46c|protein_coding	1.00029	2.4402e-08	7.95993e-07	Up
						ENSMUSG00000024399.5|Ltb|protein_coding	1.9474	3.1737e-08	1.00706e-06	Up
						ENSMUSG00000050188.7|Lsm10|protein_coding	1.53131	3.45095e-08	1.08449e-06	Up
						ENSMUSG00000066735.5|Vkorc1l1|protein_coding	1.03095	3.51793e-08	1.0989e-06	Up
						ENSMUSG00000038611.10|Phrf1|protein_coding	1.04199	3.97715e-08	1.22161e-06	Up
						ENSMUSG00000035051.8|Dhx57|protein_coding	1.0047	3.99909e-08	1.22604e-06	Up
						ENSMUSG00000030815.5|Phkg2|protein_coding	1.11619	4.03027e-08	1.23328e-06	Up
						ENSMUSG00000049659.7|Aftph|protein_coding	1.03656	4.13477e-08	1.26289e-06	Up
						ENSMUSG00000045752.5|Tssc4|protein_coding	1.00665	4.51923e-08	1.37516e-06	Up
						ENSMUSG00000042262.4|Ccr8|protein_coding	1.67102	4.77198e-08	1.44132e-06	Up
						ENSMUSG00000032193.7|Ldlr|protein_coding	1.60479	5.28933e-08	1.58292e-06	Up
						ENSMUSG00000032715.8|Trib3|protein_coding	1.4852	5.32432e-08	1.58756e-06	Up
						ENSMUSG00000039477.9|Tnrc18|protein_coding	1.00138	5.38718e-08	1.60045e-06	Up
						ENSMUSG00000075271.3|Ttc30a1|protein_coding	2.09948	6.39676e-08	1.85643e-06	Up
						ENSMUSG00000090535.1|Gm8540|pseudogene	3.61997	7.24739e-08	2.08107e-06	Up
						ENSMUSG00000071506.3|Tmem139|protein_coding	1.37025	7.32123e-08	2.09858e-06	Up
						ENSMUSG00000070284.4|Gmppb|protein_coding	1.14889	7.49034e-08	2.13954e-06	Up
						ENSMUSG00000037579.5|Kcnh3|protein_coding	1.38293	7.98144e-08	2.26002e-06	Up
						ENSMUSG00000045248.5|Med26|protein_coding	1.14232	8.34965e-08	2.3561e-06	Up
						ENSMUSG00000026932.8|Nacc2|protein_coding	1.18474	1.10656e-07	3.0538e-06	Up
						ENSMUSG00000042675.9|Ypel3|protein_coding	1.12512	1.12379e-07	3.0909e-06	Up
						ENSMUSG00000055491.7|Pprc1|protein_coding	1.01789	1.13275e-07	3.11028e-06	Up
						ENSMUSG00000031847.7|1700030J22Rik|protein_coding	2.35478	1.15761e-07	3.16789e-06	Up
						ENSMUSG00000046108.3|Il17c|protein_coding	3.95757	1.73094e-07	4.56822e-06	Up
						ENSMUSG00000057901.1|Tdpoz2|pseudogene	1.17864	1.74393e-07	4.59508e-06	Up
						ENSMUSG00000044949.4|Ubtd2|protein_coding	1.42833	1.85935e-07	4.84386e-06	Up
						ENSMUSG00000023022.7|Lima1|protein_coding	1.02004	1.86601e-07	4.84629e-06	Up
						ENSMUSG00000020062.6|Slc5a8|protein_coding	2.9993	1.97706e-07	5.09412e-06	Up
						ENSMUSG00000050917.4|Fgf4|protein_coding	1.29321	2.2208e-07	5.65075e-06	Up
						ENSMUSG00000039063.3|Echdc3|protein_coding	2.30228	2.73845e-07	6.85031e-06	Up
						ENSMUSG00000073721.4|Gm13125|protein_coding	2.12557	3.11034e-07	7.66476e-06	Up
						ENSMUSG00000002803.7|Btbd6|protein_coding	1.33344	3.29376e-07	8.05416e-06	Up
						ENSMUSG00000073421.4|H2-Ab1|protein_coding	2.13657	3.38985e-07	8.26433e-06	Up
						ENSMUSG00000073399.3|Trim40|protein_coding	1.34612	3.68758e-07	8.88396e-06	Up
						ENSMUSG00000074997.2|Pin1-ps1|pseudogene	2.30926	3.90678e-07	9.31572e-06	Up
						ENSMUSG00000032184.4|Lysmd2|protein_coding	1.30592	4.01151e-07	9.52368e-06	Up
						ENSMUSG00000086598.3|Gm13718|processed_transcript	1.07353	4.16859e-07	9.81092e-06	Up
						ENSMUSG00000091829.1|9330159M07Rik|lincRNA	1.98269	4.19391e-07	9.82798e-06	Up
						ENSMUSG00000040312.8|Cchcr1|protein_coding	1.18666	4.19328e-07	9.82798e-06	Up
						ENSMUSG00000057454.4|Lypd3|protein_coding	1.77401	4.37325e-07	1.02042e-05	Up
						ENSMUSG00000009555.10|Cdk9|protein_coding	1.02844	4.94904e-07	1.14171e-05	Up
						ENSMUSG00000058794.6|Nfe2|protein_coding	2.01971	4.99766e-07	1.1513e-05	Up
						ENSMUSG00000029205.6|Chrna9|protein_coding	1.08677	5.36733e-07	1.22779e-05	Up
						ENSMUSG00000035184.8|Fam124a|protein_coding	2.14949	5.74464e-07	1.30313e-05	Up
						ENSMUSG00000022615.6|Tymp|protein_coding	1.25778	5.77903e-07	1.30911e-05	Up
						ENSMUSG00000025197.8|Cyp2c44|protein_coding	1.83986	5.94329e-07	1.34259e-05	Up
						ENSMUSG00000060256.1|Tdpoz4|protein_coding	1.21776	6.65517e-07	1.4849e-05	Up
						ENSMUSG00000048040.7|Arxes2|protein_coding	2.45089	6.82451e-07	1.51852e-05	Up
						ENSMUSG00000029345.7|Tfip11|protein_coding	1.11087	6.93741e-07	1.54154e-05	Up
						ENSMUSG00000046031.6|Fam26f|protein_coding	2.44022	7.12612e-07	1.57276e-05	Up
						ENSMUSG00000020864.7|Ankrd40|protein_coding	1.18025	7.22034e-07	1.5914e-05	Up
						ENSMUSG00000021196.7|Pfkp|protein_coding	1.74949	7.59073e-07	1.65514e-05	Up
						ENSMUSG00000037499.9|Nenf|protein_coding	1.93119	8.52997e-07	1.82817e-05	Up
						ENSMUSG00000020937.8|Plcd3|protein_coding	1.12539	8.55866e-07	1.83191e-05	Up
						ENSMUSG00000041225.8|Arhgap12|protein_coding	1.2115	9.94485e-07	2.10377e-05	Up
						ENSMUSG00000043924.9|A330049M08Rik|protein_coding	1.04153	1.12184e-06	2.33382e-05	Up
						ENSMUSG00000034216.5|Vps18|protein_coding	1.29886	1.2422e-06	2.54527e-05	Up
						ENSMUSG00000090998.1|Gm17586|lincRNA	1.42591	1.2921e-06	2.63757e-05	Up
						ENSMUSG00000049606.9|Zfp644|protein_coding	1.22515	1.36678e-06	2.78305e-05	Up
						ENSMUSG00000074634.3|Gm7120|protein_coding	1.8424	1.45014e-06	2.9272e-05	Up
						ENSMUSG00000073197.1|5730507C01Rik|protein_coding	1.85902	1.54746e-06	3.09682e-05	Up
						ENSMUSG00000024232.1|Bambi|protein_coding	1.40081	1.55646e-06	3.10502e-05	Up
						ENSMUSG00000032080.6|Apoa4|protein_coding	3.96671	1.69989e-06	3.35251e-05	Up
						ENSMUSG00000028057.8|Rit1|protein_coding	1.05863	1.7132e-06	3.37467e-05	Up
						ENSMUSG00000034435.5|Tmem30b|protein_coding	1.1166	1.7346e-06	3.41271e-05	Up
						ENSMUSG00000049550.10|Clip1|protein_coding	1.07858	1.78003e-06	3.49365e-05	Up
						ENSMUSG00000053208.8|Kat2b-ps|pseudogene	1.51805	1.7925e-06	3.50969e-05	Up
						ENSMUSG00000037419.7|Endod1|protein_coding	1.37878	1.80813e-06	3.5318e-05	Up
						ENSMUSG00000037904.8|Ankrd9|protein_coding	1.31595	1.82363e-06	3.55358e-05	Up
						ENSMUSG00000091834.1|Gm17177|pseudogene	1.72468	1.82595e-06	3.55385e-05	Up
						ENSMUSG00000056370.8|Sftpb|protein_coding	3.11538	1.85772e-06	3.60708e-05	Up
						ENSMUSG00000040618.5|Pck2|protein_coding	1.60949	1.8782e-06	3.62526e-05	Up
						ENSMUSG00000002983.9|Relb|protein_coding	1.05353	1.94539e-06	3.71974e-05	Up
						ENSMUSG00000045176.2|2310047M10Rik|protein_coding	1.70611	2.21066e-06	4.18767e-05	Up
						ENSMUSG00000028133.10|Rwdd3|protein_coding	1.34897	2.22018e-06	4.20083e-05	Up
						ENSMUSG00000086605.1|Gm14290|processed_transcript	1.52842	2.48517e-06	4.62267e-05	Up
						ENSMUSG00000034947.7|Tmem106a|protein_coding	1.5596	2.48494e-06	4.62267e-05	Up
						ENSMUSG00000031297.8|Slc7a3|protein_coding	4.3066	2.56654e-06	4.75144e-05	Up
						ENSMUSG00000092037.1|Gm7850|pseudogene	1.12584	2.5811e-06	4.76451e-05	Up
						ENSMUSG00000085882.1|2610507I01Rik|lincRNA	1.89302	2.59067e-06	4.76906e-05	Up
						ENSMUSG00000003070.6|Efna2|protein_coding	1.19072	2.62429e-06	4.82007e-05	Up
						ENSMUSG00000031557.9|Plekha2|protein_coding	1.58728	2.65894e-06	4.86726e-05	Up
						ENSMUSG00000029600.3|1110008J03Rik|protein_coding	1.06115	2.67817e-06	4.89697e-05	Up
						ENSMUSG00000045252.9|Zfp574|protein_coding	1.07073	2.71295e-06	4.94946e-05	Up
						ENSMUSG00000028102.9|Pex11b|protein_coding	1.19387	2.91479e-06	5.27054e-05	Up
						ENSMUSG00000030610.7|Det1|protein_coding	1.08784	2.9998e-06	5.40031e-05	Up
						ENSMUSG00000022408.5|Fam83f|protein_coding	4.11168	3.01493e-06	5.4165e-05	Up
						ENSMUSG00000021758.7|Ddx4|protein_coding	1.03674	3.109e-06	5.56007e-05	Up
						ENSMUSG00000038009.7|Dnajc22|protein_coding	1.90322	3.21817e-06	5.71146e-05	Up
						ENSMUSG00000032300.5|1700017B05Rik|protein_coding	1.22994	3.25974e-06	5.76018e-05	Up
						ENSMUSG00000020080.8|Hkdc1|protein_coding	1.36606	3.40706e-06	6.00748e-05	Up
						ENSMUSG00000053477.9|Tcf4|protein_coding	1.15869	3.432e-06	6.04049e-05	Up
						ENSMUSG00000061024.7|Rrs1|protein_coding	1.09996	3.44544e-06	6.05551e-05	Up
						ENSMUSG00000023153.2|Tmem52|protein_coding	1.37898	3.62126e-06	6.35083e-05	Up
						ENSMUSG00000023990.11|Tcfeb|protein_coding	1.20616	3.80002e-06	6.6429e-05	Up
						ENSMUSG00000031827.6|Cotl1|protein_coding	1.3228	3.88947e-06	6.77748e-05	Up
						ENSMUSG00000036106.9|Prr5|protein_coding	1.31893	4.16689e-06	7.1539e-05	Up
						ENSMUSG00000024053.9|Emilin2|protein_coding	2.39616	4.17555e-06	7.16123e-05	Up
						ENSMUSG00000029401.7|Rilpl2|protein_coding	2.23418	4.35552e-06	7.43859e-05	Up
						ENSMUSG00000003680.7|Taf6l|protein_coding	1.07855	4.36377e-06	7.44489e-05	Up
						ENSMUSG00000084822.1|Gm11768|processed_transcript	3.37707	4.46614e-06	7.58778e-05	Up
						ENSMUSG00000056749.7|Nfil3|protein_coding	1.08281	4.76698e-06	8.0595e-05	Up
						ENSMUSG00000029344.7|Tpst2|protein_coding	1.05083	4.7833e-06	8.06289e-05	Up
						ENSMUSG00000072934.3|Gm15070|processed_transcript	1.54776	4.9142e-06	8.22057e-05	Up
						ENSMUSG00000025777.7|Gdap1|protein_coding	2.05523	4.98453e-06	8.32115e-05	Up
						ENSMUSG00000050211.8|Pla2g4e|protein_coding	1.07382	5.03807e-06	8.39335e-05	Up
						ENSMUSG00000039194.8|Rlbp1|protein_coding	1.62932	5.16602e-06	8.57149e-05	Up
						ENSMUSG00000034675.9|Dbn1|protein_coding	2.4678	5.59689e-06	9.23939e-05	Up
						ENSMUSG00000041037.7|Irgq|protein_coding	1.19263	5.68298e-06	9.35312e-05	Up
						ENSMUSG00000051343.8|Rab11fip5|protein_coding	1.09636	5.86855e-06	9.59079e-05	Up
						ENSMUSG00000042363.8|1110067D22Rik|protein_coding	1.1323	6.03728e-06	9.78808e-05	Up
						ENSMUSG00000039321.1|Uts2r|protein_coding	1.98053	6.32236e-06	0.000101594	Up
						ENSMUSG00000060343.3|Calm5|pseudogene	1.21247	6.3522e-06	0.000101909	Up
						ENSMUSG00000041642.11|Kif21b|protein_coding	2.12566	6.60016e-06	0.000105228	Up
						ENSMUSG00000031111.9|Igsf1|protein_coding	2.4168	6.72175e-06	0.000106854	Up
						ENSMUSG00000024957.8|Kcnk4|protein_coding	1.51842	7.24613e-06	0.000114078	Up
						ENSMUSG00000051817.7|Sox12|protein_coding	1.44096	7.59411e-06	0.000118573	Up
						ENSMUSG00000054206.2|Gzmm|protein_coding	1.14796	7.6057e-06	0.000118594	Up
						ENSMUSG00000024066.7|Xdh|protein_coding	1.84377	7.63006e-06	0.00011886	Up
						ENSMUSG00000034636.8|Zyg11b|protein_coding	1.12152	8.07591e-06	0.000124851	Up
						ENSMUSG00000021213.5|Akr1c13|protein_coding	2.16734	8.13096e-06	0.000125346	Up
						ENSMUSG00000023935.8|Spats1|protein_coding	1.08773	8.16546e-06	0.00012564	Up
						ENSMUSG00000018796.6|Acsl1|protein_coding	1.3231	8.32302e-06	0.000127703	Up
						ENSMUSG00000024922.1|Ovol1|protein_coding	1.12925	8.4674e-06	0.000129796	Up
						ENSMUSG00000060519.5|Tor3a|protein_coding	1.50166	8.55481e-06	0.00013089	Up
						ENSMUSG00000021007.7|Spata7|protein_coding	1.18611	8.6538e-06	0.000132157	Up
						ENSMUSG00000035540.7|Gc|protein_coding	1.20537	8.89614e-06	0.000135564	Up
						ENSMUSG00000054499.8|Dedd2|protein_coding	1.06397	8.90183e-06	0.000135564	Up
						ENSMUSG00000006587.5|Snai3|protein_coding	1.60459	9.98795e-06	0.000149316	Up
						ENSMUSG00000033768.9|Nrxn2|protein_coding	3.09977	1.01672e-05	0.000151302	Up
						ENSMUSG00000001333.8|Sync|protein_coding	1.69012	1.14728e-05	0.000168427	Up
						ENSMUSG00000060782.5|Gm8994|protein_coding	1.23317	1.21151e-05	0.000176584	Up
						ENSMUSG00000067370.2|B3galt4|protein_coding	1.87532	1.22739e-05	0.00017747	Up
						ENSMUSG00000057706.6|Mex3b|protein_coding	1.67033	1.23282e-05	0.000178098	Up
						ENSMUSG00000051550.9|Zfp579|protein_coding	1.50395	1.25038e-05	0.000180316	Up
						ENSMUSG00000031495.6|Cd209d|protein_coding	3.84301	1.34842e-05	0.000193258	Up
						ENSMUSG00000040033.8|Stat2|protein_coding	1.11144	1.42073e-05	0.000202731	Up
						ENSMUSG00000048497.5|Mmgt2|protein_coding	1.3632	1.41978e-05	0.000202731	Up
						ENSMUSG00000091071.1|1700030C10Rik|protein_coding	1.10642	1.43644e-05	0.00020408	Up
						ENSMUSG00000046159.8|Chrm3|protein_coding	4.36058	1.66399e-05	0.000231963	Up
						ENSMUSG00000028680.8|Plk3|protein_coding	1.24079	1.76207e-05	0.000244382	Up
						ENSMUSG00000022708.10|Zbtb20|protein_coding	1.45471	1.83032e-05	0.000252559	Up
						ENSMUSG00000054716.3|Zfp771|protein_coding	1.23296	2.13603e-05	0.000288161	Up
						ENSMUSG00000049556.4|Lingo1|protein_coding	2.49944	2.23752e-05	0.000299622	Up
						ENSMUSG00000030207.8|8430419L09Rik|protein_coding	2.94422	2.27909e-05	0.000304603	Up
						ENSMUSG00000044328.7|Trp53i13|protein_coding	1.1254	2.28219e-05	0.000304603	Up
						ENSMUSG00000019894.6|Slc6a15|protein_coding	1.40529	2.49906e-05	0.000329771	Up
						ENSMUSG00000047139.8|Cd24a|protein_coding	1.8186	2.56496e-05	0.000336122	Up
						ENSMUSG00000028982.9|Slc25a33|protein_coding	1.58985	2.76009e-05	0.000355866	Up
						ENSMUSG00000021365.7|Nedd9|protein_coding	1.68371	2.82514e-05	0.000363966	Up
						ENSMUSG00000044968.9|Napepld|protein_coding	1.10486	2.85399e-05	0.000366813	Up
						ENSMUSG00000089687.2|Rab42-ps|protein_coding	2.28022	2.90461e-05	0.000372439	Up
						ENSMUSG00000060260.6|Pwwp2b|protein_coding	1.18332	2.90933e-05	0.000372562	Up
						ENSMUSG00000045664.3|Cdc42ep2|protein_coding	1.61084	2.91014e-05	0.000372562	Up
						ENSMUSG00000024818.8|Slc25a45|protein_coding	2.2782	2.94307e-05	0.000376187	Up
						ENSMUSG00000005069.6|Pex5|protein_coding	1.24186	2.96836e-05	0.000379123	Up
						ENSMUSG00000043154.8|Ppp2r3a|protein_coding	1.55335	2.9888e-05	0.000380838	Up
						ENSMUSG00000034460.6|Six4|protein_coding	2.58723	3.02189e-05	0.000384454	Up
						ENSMUSG00000013418.8|B4galnt2|protein_coding	2.37701	3.09003e-05	0.000391596	Up
						ENSMUSG00000030125.5|Lrrc23|protein_coding	1.23619	3.21217e-05	0.000404873	Up
						ENSMUSG00000020092.8|X99384|protein_coding	1.33957	3.35741e-05	0.000421225	Up
						ENSMUSG00000039908.8|Slc26a11|protein_coding	1.07693	3.37542e-05	0.00042316	Up
						ENSMUSG00000030413.6|Pglyrp1|protein_coding	1.13338	3.45257e-05	0.000431837	Up
						ENSMUSG00000025666.10|Tmem47|protein_coding	1.68096	3.46873e-05	0.000433524	Up
						ENSMUSG00000024759.7|Atl3|protein_coding	1.03743	3.62632e-05	0.000450459	Up
						ENSMUSG00000062151.6|Unc13c|protein_coding	1.53958	3.63102e-05	0.0004507	Up
						ENSMUSG00000048355.2|Arxes1|protein_coding	2.71884	3.67971e-05	0.000455012	Up
						ENSMUSG00000040414.7|Slc25a28|protein_coding	1.22817	3.6992e-05	0.000456383	Up
						ENSMUSG00000026715.7|Serpinc1|protein_coding	2.09091	3.74678e-05	0.000460859	Up
						ENSMUSG00000046550.8|Spin2|protein_coding	1.02607	3.82914e-05	0.000469221	Up
						ENSMUSG00000028996.3|Rbp7|protein_coding	1.03549	4.30335e-05	0.00052068	Up
						ENSMUSG00000032999.8|Nlrp4f|protein_coding	1.54595	4.33438e-05	0.000523293	Up
						ENSMUSG00000039193.7|Nlrc4|protein_coding	1.74719	4.35588e-05	0.000525088	Up
						ENSMUSG00000028496.10|Mllt3|protein_coding	1.50282	4.38495e-05	0.000527423	Up
						ENSMUSG00000018001.11|Cyth3|protein_coding	1.02072	4.40005e-05	0.00052846	Up
						ENSMUSG00000025425.10|St8sia5|protein_coding	6.31893	4.42375e-05	0.000530915	Up
						ENSMUSG00000042258.5|Isl1|protein_coding	2.05308	4.67792e-05	0.000556505	Up
						ENSMUSG00000050945.7|Zfp438|protein_coding	1.11494	4.91437e-05	0.000580401	Up
						ENSMUSG00000043162.7|Pigy|protein_coding	1.1166	5.02988e-05	0.000590665	Up
						ENSMUSG00000061436.8|Hipk2|protein_coding	1.05364	5.08056e-05	0.000595715	Up
						ENSMUSG00000021411.9|1300014I06Rik|protein_coding	2.14041	5.0915e-05	0.000596569	Up
						ENSMUSG00000046971.7|Pla2g4f|protein_coding	2.18885	5.2103e-05	0.000609278	Up
						ENSMUSG00000059866.7|Tnip2|protein_coding	1.12274	5.21118e-05	0.000609278	Up
						ENSMUSG00000024952.5|Rps6ka4|protein_coding	1.71967	5.24252e-05	0.000612065	Up
						ENSMUSG00000090170.3|Tnfsf12|protein_coding	1.29075	5.35604e-05	0.000623978	Up
						ENSMUSG00000028654.7|Mycl1|protein_coding	1.80267	5.42442e-05	0.000629696	Up
						ENSMUSG00000025216.8|Lbx1|protein_coding	3.89521	5.82294e-05	0.000667408	Up
						ENSMUSG00000025279.7|Dnase1l3|protein_coding	2.05337	6.13245e-05	0.000697491	Up
						ENSMUSG00000046352.7|Gjb2|protein_coding	4.12842	6.29303e-05	0.000712279	Up
						ENSMUSG00000080006.3|Rps19-ps7|pseudogene	1.38776	6.72062e-05	0.000755954	Up
						ENSMUSG00000029811.8|Abp1|protein_coding	2.3487	6.72821e-05	0.000756286	Up
						ENSMUSG00000023031.7|Cela1|protein_coding	1.57988	6.89327e-05	0.000771649	Up
						ENSMUSG00000045639.8|Zfp629|protein_coding	2.09217	7.22755e-05	0.00080028	Up
						ENSMUSG00000029528.11|Pxn|protein_coding	1.50853	7.41736e-05	0.000817966	Up
						ENSMUSG00000085152.1|Gm11496|processed_transcript	1.80448	7.53167e-05	0.000827773	Up
						ENSMUSG00000056288.5|Gm11961|processed_transcript	3.3892	7.68187e-05	0.000839754	Up
						ENSMUSG00000024610.8|Cd74|protein_coding	1.59583	8.04345e-05	0.000875759	Up
						ENSMUSG00000049988.3|Lrrc25|protein_coding	3.81421	8.08492e-05	0.0008791	Up
						ENSMUSG00000001138.7|Cnnm3|protein_coding	1.32747	8.12147e-05	0.000881898	Up
						ENSMUSG00000032172.6|Olfm2|protein_coding	1.60508	8.12015e-05	0.000881898	Up
						ENSMUSG00000042700.8|Sipa1l1|protein_coding	1.03777	8.27405e-05	0.000896676	Up
						ENSMUSG00000045087.8|S1pr5|protein_coding	2.22693	8.4199e-05	0.000909705	Up
						ENSMUSG00000046204.7|Pnma2|protein_coding	1.89208	8.66932e-05	0.000932081	Up
						ENSMUSG00000003420.7|Fcgrt|protein_coding	1.01045	8.72082e-05	0.000936383	Up
						ENSMUSG00000049387.5|Cox7b2|protein_coding	3.46164	8.85626e-05	0.000947974	Up
						ENSMUSG00000019368.7|Sec14l4|protein_coding	1.80711	9.20113e-05	0.000981494	Up
						ENSMUSG00000048899.8|Rimkla|protein_coding	1.79605	9.31398e-05	0.000991587	Up
						ENSMUSG00000035199.6|Arl6ip5|protein_coding	1.56424	9.44013e-05	0.00100371	Up
						ENSMUSG00000028874.8|Fgr|protein_coding	1.69388	9.59642e-05	0.00101767	Up
						ENSMUSG00000034403.10|Pja1|protein_coding	1.1408	9.90744e-05	0.00104657	Up
						ENSMUSG00000030484.4|Lypd5|protein_coding	1.1972	0.000100991	0.00106338	Up
						ENSMUSG00000026835.9|Fcnb|protein_coding	5.6348	0.000103401	0.00108385	Up
						ENSMUSG00000020715.3|Ern1|protein_coding	1.00631	0.000108298	0.00112793	Up
						ENSMUSG00000061731.3|Ext1|protein_coding	1.17559	0.000113746	0.00117948	Up
						ENSMUSG00000075227.4|Znhit2-ps|protein_coding	1.06598	0.00011761	0.00121406	Up
						ENSMUSG00000062007.6|Hsh2d|protein_coding	1.20188	0.000120564	0.00124141	Up
						ENSMUSG00000019790.9|Stxbp5|protein_coding	1.10418	0.000122261	0.00125729	Up
						ENSMUSG00000028391.10|Wdr31|protein_coding	1.20526	0.000126754	0.00129291	Up
						ENSMUSG00000029452.11|Tmem116|protein_coding	1.10648	0.000129415	0.00131675	Up
						ENSMUSG00000007035.8|Msh5|protein_coding	1.5399	0.000129621	0.00131757	Up
						ENSMUSG00000037447.9|Arid5a|protein_coding	1.62397	0.000133585	0.00135159	Up
						ENSMUSG00000028917.8|Plekhm2|protein_coding	1.27191	0.000136284	0.00137599	Up
						ENSMUSG00000031824.8|6430548M08Rik|protein_coding	2.05692	0.000137125	0.00138063	Up
						ENSMUSG00000054863.7|Fam19a5|protein_coding	2.44878	0.000144057	0.00144146	Up
						ENSMUSG00000068115.6|Ninl|protein_coding	1.19419	0.00014527	0.00145093	Up
						ENSMUSG00000028845.9|Tekt2|protein_coding	1.95855	0.000150831	0.00149821	Up
						ENSMUSG00000074004.2|B3gnt6|protein_coding	2.02909	0.00015261	0.00151496	Up
						ENSMUSG00000006931.7|Leprel4|protein_coding	1.30376	0.000153049	0.00151839	Up
						ENSMUSG00000031709.8|Tbc1d9|protein_coding	1.29551	0.000154503	0.00153095	Up
						ENSMUSG00000025163.6|Cd7|protein_coding	1.72533	0.000155059	0.00153528	Up
						ENSMUSG00000030427.10|Lilra6|protein_coding	1.46075	0.000156989	0.00155181	Up
						ENSMUSG00000006218.4|Fam131c|protein_coding	1.94323	0.000161406	0.00158682	Up
						ENSMUSG00000074811.2|Hps6|protein_coding	1.21128	0.000162026	0.001591	Up
						ENSMUSG00000079034.1|Gm8300|protein_coding	1.87936	0.000167693	0.00164466	Up
						ENSMUSG00000044646.8|Zbtb7c|protein_coding	2.44254	0.000168554	0.00165112	Up
						ENSMUSG00000039385.4|Cdh6|protein_coding	6.0507	0.000171406	0.00167303	Up
						ENSMUSG00000017830.8|Dhx58|protein_coding	1.81224	0.000178994	0.0017367	Up
						ENSMUSG00000038991.9|Txndc5|protein_coding	1.04035	0.000179176	0.00173743	Up
						ENSMUSG00000028643.4|Ccdc23|protein_coding	1.04468	0.000180975	0.00175175	Up
						ENSMUSG00000027198.9|Ext2|protein_coding	1.01195	0.000184014	0.00177801	Up
						ENSMUSG00000037336.8|Mfsd2b|protein_coding	2.29952	0.00018567	0.0017887	Up
						ENSMUSG00000080134.2|Gm17516|lincRNA	3.03838	0.000185646	0.0017887	Up
						ENSMUSG00000066030.5|Oog2|protein_coding	3.12429	0.000187828	0.00180418	Up
						ENSMUSG00000074217.2|2210011C24Rik|protein_coding	1.4241	0.000189332	0.00181541	Up
						ENSMUSG00000035561.5|Aldh1b1|protein_coding	1.77198	0.000198759	0.00189244	Up
						ENSMUSG00000025056.4|Nr0b1|protein_coding	3.57541	0.000200695	0.00190865	Up
						ENSMUSG00000028532.8|Cachd1|protein_coding	2.27872	0.000206232	0.00195674	Up
						ENSMUSG00000091614.1|Gm17657|protein_coding	1.62342	0.00021239	0.00200816	Up
						ENSMUSG00000053388.4|Trim50|protein_coding	4.42419	0.000217159	0.00204614	Up
						ENSMUSG00000000296.6|Tpd52l1|protein_coding	2.59517	0.000222233	0.00208067	Up
						ENSMUSG00000081984.2|Dnajb3|protein_coding	1.59663	0.000224378	0.00209599	Up
						ENSMUSG00000056222.7|Spock1|protein_coding	5.4366	0.000227639	0.00212402	Up
						ENSMUSG00000043419.10|A030009H04Rik|lincRNA	2.14366	0.000228399	0.00212989	Up
						ENSMUSG00000048445.6|Ccdc57|protein_coding	1.05662	0.000232747	0.00216179	Up
						ENSMUSG00000020068.4|Pbld2|protein_coding	1.18774	0.000237328	0.00220058	Up
						ENSMUSG00000027313.3|Chac1|protein_coding	3.3416	0.000245809	0.00226292	Up
						ENSMUSG00000030321.8|BC060267|processed_transcript	1.82193	0.000245634	0.00226292	Up
						ENSMUSG00000029449.5|Rhof|protein_coding	1.61759	0.000249677	0.00229035	Up
						ENSMUSG00000037335.7|Hand1|protein_coding	1.36901	0.000253137	0.00232078	Up
						ENSMUSG00000066129.8|Kndc1|protein_coding	1.74457	0.000263714	0.00240693	Up
						ENSMUSG00000054885.5|4930578G10Rik|protein_coding	4.26595	0.000266002	0.00241833	Up
						ENSMUSG00000062859.7|Tcp11|protein_coding	1.4111	0.000267921	0.00243036	Up
						ENSMUSG00000046605.8|B3gntl1|protein_coding	1.10511	0.000268123	0.00243085	Up
						ENSMUSG00000033767.8|D930015E06Rik|protein_coding	1.1171	0.000268889	0.00243643	Up
						ENSMUSG00000051367.5|Six1|protein_coding	1.95938	0.000282349	0.00253028	Up
						ENSMUSG00000031893.5|Tsnaxip1|protein_coding	1.799	0.000288355	0.00257703	Up
						ENSMUSG00000006390.9|Elovl1|protein_coding	1.03917	0.00028871	0.00257879	Up
						ENSMUSG00000010142.6|Tnfrsf13b|protein_coding	1.26586	0.000289753	0.00258668	Up
						ENSMUSG00000071216.4|Oog1|protein_coding	2.55035	0.000293049	0.00260754	Up
						ENSMUSG00000087444.1|Gm5475|protein_coding	2.02144	0.000300235	0.00265987	Up
						ENSMUSG00000037124.6|Trim58|protein_coding	5.3734	0.000311957	0.00274879	Up
						ENSMUSG00000023034.6|Nr4a1|protein_coding	1.17266	0.000311956	0.00274879	Up
						ENSMUSG00000026442.8|Nfasc|protein_coding	5.3446	0.000313256	0.00275726	Up
						ENSMUSG00000042708.6|1700012A16Rik|protein_coding	1.80958	0.000314677	0.00276529	Up
						ENSMUSG00000018387.6|Shroom1|protein_coding	1.53128	0.000325535	0.00284538	Up
						ENSMUSG00000075779.1|U4|snRNA	6.25451	0.000339034	0.002946	Up
						ENSMUSG00000006782.10|Cnp|protein_coding	1.24492	0.000344694	0.00298977	Up
						ENSMUSG00000087522.2|Gm371|pseudogene	5.48957	0.000361566	0.00310212	Up
						ENSMUSG00000030889.7|Vwa3a|protein_coding	2.84676	0.000362229	0.00310523	Up
						ENSMUSG00000073650.2|Gm216|protein_coding	4.70712	0.000369118	0.0031553	Up
						ENSMUSG00000036206.6|Sh3bp4|protein_coding	1.91424	0.000374794	0.00319378	Up
						ENSMUSG00000021536.7|Adcy2|protein_coding	3.55635	0.000375587	0.00319842	Up
						ENSMUSG00000028850.2|Gpatch3|protein_coding	1.04052	0.000385541	0.0032667	Up
						ENSMUSG00000024459.10|H2-M5|protein_coding	2.76662	0.000385554	0.0032667	Up
						ENSMUSG00000058153.7|Sez6l|protein_coding	3.01734	0.000408589	0.0034422	Up
						ENSMUSG00000032396.10|Dis3l|protein_coding	1.173	0.000412525	0.0034664	Up
						ENSMUSG00000092138.1|Gm6804|protein_coding	3.51932	0.000412388	0.0034664	Up
						ENSMUSG00000001510.7|Dlx3|protein_coding	1.62265	0.000413295	0.00347108	Up
						ENSMUSG00000063646.7|Jakmip1|protein_coding	1.16736	0.000418482	0.00350743	Up
						ENSMUSG00000019718.2|2810055F11Rik|protein_coding	1.37329	0.000422036	0.00352814	Up
						ENSMUSG00000011154.9|1700026D08Rik|protein_coding	1.87134	0.000422285	0.00352842	Up
						ENSMUSG00000002897.3|Il17ra|protein_coding	1.10056	0.000429525	0.00358236	Up
						ENSMUSG00000008855.10|Hdac5|protein_coding	1.2825	0.00042962	0.00358236	Up
						ENSMUSG00000044122.8|Proca1|protein_coding	1.12011	0.000433391	0.00361012	Up
						ENSMUSG00000017057.8|Il13ra1|protein_coding	1.66461	0.000457829	0.00378218	Up
						ENSMUSG00000049680.10|Urgcp|protein_coding	1.05872	0.000467554	0.00383978	Up
						ENSMUSG00000038987.8|1700019L03Rik|protein_coding	1.06895	0.00047649	0.00389943	Up
						ENSMUSG00000051262.8|Cml3|protein_coding	5.85167	0.000497354	0.00404178	Up
						ENSMUSG00000002365.8|Snx9|protein_coding	1.39366	0.000515358	0.00416939	Up
						ENSMUSG00000029859.4|Epha1|protein_coding	4.05781	0.000529134	0.00425761	Up
						ENSMUSG00000051579.4|Tceal8|protein_coding	1.16618	0.000549689	0.00439913	Up
						ENSMUSG00000028100.5|Nudt17|protein_coding	1.56028	0.00055559	0.00443331	Up
						ENSMUSG00000040907.9|Atp1a3|protein_coding	1.43764	0.000561552	0.00446341	Up
						ENSMUSG00000043372.6|Hexim2|protein_coding	1.58733	0.00056683	0.00449627	Up
						ENSMUSG00000058248.6|Kcnh1|protein_coding	1.84969	0.000568218	0.00450322	Up
						ENSMUSG00000035506.10|Slc12a8|protein_coding	1.18492	0.000570251	0.00451495	Up
						ENSMUSG00000036908.9|Unc93b1|protein_coding	1.56161	0.000584441	0.00461833	Up
						ENSMUSG00000028952.6|Zbtb48|protein_coding	1.01754	0.000588003	0.00464198	Up
						ENSMUSG00000062661.6|Ncs1|protein_coding	1.24863	0.000606692	0.00476415	Up
						ENSMUSG00000044134.5|Fam109a|protein_coding	1.02614	0.000611705	0.00479659	Up
						ENSMUSG00000032419.7|Tbx18|protein_coding	3.56687	0.000613802	0.00481072	Up
						ENSMUSG00000048592.7|Gm5946|pseudogene	3.76808	0.000616371	0.00482853	Up
						ENSMUSG00000088108.1|Snora47|snoRNA	2.62973	0.000620318	0.00485325	Up
						ENSMUSG00000043811.5|Rtn4r|protein_coding	2.07019	0.000627871	0.00490147	Up
						ENSMUSG00000035522.3|Tsga8|protein_coding	1.3866	0.00063717	0.00496287	Up
						ENSMUSG00000037049.8|Smpd1|protein_coding	1.03786	0.000638962	0.00497445	Up
						ENSMUSG00000062210.6|Tnfaip8|protein_coding	1.63102	0.000641705	0.00499342	Up
						ENSMUSG00000021364.9|Elovl2|protein_coding	1.50956	0.000656636	0.00508294	Up
						ENSMUSG00000023911.6|Flywch2|protein_coding	1.48416	0.000661277	0.00511643	Up
						ENSMUSG00000042540.6|Acot5|protein_coding	2.93105	0.000686573	0.00527191	Up
						ENSMUSG00000027168.12|Pax6|protein_coding	1.55513	0.000691129	0.00529465	Up
						ENSMUSG00000064225.5|Paqr9|protein_coding	5.23401	0.000695649	0.00532427	Up
						ENSMUSG00000091273.1|Gm6673|pseudogene	1.26416	0.000697673	0.00533726	Up
						ENSMUSG00000065126.1|Snord104|snoRNA	1.29579	0.000708587	0.00541246	Up
						ENSMUSG00000034616.9|Ssh3|protein_coding	2.60413	0.000709174	0.00541246	Up
						ENSMUSG00000083695.4|1700045I19Rik|processed_transcript	1.99368	0.000709465	0.00541246	Up
						ENSMUSG00000020150.7|Gamt|protein_coding	1.1781	0.000712134	0.00542499	Up
						ENSMUSG00000032420.6|Nt5e|protein_coding	1.74241	0.000737763	0.00560192	Up
						ENSMUSG00000025743.8|Sdc3|protein_coding	2.22086	0.000754309	0.0057063	Up
						ENSMUSG00000021900.9|Btd|protein_coding	1.07267	0.000760648	0.00574892	Up
						ENSMUSG00000000149.5|Gna12|protein_coding	1.10245	0.000767351	0.00579153	Up
						ENSMUSG00000025229.9|Pitx3|protein_coding	5.19072	0.000806248	0.00605707	Up
						ENSMUSG00000023140.2|Reg2|protein_coding	1.39974	0.000814892	0.00610795	Up
						ENSMUSG00000030772.5|Dkk3|protein_coding	2.94375	0.000817926	0.00612506	Up
						ENSMUSG00000073380.1|Arrdc5|protein_coding	1.32441	0.000822216	0.00615154	Up
						ENSMUSG00000052316.8|Lrrc15|protein_coding	1.00507	0.000840525	0.00626356	Up
						ENSMUSG00000025427.7|Rnf165|protein_coding	1.4374	0.000844814	0.00628854	Up
						ENSMUSG00000063713.6|Klk1b24|protein_coding	5.38991	0.000849337	0.00630528	Up
						ENSMUSG00000042050.7|Wdr60|protein_coding	1.45612	0.000860403	0.00637581	Up
						ENSMUSG00000047658.6|Gal3st3|protein_coding	1.13062	0.000867409	0.00641898	Up
						ENSMUSG00000026934.8|Lhx3|protein_coding	5.62853	0.000900978	0.00665027	Up
						ENSMUSG00000087436.1|Gm16156|processed_transcript	5.59337	0.000914997	0.00674056	Up
						ENSMUSG00000004902.5|Slc25a18|protein_coding	2.01983	0.000925001	0.00680811	Up
						ENSMUSG00000027403.5|Tgm6|protein_coding	3.6621	0.000930863	0.00684508	Up
						ENSMUSG00000034765.6|Dusp5|protein_coding	2.23887	0.000945848	0.00694275	Up
						ENSMUSG00000074121.2|Ntf5|protein_coding	1.33234	0.000976728	0.00715332	Up
						ENSMUSG00000043251.4|Exoc3l|protein_coding	2.08828	0.000978337	0.00715546	Up
						ENSMUSG00000081478.1|AA623943|pseudogene	1.96011	0.000990914	0.00723123	Up
						ENSMUSG00000031778.6|Cx3cl1|protein_coding	1.42151	0.000998233	0.00727488	Up
						ENSMUSG00000086321.1|Gm11413|processed_transcript	1.24599	0.00100568	0.00731283	Up
						ENSMUSG00000038745.7|Nlrp6|protein_coding	1.90866	0.00101597	0.00737777	Up
						ENSMUSG00000090440.1|Gm9732|protein_coding	1.80296	0.00102381	0.00743136	Up
						ENSMUSG00000066027.5|Gm2042|protein_coding	2.59639	0.00103171	0.0074854	Up
						ENSMUSG00000021947.9|Cryl1|protein_coding	1.3164	0.00103336	0.00749407	Up
						ENSMUSG00000037747.3|Phyhipl|protein_coding	1.27594	0.00108266	0.00779226	Up
						ENSMUSG00000059695.3|1700019M22Rik|protein_coding	5.12099	0.0010856	0.00780697	Up
						ENSMUSG00000041605.9|5730559C18Rik|protein_coding	2.75641	0.00109004	0.00782854	Up
						ENSMUSG00000032023.7|4931429I11Rik|protein_coding	2.10685	0.00109678	0.00786653	Up
						ENSMUSG00000075427.5|Olfr288|protein_coding	5.0656	0.00109638	0.00786653	Up
						ENSMUSG00000046694.6|Fam46b|protein_coding	1.36127	0.0010992	0.00787699	Up
						ENSMUSG00000022120.3|Rnf219|protein_coding	1.36545	0.00110381	0.00790368	Up
						ENSMUSG00000032997.10|Chpf|protein_coding	1.12108	0.00111902	0.00797344	Up
						ENSMUSG00000053870.5|Fpgt|protein_coding	1.12936	0.00111857	0.00797344	Up
						ENSMUSG00000064634.1|SNORA1|snoRNA	1.79875	0.0011275	0.00801927	Up
						ENSMUSG00000018500.2|Adora2b|protein_coding	1.60536	0.00112791	0.00801927	Up
						ENSMUSG00000035105.5|Egln3|protein_coding	1.20048	0.0011376	0.00807058	Up
						ENSMUSG00000028849.10|Mtap7d1|protein_coding	1.33842	0.00114252	0.00809492	Up
						ENSMUSG00000041798.9|Gck|protein_coding	2.98325	0.00115693	0.00819333	Up
						ENSMUSG00000074364.4|Ehd2|protein_coding	1.69376	0.00117028	0.00827366	Up
						ENSMUSG00000027550.7|Lrrcc1|protein_coding	1.82322	0.00117619	0.00830823	Up
						ENSMUSG00000042460.4|C1galt1|protein_coding	3.64322	0.00118067	0.00833262	Up
						ENSMUSG00000005268.13|Prlr|protein_coding	1.64039	0.00119066	0.008385	Up
						ENSMUSG00000064347.1|mt-Ta|Mt_tRNA	1.25472	0.0011913	0.00838587	Up
						ENSMUSG00000046008.7|Pnlip|protein_coding	1.37942	0.00120396	0.00846768	Up
						ENSMUSG00000036890.6|Gtdc1|protein_coding	1.17908	0.00121369	0.00852509	Up
						ENSMUSG00000073166.5|Gm6950|pseudogene	1.55692	0.00124787	0.00872387	Up
						ENSMUSG00000026301.8|Iqca|protein_coding	1.79363	0.00125115	0.00873929	Up
						ENSMUSG00000078580.2|E430018J23Rik|protein_coding	2.27272	0.00127353	0.00885016	Up
						ENSMUSG00000052331.7|Ankrd44|protein_coding	1.027	0.00127639	0.00886204	Up
						ENSMUSG00000051036.6|Ttc24|protein_coding	5.5424	0.0013297	0.00917015	Up
						ENSMUSG00000021423.5|Ly86|protein_coding	5.55229	0.00133572	0.00920386	Up
						ENSMUSG00000080916.3|Gm12463|pseudogene	1.81427	0.00133852	0.0092154	Up
						ENSMUSG00000005952.9|Trpv1|protein_coding	4.9905	0.00134278	0.00924081	Up
						ENSMUSG00000074570.6|Cass4|protein_coding	1.92869	0.00136063	0.00933814	Up
						ENSMUSG00000027330.9|Cdc25b|protein_coding	1.02512	0.00137084	0.0093864	Up
						ENSMUSG00000090186.3|Gm7592|processed_transcript	1.25349	0.00138706	0.00947362	Up
						ENSMUSG00000066418.4|Gm17627|lincRNA	1.90108	0.00142387	0.00968853	Up
						ENSMUSG00000049232.3|Tigd2|protein_coding	1.20283	0.0014247	0.00969011	Up
						ENSMUSG00000073069.1|Mageb2|protein_coding	1.87421	0.00142898	0.00970704	Up
						ENSMUSG00000085921.1|Gm13752|processed_transcript	1.24059	0.00143307	0.00972677	Up
						ENSMUSG00000075395.4|A630010A05Rik|protein_coding	3.3829	0.00143842	0.00975902	Up
						ENSMUSG00000048520.9|Fbxl13|protein_coding	1.8102	0.00144055	0.00976533	Up
						ENSMUSG00000075978.1|U1|snRNA	2.0489	0.00145185	0.00983054	Up
						ENSMUSG00000048264.8|Dip2c|protein_coding	1.20294	0.00145522	0.00984431	Up
						ENSMUSG00000086868.1|Gm15883|processed_transcript	1.43891	0.00146996	0.00991117	Up
						ENSMUSG00000052301.7|Doc2a|protein_coding	3.6752	0.00148244	0.00997084	Up
						ENSMUSG00000049721.8|Gal3st1|protein_coding	2.41279	0.0014989	0.0100522	Up
						ENSMUSG00000066515.2|Klk1b3|protein_coding	5.67365	0.00150473	0.0100831	Up
						ENSMUSG00000051048.9|P4ha3|protein_coding	1.9875	0.00152977	0.0102173	Up
						ENSMUSG00000039396.4|Neil3|protein_coding	2.25663	0.00154804	0.010314	Up
						ENSMUSG00000005958.7|Ephb3|protein_coding	1.10148	0.00157505	0.0104512	Up
						ENSMUSG00000047898.5|Ccr4|protein_coding	1.21551	0.00157922	0.0104673	Up
						ENSMUSG00000027833.8|Shox2|protein_coding	2.04359	0.00158801	0.0105115	Up
						ENSMUSG00000022303.7|Tm7sf4|protein_coding	5.43952	0.00161565	0.0106772	Up
						ENSMUSG00000075702.9|Selm|protein_coding	1.33013	0.00161725	0.0106834	Up
						ENSMUSG00000034936.2|Arl4d|protein_coding	1.54625	0.00163097	0.0107436	Up
						ENSMUSG00000031828.8|Klhl36|protein_coding	1.87924	0.00167412	0.0110012	Up
						ENSMUSG00000052658.4|5830454E08Rik|protein_coding	1.52782	0.00171355	0.0112286	Up
						ENSMUSG00000028392.8|Bspry|protein_coding	1.01796	0.00171917	0.0112519	Up
						ENSMUSG00000037583.2|Nr0b2|protein_coding	4.15944	0.00172917	0.0112947	Up
						ENSMUSG00000030382.8|Slc27a5|protein_coding	1.08288	0.00177576	0.0115343	Up
						ENSMUSG00000029561.10|Oasl2|protein_coding	1.68183	0.00182219	0.0117852	Up
						ENSMUSG00000026018.6|Ica1l|protein_coding	1.75168	0.001833	0.0118447	Up
						ENSMUSG00000070305.4|Mpzl3|protein_coding	1.34001	0.00183994	0.0118708	Up
						ENSMUSG00000072818.3|Gm16513|protein_coding	1.28106	0.0018674	0.0120272	Up
						ENSMUSG00000062995.5|Ica1|protein_coding	2.01193	0.00191731	0.0122777	Up
						ENSMUSG00000043029.2|Trpv3|protein_coding	3.01211	0.001931	0.012337	Up
						ENSMUSG00000022231.8|Sema5a|protein_coding	1.24717	0.00201819	0.012818	Up
						ENSMUSG00000036834.8|Plch1|protein_coding	2.30386	0.00201966	0.0128224	Up
						ENSMUSG00000021940.8|Ptpn20|protein_coding	2.34021	0.00202785	0.0128644	Up
						ENSMUSG00000031659.5|Adcy7|protein_coding	3.12233	0.00206701	0.0130721	Up
						ENSMUSG00000023176.8|Cpn2|protein_coding	5.56897	0.00207378	0.0131098	Up
						ENSMUSG00000000562.4|Adora3|protein_coding	2.14045	0.00210114	0.013252	Up
						ENSMUSG00000082776.1|Gm7061|pseudogene	1.69722	0.00210639	0.0132748	Up
						ENSMUSG00000078577.3|Tmco2|protein_coding	1.83652	0.0021589	0.0135482	Up
						ENSMUSG00000043467.11|Zbtb37|protein_coding	1.04768	0.00217324	0.0136172	Up
						ENSMUSG00000072932.3|Gm15128|protein_coding	1.95859	0.0022186	0.0138535	Up
						ENSMUSG00000069044.5|Usp9y|protein_coding	1.50371	0.00222257	0.0138677	Up
						ENSMUSG00000041205.7|Map6d1|protein_coding	3.08295	0.00223553	0.0139266	Up
						ENSMUSG00000042878.5|Ccdc85b|protein_coding	1.05888	0.00226095	0.0140641	Up
						ENSMUSG00000060176.3|Kif27|protein_coding	2.01217	0.00227075	0.0141109	Up
						ENSMUSG00000044362.7|Ccdc89|protein_coding	2.30934	0.00229061	0.0142215	Up
						ENSMUSG00000031896.6|Ctrl|protein_coding	1.10919	0.00229018	0.0142215	Up
						ENSMUSG00000046262.8|C87977|protein_coding	1.16123	0.00231817	0.0143652	Up
						ENSMUSG00000049604.3|Hoxb13|protein_coding	1.25075	0.00236072	0.014546	Up
						ENSMUSG00000059676.2|Tdpoz1|protein_coding	1.27942	0.0023645	0.0145638	Up
						ENSMUSG00000075595.3|Zfp652|protein_coding	1.25337	0.00239978	0.014731	Up
						ENSMUSG00000025272.9|Tro|protein_coding	5.45079	0.00240816	0.014777	Up
						ENSMUSG00000022610.9|Mapk12|protein_coding	2.07518	0.00242064	0.0148424	Up
						ENSMUSG00000051335.5|Gfod1|protein_coding	2.2055	0.00242745	0.0148785	Up
						ENSMUSG00000053199.7|Arhgap20|protein_coding	2.93734	0.00243563	0.0149174	Up
						ENSMUSG00000029084.4|Cd38|protein_coding	3.67508	0.0024431	0.0149463	Up
						ENSMUSG00000060244.1|Refbp2|protein_coding	1.36938	0.00246284	0.0150558	Up
						ENSMUSG00000071661.5|Zbtb3|protein_coding	1.0881	0.00247361	0.0151111	Up
						ENSMUSG00000018727.12|Cpsf4l|protein_coding	2.57113	0.00249227	0.0152072	Up
						ENSMUSG00000074873.3|AI606181|protein_coding	1.60583	0.00250464	0.015277	Up
						ENSMUSG00000015027.9|Galns|protein_coding	1.16183	0.00253301	0.0154212	Up
						ENSMUSG00000027246.6|Ell3|protein_coding	1.47513	0.00253895	0.0154459	Up
						ENSMUSG00000003282.3|Plag1|protein_coding	1.51469	0.00256772	0.0155918	Up
						ENSMUSG00000042595.7|Fam199x|protein_coding	1.42359	0.00263951	0.0159624	Up
						ENSMUSG00000080542.1|U4atac|snRNA	1.37187	0.00265267	0.01603	Up
						ENSMUSG00000036867.5|Smad6|protein_coding	5.51357	0.00269034	0.0161559	Up
						ENSMUSG00000056608.6|Chd9|protein_coding	1.15939	0.00269767	0.016188	Up
						ENSMUSG00000004113.11|Cacna1b|protein_coding	2.05609	0.00272506	0.0162865	Up
						ENSMUSG00000019734.10|Tmc4|protein_coding	1.24407	0.00274028	0.0163475	Up
						ENSMUSG00000025189.7|Cnnm1|protein_coding	1.72754	0.00273899	0.0163475	Up
						ENSMUSG00000035896.4|Rnase1|protein_coding	2.57055	0.00276251	0.016456	Up
						ENSMUSG00000039234.7|Sec24d|protein_coding	1.2891	0.00284533	0.0169	Up
						ENSMUSG00000023915.4|Tnfrsf21|protein_coding	1.01528	0.00290932	0.0172049	Up
						ENSMUSG00000019779.8|Frk|protein_coding	1.11165	0.00292773	0.0173012	Up
						ENSMUSG00000030731.7|Syt3|protein_coding	3.72112	0.00294702	0.0173963	Up
						ENSMUSG00000070476.4|9030418K01Rik|protein_coding	1.41114	0.00296328	0.0174733	Up
						ENSMUSG00000058498.6|Rnf207|protein_coding	1.78123	0.00304861	0.0179246	Up
						ENSMUSG00000027048.8|Abcb11|protein_coding	1.3289	0.00308301	0.0180812	Up
						ENSMUSG00000023984.10|Med20|protein_coding	1.72361	0.00313615	0.0183467	Up
						ENSMUSG00000029121.8|Crmp1|protein_coding	1.0004	0.0031603	0.0184615	Up
						ENSMUSG00000090452.1|1700022N22Rik|lincRNA	1.62843	0.00316928	0.0185007	Up
						ENSMUSG00000083123.1|Gm6826|pseudogene	1.99922	0.00318095	0.0185556	Up
						ENSMUSG00000037003.8|Tenc1|protein_coding	3.72219	0.00321683	0.0187447	Up
						ENSMUSG00000020882.10|Cacnb1|protein_coding	1.07371	0.0032202	0.018751	Up
						ENSMUSG00000092484.1|RP24-165O16.1|pseudogene	1.73299	0.00323641	0.0188118	Up
						ENSMUSG00000037159.8|Wee2|protein_coding	1.59033	0.00328352	0.0190381	Up
						ENSMUSG00000023050.2|Map3k12|protein_coding	1.01595	0.00330311	0.019111	Up
						ENSMUSG00000063428.6|Ddo|protein_coding	5.40785	0.00332485	0.0191959	Up
						ENSMUSG00000045165.5|AI467606|protein_coding	1.46343	0.00334375	0.0192777	Up
						ENSMUSG00000079071.2|Gm14085|protein_coding	1.83631	0.00335973	0.0193441	Up
						ENSMUSG00000033356.3|Pus7l|protein_coding	1.22577	0.00337645	0.0194182	Up
						ENSMUSG00000020638.7|Cmpk2|protein_coding	2.96461	0.00341167	0.0195655	Up
						ENSMUSG00000079429.3|Heatr7b1|protein_coding	2.31731	0.00347001	0.0198165	Up
						ENSMUSG00000072889.3|Nfxl1|protein_coding	1.16482	0.00354948	0.0202066	Up
						ENSMUSG00000017309.5|Cd300lg|protein_coding	2.58455	0.00355257	0.0202172	Up
						ENSMUSG00000030278.5|Cidec|protein_coding	1.63085	0.00356057	0.0202486	Up
						ENSMUSG00000085698.1|Gm16022|processed_transcript	1.72657	0.00359147	0.0203888	Up
						ENSMUSG00000062296.4|Trank1|protein_coding	1.53971	0.00359582	0.020397	Up
						ENSMUSG00000037341.7|Slc9a7|protein_coding	4.08367	0.00360923	0.0204469	Up
						ENSMUSG00000087100.1|Gm14641|processed_transcript	2.03835	0.00362516	0.0205086	Up
						ENSMUSG00000030055.9|Rab43|protein_coding	1.57013	0.00366991	0.0207343	Up
						ENSMUSG00000079363.2|Gbp4|protein_coding	1.55946	0.00380116	0.0213488	Up
						ENSMUSG00000026609.8|Ush2a|protein_coding	2.64573	0.00387113	0.0216375	Up
						ENSMUSG00000083246.1|Gm11839|pseudogene	1.64386	0.00390059	0.0217764	Up
						ENSMUSG00000087686.1|1500026H17Rik|lincRNA	1.23459	0.00391885	0.0218443	Up
						ENSMUSG00000015890.2|Amdhd1|protein_coding	1.80304	0.00393186	0.0219019	Up
						ENSMUSG00000018143.4|Mafk|protein_coding	1.20702	0.00393879	0.0219255	Up
						ENSMUSG00000037390.8|Muc3|protein_coding	1.35935	0.00394777	0.0219653	Up
						ENSMUSG00000020583.4|Matn3|protein_coding	3.02985	0.00396461	0.0220294	Up
						ENSMUSG00000038011.9|Dnahc10|protein_coding	1.71762	0.00397555	0.0220698	Up
						ENSMUSG00000022836.9|Mylk|protein_coding	1.81026	0.00397771	0.0220743	Up
						ENSMUSG00000052819.5|Best2|protein_coding	1.37692	0.00400771	0.022203	Up
						ENSMUSG00000038064.6|Cldn22|protein_coding	1.91578	0.00402411	0.022258	Up
						ENSMUSG00000029923.4|Rab19|protein_coding	2.11574	0.0040728	0.0224645	Up
						ENSMUSG00000023033.7|Scn8a|protein_coding	3.60795	0.00410852	0.0226232	Up
						ENSMUSG00000042272.10|Sestd1|protein_coding	1.31068	0.00413143	0.0227263	Up
						ENSMUSG00000022262.7|Dnahc5|protein_coding	3.0519	0.00413775	0.0227534	Up
						ENSMUSG00000043085.8|Tmem82|protein_coding	1.02284	0.00419286	0.0230173	Up
						ENSMUSG00000025870.4|Arl10|protein_coding	1.61892	0.00423045	0.023185	Up
						ENSMUSG00000059013.6|Sh2d3c|protein_coding	1.15514	0.00424072	0.0232257	Up
						ENSMUSG00000040576.5|Wbscr28|protein_coding	3.25344	0.00424057	0.0232257	Up
						ENSMUSG00000046846.3|Spesp1|protein_coding	1.06976	0.0042448	0.0232403	Up
						ENSMUSG00000040627.8|Aicda|protein_coding	2.17809	0.00424974	0.0232595	Up
						ENSMUSG00000015947.5|Fcgr1|protein_coding	2.43319	0.00425653	0.0232811	Up
						ENSMUSG00000029090.7|Gpr125|protein_coding	3.01004	0.00426658	0.0233282	Up
						ENSMUSG00000013707.3|Tnfaip8l2|protein_coding	1.92665	0.0042937	0.0234293	Up
						ENSMUSG00000087273.1|Gm13203|processed_transcript	2.43274	0.00434276	0.0236496	Up
						ENSMUSG00000049307.5|Fut4|protein_coding	2.0285	0.00438447	0.0238369	Up
						ENSMUSG00000092600.1|Gm20442|processed_transcript	2.20793	0.00440946	0.0239568	Up
						ENSMUSG00000040181.8|Fmo1|protein_coding	3.5247	0.00449154	0.0243136	Up
						ENSMUSG00000031378.7|Abcd1|protein_coding	1.13185	0.00449472	0.0243228	Up
						ENSMUSG00000057880.6|Abat|protein_coding	1.06874	0.00450957	0.0243627	Up
						ENSMUSG00000020658.8|Efr3b|protein_coding	1.00758	0.00452181	0.0244208	Up
						ENSMUSG00000045291.7|E330021D16Rik|protein_coding	1.62848	0.00454772	0.0245363	Up
						ENSMUSG00000041237.6|Pklr|protein_coding	1.34795	0.00457052	0.0246349	Up
						ENSMUSG00000035305.5|Ror1|protein_coding	3.61867	0.00458333	0.0246876	Up
						ENSMUSG00000081309.2|Gm12397|pseudogene	1.1502	0.0046971	0.0251509	Up
						ENSMUSG00000047617.5|BC029214|protein_coding	1.10531	0.00478028	0.0255209	Up
						ENSMUSG00000000811.7|Txnrd3|protein_coding	1.13737	0.00478444	0.0255348	Up
						ENSMUSG00000019944.7|Rhobtb1|protein_coding	1.59674	0.00481826	0.02569	Up
						ENSMUSG00000014791.8|Elmo3|protein_coding	1.01268	0.00483066	0.0257393	Up
						ENSMUSG00000029451.7|Gm13103|protein_coding	3.26649	0.00483994	0.0257635	Up
						ENSMUSG00000013483.8|Card14|protein_coding	1.13089	0.0048417	0.0257645	Up
						ENSMUSG00000033998.8|Kcnk1|protein_coding	3.4462	0.0048502	0.0257929	Up
						ENSMUSG00000092242.1|Gm20515|processed_transcript	4.64944	0.00487657	0.0259247	Up
						ENSMUSG00000087230.2|2310006M14Rik|protein_coding	3.05613	0.00488175	0.0259437	Up
						ENSMUSG00000041372.8|B4galnt3|protein_coding	1.21905	0.00489712	0.0260085	Up
						ENSMUSG00000085562.1|2610028E06Rik|processed_transcript	3.14678	0.00494765	0.0262256	Up
						ENSMUSG00000028572.7|Hook1|protein_coding	1.51606	0.00497186	0.0263283	Up
						ENSMUSG00000035441.8|Myo1d|protein_coding	1.00059	0.00497889	0.0263484	Up
						ENSMUSG00000061878.8|Sphk1|protein_coding	1.09776	0.00501484	0.0264956	Up
						ENSMUSG00000092602.1|4931413I07Rik|processed_transcript	3.1198	0.00501816	0.0265016	Up
						ENSMUSG00000037686.5|Aspg|protein_coding	1.10574	0.00507092	0.0267313	Up
						ENSMUSG00000033542.6|Arhgef5|protein_coding	1.10799	0.00510148	0.0268664	Up
						ENSMUSG00000001444.2|Tbx21|protein_coding	2.39024	0.00516224	0.0271338	Up
						ENSMUSG00000004892.8|Bcan|protein_coding	2.84306	0.00521768	0.0273547	Up
						ENSMUSG00000092125.1|AA543401|pseudogene	1.85785	0.00527789	0.0276171	Up
						ENSMUSG00000071138.4|Tex24|protein_coding	4.65211	0.00530974	0.0277481	Up
						ENSMUSG00000073599.3|Ecscr|protein_coding	4.63204	0.00534847	0.0279147	Up
						ENSMUSG00000019256.10|Ahr|protein_coding	3.50965	0.00538378	0.0280452	Up
						ENSMUSG00000048699.4|4732456N10Rik|protein_coding	2.30484	0.00538922	0.0280645	Up
						ENSMUSG00000062074.6|Wisp3|protein_coding	1.86166	0.00541069	0.0281404	Up
						ENSMUSG00000045835.3|Hdgfl1|protein_coding	2.72276	0.00542178	0.0281714	Up
						ENSMUSG00000033960.5|9430020K01Rik|protein_coding	1.13692	0.00547598	0.0284075	Up
						ENSMUSG00000027489.9|Necab3|protein_coding	1.1593	0.00548372	0.0284296	Up
						ENSMUSG00000074425.1|Gm10697|protein_coding	2.15658	0.0054993	0.0284832	Up
						ENSMUSG00000040520.7|Manea|protein_coding	1.41637	0.00549887	0.0284832	Up
						ENSMUSG00000055717.7|Slain1|protein_coding	1.15867	0.00551255	0.0285337	Up
						ENSMUSG00000041132.8|N4bp2l1|protein_coding	1.17494	0.00562646	0.0289579	Up
						ENSMUSG00000030206.6|Gsg1|protein_coding	1.68662	0.00566668	0.0291373	Up
						ENSMUSG00000031214.7|Ophn1|protein_coding	2.1242	0.00575427	0.0294669	Up
						ENSMUSG00000049686.8|Orai1|protein_coding	1.32898	0.00576489	0.029512	Up
						ENSMUSG00000025491.8|Ifitm1|protein_coding	2.18648	0.00576959	0.0295155	Up
						ENSMUSG00000037731.5|BC013712|protein_coding	1.93719	0.00579935	0.0296419	Up
						ENSMUSG00000028978.6|Nos3|protein_coding	1.19373	0.00583502	0.0297869	Up
						ENSMUSG00000024533.8|Spire1|protein_coding	1.12178	0.00587874	0.0299819	Up
						ENSMUSG00000031727.7|Pmfbp1|protein_coding	1.30758	0.00592816	0.030168	Up
						ENSMUSG00000025959.6|Klf7|protein_coding	1.73086	0.00600808	0.0304701	Up
						ENSMUSG00000036111.7|Lmo1|protein_coding	1.44133	0.006024	0.0305318	Up
						ENSMUSG00000022996.7|Wnt10b|protein_coding	1.33428	0.00611176	0.030852	Up
						ENSMUSG00000027253.8|Lrp4|protein_coding	1.58692	0.00626139	0.0314603	Up
						ENSMUSG00000085973.1|Gm14742|processed_transcript	1.99061	0.00629372	0.0315751	Up
						ENSMUSG00000022687.5|Boc|protein_coding	1.47529	0.00638977	0.0319783	Up
						ENSMUSG00000040340.7|1700019B03Rik|protein_coding	4.69431	0.00643288	0.0321545	Up
						ENSMUSG00000021483.6|Cdk20|protein_coding	1.19654	0.00647734	0.032347	Up
						ENSMUSG00000091865.1|Gm17244|protein_coding	3.3999	0.00651461	0.0324934	Up
						ENSMUSG00000021127.6|Zfp36l1|protein_coding	1.11899	0.00657022	0.0327307	Up
						ENSMUSG00000025821.8|Zfp282|protein_coding	1.17178	0.00669161	0.0331962	Up
						ENSMUSG00000086615.2|Gm16862|lincRNA	1.68735	0.0066935	0.0331962	Up
						ENSMUSG00000026463.10|Atp2b4|protein_coding	1.01314	0.00670012	0.0332155	Up
						ENSMUSG00000038330.4|C87499|protein_coding	2.19243	0.00670389	0.0332241	Up
						ENSMUSG00000050530.8|Fam171a1|protein_coding	1.42045	0.00675493	0.0334262	Up
						ENSMUSG00000093328.1|AL646096.2|misc_RNA	1.85545	0.00675485	0.0334262	Up
						ENSMUSG00000024885.7|Aldh3b1|protein_coding	4.64009	0.00678889	0.0335434	Up
						ENSMUSG00000004035.6|Gstm7|protein_coding	1.06086	0.00696307	0.0342381	Up
						ENSMUSG00000069873.3|4930438A08Rik|protein_coding	1.52511	0.00700181	0.0344078	Up
						ENSMUSG00000029428.7|Stx2|protein_coding	1.64646	0.00700672	0.0344216	Up
						ENSMUSG00000031861.8|Lpar2|protein_coding	1.57512	0.00703731	0.0345303	Up
						ENSMUSG00000027273.7|Snap25|protein_coding	4.25107	0.00710916	0.0348199	Up
						ENSMUSG00000046152.10|Fut10|protein_coding	1.21638	0.00721884	0.0352407	Up
						ENSMUSG00000035576.6|L3mbtl1|protein_coding	4.74408	0.00726871	0.0353994	Up
						ENSMUSG00000020262.9|Adarb1|protein_coding	1.35966	0.00726807	0.0353994	Up
						ENSMUSG00000068522.3|Aard|protein_coding	3.88007	0.00736487	0.0357184	Up
						ENSMUSG00000022026.5|Olfm4|protein_coding	1.74447	0.00756343	0.0364322	Up
						ENSMUSG00000087365.1|C430049B03Rik|lincRNA	1.77306	0.00762537	0.0366656	Up
						ENSMUSG00000020473.7|Aebp1|protein_coding	1.5582	0.00764317	0.0367187	Up
						ENSMUSG00000037600.10|1810019J16Rik|protein_coding	1.13931	0.00781152	0.0374024	Up
						ENSMUSG00000024867.8|Pip5k1b|protein_coding	1.5464	0.00780859	0.0374024	Up
						ENSMUSG00000074805.5|Gm14047|processed_transcript	3.43682	0.00782849	0.0374406	Up
						ENSMUSG00000041945.6|Mfsd9|protein_coding	1.23559	0.00801725	0.0381562	Up
						ENSMUSG00000025578.8|Cbx8|protein_coding	1.20211	0.00809676	0.0383564	Up
						ENSMUSG00000025165.6|Sectm1a|protein_coding	4.21245	0.00809929	0.0383564	Up
						ENSMUSG00000070392.2|Hist2h3c1|protein_coding	2.27896	0.00814177	0.0385352	Up
						ENSMUSG00000080888.2|Gm14387|pseudogene	1.69374	0.00819114	0.0387127	Up
						ENSMUSG00000053360.3|F730035P03Rik|protein_coding	1.23649	0.00820535	0.0387574	Up
						ENSMUSG00000028467.9|Gba2|protein_coding	1.18276	0.00823098	0.0388304	Up
						ENSMUSG00000074060.4|Fbxw15|protein_coding	1.48857	0.00829997	0.0390685	Up
						ENSMUSG00000086266.1|Igf2as|lincRNA	2.22964	0.00837145	0.0393482	Up
						ENSMUSG00000003354.4|Ccdc65|protein_coding	1.13424	0.00841341	0.0394999	Up
						ENSMUSG00000022304.6|Dpys|protein_coding	4.09981	0.00849536	0.039793	Up
						ENSMUSG00000056220.8|Pla2g4a|protein_coding	2.55853	0.0085432	0.0399712	Up
						ENSMUSG00000031910.7|Has3|protein_coding	2.07419	0.00859046	0.0401347	Up
						ENSMUSG00000074001.2|Kbtbd5|protein_coding	3.18317	0.00863985	0.0402901	Up
						ENSMUSG00000086380.1|Gm11195|processed_transcript	1.69408	0.00867746	0.0404023	Up
						ENSMUSG00000039781.7|Azi1|protein_coding	1.41574	0.00874567	0.0406156	Up
						ENSMUSG00000022054.5|Nefm|protein_coding	2.73444	0.00876719	0.0407039	Up
						ENSMUSG00000091074.1|Gm17410|lincRNA	1.06521	0.00887188	0.0410614	Up
						ENSMUSG00000037652.8|Phc3|protein_coding	1.0134	0.0089422	0.0413751	Up
						ENSMUSG00000085541.1|Gm16010|lincRNA	2.84538	0.00894669	0.0413842	Up
						ENSMUSG00000030060.8|8430410A17Rik|protein_coding	1.31036	0.00898386	0.0415055	Up
						ENSMUSG00000032358.5|Fam83b|protein_coding	1.11165	0.00900546	0.0415734	Up
						ENSMUSG00000054087.5|Fbxw14|protein_coding	1.84347	0.00902632	0.0416109	Up
						ENSMUSG00000057842.6|Zfp595|protein_coding	1.95624	0.00910814	0.0419052	Up
						ENSMUSG00000020226.9|Slc5a4b|protein_coding	1.04734	0.00916272	0.042085	Up
						ENSMUSG00000054792.8|Klhl18|protein_coding	1.0733	0.00921589	0.0422705	Up
						ENSMUSG00000032290.6|Ptpn9|protein_coding	1.0184	0.00940295	0.0429345	Up
						ENSMUSG00000079037.3|Prnp|protein_coding	1.33151	0.00940574	0.0429352	Up
						ENSMUSG00000089976.1|Gm2389|pseudogene	1.28961	0.00945605	0.0431408	Up
						ENSMUSG00000063455.9|D630045J12Rik|protein_coding	1.56435	0.00951768	0.0433855	Up
						ENSMUSG00000020651.7|Slc26a4|protein_coding	1.64705	0.00959995	0.0436507	Up
						ENSMUSG00000065176.1|U12|snRNA	1.55482	0.00967994	0.0438714	Up
						ENSMUSG00000022947.7|Cbr3|protein_coding	1.96165	0.00973403	0.044015	Up
						ENSMUSG00000018909.8|Arrb1|protein_coding	1.16513	0.00978324	0.04421	Up
						ENSMUSG00000074158.2|9830147E19Rik|protein_coding	2.30062	0.00987669	0.0445612	Up
						ENSMUSG00000067235.7|H2-Q10|protein_coding	1.17392	0.00999628	0.044964	Up
						ENSMUSG00000076439.5|Mog|protein_coding	1.40176	0.0100393	0.0451075	Up
						ENSMUSG00000036585.9|Fgf1|protein_coding	1.0565	0.0100901	0.045261	Up
						ENSMUSG00000079235.4|Ccdc13|protein_coding	2.29444	0.0101079	0.0452689	Up
						ENSMUSG00000069255.6|Dusp22|protein_coding	1.4362	0.0101111	0.0452689	Up
						ENSMUSG00000086765.1|Gm11827|processed_transcript	1.46517	0.0101804	0.045498	Up
						ENSMUSG00000060416.2|Gm839|protein_coding	1.76596	0.0102336	0.0456913	Up
						ENSMUSG00000037348.9|Paqr7|protein_coding	1.1317	0.010301	0.0459668	Up
						ENSMUSG00000041827.8|Oasl1|protein_coding	3.264	0.0103066	0.0459793	Up
						ENSMUSG00000067578.3|Cbln4|protein_coding	4.38805	0.0103195	0.0459916	Up
						ENSMUSG00000054310.9|Obox1|protein_coding	2.36148	0.0104281	0.0463565	Up
						ENSMUSG00000054727.2|1700013H16Rik|protein_coding	2.96764	0.0105425	0.0467633	Up
						ENSMUSG00000043635.5|Adamts3|protein_coding	1.36854	0.0105659	0.0468544	Up
						ENSMUSG00000023439.5|Gnb3|protein_coding	3.04756	0.0106348	0.0471215	Up
						ENSMUSG00000039481.5|Nrtn|protein_coding	2.09954	0.0107796	0.0476207	Up
						ENSMUSG00000022237.9|Ankrd33b|protein_coding	1.33028	0.0108579	0.0479146	Up
						ENSMUSG00000027316.8|Gfra4|protein_coding	1.96342	0.0108935	0.0480327	Up
						ENSMUSG00000044734.9|Serpinb1a|protein_coding	2.93211	0.0109437	0.04817	Up
						ENSMUSG00000053137.5|Mapk11|protein_coding	2.4507	0.0109453	0.04817	Up
						ENSMUSG00000039646.5|Vasn|protein_coding	1.55494	0.0109611	0.0481886	Up
						ENSMUSG00000059562.6|Ccdc154|protein_coding	1.89245	0.0109614	0.0481886	Up
						ENSMUSG00000075610.3|Tmem92-ps|protein_coding	1.2963	0.0109966	0.0482986	Up
						ENSMUSG00000002997.9|Prkar2b|protein_coding	2.816	0.0110814	0.0485985	Up
						ENSMUSG00000048027.6|Rgmb|protein_coding	1.08041	0.0112726	0.0493045	Up
						ENSMUSG00000064128.6|Cenpj|protein_coding	1.02146	0.0113417	0.0495401	Up
						ENSMUSG00000001802.9|Lrp3|protein_coding	3.17544	0.0113495	0.0495609	Up
						ENSMUSG00000043843.9|Tmem145|protein_coding	1.01159	0.0114469	0.0498262	Up
						ENSMUSG00000078453.2|3110003A17Rik|protein_coding	1.17625	0.0114438	0.0498262	Up
						ENSMUSG00000079244.3|Gm5622|protein_coding	1.73714	0.0114749	0.0499349	Up

## Sheet: Legend
Dataset EV3
DEGs in STM2457-treated embryos.
