# Supplementary material for: m6A reader Ythdf proteins control retrotransposon B2 repeat expression and safeguard early embryo development
Source: EMBO J. 2026 Mar 11;45(8):2494–522. doi: 10.1038/s44318-026-00728-w (PMC13083883; doi:10.1038/s44318-026-00728-w)
Supplement: Supplementary file 9 — Dataset EV4 [file 44318_2026_728_MOESM9_ESM.xlsx]

## Sheet: Dataset EV4
YTHDF1 LACE-seq (E2C)					YTHDF2 LACE-seq (E2C)					YTHDF3 LACE-seq (E2C)					YTHDF1 LACE-seq (L2C)					YTHDF2 LACE-seq (L2C)					YTHDF3 LACE-seq (L2C)						YTHDF1 LACE-seq (Morula)					YTHDF2 LACE-seq (Morula)					YTHDF3 LACE-seq (Morula)
chr	start	end	strand		chr	start	end	strand		chr	start	end	strand		chr	start	end	strand		chr	start	end	strand		chr	start	end	strand			chr	start	end	strand		chr	start	end	strand		chr	start	end	strand
chr1	4245697	4245698	-		chr1	3603569	3603570	-		chr1	3603569	3603570	-		chr1	3603569	3603570	-		chr1	3603569	3603570	-		chr1	4698126	4698127	+		chr1	4448541	4448542	-		chr1	3010608	3010609	-		chr1	3497291	3497292	-
chr1	4482343	4482344	-		chr1	4482402	4482403	-		chr1	4519096	4519097	+		chr1	4519096	4519097	+		chr1	4519096	4519097	+		chr1	5432428	5432429	-		chr1	4519096	4519097	+		chr1	3205984	3205985	+		chr1	3922575	3922576	-
chr1	4483690	4483691	-		chr1	4519096	4519097	+		chr1	4670485	4670486	-		chr1	4775697	4775698	-		chr1	4807702	4807703	+		chr1	6063566	6063567	+		chr1	5239632	5239633	-		chr1	3240326	3240327	-		chr1	4096721	4096722	-
chr1	4519096	4519097	+		chr1	4886549	4886550	+		chr1	4847864	4847865	+		chr1	4797456	4797457	-		chr1	4847863	4847864	+		chr1	6101693	6101694	+		chr1	6063566	6063567	+		chr1	3408826	3408827	-		chr1	4519096	4519097	+
chr1	4568961	4568962	+		chr1	4995872	4995873	-		chr1	5075854	5075855	+		chr1	5038396	5038397	-		chr1	4847864	4847865	+		chr1	6223174	6223175	+		chr1	6230099	6230100	+		chr1	4328152	4328153	+		chr1	4709696	4709697	-
chr1	6063566	6063567	+		chr1	6063566	6063567	+		chr1	5140102	5140103	+		chr1	5498996	5498997	-		chr1	5096454	5096455	+		chr1	6240041	6240042	+		chr1	6234978	6234979	+		chr1	4519096	4519097	+		chr1	4751000	4751001	+
chr1	6101693	6101694	+		chr1	6063567	6063568	+		chr1	5500012	5500013	-		chr1	5587384	5587385	+		chr1	5241987	5241988	-		chr1	6259132	6259133	-		chr1	7558853	7558854	+		chr1	4600383	4600384	-		chr1	4764485	4764486	-
chr1	6987061	6987062	+		chr1	6239980	6239981	+		chr1	6063566	6063567	+		chr1	6063566	6063567	+		chr1	5430326	5430327	-		chr1	6283333	6283334	-		chr1	9109719	9109720	+		chr1	4684577	4684578	-		chr1	4773854	4773855	-
chr1	7443116	7443117	+		chr1	6253200	6253201	+		chr1	6218635	6218636	+		chr1	6101693	6101694	+		chr1	5703564	5703565	-		chr1	7085520	7085521	+		chr1	9117441	9117442	-		chr1	4800422	4800423	+		chr1	4803240	4803241	+
chr1	9697773	9697774	+		chr1	6957063	6957064	-		chr1	6226033	6226034	+		chr1	6207349	6207350	+		chr1	6063566	6063567	+		chr1	7284673	7284674	+		chr1	10017315	10017316	-		chr1	4853175	4853176	-		chr1	4806232	4806233	+
chr1	9805158	9805159	-		chr1	6987060	6987061	+		chr1	6259132	6259133	-		chr1	6238630	6238631	+		chr1	6232896	6232897	+		chr1	8125004	8125005	-		chr1	10050625	10050626	+		chr1	5078109	5078110	+		chr1	4809574	4809575	+
chr1	10184466	10184467	-		chr1	7072241	7072242	-		chr1	8128801	8128802	+		chr1	6259132	6259133	-		chr1	6235419	6235420	+		chr1	9658571	9658572	-		chr1	10099083	10099084	+		chr1	5086013	5086014	+		chr1	4822407	4822408	+
chr1	10222570	10222571	-		chr1	7100452	7100453	+		chr1	8469588	8469589	+		chr1	7493625	7493626	+		chr1	6239531	6239532	+		chr1	10051058	10051059	+		chr1	11354056	11354057	-		chr1	5098442	5098443	+		chr1	4827207	4827208	+
chr1	13146572	13146573	-		chr1	8578720	8578721	-		chr1	9109719	9109720	+		chr1	8469588	8469589	+		chr1	6251161	6251162	+		chr1	10072352	10072353	+		chr1	13030874	13030875	-		chr1	5099423	5099424	+		chr1	4827262	4827263	+
chr1	13364217	13364218	+		chr1	9658558	9658559	-		chr1	9313873	9313874	-		chr1	10178980	10178981	-		chr1	6256317	6256318	+		chr1	10080384	10080385	+		chr1	14028641	14028642	+		chr1	5107742	5107743	+		chr1	4843779	4843780	+
chr1	13372472	13372473	-		chr1	9663187	9663188	-		chr1	9553907	9553908	-		chr1	13075810	13075811	-		chr1	7110479	7110480	+		chr1	11176779	11176780	+		chr1	16095531	16095532	+		chr1	5123269	5123270	+		chr1	4850766	4850767	-
chr1	15133112	15133113	-		chr1	9677791	9677792	-		chr1	10050966	10050967	+		chr1	13080205	13080206	-		chr1	8128801	8128802	+		chr1	11354056	11354057	-		chr1	16096009	16096010	+		chr1	5140099	5140100	+		chr1	4858507	4858508	+
chr1	15795768	15795769	+		chr1	9690396	9690397	-		chr1	10099083	10099084	+		chr1	13171318	13171319	-		chr1	9536005	9536006	+		chr1	12994217	12994218	-		chr1	16500020	16500021	-		chr1	5200256	5200257	-		chr1	4864760	4864761	+
chr1	16096484	16096485	+		chr1	9797558	9797559	-		chr1	10126071	10126072	+		chr1	13515660	13515661	-		chr1	9690397	9690398	-		chr1	13075810	13075811	-		chr1	16633456	16633457	-		chr1	6063566	6063567	+		chr1	4889705	4889706	+
chr1	16201699	16201700	+		chr1	9870761	9870762	+		chr1	10141909	10141910	-		chr1	13556440	13556441	-		chr1	10123282	10123283	+		chr1	13142971	13142972	-		chr1	20788271	20788272	-		chr1	6085172	6085173	+		chr1	4890956	4890957	+
chr1	16500020	16500021	-		chr1	9882171	9882172	+		chr1	10144774	10144775	+		chr1	13619176	13619177	-		chr1	10128994	10128995	-		chr1	13161763	13161764	-		chr1	20793797	20793798	-		chr1	6136816	6136817	-		chr1	5002276	5002277	+
chr1	16632701	16632702	-		chr1	9932626	9932627	-		chr1	10167950	10167951	-		chr1	14207276	14207277	+		chr1	10131707	10131708	-		chr1	13172671	13172672	-		chr1	21381621	21381622	+		chr1	6153093	6153094	-		chr1	5082433	5082434	+
chr1	18475837	18475838	-		chr1	10044754	10044755	+		chr1	10179566	10179567	-		chr1	16096347	16096348	+		chr1	10141932	10141933	-		chr1	13253756	13253757	-		chr1	26134673	26134674	-		chr1	6199370	6199371	+		chr1	5083502	5083503	+
chr1	20793797	20793798	-		chr1	10099083	10099084	+		chr1	10992565	10992566	+		chr1	16500020	16500021	-		chr1	10141949	10141950	-		chr1	13315449	13315450	-		chr1	27487681	27487682	-		chr1	6204813	6204814	+		chr1	5086191	5086192	+
chr1	22105914	22105915	-		chr1	10128762	10128763	-		chr1	11264296	11264297	+		chr1	17147138	17147139	+		chr1	10143479	10143480	-		chr1	13556440	13556441	-		chr1	31005935	31005936	-		chr1	6223173	6223174	+		chr1	5119589	5119590	+
chr1	22366291	22366292	+		chr1	10149970	10149971	-		chr1	11292696	11292697	+		chr1	20793797	20793798	-		chr1	10143606	10143607	-		chr1	13775482	13775483	-		chr1	31376939	31376940	-		chr1	6224046	6224047	+		chr1	5120123	5120124	+
chr1	24644068	24644069	+		chr1	10153793	10153794	-		chr1	11354056	11354057	-		chr1	21374277	21374278	+		chr1	10148115	10148116	-		chr1	15838214	15838215	+		chr1	32214705	32214706	-		chr1	6240022	6240023	+		chr1	5127198	5127199	+
chr1	26187588	26187589	-		chr1	10163318	10163319	-		chr1	12861999	12862000	-		chr1	23464167	23464168	+		chr1	10150814	10150815	-		chr1	16129490	16129491	+		chr1	33775495	33775496	-		chr1	6241134	6241135	+		chr1	5142564	5142565	+
chr1	27487681	27487682	-		chr1	10189003	10189004	-		chr1	12960842	12960843	-		chr1	24036658	24036659	-		chr1	10179334	10179335	-		chr1	16633568	16633569	-		chr1	33776872	33776873	+		chr1	6246758	6246759	+		chr1	5142566	5142567	+
chr1	31006603	31006604	-		chr1	10796916	10796917	-		chr1	13164472	13164473	-		chr1	27487681	27487682	-		chr1	10350961	10350962	+		chr1	16644817	16644818	-		chr1	33897302	33897303	-		chr1	6248850	6248851	+		chr1	5143610	5143611	+
chr1	33841169	33841170	+		chr1	11051400	11051401	+		chr1	13170669	13170670	-		chr1	30862346	30862347	-		chr1	12203343	12203344	+		chr1	16893445	16893446	+		chr1	34225244	34225245	+		chr1	6330035	6330036	+		chr1	5348413	5348414	+
chr1	33895207	33895208	-		chr1	11264296	11264297	+		chr1	13171349	13171350	-		chr1	31001397	31001398	-		chr1	12710430	12710431	+		chr1	16893450	16893451	+		chr1	34226057	34226058	+		chr1	6335964	6335965	+		chr1	5917520	5917521	+
chr1	34104691	34104692	+		chr1	11354056	11354057	-		chr1	13171392	13171393	-		chr1	31028705	31028706	+		chr1	12789278	12789279	+		chr1	16964006	16964007	+		chr1	34229053	34229054	+		chr1	6448107	6448108	+		chr1	5983694	5983695	+
chr1	34178689	34178690	+		chr1	11375187	11375188	-		chr1	13337763	13337764	-		chr1	31107345	31107346	+		chr1	13132156	13132157	-		chr1	17052732	17052733	+		chr1	34237171	34237172	+		chr1	6545794	6545795	+		chr1	6063566	6063567	+
chr1	34220968	34220969	+		chr1	11873460	11873461	+		chr1	13359321	13359322	+		chr1	31600176	31600177	-		chr1	13132340	13132341	-		chr1	18960519	18960520	-		chr1	34325172	34325173	+		chr1	6642383	6642384	+		chr1	6081970	6081971	+
chr1	34293355	34293356	+		chr1	12203343	12203344	+		chr1	13363002	13363003	+		chr1	32075963	32075964	-		chr1	13132353	13132354	-		chr1	21273919	21273920	+		chr1	34345236	34345237	+		chr1	6787959	6787960	+		chr1	6174489	6174490	-
chr1	34516672	34516673	+		chr1	12857443	12857444	-		chr1	15303038	15303039	+		chr1	32260516	32260517	-		chr1	13132691	13132692	-		chr1	21343606	21343607	+		chr1	34496890	34496891	+		chr1	7089525	7089526	+		chr1	6176788	6176789	+
chr1	34681916	34681917	-		chr1	13027919	13027920	+		chr1	15795791	15795792	+		chr1	33536052	33536053	-		chr1	13146495	13146496	-		chr1	23279070	23279071	+		chr1	34778641	34778642	+		chr1	7353177	7353178	-		chr1	6198305	6198306	-
chr1	34692660	34692661	-		chr1	13030878	13030879	-		chr1	15856615	15856616	+		chr1	33693873	33693874	-		chr1	13146524	13146525	-		chr1	27126452	27126453	+		chr1	34873734	34873735	-		chr1	7423879	7423880	-		chr1	6198306	6198307	-
chr1	34807588	34807589	+		chr1	13063170	13063171	-		chr1	16095799	16095800	+		chr1	34234901	34234902	+		chr1	13164357	13164358	-		chr1	27166326	27166327	-		chr1	36160919	36160920	+		chr1	7645195	7645196	+		chr1	6200519	6200520	-
chr1	36126596	36126597	+		chr1	13132305	13132306	-		chr1	16096009	16096010	+		chr1	34251390	34251391	+		chr1	13164359	13164360	-		chr1	30800860	30800861	-		chr1	36161555	36161556	+		chr1	8023507	8023508	-		chr1	6204756	6204757	+
chr1	36126733	36126734	+		chr1	13142900	13142901	-		chr1	16321905	16321906	-		chr1	34269053	34269054	+		chr1	13164470	13164471	-		chr1	30865575	30865576	-		chr1	36240703	36240704	-		chr1	8295508	8295509	+		chr1	6220131	6220132	+
chr1	36128747	36128748	+		chr1	13146556	13146557	-		chr1	16500020	16500021	-		chr1	34364216	34364217	+		chr1	13171348	13171349	-		chr1	30870879	30870880	-		chr1	36284776	36284777	-		chr1	8419389	8419390	-		chr1	6220257	6220258	+
chr1	36128981	36128982	+		chr1	13154987	13154988	-		chr1	16542346	16542347	+		chr1	34516118	34516119	-		chr1	13171395	13171396	-		chr1	30903184	30903185	-		chr1	36414975	36414976	-		chr1	8603111	8603112	+		chr1	6221738	6221739	+
chr1	36130713	36130714	+		chr1	13174392	13174393	-		chr1	16565435	16565436	-		chr1	34900371	34900372	-		chr1	13174418	13174419	-		chr1	31005377	31005378	-		chr1	37254551	37254552	-		chr1	9001023	9001024	-		chr1	6225962	6225963	+
chr1	36131745	36131746	+		chr1	13176886	13176887	-		chr1	16594382	16594383	-		chr1	36126553	36126554	+		chr1	13556440	13556441	-		chr1	31006602	31006603	-		chr1	37317975	37317976	+		chr1	9313873	9313874	-		chr1	6233714	6233715	+
chr1	36131823	36131824	+		chr1	13176944	13176945	-		chr1	16606689	16606690	-		chr1	36376138	36376139	+		chr1	13559626	13559627	-		chr1	31170499	31170500	+		chr1	37486897	37486898	-		chr1	9520832	9520833	-		chr1	6235015	6235016	+
chr1	36139146	36139147	+		chr1	13556444	13556445	-		chr1	16616395	16616396	-		chr1	36426003	36426004	+		chr1	14174536	14174537	-		chr1	31919418	31919419	-		chr1	38054824	38054825	+		chr1	9616718	9616719	-		chr1	6239648	6239649	+
chr1	36151907	36151908	+		chr1	13559584	13559585	-		chr1	16646810	16646811	-		chr1	36615629	36615630	-		chr1	14264193	14264194	-		chr1	32214705	32214706	-		chr1	38089949	38089950	+		chr1	9788836	9788837	+		chr1	6239906	6239907	+
chr1	36365918	36365919	+		chr1	13559626	13559627	-		chr1	17111312	17111313	+		chr1	36664033	36664034	+		chr1	15303037	15303038	+		chr1	33659060	33659061	-		chr1	38140663	38140664	-		chr1	9805158	9805159	-		chr1	6241126	6241127	+
chr1	36371362	36371363	+		chr1	13579752	13579753	-		chr1	17152950	17152951	+		chr1	37254551	37254552	-		chr1	15795768	15795769	+		chr1	33833415	33833416	-		chr1	38186359	38186360	-		chr1	9869489	9869490	+		chr1	6248790	6248791	+
chr1	36372386	36372387	+		chr1	13596910	13596911	+		chr1	18475837	18475838	-		chr1	37494872	37494873	-		chr1	15795792	15795793	+		chr1	33893585	33893586	-		chr1	39044616	39044617	+		chr1	9879013	9879014	+		chr1	6249686	6249687	+
chr1	36373106	36373107	+		chr1	14714995	14714996	+		chr1	18817019	18817020	-		chr1	38076139	38076140	+		chr1	16095802	16095803	+		chr1	33967185	33967186	+		chr1	39426947	39426948	+		chr1	9882127	9882128	+		chr1	6253206	6253207	+
chr1	36373187	36373188	+		chr1	15797786	15797787	+		chr1	19405892	19405893	+		chr1	38076329	38076330	+		chr1	16096009	16096010	+		chr1	34147648	34147649	+		chr1	39576467	39576468	+		chr1	9885814	9885815	+		chr1	6256527	6256528	+
chr1	36373570	36373571	+		chr1	16056180	16056181	-		chr1	19622154	19622155	+		chr1	39160513	39160514	+		chr1	16096304	16096305	+		chr1	34226131	34226132	+		chr1	39633986	39633987	-		chr1	9889692	9889693	+		chr1	6257713	6257714	+
chr1	36373896	36373897	+		chr1	16095825	16095826	+		chr1	20057792	20057793	+		chr1	43105259	43105260	-		chr1	16099791	16099792	+		chr1	34227154	34227155	+		chr1	40056740	40056741	+		chr1	9990097	9990098	-		chr1	6260023	6260024	+
chr1	36376211	36376212	+		chr1	16096333	16096334	+		chr1	20303151	20303152	+		chr1	43168166	43168167	+		chr1	16121240	16121241	+		chr1	34228069	34228070	+		chr1	40080239	40080240	+		chr1	9998046	9998047	-		chr1	6260393	6260394	+
chr1	36376321	36376322	+		chr1	16098033	16098034	+		chr1	20683753	20683754	+		chr1	44567893	44567894	-		chr1	16121895	16121896	+		chr1	34231562	34231563	+		chr1	40081816	40081817	+		chr1	10016344	10016345	-		chr1	6528609	6528610	+
chr1	36378001	36378002	+		chr1	16098070	16098071	+		chr1	20793797	20793798	-		chr1	46889536	46889537	-		chr1	16122171	16122172	+		chr1	34282634	34282635	+		chr1	41215458	41215459	-		chr1	10099691	10099692	+		chr1	7088752	7088753	+
chr1	36378364	36378365	+		chr1	16121800	16121801	+		chr1	21265393	21265394	-		chr1	46889584	46889585	-		chr1	16257710	16257711	-		chr1	34295341	34295342	+		chr1	42950525	42950526	+		chr1	10131735	10131736	-		chr1	7114989	7114990	-
chr1	36378435	36378436	+		chr1	16121874	16121875	+		chr1	21359962	21359963	+		chr1	49000838	49000839	-		chr1	16364857	16364858	-		chr1	34309800	34309801	+		chr1	43323140	43323141	-		chr1	10187045	10187046	+		chr1	7126154	7126155	+
chr1	36379669	36379670	+		chr1	16500020	16500021	-		chr1	21374020	21374021	+		chr1	51065101	51065102	-		chr1	16380004	16380005	-		chr1	34314724	34314725	+		chr1	43642663	43642664	-		chr1	10214451	10214452	+		chr1	7172962	7172963	-
chr1	36383147	36383148	+		chr1	16530568	16530569	-		chr1	21375014	21375015	+		chr1	51920226	51920227	-		chr1	16492169	16492170	-		chr1	34315388	34315389	+		chr1	43990650	43990651	-		chr1	10273802	10273803	+		chr1	7282134	7282135	+
chr1	36462584	36462585	-		chr1	16590058	16590059	-		chr1	21375217	21375218	+		chr1	54703817	54703818	-		chr1	16522572	16522573	-		chr1	34320136	34320137	+		chr1	44223836	44223837	+		chr1	10638604	10638605	+		chr1	7606498	7606499	+
chr1	36469556	36469557	-		chr1	16608889	16608890	-		chr1	22869885	22869886	+		chr1	54961252	54961253	+		chr1	16547861	16547862	-		chr1	34321678	34321679	+		chr1	44237771	44237772	+		chr1	11354056	11354057	-		chr1	7878524	7878525	-
chr1	36473355	36473356	-		chr1	16610817	16610818	-		chr1	23464167	23464168	+		chr1	55088329	55088330	+		chr1	16612818	16612819	-		chr1	34344747	34344748	+		chr1	45863803	45863804	+		chr1	11645372	11645373	+		chr1	8469588	8469589	+
chr1	36484505	36484506	-		chr1	16614055	16614056	-		chr1	25392137	25392138	-		chr1	55109749	55109750	+		chr1	16613673	16613674	-		chr1	34347300	34347301	+		chr1	45888263	45888264	+		chr1	11660397	11660398	-		chr1	8488345	8488346	-
chr1	36529607	36529608	+		chr1	16897089	16897090	+		chr1	26134673	26134674	-		chr1	57137479	57137480	+		chr1	16793666	16793667	+		chr1	34354543	34354544	+		chr1	49152780	49152781	+		chr1	11835971	11835972	-		chr1	8747614	8747615	-
chr1	36530531	36530532	+		chr1	16897686	16897687	+		chr1	27487681	27487682	-		chr1	58404310	58404311	-		chr1	16891835	16891836	+		chr1	34496171	34496172	-		chr1	49965762	49965763	-		chr1	12533456	12533457	-		chr1	8931349	8931350	+
chr1	36530875	36530876	+		chr1	16908696	16908697	+		chr1	28717972	28717973	+		chr1	58406554	58406555	-		chr1	16893367	16893368	+		chr1	34501428	34501429	+		chr1	51534468	51534469	-		chr1	12547839	12547840	-		chr1	9109719	9109720	+
chr1	36536951	36536952	+		chr1	16914691	16914692	+		chr1	28719265	28719266	+		chr1	58478740	58478741	-		chr1	16893451	16893452	+		chr1	34867577	34867578	-		chr1	51534682	51534683	-		chr1	12858770	12858771	-		chr1	9213728	9213729	+
chr1	36545588	36545589	+		chr1	17137069	17137070	+		chr1	29658043	29658044	-		chr1	58486702	58486703	-		chr1	16932091	16932092	+		chr1	34870702	34870703	-		chr1	51814030	51814031	-		chr1	12975882	12975883	-		chr1	9313873	9313874	-
chr1	36550174	36550175	+		chr1	17148519	17148520	+		chr1	30858628	30858629	+		chr1	58614212	58614213	-		chr1	17148523	17148524	+		chr1	36122625	36122626	-		chr1	52276453	52276454	-		chr1	13030864	13030865	-		chr1	9404512	9404513	+
chr1	36559526	36559527	+		chr1	17150101	17150102	+		chr1	30860177	30860178	-		chr1	58960536	58960537	-		chr1	17151823	17151824	+		chr1	36139681	36139682	+		chr1	53334962	53334963	-		chr1	13075810	13075811	-		chr1	9598037	9598038	-
chr1	36569726	36569727	+		chr1	17151413	17151414	+		chr1	30860772	30860773	-		chr1	59051840	59051841	+		chr1	17151828	17151829	+		chr1	36151374	36151375	+		chr1	54398327	54398328	-		chr1	13124280	13124281	+		chr1	9658588	9658589	-
chr1	36571573	36571574	+		chr1	17151965	17151966	+		chr1	30862762	30862763	-		chr1	59265877	59265878	-		chr1	17151980	17151981	+		chr1	36245350	36245351	-		chr1	55048938	55048939	-		chr1	13194052	13194053	-		chr1	9665772	9665773	-
chr1	36572772	36572773	+		chr1	17152099	17152100	+		chr1	30887278	30887279	-		chr1	59268172	59268173	-		chr1	17152014	17152015	+		chr1	36252748	36252749	-		chr1	55062734	55062735	-		chr1	13261257	13261258	-		chr1	9666254	9666255	-
chr1	36576104	36576105	+		chr1	17152776	17152777	+		chr1	31006603	31006604	-		chr1	59290767	59290768	-		chr1	17152954	17152955	+		chr1	36264833	36264834	-		chr1	55145194	55145195	+		chr1	13271765	13271766	-		chr1	9669746	9669747	-
chr1	36577654	36577655	+		chr1	17158566	17158567	+		chr1	31227207	31227208	-		chr1	59749385	59749386	+		chr1	17153854	17153855	+		chr1	36293377	36293378	-		chr1	55159183	55159184	-		chr1	13289272	13289273	-		chr1	9675431	9675432	-
chr1	36578447	36578448	+		chr1	17989498	17989499	-		chr1	31376939	31376940	-		chr1	59820303	59820304	+		chr1	18769984	18769985	+		chr1	36300701	36300702	-		chr1	57028131	57028132	-		chr1	13305332	13305333	-		chr1	9682801	9682802	-
chr1	36582282	36582283	+		chr1	19300585	19300586	+		chr1	31600229	31600230	-		chr1	59821240	59821241	+		chr1	19300585	19300586	+		chr1	36300870	36300871	-		chr1	57722312	57722313	+		chr1	13306486	13306487	-		chr1	9730854	9730855	+
chr1	36587730	36587731	+		chr1	19846728	19846729	-		chr1	32214705	32214706	-		chr1	59931928	59931929	-		chr1	20300738	20300739	-		chr1	36381442	36381443	+		chr1	58296090	58296091	+		chr1	13319707	13319708	-		chr1	9736088	9736089	-
chr1	36588742	36588743	+		chr1	20797673	20797674	-		chr1	33812331	33812332	-		chr1	60027340	60027341	+		chr1	20794136	20794137	-		chr1	36445051	36445052	-		chr1	58404310	58404311	-		chr1	13348982	13348983	-		chr1	9785611	9785612	-
chr1	36589510	36589511	+		chr1	21341173	21341174	+		chr1	33884518	33884519	+		chr1	63132701	63132702	-		chr1	21207256	21207257	-		chr1	36532252	36532253	+		chr1	58622751	58622752	-		chr1	13353194	13353195	-		chr1	9785712	9785713	-
chr1	36595826	36595827	-		chr1	21358421	21358422	+		chr1	33895989	33895990	-		chr1	64125562	64125563	-		chr1	21345313	21345314	+		chr1	36569926	36569927	+		chr1	59235381	59235382	-		chr1	13371296	13371297	-		chr1	9787652	9787653	-
chr1	36600139	36600140	+		chr1	21358695	21358696	+		chr1	33938725	33938726	+		chr1	64747231	64747232	+		chr1	21359807	21359808	+		chr1	36579024	36579025	+		chr1	59268023	59268024	-		chr1	13480443	13480444	-		chr1	9800682	9800683	+
chr1	36603761	36603762	+		chr1	21359649	21359650	+		chr1	33982982	33982983	+		chr1	64783475	64783476	-		chr1	21363833	21363834	+		chr1	36582078	36582079	+		chr1	59268171	59268172	-		chr1	13556193	13556194	-		chr1	9805158	9805159	-
chr1	36609494	36609495	+		chr1	21359935	21359936	+		chr1	34143373	34143374	+		chr1	64784523	64784524	-		chr1	21373696	21373697	+		chr1	36582842	36582843	+		chr1	59272053	59272054	-		chr1	13556441	13556442	-		chr1	9815358	9815359	+
chr1	37324971	37324972	+		chr1	21360026	21360027	+		chr1	34170222	34170223	+		chr1	64836375	64836376	-		chr1	21375281	21375282	+		chr1	36639323	36639324	-		chr1	59727602	59727603	-		chr1	13560088	13560089	-		chr1	9815719	9815720	+
chr1	37370310	37370311	+		chr1	21373696	21373697	+		chr1	34180392	34180393	+		chr1	65360518	65360519	+		chr1	21375431	21375432	+		chr1	36793218	36793219	-		chr1	59741836	59741837	+		chr1	13592340	13592341	+		chr1	9879581	9879582	+
chr1	37452961	37452962	-		chr1	21374022	21374023	+		chr1	34192806	34192807	+		chr1	66222179	66222180	+		chr1	21375531	21375532	+		chr1	37286675	37286676	-		chr1	60111419	60111420	+		chr1	13625123	13625124	-		chr1	9887749	9887750	+
chr1	37470913	37470914	-		chr1	21375568	21375569	+		chr1	34196611	34196612	+		chr1	68955600	68955601	+		chr1	21401512	21401513	+		chr1	37509416	37509417	-		chr1	60439260	60439261	+		chr1	13645032	13645033	-		chr1	9933227	9933228	-
chr1	37722545	37722546	-		chr1	21385594	21385595	+		chr1	34216503	34216504	+		chr1	71803617	71803618	-		chr1	22366291	22366292	+		chr1	37546409	37546410	-		chr1	63225064	63225065	+		chr1	13656169	13656170	+		chr1	10017329	10017330	-
chr1	38047266	38047267	-		chr1	22186353	22186354	+		chr1	34217123	34217124	+		chr1	71978332	71978333	+		chr1	23389790	23389791	-		chr1	37759869	37759870	-		chr1	64737763	64737764	+		chr1	13676458	13676459	+		chr1	10028023	10028024	-
chr1	38076329	38076330	+		chr1	22366285	22366286	+		chr1	34224897	34224898	+		chr1	72290918	72290919	+		chr1	23402740	23402741	+		chr1	38089930	38089931	+		chr1	64784523	64784524	-		chr1	13689009	13689010	+		chr1	10036078	10036079	+
chr1	38210356	38210357	+		chr1	22540938	22540939	-		chr1	34226057	34226058	+		chr1	72339334	72339335	-		chr1	23777233	23777234	+		chr1	38121509	38121510	+		chr1	64886386	64886387	-		chr1	13999977	13999978	-		chr1	10041151	10041152	+
chr1	38210621	38210622	+		chr1	22913683	22913684	+		chr1	34229043	34229044	+		chr1	74283418	74283419	+		chr1	23852213	23852214	+		chr1	38165314	38165315	-		chr1	64985017	64985018	-		chr1	14028641	14028642	+		chr1	10050625	10050626	+
chr1	38286854	38286855	-		chr1	24010031	24010032	-		chr1	34235451	34235452	+		chr1	74484805	74484806	-		chr1	29705845	29705846	-		chr1	38513506	38513507	-		chr1	65161455	65161456	-		chr1	14445369	14445370	+		chr1	10059944	10059945	+
chr1	38818473	38818474	+		chr1	26842949	26842950	-		chr1	34236944	34236945	+		chr1	74582989	74582990	+		chr1	30440953	30440954	+		chr1	38755862	38755863	-		chr1	65221404	65221405	-		chr1	14491521	14491522	-		chr1	10065852	10065853	+
chr1	38949019	38949020	+		chr1	28007310	28007311	+		chr1	34269157	34269158	+		chr1	74606900	74606901	+		chr1	30732934	30732935	-		chr1	39048136	39048137	+		chr1	65433039	65433040	-		chr1	14492039	14492040	+		chr1	10072142	10072143	+
chr1	39052770	39052771	+		chr1	28752212	28752213	+		chr1	34282395	34282396	+		chr1	74607018	74607019	+		chr1	30860849	30860850	-		chr1	39459669	39459670	-		chr1	66000558	66000559	+		chr1	14837676	14837677	+		chr1	10072195	10072196	+
chr1	39633980	39633981	-		chr1	29684644	29684645	-		chr1	34304597	34304598	+		chr1	74624811	74624812	-		chr1	30861732	30861733	-		chr1	39751307	39751308	+		chr1	66747605	66747606	+		chr1	15053124	15053125	-		chr1	10075456	10075457	+
chr1	39754391	39754392	+		chr1	30860996	30860997	-		chr1	34317005	34317006	+		chr1	74657779	74657780	+		chr1	30861931	30861932	-		chr1	40097638	40097639	+		chr1	71072177	71072178	+		chr1	15661219	15661220	+		chr1	10082153	10082154	+
chr1	42721096	42721097	+		chr1	30862049	30862050	-		chr1	34345236	34345237	+		chr1	74719515	74719516	+		chr1	30861944	30861945	-		chr1	42162652	42162653	-		chr1	71699541	71699542	-		chr1	15818802	15818803	+		chr1	10093265	10093266	+
chr1	43884574	43884575	-		chr1	30862688	30862689	-		chr1	34494093	34494094	-		chr1	74742376	74742377	+		chr1	30862759	30862760	-		chr1	42653289	42653290	-		chr1	71803617	71803618	-		chr1	15819731	15819732	+		chr1	10099083	10099084	+
chr1	44567893	44567894	-		chr1	30881359	30881360	-		chr1	34508584	34508585	+		chr1	75238048	75238049	+		chr1	30862760	30862761	-		chr1	42908223	42908224	+		chr1	71978332	71978333	+		chr1	15820349	15820350	+		chr1	10105214	10105215	+
chr1	47210624	47210625	+		chr1	30881364	30881365	-		chr1	34512119	34512120	+		chr1	76464139	76464140	+		chr1	30870847	30870848	-		chr1	43105876	43105877	-		chr1	72258359	72258360	-		chr1	15825632	15825633	+		chr1	10114257	10114258	+
chr1	47210728	47210729	+		chr1	31006603	31006604	-		chr1	34528390	34528391	+		chr1	77584372	77584373	+		chr1	30870878	30870879	-		chr1	43617931	43617932	+		chr1	72395035	72395036	-		chr1	15996173	15996174	+		chr1	10121467	10121468	+
chr1	51522378	51522379	-		chr1	31028323	31028324	+		chr1	34529750	34529751	+		chr1	80263615	80263616	-		chr1	30877612	30877613	-		chr1	44166604	44166605	+		chr1	73457981	73457982	+		chr1	15996583	15996584	+		chr1	10126074	10126075	+
chr1	51578071	51578072	+		chr1	31261228	31261229	-		chr1	34534822	34534823	+		chr1	80274010	80274011	-		chr1	30878110	30878111	-		chr1	44212210	44212211	+		chr1	73955480	73955481	+		chr1	16054757	16054758	-		chr1	10132595	10132596	-
chr1	54885459	54885460	-		chr1	31376939	31376940	-		chr1	34693053	34693054	-		chr1	80279264	80279265	-		chr1	30887301	30887302	-		chr1	44218820	44218821	+		chr1	74041461	74041462	-		chr1	16094484	16094485	-		chr1	10144455	10144456	-
chr1	55062734	55062735	-		chr1	33676365	33676366	-		chr1	34845626	34845627	+		chr1	80362396	80362397	+		chr1	30888086	30888087	-		chr1	44567893	44567894	-		chr1	74310956	74310957	+		chr1	16102554	16102555	-		chr1	10167083	10167084	-
chr1	55294776	55294777	+		chr1	33709483	33709484	-		chr1	36096885	36096886	+		chr1	82389073	82389074	-		chr1	30888375	30888376	-		chr1	44916849	44916850	-		chr1	74331221	74331222	-		chr1	16113785	16113786	+		chr1	10174134	10174135	-
chr1	55294779	55294780	+		chr1	33780659	33780660	+		chr1	36266271	36266272	-		chr1	82924253	82924254	+		chr1	30897917	30897918	-		chr1	45502939	45502940	+		chr1	74508214	74508215	-		chr1	16121887	16121888	-		chr1	10189887	10189888	-
chr1	55295789	55295790	+		chr1	33791579	33791580	+		chr1	36331460	36331461	+		chr1	83012683	83012684	-		chr1	31000782	31000783	-		chr1	45876351	45876352	+		chr1	74575562	74575563	+		chr1	16134997	16134998	+		chr1	10205984	10205985	-
chr1	55419389	55419390	-		chr1	33797191	33797192	+		chr1	36438043	36438044	-		chr1	84738797	84738798	-		chr1	31000783	31000784	-		chr1	47398199	47398200	-		chr1	74743288	74743289	+		chr1	16223607	16223608	-		chr1	10213721	10213722	-
chr1	55438322	55438323	-		chr1	33860098	33860099	-		chr1	36529021	36529022	+		chr1	84755715	84755716	-		chr1	31006603	31006604	-		chr1	50512857	50512858	-		chr1	74863399	74863400	-		chr1	16424952	16424953	-		chr1	10214665	10214666	-
chr1	55641911	55641912	-		chr1	34079454	34079455	+		chr1	36535706	36535707	+		chr1	84826110	84826111	-		chr1	32214705	32214706	-		chr1	50770010	50770011	+		chr1	75176548	75176549	-		chr1	16500020	16500021	-		chr1	10217463	10217464	-
chr1	57042392	57042393	-		chr1	34150530	34150531	+		chr1	36557417	36557418	+		chr1	84989808	84989809	-		chr1	33399965	33399966	-		chr1	50786708	50786709	+		chr1	75241590	75241591	+		chr1	16581006	16581007	-		chr1	10516843	10516844	-
chr1	57722312	57722313	+		chr1	34150882	34150883	+		chr1	36581511	36581512	+		chr1	85175432	85175433	+		chr1	33511146	33511147	-		chr1	51805400	51805401	-		chr1	75547371	75547372	+		chr1	16596193	16596194	-		chr1	10693583	10693584	+
chr1	58228325	58228326	+		chr1	34229044	34229045	+		chr1	36582070	36582071	+		chr1	85262854	85262855	-		chr1	33514758	33514759	-		chr1	51807608	51807609	-		chr1	76464139	76464140	+		chr1	16600010	16600011	-		chr1	11369908	11369909	-
chr1	58404310	58404311	-		chr1	34240982	34240983	+		chr1	36607132	36607133	-		chr1	85278087	85278088	+		chr1	33518996	33518997	-		chr1	51818769	51818770	-		chr1	76640717	76640718	+		chr1	16633456	16633457	-		chr1	11411442	11411443	-
chr1	58458975	58458976	+		chr1	34269316	34269317	+		chr1	36642620	36642621	+		chr1	85282028	85282029	+		chr1	33527095	33527096	-		chr1	51909483	51909484	-		chr1	76953139	76953140	-		chr1	16635880	16635881	-		chr1	12648042	12648043	+
chr1	58818437	58818438	-		chr1	34270434	34270435	+		chr1	36708866	36708867	-		chr1	85299089	85299090	+		chr1	33776866	33776867	+		chr1	51960898	51960899	-		chr1	77449734	77449735	-		chr1	16637432	16637433	+		chr1	12972758	12972759	+
chr1	59541796	59541797	+		chr1	34279155	34279156	+		chr1	37254551	37254552	-		chr1	85343100	85343101	-		chr1	33785934	33785935	+		chr1	51970383	51970384	-		chr1	77532603	77532604	+		chr1	16642594	16642595	-		chr1	13021177	13021178	+
chr1	59657905	59657906	+		chr1	34285742	34285743	+		chr1	37324971	37324972	+		chr1	87474188	87474189	-		chr1	33833498	33833499	-		chr1	52234197	52234198	-		chr1	77584372	77584373	+		chr1	16643571	16643572	-		chr1	13109088	13109089	-
chr1	59820363	59820364	+		chr1	34301688	34301689	+		chr1	37425208	37425209	+		chr1	87475811	87475812	-		chr1	33894330	33894331	-		chr1	52260289	52260290	-		chr1	77619270	77619271	-		chr1	16643575	16643576	-		chr1	13132690	13132691	-
chr1	60002900	60002901	+		chr1	34359711	34359712	+		chr1	37470946	37470947	-		chr1	87490413	87490414	-		chr1	33959269	33959270	+		chr1	52547052	52547053	-		chr1	78661063	78661064	+		chr1	16645601	16645602	-		chr1	13137052	13137053	-
chr1	60038539	60038540	+		chr1	34412757	34412758	-		chr1	37494872	37494873	-		chr1	87495128	87495129	-		chr1	33965181	33965182	+		chr1	52726274	52726275	+		chr1	78662032	78662033	+		chr1	16645602	16645603	-		chr1	13143809	13143810	-
chr1	60194953	60194954	+		chr1	34461816	34461817	-		chr1	37498277	37498278	-		chr1	87988637	87988638	+		chr1	34220969	34220970	+		chr1	55005399	55005400	+		chr1	78662233	78662234	+		chr1	16816815	16816816	+		chr1	13162891	13162892	-
chr1	63107761	63107762	-		chr1	34491735	34491736	-		chr1	37696256	37696257	-		chr1	88171573	88171574	-		chr1	34221076	34221077	+		chr1	55044363	55044364	-		chr1	78704760	78704761	+		chr1	16880400	16880401	+		chr1	13163014	13163015	-
chr1	63225575	63225576	+		chr1	34496662	34496663	+		chr1	37702459	37702460	+		chr1	88251619	88251620	-		chr1	34221152	34221153	+		chr1	55058235	55058236	-		chr1	79795891	79795892	-		chr1	16888994	16888995	+		chr1	13179059	13179060	-
chr1	63275170	63275171	-		chr1	34496668	34496669	+		chr1	38042884	38042885	-		chr1	88360370	88360371	-		chr1	34226057	34226058	+		chr1	55064445	55064446	-		chr1	80183244	80183245	+		chr1	16892571	16892572	+		chr1	13196344	13196345	-
chr1	64779109	64779110	-		chr1	34501178	34501179	+		chr1	38047282	38047283	-		chr1	88422678	88422679	-		chr1	34226060	34226061	+		chr1	55070235	55070236	+		chr1	80188229	80188230	+		chr1	16895338	16895339	+		chr1	13286753	13286754	-
chr1	64780008	64780009	-		chr1	34524531	34524532	+		chr1	38052634	38052635	-		chr1	88425731	88425732	+		chr1	34226141	34226142	+		chr1	55073695	55073696	-		chr1	81880590	81880591	+		chr1	16895728	16895729	+		chr1	13298851	13298852	-
chr1	64783289	64783290	-		chr1	34688701	34688702	-		chr1	38066912	38066913	+		chr1	88886429	88886430	-		chr1	34228102	34228103	+		chr1	55754880	55754881	+		chr1	82364975	82364976	+		chr1	16897804	16897805	+		chr1	13307352	13307353	-
chr1	64784523	64784524	-		chr1	34690782	34690783	-		chr1	38067895	38067896	+		chr1	88909233	88909234	-		chr1	34229045	34229046	+		chr1	58024707	58024708	-		chr1	82924253	82924254	+		chr1	16900971	16900972	+		chr1	13321403	13321404	-
chr1	64799587	64799588	+		chr1	34691035	34691036	-		chr1	38089106	38089107	+		chr1	89214704	89214705	+		chr1	34232738	34232739	+		chr1	58028886	58028887	-		chr1	84116352	84116353	+		chr1	16911814	16911815	-		chr1	13332274	13332275	-
chr1	65979554	65979555	+		chr1	34691109	34691110	-		chr1	38089193	38089194	+		chr1	89646981	89646982	-		chr1	34234860	34234861	+		chr1	58028887	58028888	-		chr1	84757357	84757358	-		chr1	16955711	16955712	+		chr1	13335992	13335993	-
chr1	66698565	66698566	-		chr1	34691490	34691491	-		chr1	38096929	38096930	+		chr1	90135860	90135861	-		chr1	34236504	34236505	+		chr1	58070446	58070447	+		chr1	84787309	84787310	-		chr1	17023637	17023638	-		chr1	13552919	13552920	-
chr1	66728081	66728082	+		chr1	34692753	34692754	-		chr1	38210548	38210549	+		chr1	90173853	90173854	-		chr1	34238221	34238222	+		chr1	58404310	58404311	-		chr1	85044619	85044620	+		chr1	17057213	17057214	-		chr1	13556487	13556488	-
chr1	67167157	67167158	-		chr1	34692974	34692975	-		chr1	38210620	38210621	+		chr1	90657135	90657136	+		chr1	34243761	34243762	+		chr1	58454600	58454601	+		chr1	85271771	85271772	+		chr1	17059477	17059478	-		chr1	13558582	13558583	-
chr1	68955600	68955601	+		chr1	34693042	34693043	-		chr1	38286854	38286855	-		chr1	91205906	91205907	-		chr1	34245492	34245493	+		chr1	58478755	58478756	-		chr1	87481601	87481602	-		chr1	17270633	17270634	-		chr1	13559621	13559622	-
chr1	70498815	70498816	+		chr1	34870595	34870596	-		chr1	38801593	38801594	-		chr1	91258508	91258509	+		chr1	34258144	34258145	+		chr1	58480795	58480796	-		chr1	87487949	87487950	-		chr1	17981386	17981387	-		chr1	13562587	13562588	-
chr1	71978332	71978333	+		chr1	34920319	34920320	+		chr1	38818474	38818475	+		chr1	91825421	91825422	-		chr1	34301353	34301354	+		chr1	58517953	58517954	-		chr1	87488244	87488245	-		chr1	18475837	18475838	-		chr1	13564126	13564127	-
chr1	72272921	72272922	+		chr1	34934721	34934722	+		chr1	39433733	39433734	-		chr1	93012174	93012175	+		chr1	34313454	34313455	+		chr1	58518903	58518904	+		chr1	87501121	87501122	-		chr1	18704648	18704649	-		chr1	13564936	13564937	-
chr1	72290895	72290896	+		chr1	35734717	35734718	-		chr1	39438376	39438377	-		chr1	93012251	93012252	+		chr1	34318894	34318895	+		chr1	58521109	58521110	-		chr1	87614790	87614791	-		chr1	18839446	18839447	+		chr1	13568133	13568134	-
chr1	73905869	73905870	-		chr1	36037353	36037354	+		chr1	39459552	39459553	-		chr1	93012358	93012359	+		chr1	34318903	34318904	+		chr1	58546785	58546786	-		chr1	87745650	87745651	+		chr1	19052014	19052015	-		chr1	13571754	13571755	+
chr1	74326803	74326804	-		chr1	36102491	36102492	+		chr1	39475245	39475246	-		chr1	93242076	93242077	+		chr1	34325175	34325176	+		chr1	58608119	58608120	-		chr1	87746053	87746054	+		chr1	20296790	20296791	-		chr1	13573185	13573186	-
chr1	74327934	74327935	-		chr1	36126733	36126734	+		chr1	39475749	39475750	-		chr1	93269234	93269235	+		chr1	34325176	34325177	+		chr1	59051407	59051408	+		chr1	87854091	87854092	-		chr1	20793797	20793798	-		chr1	13575657	13575658	-
chr1	74329026	74329027	-		chr1	36161312	36161313	+		chr1	39593029	39593030	+		chr1	93691951	93691952	+		chr1	34341153	34341154	+		chr1	59180358	59180359	-		chr1	87983862	87983863	+		chr1	20801947	20801948	-		chr1	13575706	13575707	-
chr1	74444463	74444464	+		chr1	36161556	36161557	+		chr1	39627500	39627501	-		chr1	94330719	94330720	+		chr1	34341228	34341229	+		chr1	59226770	59226771	-		chr1	88252904	88252905	-		chr1	20803128	20803129	-		chr1	13615452	13615453	-
chr1	74643011	74643012	+		chr1	36162261	36162262	+		chr1	39958370	39958371	+		chr1	94554992	94554993	+		chr1	34350236	34350237	+		chr1	59272609	59272610	-		chr1	88254766	88254767	-		chr1	20951804	20951805	+		chr1	13619365	13619366	-
chr1	74756869	74756870	+		chr1	36163024	36163025	+		chr1	40081872	40081873	+		chr1	94625061	94625062	+		chr1	34351176	34351177	+		chr1	59540236	59540237	+		chr1	88406991	88406992	-		chr1	21321263	21321264	-		chr1	13620188	13620189	-
chr1	74931294	74931295	+		chr1	36335524	36335525	+		chr1	42840679	42840680	+		chr1	94952559	94952560	-		chr1	34690533	34690534	-		chr1	59544465	59544466	+		chr1	88502416	88502417	+		chr1	21339802	21339803	-		chr1	13630833	13630834	-
chr1	74960744	74960745	+		chr1	36364747	36364748	+		chr1	43105242	43105243	-		chr1	95152079	95152080	-		chr1	34690781	34690782	-		chr1	59769613	59769614	+		chr1	88984784	88984785	-		chr1	21358054	21358055	+		chr1	13638091	13638092	-
chr1	74995995	74995996	-		chr1	36366775	36366776	+		chr1	43108611	43108612	-		chr1	95231163	95231164	-		chr1	34690782	34690783	-		chr1	59985763	59985764	+		chr1	88985945	88985946	-		chr1	21677989	21677990	+		chr1	13640616	13640617	-
chr1	74998185	74998186	+		chr1	36370365	36370366	+		chr1	43884330	43884331	-		chr1	95310151	95310152	-		chr1	34691109	34691110	-		chr1	60143950	60143951	-		chr1	88986329	88986330	-		chr1	22302811	22302812	-		chr1	13640923	13640924	-
chr1	75138205	75138206	-		chr1	36371319	36371320	+		chr1	44013342	44013343	+		chr1	95715368	95715369	+		chr1	34693003	34693004	-		chr1	60147926	60147927	-		chr1	89117565	89117566	+		chr1	22531093	22531094	+		chr1	13646169	13646170	-
chr1	75145368	75145369	+		chr1	36372843	36372844	+		chr1	44140871	44140872	-		chr1	96963341	96963342	+		chr1	34870718	34870719	-		chr1	60159590	60159591	+		chr1	89124996	89124997	+		chr1	23011524	23011525	+		chr1	13649621	13649622	-
chr1	75165427	75165428	-		chr1	36414931	36414932	-		chr1	44212177	44212178	-		chr1	98546436	98546437	+		chr1	34870719	34870720	-		chr1	60412053	60412054	+		chr1	89346193	89346194	+		chr1	23267476	23267477	+		chr1	13650198	13650199	-
chr1	75167565	75167566	-		chr1	36478823	36478824	-		chr1	44567893	44567894	-		chr1	100118992	100118993	+		chr1	34870884	34870885	-		chr1	61906563	61906564	-		chr1	89595723	89595724	+		chr1	23280435	23280436	+		chr1	13650624	13650625	-
chr1	75202659	75202660	-		chr1	36481706	36481707	-		chr1	45111969	45111970	-		chr1	102665970	102665971	-		chr1	34873054	34873055	-		chr1	63097680	63097681	-		chr1	89597892	89597893	+		chr1	23286802	23286803	+		chr1	13675321	13675322	+
chr1	75215284	75215285	-		chr1	36529489	36529490	+		chr1	46876119	46876120	-		chr1	103459363	103459364	-		chr1	34873758	34873759	-		chr1	63121047	63121048	-		chr1	89616511	89616512	+		chr1	23293941	23293942	+		chr1	13770167	13770168	-
chr1	75254466	75254467	+		chr1	36554837	36554838	+		chr1	46892494	46892495	-		chr1	106879123	106879124	-		chr1	34919999	34920000	+		chr1	63170259	63170260	+		chr1	89681157	89681158	+		chr1	23297564	23297565	+		chr1	14028641	14028642	+
chr1	75431777	75431778	+		chr1	36563577	36563578	+		chr1	47212042	47212043	+		chr1	106974522	106974523	+		chr1	34920339	34920340	+		chr1	64751369	64751370	+		chr1	89686046	89686047	+		chr1	23298462	23298463	+		chr1	14180828	14180829	+
chr1	75432638	75432639	+		chr1	36605998	36605999	-		chr1	47212211	47212212	+		chr1	107924043	107924044	+		chr1	34935995	34935996	+		chr1	64782964	64782965	-		chr1	89840010	89840011	+		chr1	23383718	23383719	-		chr1	14383009	14383010	-
chr1	75483848	75483849	-		chr1	36725069	36725070	+		chr1	48363985	48363986	+		chr1	107997528	107997529	+		chr1	35951481	35951482	-		chr1	64795197	64795198	-		chr1	90173858	90173859	-		chr1	23384806	23384807	-		chr1	14871828	14871829	-
chr1	75512450	75512451	+		chr1	36807194	36807195	+		chr1	48738235	48738236	-		chr1	111098358	111098359	+		chr1	36096798	36096799	+		chr1	65044014	65044015	+		chr1	90344985	90344986	+		chr1	23402312	23402313	+		chr1	15340570	15340571	+
chr1	75813231	75813232	-		chr1	37346105	37346106	+		chr1	51065101	51065102	-		chr1	112081762	112081763	-		chr1	36160969	36160970	+		chr1	65062603	65062604	+		chr1	90468889	90468890	-		chr1	23464167	23464168	+		chr1	15544556	15544557	+
chr1	76464139	76464140	+		chr1	37414783	37414784	+		chr1	51523487	51523488	-		chr1	115265102	115265103	+		chr1	36162719	36162720	+		chr1	65070532	65070533	-		chr1	90689237	90689238	-		chr1	23605854	23605855	+		chr1	15793820	15793821	+
chr1	77304113	77304114	+		chr1	37423794	37423795	+		chr1	51528767	51528768	-		chr1	116648003	116648004	+		chr1	36182671	36182672	-		chr1	65089001	65089002	+		chr1	91445776	91445777	+		chr1	23850163	23850164	+		chr1	15795773	15795774	+
chr1	77500659	77500660	-		chr1	37424001	37424002	+		chr1	51534468	51534469	-		chr1	117316451	117316452	+		chr1	36227025	36227026	-		chr1	65346393	65346394	+		chr1	91716313	91716314	+		chr1	23875444	23875445	-		chr1	15796231	15796232	+
chr1	77512798	77512799	+		chr1	37429187	37429188	+		chr1	51534683	51534684	-		chr1	117516407	117516408	+		chr1	36266881	36266882	-		chr1	65421220	65421221	+		chr1	92121925	92121926	-		chr1	23881225	23881226	-		chr1	15799775	15799776	+
chr1	77513012	77513013	+		chr1	37436836	37436837	+		chr1	51643798	51643799	+		chr1	128459956	128459957	-		chr1	36299203	36299204	-		chr1	66349144	66349145	+		chr1	92977312	92977313	+		chr1	23892117	23892118	+		chr1	15802108	15802109	+
chr1	77560152	77560153	+		chr1	37444661	37444662	+		chr1	51811305	51811306	-		chr1	128467007	128467008	+		chr1	36414959	36414960	-		chr1	66761769	66761770	+		chr1	92978097	92978098	+		chr1	23909858	23909859	-		chr1	15828633	15828634	+
chr1	77584372	77584373	+		chr1	37488416	37488417	+		chr1	52226245	52226246	-		chr1	129884661	129884662	-		chr1	36529315	36529316	+		chr1	66790880	66790881	+		chr1	93011535	93011536	+		chr1	23911907	23911908	-		chr1	15841190	15841191	+
chr1	78679713	78679714	+		chr1	37494049	37494050	+		chr1	52281194	52281195	-		chr1	130127988	130127989	+		chr1	36564406	36564407	+		chr1	67050939	67050940	-		chr1	93691951	93691952	+		chr1	23920208	23920209	-		chr1	15842933	15842934	+
chr1	79775510	79775511	-		chr1	37498860	37498861	-		chr1	52296978	52296979	+		chr1	131243210	131243211	+		chr1	36628357	36628358	-		chr1	67338660	67338661	-		chr1	94538391	94538392	-		chr1	24034706	24034707	-		chr1	15888547	15888548	-
chr1	79957662	79957663	+		chr1	37745246	37745247	-		chr1	53911051	53911052	-		chr1	133824676	133824677	+		chr1	36644411	36644412	-		chr1	68684018	68684019	-		chr1	94606091	94606092	+		chr1	24249164	24249165	-		chr1	16058894	16058895	-
chr1	81878656	81878657	+		chr1	37840989	37840990	-		chr1	54290172	54290173	-		chr1	133860396	133860397	+		chr1	36875605	36875606	-		chr1	68955600	68955601	+		chr1	95258819	95258820	+		chr1	24317785	24317786	-		chr1	16088814	16088815	-
chr1	82285561	82285562	-		chr1	38055109	38055110	+		chr1	54546772	54546773	-		chr1	133874167	133874168	+		chr1	37099537	37099538	-		chr1	70724169	70724170	-		chr1	95310168	95310169	-		chr1	24744941	24744942	+		chr1	16094250	16094251	-
chr1	82287332	82287333	-		chr1	38076331	38076332	+		chr1	54704249	54704250	-		chr1	133874241	133874242	+		chr1	37346268	37346269	+		chr1	70861560	70861561	+		chr1	95484327	95484328	+		chr1	25377777	25377778	+		chr1	16095851	16095852	+
chr1	82393352	82393353	-		chr1	38078457	38078458	+		chr1	55005142	55005143	-		chr1	133878621	133878622	+		chr1	37414780	37414781	+		chr1	71611642	71611643	+		chr1	95648080	95648081	+		chr1	25455984	25455985	-		chr1	16098980	16098981	+
chr1	83028058	83028059	+		chr1	38089913	38089914	+		chr1	55057684	55057685	-		chr1	133914739	133914740	+		chr1	37414781	37414782	+		chr1	71613668	71613669	+		chr1	95653765	95653766	+		chr1	25744024	25744025	+		chr1	16108184	16108185	+
chr1	84180034	84180035	+		chr1	38131357	38131358	-		chr1	55062738	55062739	-		chr1	134157337	134157338	+		chr1	37425174	37425175	+		chr1	71667319	71667320	-		chr1	95683120	95683121	+		chr1	26134673	26134674	-		chr1	16109657	16109658	+
chr1	84191204	84191205	+		chr1	38186346	38186347	-		chr1	55064350	55064351	-		chr1	134883004	134883005	-		chr1	37435861	37435862	+		chr1	71803617	71803618	-		chr1	95702636	95702637	+		chr1	27441318	27441319	+		chr1	16119137	16119138	+
chr1	84525289	84525290	-		chr1	38949020	38949021	+		chr1	55087390	55087391	+		chr1	134888349	134888350	-		chr1	37436827	37436828	+		chr1	72339334	72339335	-		chr1	96383871	96383872	+		chr1	27487681	27487682	-		chr1	16263886	16263887	-
chr1	84689687	84689688	-		chr1	39428942	39428943	-		chr1	55124392	55124393	+		chr1	135003540	135003541	+		chr1	37444660	37444661	+		chr1	72613928	72613929	-		chr1	96700001	96700002	+		chr1	28739955	28739956	+		chr1	16322337	16322338	-
chr1	84779445	84779446	-		chr1	39429214	39429215	-		chr1	55294762	55294763	+		chr1	135078873	135078874	+		chr1	37444675	37444676	+		chr1	73192141	73192142	-		chr1	96963341	96963342	+		chr1	28766613	28766614	-		chr1	16329002	16329003	-
chr1	84989533	84989534	-		chr1	39430646	39430647	-		chr1	55295309	55295310	+		chr1	135313971	135313972	-		chr1	37455679	37455680	+		chr1	73771199	73771200	-		chr1	97728814	97728815	-		chr1	28794924	28794925	-		chr1	16333896	16333897	+
chr1	85106158	85106159	+		chr1	39442940	39442941	-		chr1	55730730	55730731	-		chr1	135556396	135556397	-		chr1	37488407	37488408	+		chr1	73781772	73781773	-		chr1	98768637	98768638	-		chr1	29211406	29211407	-		chr1	16555579	16555580	-
chr1	85243095	85243096	-		chr1	39448992	39448993	-		chr1	55984762	55984763	+		chr1	136035238	136035239	+		chr1	37488415	37488416	+		chr1	73825323	73825324	-		chr1	99625475	99625476	-		chr1	30375715	30375716	+		chr1	16562439	16562440	-
chr1	85243120	85243121	-		chr1	39451011	39451012	-		chr1	56049083	56049084	-		chr1	136319660	136319661	+		chr1	37494085	37494086	+		chr1	73827134	73827135	-		chr1	100118992	100118993	+		chr1	30443049	30443050	-		chr1	16575705	16575706	-
chr1	85252300	85252301	-		chr1	39451040	39451041	-		chr1	56951686	56951687	-		chr1	136341857	136341858	-		chr1	37498458	37498459	-		chr1	73845576	73845577	-		chr1	103168788	103168789	-		chr1	30881592	30881593	-		chr1	16586416	16586417	-
chr1	85254269	85254270	-		chr1	39459683	39459684	-		chr1	57106013	57106014	-		chr1	136453557	136453558	-		chr1	38076067	38076068	+		chr1	73874458	73874459	-		chr1	103401172	103401173	+		chr1	30886867	30886868	-		chr1	16628521	16628522	-
chr1	85266654	85266655	+		chr1	39462346	39462347	-		chr1	57137479	57137480	+		chr1	136514575	136514576	+		chr1	38076329	38076330	+		chr1	73878937	73878938	-		chr1	104381010	104381011	+		chr1	30892473	30892474	-		chr1	16631339	16631340	-
chr1	87487779	87487780	-		chr1	39534158	39534159	+		chr1	57722312	57722313	+		chr1	136521752	136521753	+		chr1	38077734	38077735	+		chr1	73906990	73906991	-		chr1	106160816	106160817	-		chr1	30894870	30894871	-		chr1	16631518	16631519	-
chr1	87489355	87489356	-		chr1	39535338	39535339	-		chr1	58058980	58058981	+		chr1	136734566	136734567	-		chr1	38078618	38078619	+		chr1	74283430	74283431	+		chr1	106879123	106879124	-		chr1	30897913	30897914	-		chr1	16633456	16633457	-
chr1	87497507	87497508	+		chr1	39535403	39535404	-		chr1	58060304	58060305	+		chr1	136947920	136947921	-		chr1	38079144	38079145	+		chr1	74331238	74331239	-		chr1	106974522	106974523	+		chr1	30902588	30902589	-		chr1	16635023	16635024	-
chr1	87497533	87497534	-		chr1	39592078	39592079	+		chr1	58081305	58081306	+		chr1	137340357	137340358	-		chr1	38089915	38089916	+		chr1	74331247	74331248	-		chr1	107049220	107049221	-		chr1	30903215	30903216	-		chr1	16638493	16638494	-
chr1	87726963	87726964	+		chr1	39594412	39594413	+		chr1	58404310	58404311	-		chr1	138148399	138148400	+		chr1	38089934	38089935	+		chr1	74427322	74427323	-		chr1	107639902	107639903	+		chr1	30905649	30905650	-		chr1	16639078	16639079	-
chr1	87983939	87983940	+		chr1	39596807	39596808	+		chr1	58453583	58453584	+		chr1	138173828	138173829	-		chr1	38093025	38093026	+		chr1	74484034	74484035	-		chr1	107926366	107926367	+		chr1	30906128	30906129	-		chr1	16640047	16640048	-
chr1	88252904	88252905	-		chr1	39599294	39599295	+		chr1	58471114	58471115	-		chr1	138177969	138177970	-		chr1	38165312	38165313	-		chr1	74484468	74484469	-		chr1	108442444	108442445	+		chr1	30906776	30906777	-		chr1	16640220	16640221	-
chr1	88400559	88400560	-		chr1	39605668	39605669	-		chr1	58477950	58477951	-		chr1	138493438	138493439	-		chr1	38302161	38302162	+		chr1	74514935	74514936	-		chr1	115265102	115265103	+		chr1	30908814	30908815	-		chr1	16640721	16640722	-
chr1	88422195	88422196	-		chr1	39625171	39625172	-		chr1	58622766	58622767	-		chr1	138511921	138511922	-		chr1	38601487	38601488	-		chr1	74533241	74533242	-		chr1	116648003	116648004	+		chr1	30919448	30919449	-		chr1	16642540	16642541	-
chr1	88423534	88423535	-		chr1	40043612	40043613	+		chr1	58816181	58816182	-		chr1	138616407	138616408	+		chr1	38852010	38852011	-		chr1	74574584	74574585	-		chr1	116849143	116849144	-		chr1	30919491	30919492	-		chr1	16644827	16644828	-
chr1	88425342	88425343	+		chr1	40060632	40060633	+		chr1	58961991	58961992	-		chr1	138827054	138827055	-		chr1	38864740	38864741	-		chr1	74617399	74617400	+		chr1	117316451	117316452	+		chr1	30925615	30925616	-		chr1	16646650	16646651	-
chr1	88425644	88425645	+		chr1	40372418	40372419	+		chr1	58964737	58964738	-		chr1	138882139	138882140	-		chr1	39053129	39053130	+		chr1	74631999	74632000	-		chr1	118139937	118139938	+		chr1	30962384	30962385	+		chr1	16646813	16646814	-
chr1	89045393	89045394	-		chr1	40483940	40483941	+		chr1	58974640	58974641	-		chr1	139039985	139039986	+		chr1	39429213	39429214	-		chr1	74634367	74634368	-		chr1	120229647	120229648	+		chr1	31000780	31000781	-		chr1	16655657	16655658	+
chr1	89047013	89047014	-		chr1	40523131	40523132	+		chr1	58992767	58992768	-		chr1	139059232	139059233	+		chr1	39429530	39429531	-		chr1	74719515	74719516	+		chr1	120355772	120355773	-		chr1	31003518	31003519	-		chr1	16658125	16658126	+
chr1	89052553	89052554	-		chr1	40838424	40838425	-		chr1	59289764	59289765	-		chr1	139740180	139740181	-		chr1	39429538	39429539	-		chr1	74724949	74724950	+		chr1	120555561	120555562	+		chr1	31005975	31005976	-		chr1	16666124	16666125	+
chr1	89052587	89052588	+		chr1	40912272	40912273	+		chr1	59289874	59289875	-		chr1	140383301	140383302	-		chr1	39430955	39430956	-		chr1	74734849	74734850	+		chr1	120564605	120564606	+		chr1	31006077	31006078	-		chr1	16685237	16685238	+
chr1	89161071	89161072	+		chr1	40912646	40912647	+		chr1	59511584	59511585	-		chr1	141774656	141774657	-		chr1	39442952	39442953	-		chr1	74744242	74744243	+		chr1	120579124	120579125	+		chr1	31006603	31006604	-		chr1	16694777	16694778	+
chr1	89375342	89375343	-		chr1	40950912	40950913	+		chr1	59539076	59539077	+		chr1	141932797	141932798	+		chr1	39451012	39451013	-		chr1	75054899	75054900	-		chr1	121424259	121424260	+		chr1	31013089	31013090	+		chr1	16742879	16742880	-
chr1	89814844	89814845	+		chr1	43104319	43104320	-		chr1	59540206	59540207	+		chr1	143412385	143412386	-		chr1	39451040	39451041	-		chr1	75066123	75066124	-		chr1	121505513	121505514	+		chr1	31098298	31098299	-		chr1	16816811	16816812	+
chr1	90138082	90138083	-		chr1	43104854	43104855	-		chr1	59545394	59545395	+		chr1	143507434	143507435	+		chr1	39451115	39451116	-		chr1	75133289	75133290	-		chr1	122123740	122123741	-		chr1	31376278	31376279	-		chr1	16817838	16817839	-
chr1	90138085	90138086	-		chr1	43105244	43105245	-		chr1	59821242	59821243	+		chr1	151802287	151802288	+		chr1	39451116	39451117	-		chr1	75133962	75133963	-		chr1	122446423	122446424	+		chr1	31415595	31415596	-		chr1	16820554	16820555	-
chr1	90149553	90149554	-		chr1	43105761	43105762	-		chr1	59924740	59924741	+		chr1	152260143	152260144	+		chr1	39459676	39459677	-		chr1	75139267	75139268	-		chr1	123345929	123345930	+		chr1	31603248	31603249	+		chr1	16888472	16888473	+
chr1	90158987	90158988	-		chr1	43105873	43105874	-		chr1	59924794	59924795	+		chr1	152270759	152270760	+		chr1	39459677	39459678	-		chr1	75139473	75139474	+		chr1	124447564	124447565	+		chr1	31684461	31684462	-		chr1	16928347	16928348	-
chr1	90160165	90160166	-		chr1	43105877	43105878	-		chr1	59929046	59929047	+		chr1	152279582	152279583	+		chr1	39594413	39594414	+		chr1	75141668	75141669	+		chr1	126397101	126397102	-		chr1	32173257	32173258	+		chr1	18412876	18412877	+
chr1	90161880	90161881	-		chr1	43106083	43106084	-		chr1	59965281	59965282	-		chr1	152288817	152288818	+		chr1	39628634	39628635	-		chr1	75144294	75144295	+		chr1	128439680	128439681	+		chr1	32214705	32214706	-		chr1	20799274	20799275	-
chr1	90164530	90164531	-		chr1	43106217	43106218	-		chr1	60039385	60039386	+		chr1	152802172	152802173	+		chr1	40047122	40047123	+		chr1	75145878	75145879	+		chr1	128467007	128467008	+		chr1	33264891	33264892	-		chr1	20800660	20800661	-
chr1	90173991	90173992	-		chr1	43106581	43106582	-		chr1	60041872	60041873	+		chr1	155392677	155392678	-		chr1	40053965	40053966	+		chr1	75179098	75179099	-		chr1	129699207	129699208	+		chr1	33523466	33523467	-		chr1	20805997	20805998	-
chr1	90184790	90184791	-		chr1	43110275	43110276	-		chr1	60077400	60077401	-		chr1	157049283	157049284	+		chr1	40081805	40081806	+		chr1	75179648	75179649	-		chr1	129803586	129803587	-		chr1	33528479	33528480	-		chr1	20808358	20808359	-
chr1	90571867	90571868	-		chr1	43111495	43111496	-		chr1	60101360	60101361	+		chr1	157395813	157395814	-		chr1	40830228	40830229	-		chr1	75181276	75181277	-		chr1	129881592	129881593	-		chr1	33534944	33534945	-		chr1	20996325	20996326	-
chr1	91009534	91009535	+		chr1	43113507	43113508	-		chr1	60298205	60298206	+		chr1	157709267	157709268	-		chr1	40912878	40912879	+		chr1	75188466	75188467	-		chr1	129959805	129959806	-		chr1	33551137	33551138	-		chr1	21219333	21219334	+
chr1	91438349	91438350	+		chr1	43115964	43115965	-		chr1	60338113	60338114	+		chr1	157868819	157868820	-		chr1	40972882	40972883	-		chr1	75188588	75188589	-		chr1	130237924	130237925	-		chr1	33591773	33591774	-		chr1	21278378	21278379	-
chr1	91967119	91967120	-		chr1	43116821	43116822	-		chr1	60562739	60562740	-		chr1	157958481	157958482	-		chr1	42946907	42946908	+		chr1	75194303	75194304	+		chr1	132048014	132048015	+		chr1	33598649	33598650	-		chr1	21291281	21291282	-
chr1	91967144	91967145	-		chr1	43132658	43132659	-		chr1	60949418	60949419	-		chr1	158209613	158209614	-		chr1	43108819	43108820	-		chr1	75522413	75522414	+		chr1	132778760	132778761	-		chr1	33628564	33628565	-		chr1	21293160	21293161	-
chr1	92949158	92949159	-		chr1	43153756	43153757	-		chr1	63114765	63114766	-		chr1	158233497	158233498	-		chr1	43113518	43113519	-		chr1	75526092	75526093	+		chr1	133061296	133061297	+		chr1	33631753	33631754	-		chr1	21294453	21294454	-
chr1	92961648	92961649	+		chr1	43682289	43682290	-		chr1	63132278	63132279	-		chr1	158571234	158571235	+		chr1	43116821	43116822	-		chr1	75532723	75532724	+		chr1	133067561	133067562	+		chr1	33637413	33637414	-		chr1	21300044	21300045	-
chr1	93004300	93004301	+		chr1	43810575	43810576	-		chr1	63223835	63223836	+		chr1	158571933	158571934	+		chr1	43128502	43128503	-		chr1	75533297	75533298	+		chr1	133128749	133128750	+		chr1	33641617	33641618	-		chr1	21313132	21313133	-
chr1	93012916	93012917	+		chr1	43828617	43828618	-		chr1	63294873	63294874	-		chr1	158572272	158572273	+		chr1	43326415	43326416	-		chr1	75588421	75588422	-		chr1	133252452	133252453	-		chr1	33641956	33641957	-		chr1	21320788	21320789	-
chr1	93012921	93012922	+		chr1	43883598	43883599	-		chr1	63505554	63505555	+		chr1	158573209	158573210	+		chr1	43810639	43810640	-		chr1	75779357	75779358	-		chr1	133824676	133824677	+		chr1	33647661	33647662	-		chr1	21337976	21337977	+
chr1	93073128	93073129	+		chr1	44016996	44016997	+		chr1	64122508	64122509	-		chr1	158573442	158573443	+		chr1	43810641	43810642	-		chr1	76464139	76464140	+		chr1	133921700	133921701	+		chr1	33648012	33648013	-		chr1	21342792	21342793	+
chr1	93073130	93073131	+		chr1	44056481	44056482	+		chr1	64724435	64724436	+		chr1	158576505	158576506	+		chr1	43813850	43813851	-		chr1	77482758	77482759	+		chr1	133923978	133923979	+		chr1	33648786	33648787	-		chr1	21344853	21344854	+
chr1	93122170	93122171	+		chr1	44149172	44149173	-		chr1	64766684	64766685	+		chr1	158576994	158576995	+		chr1	43949851	43949852	+		chr1	77515172	77515173	+		chr1	134036098	134036099	-		chr1	33656388	33656389	-		chr1	21365411	21365412	+
chr1	93218832	93218833	+		chr1	44169862	44169863	-		chr1	64784523	64784524	-		chr1	159024277	159024278	-		chr1	44498944	44498945	-		chr1	77537798	77537799	+		chr1	134317898	134317899	+		chr1	33670146	33670147	-		chr1	21473325	21473326	-
chr1	93231538	93231539	+		chr1	44176167	44176168	-		chr1	64870296	64870297	-		chr1	159030725	159030726	-		chr1	44814326	44814327	-		chr1	77584388	77584389	-		chr1	134930977	134930978	-		chr1	33676554	33676555	-		chr1	21718616	21718617	+
chr1	93264314	93264315	+		chr1	44814326	44814327	-		chr1	65150738	65150739	-		chr1	159087104	159087105	-		chr1	45502937	45502938	+		chr1	78659704	78659705	+		chr1	134983572	134983573	+		chr1	33684644	33684645	-		chr1	21888649	21888650	-
chr1	93273358	93273359	+		chr1	45186657	45186658	-		chr1	65296784	65296785	+		chr1	159646413	159646414	-		chr1	45872324	45872325	+		chr1	79818055	79818056	-		chr1	135029407	135029408	+		chr1	33696108	33696109	-		chr1	21924086	21924087	-
chr1	93273785	93273786	+		chr1	46866795	46866796	-		chr1	65312384	65312385	+		chr1	161056086	161056087	-		chr1	46827775	46827776	+		chr1	79978482	79978483	+		chr1	135252982	135252983	+		chr1	33712336	33712337	-		chr1	21929285	21929286	-
chr1	93273787	93273788	+		chr1	46874943	46874944	-		chr1	66728081	66728082	+		chr1	161058939	161058940	+		chr1	46884335	46884336	-		chr1	80011500	80011501	+		chr1	135615320	135615321	-		chr1	33725787	33725788	-		chr1	23011524	23011525	+
chr1	93342739	93342740	-		chr1	46876263	46876264	-		chr1	66747795	66747796	+		chr1	161118811	161118812	+		chr1	46892392	46892393	-		chr1	80025970	80025971	+		chr1	135974270	135974271	-		chr1	33790124	33790125	+		chr1	23270725	23270726	+
chr1	93691951	93691952	+		chr1	46882982	46882983	-		chr1	67067463	67067464	-		chr1	161270430	161270431	+		chr1	46895745	46895746	-		chr1	80251359	80251360	-		chr1	136481781	136481782	+		chr1	33800165	33800166	+		chr1	23271523	23271524	+
chr1	94625061	94625062	+		chr1	46892353	46892354	-		chr1	67717100	67717101	-		chr1	162889677	162889678	+		chr1	49172048	49172049	+		chr1	80277338	80277339	-		chr1	136527252	136527253	+		chr1	33833799	33833800	-		chr1	23273949	23273950	+
chr1	94632791	94632792	-		chr1	46909695	46909696	-		chr1	67915377	67915378	-		chr1	162949672	162949673	-		chr1	50427726	50427727	-		chr1	80332987	80332988	-		chr1	136731039	136731040	-		chr1	33847633	33847634	-		chr1	23274258	23274259	+
chr1	94728485	94728486	+		chr1	47217223	47217224	+		chr1	67922670	67922671	-		chr1	162966188	162966189	+		chr1	50498653	50498654	-		chr1	80345610	80345611	-		chr1	137050950	137050951	+		chr1	33849889	33849890	-		chr1	23274995	23274996	+
chr1	94728530	94728531	+		chr1	48345548	48345549	+		chr1	68955600	68955601	+		chr1	162967745	162967746	+		chr1	50541694	50541695	-		chr1	80346673	80346674	-		chr1	137150256	137150257	-		chr1	33855223	33855224	-		chr1	23276540	23276541	+
chr1	94732203	94732204	+		chr1	48347429	48347430	+		chr1	70018164	70018165	-		chr1	163748602	163748603	-		chr1	50770944	50770945	+		chr1	80818122	80818123	+		chr1	137153822	137153823	-		chr1	33860098	33860099	-		chr1	23278191	23278192	+
chr1	94809043	94809044	+		chr1	48347595	48347596	+		chr1	70052018	70052019	+		chr1	163750544	163750545	-		chr1	51465337	51465338	+		chr1	82389066	82389067	-		chr1	137210326	137210327	-		chr1	33895814	33895815	-		chr1	23278469	23278470	+
chr1	94831243	94831244	-		chr1	48352002	48352003	+		chr1	70445282	70445283	+		chr1	164476484	164476485	-		chr1	51522373	51522374	-		chr1	83010122	83010123	-		chr1	137285186	137285187	-		chr1	33905845	33905846	-		chr1	23278540	23278541	+
chr1	94843690	94843691	+		chr1	48367723	48367724	+		chr1	70498816	70498817	+		chr1	164605818	164605819	-		chr1	51880426	51880427	-		chr1	83010441	83010442	-		chr1	137776623	137776624	-		chr1	33906419	33906420	+		chr1	23278647	23278648	+
chr1	94880683	94880684	+		chr1	48510166	48510167	-		chr1	71614420	71614421	+		chr1	164629086	164629087	-		chr1	52225756	52225757	-		chr1	83011611	83011612	-		chr1	138242139	138242140	-		chr1	33906420	33906421	+		chr1	23283461	23283462	+
chr1	94937177	94937178	+		chr1	48548485	48548486	-		chr1	71625185	71625186	+		chr1	164636182	164636183	-		chr1	52261371	52261372	-		chr1	83019603	83019604	-		chr1	138366841	138366842	-		chr1	33913431	33913432	-		chr1	23286361	23286362	+
chr1	94939708	94939709	+		chr1	50036278	50036279	-		chr1	71636716	71636717	-		chr1	164636672	164636673	-		chr1	52276434	52276435	-		chr1	83022176	83022177	-		chr1	138521862	138521863	-		chr1	33942103	33942104	-		chr1	23289521	23289522	+
chr1	95134406	95134407	+		chr1	50425622	50425623	-		chr1	71978332	71978333	+		chr1	164651604	164651605	-		chr1	52296978	52296979	+		chr1	83028519	83028520	+		chr1	138523235	138523236	+		chr1	33971458	33971459	+		chr1	23290227	23290228	+
chr1	95340739	95340740	-		chr1	50427726	50427727	-		chr1	72066825	72066826	+		chr1	164658308	164658309	-		chr1	52515854	52515855	-		chr1	84093934	84093935	-		chr1	138615001	138615002	-		chr1	33977455	33977456	+		chr1	23290230	23290231	+
chr1	95532275	95532276	-		chr1	50803539	50803540	+		chr1	72291983	72291984	+		chr1	165628344	165628345	+		chr1	52717654	52717655	-		chr1	84724515	84724516	-		chr1	138660148	138660149	-		chr1	33983859	33983860	+		chr1	23296916	23296917	+
chr1	95582393	95582394	+		chr1	51535080	51535081	-		chr1	72298156	72298157	-		chr1	165628346	165628347	+		chr1	54702361	54702362	-		chr1	84739793	84739794	-		chr1	138826458	138826459	-		chr1	34019257	34019258	+		chr1	23299807	23299808	+
chr1	95583398	95583399	+		chr1	51850531	51850532	-		chr1	72395035	72395036	-		chr1	166373337	166373338	-		chr1	54703036	54703037	-		chr1	84779538	84779539	-		chr1	138834598	138834599	-		chr1	34073732	34073733	+		chr1	23300384	23300385	+
chr1	96871607	96871608	+		chr1	52234659	52234660	-		chr1	72632695	72632696	+		chr1	167204962	167204963	+		chr1	54703106	54703107	-		chr1	84790455	84790456	-		chr1	138836966	138836967	-		chr1	34073864	34073865	+		chr1	23525088	23525089	-
chr1	96963341	96963342	+		chr1	52278623	52278624	-		chr1	72757655	72757656	+		chr1	167265978	167265979	-		chr1	54703602	54703603	-		chr1	84802834	84802835	-		chr1	138885825	138885826	-		chr1	34075279	34075280	+		chr1	23840384	23840385	-
chr1	97728814	97728815	-		chr1	52296978	52296979	+		chr1	72910570	72910571	-		chr1	167549770	167549771	-		chr1	54705309	54705310	-		chr1	84987189	84987190	-		chr1	138973344	138973345	+		chr1	34080511	34080512	+		chr1	23855148	23855149	-
chr1	99637723	99637724	-		chr1	52713685	52713686	-		chr1	73851789	73851790	-		chr1	167564571	167564572	-		chr1	54710641	54710642	-		chr1	85068870	85068871	-		chr1	142711813	142711814	-		chr1	34102237	34102238	+		chr1	23866564	23866565	-
chr1	102664284	102664285	-		chr1	52784101	52784102	-		chr1	73893323	73893324	-		chr1	167786691	167786692	-		chr1	54717967	54717968	-		chr1	85076392	85076393	-		chr1	143097054	143097055	+		chr1	34102976	34102977	+		chr1	23872693	23872694	-
chr1	102664612	102664613	-		chr1	53318712	53318713	-		chr1	73895209	73895210	-		chr1	168154760	168154761	-		chr1	54719613	54719614	-		chr1	85084562	85084563	-		chr1	143412385	143412386	-		chr1	34119180	34119181	+		chr1	23878375	23878376	-
chr1	103585493	103585494	+		chr1	53375107	53375108	+		chr1	73909422	73909423	-		chr1	168579540	168579541	-		chr1	54791889	54791890	-		chr1	85102753	85102754	-		chr1	143507434	143507435	+		chr1	34128337	34128338	+		chr1	23906352	23906353	-
chr1	106879123	106879124	-		chr1	53710835	53710836	+		chr1	73913152	73913153	-		chr1	168938469	168938470	-		chr1	54791893	54791894	-		chr1	85252299	85252300	-		chr1	144238010	144238011	+		chr1	34142643	34142644	+		chr1	23923559	23923560	-
chr1	106974522	106974523	+		chr1	54703606	54703607	-		chr1	74305847	74305848	+		chr1	169194264	169194265	-		chr1	54793080	54793081	-		chr1	85259158	85259159	+		chr1	144354382	144354383	-		chr1	34169083	34169084	+		chr1	23941194	23941195	-
chr1	109876098	109876099	-		chr1	54705164	54705165	-		chr1	74426208	74426209	-		chr1	169295919	169295920	+		chr1	54800274	54800275	-		chr1	85273163	85273164	+		chr1	148303774	148303775	+		chr1	34181184	34181185	+		chr1	23972327	23972328	+
chr1	111381335	111381336	-		chr1	54705594	54705595	-		chr1	74468069	74468070	+		chr1	169297822	169297823	+		chr1	54819288	54819289	-		chr1	85273978	85273979	+		chr1	148353903	148353904	-		chr1	34187042	34187043	-		chr1	23973815	23973816	-
chr1	112985525	112985526	+		chr1	54717967	54717968	-		chr1	74508213	74508214	-		chr1	170309202	170309203	+		chr1	54823238	54823239	-		chr1	85289129	85289130	+		chr1	149634386	149634387	-		chr1	34206828	34206829	+		chr1	24002503	24002504	-
chr1	113805497	113805498	+		chr1	54717970	54717971	-		chr1	74524589	74524590	-		chr1	171598393	171598394	-		chr1	54823805	54823806	-		chr1	85302180	85302181	+		chr1	149692779	149692780	-		chr1	34214492	34214493	+		chr1	24008597	24008598	-
chr1	114391146	114391147	-		chr1	54786605	54786606	-		chr1	74575519	74575520	+		chr1	172121844	172121845	-		chr1	54835166	54835167	-		chr1	87476258	87476259	-		chr1	150958423	150958424	+		chr1	34215728	34215729	+		chr1	24027667	24027668	-
chr1	117271911	117271912	+		chr1	54809752	54809753	-		chr1	74618628	74618629	-		chr1	172129298	172129299	-		chr1	54887070	54887071	-		chr1	87480110	87480111	-		chr1	152270776	152270777	+		chr1	34234901	34234902	+		chr1	24033616	24033617	-
chr1	117316451	117316452	+		chr1	54820586	54820587	-		chr1	74618714	74618715	-		chr1	173033166	173033167	+		chr1	54958790	54958791	+		chr1	87485226	87485227	-		chr1	153330303	153330304	-		chr1	34293284	34293285	+		chr1	24037369	24037370	-
chr1	119395133	119395134	+		chr1	54888327	54888328	-		chr1	74657423	74657424	+		chr1	173266075	173266076	+		chr1	55071365	55071366	-		chr1	87493663	87493664	-		chr1	153506044	153506045	+		chr1	34504074	34504075	+		chr1	24046284	24046285	-
chr1	120263040	120263041	-		chr1	54983056	54983057	-		chr1	74679849	74679850	+		chr1	173433234	173433235	-		chr1	55071382	55071383	-		chr1	87493692	87493693	-		chr1	153538627	153538628	-		chr1	34751400	34751401	-		chr1	24051047	24051048	-
chr1	120405449	120405450	+		chr1	55005065	55005066	-		chr1	74708380	74708381	+		chr1	173433294	173433295	-		chr1	55144846	55144847	-		chr1	87495104	87495105	-		chr1	153665575	153665576	+		chr1	34753022	34753023	+		chr1	24056396	24056397	-
chr1	120770578	120770579	+		chr1	55057661	55057662	-		chr1	74727033	74727034	+		chr1	173616467	173616468	-		chr1	55144852	55144853	-		chr1	87501836	87501837	+		chr1	154686347	154686348	-		chr1	34787420	34787421	+		chr1	24099336	24099337	-
chr1	120871019	120871020	-		chr1	55071709	55071710	-		chr1	74742033	74742034	+		chr1	174058812	174058813	+		chr1	55296949	55296950	+		chr1	87513904	87513905	+		chr1	154930216	154930217	-		chr1	34868905	34868906	+		chr1	24323255	24323256	-
chr1	121434398	121434399	+		chr1	55073713	55073714	-		chr1	74742312	74742313	+		chr1	174124932	174124933	+		chr1	55984762	55984763	+		chr1	87690293	87690294	+		chr1	155287304	155287305	+		chr1	34870718	34870719	-		chr1	24758619	24758620	+
chr1	121590839	121590840	-		chr1	55136025	55136026	-		chr1	74745077	74745078	+		chr1	174166548	174166549	+		chr1	55990919	55990920	+		chr1	87692776	87692777	-		chr1	155649402	155649403	+		chr1	34871310	34871311	-		chr1	24775325	24775326	+
chr1	121943108	121943109	-		chr1	55137005	55137006	-		chr1	74745174	74745175	+		chr1	174424169	174424170	+		chr1	56955892	56955893	-		chr1	87711011	87711012	+		chr1	155752280	155752281	+		chr1	34872891	34872892	-		chr1	24793529	24793530	+
chr1	122017036	122017037	-		chr1	55141484	55141485	-		chr1	74747731	74747732	+		chr1	174468737	174468738	+		chr1	56955941	56955942	-		chr1	87739455	87739456	+		chr1	157368627	157368628	-		chr1	34873012	34873013	-		chr1	24793546	24793547	+
chr1	122017207	122017208	-		chr1	55464652	55464653	+		chr1	75029748	75029749	+		chr1	176465977	176465978	+		chr1	57028131	57028132	-		chr1	87745650	87745651	+		chr1	157420643	157420644	+		chr1	34874772	34874773	-		chr1	24800891	24800892	+
chr1	122596576	122596577	+		chr1	56907024	56907025	-		chr1	75132770	75132771	-		chr1	177829653	177829654	+		chr1	57028135	57028136	-		chr1	87746038	87746039	+		chr1	157700795	157700796	+		chr1	34874892	34874893	-		chr1	24833535	24833536	-
chr1	123505305	123505306	-		chr1	57012811	57012812	-		chr1	75172074	75172075	-		chr1	178087048	178087049	-		chr1	57029294	57029295	-		chr1	87951865	87951866	+		chr1	157899206	157899207	+		chr1	34878902	34878903	-		chr1	24845063	24845064	+
chr1	125327043	125327044	+		chr1	57026597	57026598	-		chr1	75181101	75181102	-		chr1	178373580	178373581	+		chr1	57029300	57029301	-		chr1	87975320	87975321	+		chr1	157899715	157899716	+		chr1	34881134	34881135	-		chr1	25147123	25147124	-
chr1	127765817	127765818	-		chr1	57028111	57028112	-		chr1	75181178	75181179	-		chr1	180525153	180525154	+		chr1	57434724	57434725	+		chr1	88218512	88218513	+		chr1	159646413	159646414	-		chr1	34881756	34881757	-		chr1	25392137	25392138	-
chr1	128467007	128467008	+		chr1	57028464	57028465	-		chr1	75185212	75185213	-		chr1	181428516	181428517	-		chr1	57434739	57434740	+		chr1	88424076	88424077	+		chr1	161058938	161058939	+		chr1	34882413	34882414	-		chr1	27353524	27353525	-
chr1	129803586	129803587	-		chr1	57028489	57028490	-		chr1	75186680	75186681	-		chr1	181725935	181725936	-		chr1	57440761	57440762	+		chr1	88476387	88476388	-		chr1	161118811	161118812	+		chr1	34883615	34883616	-		chr1	27487681	27487682	-
chr1	130799406	130799407	+		chr1	57028720	57028721	-		chr1	75191502	75191503	+		chr1	185347783	185347784	-		chr1	57555571	57555572	+		chr1	88496948	88496949	+		chr1	161270430	161270431	+		chr1	34890233	34890234	-		chr1	27820442	27820443	-
chr1	132613352	132613353	+		chr1	57440248	57440249	+		chr1	75302683	75302684	-		chr1	186696429	186696430	-		chr1	58022339	58022340	-		chr1	88502418	88502419	+		chr1	162125372	162125373	+		chr1	34897252	34897253	-		chr1	30858628	30858629	+
chr1	132614392	132614393	+		chr1	57974693	57974694	-		chr1	75313363	75313364	-		chr1	187192136	187192137	+		chr1	58035953	58035954	-		chr1	88773468	88773469	-		chr1	162129749	162129750	+		chr1	35120554	35120555	-		chr1	30860859	30860860	-
chr1	132614397	132614398	+		chr1	58073480	58073481	+		chr1	75313544	75313545	-		chr1	187523807	187523808	+		chr1	58072286	58072287	+		chr1	88983834	88983835	-		chr1	162133468	162133469	-		chr1	35222762	35222763	-		chr1	30861525	30861526	-
chr1	132758374	132758375	-		chr1	58404310	58404311	-		chr1	75431777	75431778	+		chr1	187662336	187662337	+		chr1	58406636	58406637	-		chr1	88985945	88985946	-		chr1	162142676	162142677	+		chr1	35992588	35992589	+		chr1	30864820	30864821	-
chr1	132973624	132973625	-		chr1	58462463	58462464	+		chr1	75531023	75531024	+		chr1	188454598	188454599	-		chr1	58455935	58455936	+		chr1	88986085	88986086	-		chr1	162929423	162929424	+		chr1	36008507	36008508	-		chr1	30865239	30865240	-
chr1	132983663	132983664	-		chr1	58462694	58462695	+		chr1	75639377	75639378	+		chr1	188626658	188626659	-		chr1	58458273	58458274	+		chr1	89082246	89082247	-		chr1	162967992	162967993	+		chr1	36053648	36053649	+		chr1	30870775	30870776	-
chr1	132991734	132991735	-		chr1	58581414	58581415	-		chr1	76464139	76464140	+		chr1	189271080	189271081	-		chr1	58478555	58478556	-		chr1	89130852	89130853	-		chr1	162968241	162968242	+		chr1	36103592	36103593	+		chr1	30870849	30870850	-
chr1	133098168	133098169	+		chr1	58582389	58582390	-		chr1	76542269	76542270	-		chr1	190435136	190435137	-		chr1	58480808	58480809	-		chr1	89132151	89132152	-		chr1	163759446	163759447	-		chr1	36125787	36125788	+		chr1	30877670	30877671	-
chr1	133103140	133103141	+		chr1	58584220	58584221	-		chr1	77481846	77481847	+		chr1	190608583	190608584	+		chr1	58524510	58524511	-		chr1	89146872	89146873	-		chr1	164472452	164472453	-		chr1	36130321	36130322	+		chr1	30883143	30883144	-
chr1	133111088	133111089	+		chr1	58585329	58585330	-		chr1	77484152	77484153	+		chr1	190795767	190795768	-		chr1	58524519	58524520	-		chr1	89211203	89211204	+		chr1	165884361	165884362	-		chr1	36131858	36131859	+		chr1	30887625	30887626	-
chr1	133422782	133422783	-		chr1	58585554	58585555	-		chr1	77487486	77487487	+		chr1	190795915	190795916	-		chr1	58584218	58584219	-		chr1	89255654	89255655	+		chr1	166191052	166191053	+		chr1	36133630	36133631	+		chr1	30888033	30888034	-
chr1	133501298	133501299	-		chr1	58586599	58586600	-		chr1	77492515	77492516	-		chr1	190795936	190795937	-		chr1	58585553	58585554	-		chr1	89287039	89287040	+		chr1	166194018	166194019	+		chr1	36138916	36138917	+		chr1	30892473	30892474	-
chr1	133601189	133601190	+		chr1	58619518	58619519	-		chr1	77584372	77584373	+		chr1	190805887	190805888	-		chr1	58586301	58586302	-		chr1	89330252	89330253	+		chr1	166195029	166195030	+		chr1	36149914	36149915	+		chr1	30901629	30901630	-
chr1	133859792	133859793	+		chr1	58622767	58622768	-		chr1	78485380	78485381	-		chr1	190806955	190806956	-		chr1	58619548	58619549	-		chr1	89333397	89333398	+		chr1	166195116	166195117	+		chr1	36162263	36162264	+		chr1	30905649	30905650	-
chr1	133878697	133878698	+		chr1	58622770	58622771	-		chr1	78675404	78675405	-		chr1	190871883	190871884	+		chr1	58622715	58622716	-		chr1	89342965	89342966	+		chr1	167248939	167248940	+		chr1	36163088	36163089	-		chr1	30906324	30906325	-
chr1	133896206	133896207	+		chr1	59036784	59036785	+		chr1	78700339	78700340	+		chr1	191328298	191328299	+		chr1	58622743	58622744	-		chr1	89369091	89369092	-		chr1	167251772	167251773	+		chr1	36196539	36196540	-		chr1	30907010	30907011	-
chr1	134213236	134213237	+		chr1	59045380	59045381	+		chr1	78704760	78704761	+		chr1	191481986	191481987	-		chr1	58960301	58960302	-		chr1	89438328	89438329	-		chr1	167251916	167251917	+		chr1	36197138	36197139	-		chr1	30910132	30910133	-
chr1	134251992	134251993	-		chr1	59049806	59049807	+		chr1	79524496	79524497	+		chr1	191494983	191494984	-		chr1	58960559	58960560	-		chr1	89501390	89501391	-		chr1	167252015	167252016	+		chr1	36198494	36198495	-		chr1	30919448	30919449	-
chr1	134255674	134255675	-		chr1	59051190	59051191	+		chr1	80249120	80249121	-		chr1	192756892	192756893	+		chr1	58960565	58960566	-		chr1	89547309	89547310	-		chr1	167253141	167253142	+		chr1	36202940	36202941	-		chr1	30919450	30919451	-
chr1	134360206	134360207	+		chr1	59051192	59051193	+		chr1	80258013	80258014	-		chr1	193251287	193251288	-		chr1	58976195	58976196	-		chr1	89685845	89685846	+		chr1	168048282	168048283	+		chr1	36206995	36206996	-		chr1	30921924	30921925	+
chr1	134374838	134374839	-		chr1	59051619	59051620	+		chr1	80318616	80318617	-		chr1	193507425	193507426	-		chr1	58977947	58977948	-		chr1	89686561	89686562	-		chr1	168155796	168155797	-		chr1	36214987	36214988	-		chr1	30923638	30923639	-
chr1	134394298	134394299	-		chr1	59051664	59051665	+		chr1	80376412	80376413	-		chr1	193604997	193604998	+		chr1	59023919	59023920	-		chr1	89688858	89688859	+		chr1	168578746	168578747	+		chr1	36219083	36219084	-		chr1	30923803	30923804	-
chr1	134886230	134886231	-		chr1	59236196	59236197	-		chr1	80379976	80379977	-		chr1	193646426	193646427	+		chr1	59036786	59036787	+		chr1	89828438	89828439	+		chr1	168579540	168579541	-		chr1	36220179	36220180	-		chr1	30924125	30924126	-
chr1	134887110	134887111	-		chr1	59268000	59268001	-		chr1	80380788	80380789	-		chr1	193650222	193650223	+		chr1	59036811	59036812	+		chr1	89933058	89933059	-		chr1	169153723	169153724	-		chr1	36221168	36221169	-		chr1	30924831	30924832	-
chr1	135028804	135028805	+		chr1	59272648	59272649	-		chr1	81880590	81880591	+		chr1	193651116	193651117	+		chr1	59042138	59042139	+		chr1	89985924	89985925	-		chr1	169197085	169197086	-		chr1	36251852	36251853	-		chr1	30925614	30925615	-
chr1	135029763	135029764	+		chr1	59505921	59505922	+		chr1	81962444	81962445	-		chr1	193741419	193741420	-		chr1	59047923	59047924	+		chr1	90162060	90162061	-		chr1	169214949	169214950	-		chr1	36254450	36254451	-		chr1	30933680	30933681	-
chr1	135094378	135094379	+		chr1	59539219	59539220	+		chr1	82836172	82836173	+		chr1	193753376	193753377	-		chr1	59051192	59051193	+		chr1	90164530	90164531	-		chr1	169827180	169827181	-		chr1	36259702	36259703	-		chr1	30938136	30938137	-
chr1	135112591	135112592	-		chr1	59540034	59540035	+		chr1	82885084	82885085	-		chr1	193798356	193798357	-		chr1	59051413	59051414	+		chr1	90173853	90173854	-		chr1	172096866	172096867	-		chr1	36265948	36265949	-		chr1	30995248	30995249	-
chr1	135133687	135133688	+		chr1	59540226	59540227	+		chr1	82891756	82891757	+		chr1	194443466	194443467	+		chr1	59051620	59051621	+		chr1	90173854	90173855	-		chr1	172478807	172478808	-		chr1	36266377	36266378	-		chr1	30997032	30997033	-
chr1	135547728	135547729	+		chr1	59541591	59541592	+		chr1	82924253	82924254	+		chr1	195927704	195927705	-		chr1	59228792	59228793	-		chr1	90173990	90173991	-		chr1	172496867	172496868	-		chr1	36276670	36276671	-		chr1	30997165	30997166	-
chr1	135826439	135826440	-		chr1	59541776	59541777	+		chr1	82964406	82964407	+		chr1	196745171	196745172	+		chr1	59268172	59268173	-		chr1	90176743	90176744	-		chr1	172749474	172749475	-		chr1	36280578	36280579	-		chr1	31001487	31001488	-
chr1	135839554	135839555	+		chr1	59755012	59755013	+		chr1	84166473	84166474	+		chr1	197067905	197067906	+		chr1	59268174	59268175	-		chr1	90713305	90713306	-		chr1	172815613	172815614	+		chr1	36286260	36286261	-		chr1	31001651	31001652	-
chr1	135912054	135912055	-		chr1	59820363	59820364	+		chr1	84477898	84477899	-		chr10	4265801	4265802	+		chr1	59272842	59272843	-		chr1	91050805	91050806	+		chr1	172924170	172924171	+		chr1	36288213	36288214	-		chr1	31002200	31002201	-
chr1	136040166	136040167	+		chr1	59821003	59821004	+		chr1	84613932	84613933	-		chr10	5989240	5989241	-		chr1	59274809	59274810	-		chr1	91824275	91824276	-		chr1	172964087	172964088	-		chr1	36300673	36300674	-		chr1	31004180	31004181	-
chr1	136040168	136040169	+		chr1	59821260	59821261	+		chr1	84721993	84721994	-		chr10	5992545	5992546	-		chr1	59539223	59539224	+		chr1	93078807	93078808	+		chr1	172994836	172994837	-		chr1	36391637	36391638	-		chr1	31005620	31005621	-
chr1	136043606	136043607	+		chr1	59899623	59899624	+		chr1	84722338	84722339	-		chr10	6113176	6113177	-		chr1	59539737	59539738	+		chr1	93134936	93134937	-		chr1	173041566	173041567	+		chr1	36392841	36392842	-		chr1	31005727	31005728	-
chr1	136202404	136202405	-		chr1	59902497	59902498	+		chr1	84740519	84740520	-		chr10	6138791	6138792	-		chr1	59539970	59539971	+		chr1	93224935	93224936	+		chr1	173171142	173171143	-		chr1	36398946	36398947	-		chr1	31005975	31005976	-
chr1	136219255	136219256	-		chr1	59916087	59916088	+		chr1	84744326	84744327	-		chr10	6166179	6166180	-		chr1	59542862	59542863	+		chr1	93263499	93263500	-		chr1	173224907	173224908	-		chr1	36418106	36418107	-		chr1	31006603	31006604	-
chr1	136220021	136220022	-		chr1	59920654	59920655	+		chr1	84755571	84755572	-		chr10	8476465	8476466	-		chr1	59543080	59543081	+		chr1	93320498	93320499	+		chr1	173274435	173274436	-		chr1	36420403	36420404	-		chr1	31766717	31766718	-
chr1	136220148	136220149	-		chr1	59920742	59920743	+		chr1	84757469	84757470	-		chr10	8571351	8571352	-		chr1	59741840	59741841	+		chr1	93643998	93643999	+		chr1	173286875	173286876	+		chr1	36428924	36428925	-		chr1	32214705	32214706	-
chr1	136528228	136528229	+		chr1	59927263	59927264	+		chr1	84782670	84782671	-		chr10	8905335	8905336	+		chr1	59748798	59748799	+		chr1	93691951	93691952	+		chr1	173348183	173348184	+		chr1	36553082	36553083	+		chr1	33520507	33520508	-
chr1	136824931	136824932	-		chr1	59928509	59928510	+		chr1	84787599	84787600	-		chr10	9529275	9529276	+		chr1	59748805	59748806	+		chr1	93932677	93932678	-		chr1	173348315	173348316	+		chr1	36553234	36553235	+		chr1	33547199	33547200	-
chr1	136842946	136842947	-		chr1	59928616	59928617	+		chr1	84790222	84790223	-		chr10	10148000	10148001	-		chr1	59761159	59761160	+		chr1	94020491	94020492	-		chr1	173391740	173391741	+		chr1	36561588	36561589	-		chr1	33555783	33555784	-
chr1	136854712	136854713	+		chr1	59929959	59929960	+		chr1	84825800	84825801	-		chr10	11487852	11487853	-		chr1	59767455	59767456	+		chr1	94075105	94075106	-		chr1	173943059	173943060	-		chr1	36601334	36601335	+		chr1	33558160	33558161	-
chr1	137180467	137180468	-		chr1	59931525	59931526	+		chr1	84839003	84839004	-		chr10	12126360	12126361	-		chr1	59899627	59899628	+		chr1	94614965	94614966	+		chr1	174045225	174045226	+		chr1	36651187	36651188	+		chr1	33583363	33583364	-
chr1	137585260	137585261	+		chr1	59932358	59932359	+		chr1	84989816	84989817	-		chr10	12417924	12417925	-		chr1	59924701	59924702	+		chr1	94625061	94625062	+		chr1	174050082	174050083	+		chr1	36725062	36725063	+		chr1	33603677	33603678	-
chr1	138054271	138054272	+		chr1	60015265	60015266	+		chr1	85068947	85068948	-		chr10	17125041	17125042	+		chr1	59929052	59929053	+		chr1	94840467	94840468	+		chr1	174061503	174061504	+		chr1	36774159	36774160	+		chr1	33616284	33616285	-
chr1	138086280	138086281	-		chr1	60038317	60038318	+		chr1	85077712	85077713	+		chr10	17332456	17332457	-		chr1	59929927	59929928	+		chr1	94932853	94932854	+		chr1	177127338	177127339	+		chr1	36834430	36834431	-		chr1	33628446	33628447	-
chr1	138094920	138094921	+		chr1	60038507	60038508	+		chr1	85082371	85082372	-		chr10	17827487	17827488	+		chr1	59929966	59929967	+		chr1	94938688	94938689	+		chr1	177850634	177850635	+		chr1	36882095	36882096	-		chr1	33628810	33628811	-
chr1	138116678	138116679	-		chr1	60038640	60038641	+		chr1	85084167	85084168	+		chr10	18246026	18246027	+		chr1	59933458	59933459	+		chr1	94938702	94938703	+		chr1	177851548	177851549	+		chr1	36903254	36903255	-		chr1	33630841	33630842	-
chr1	138356804	138356805	+		chr1	60039648	60039649	+		chr1	85111459	85111460	+		chr10	19986925	19986926	+		chr1	59934667	59934668	+		chr1	94943050	94943051	+		chr1	178666697	178666698	-		chr1	36913484	36913485	-		chr1	33635447	33635448	-
chr1	138393242	138393243	+		chr1	60040387	60040388	+		chr1	85114007	85114008	+		chr10	20043580	20043581	+		chr1	60006003	60006004	+		chr1	94988208	94988209	+		chr1	178997407	178997408	-		chr1	36926150	36926151	-		chr1	33635657	33635658	-
chr1	138412649	138412650	+		chr1	60040742	60040743	+		chr1	85175805	85175806	+		chr10	20814572	20814573	-		chr1	60015269	60015270	+		chr1	95178953	95178954	+		chr1	179581541	179581542	-		chr1	36926848	36926849	-		chr1	33643523	33643524	-
chr1	138510963	138510964	+		chr1	60064698	60064699	-		chr1	85244772	85244773	-		chr10	20982609	20982610	-		chr1	60130086	60130087	-		chr1	95207154	95207155	-		chr1	180251321	180251322	-		chr1	36930741	36930742	-		chr1	33650906	33650907	-
chr1	138604299	138604300	+		chr1	60090508	60090509	+		chr1	85251928	85251929	-		chr10	21222333	21222334	+		chr1	60143951	60143952	-		chr1	95247483	95247484	+		chr1	180257502	180257503	-		chr1	36932705	36932706	-		chr1	33651088	33651089	-
chr1	138652269	138652270	-		chr1	60099781	60099782	-		chr1	85256392	85256393	-		chr10	21869850	21869851	-		chr1	60147945	60147946	-		chr1	95310151	95310152	-		chr1	180260969	180260970	-		chr1	36945638	36945639	-		chr1	33666264	33666265	-
chr1	138808089	138808090	-		chr1	60115147	60115148	+		chr1	85263270	85263271	+		chr10	23851564	23851565	+		chr1	60151637	60151638	-		chr1	95317951	95317952	-		chr1	182495882	182495883	+		chr1	36946165	36946166	-		chr1	33675292	33675293	-
chr1	138920682	138920683	+		chr1	60350728	60350729	+		chr1	85266833	85266834	+		chr10	24599538	24599539	+		chr1	60169217	60169218	-		chr1	97135836	97135837	-		chr1	182499134	182499135	+		chr1	36954190	36954191	-		chr1	33675705	33675706	-
chr1	138977217	138977218	+		chr1	60432930	60432931	+		chr1	85273919	85273920	+		chr10	24635907	24635908	-		chr1	60321797	60321798	+		chr1	98760400	98760401	-		chr1	182790050	182790051	+		chr1	36961048	36961049	-		chr1	33675749	33675750	-
chr1	143412385	143412386	-		chr1	60443432	60443433	+		chr1	85275866	85275867	+		chr10	25161843	25161844	+		chr1	60466768	60466769	+		chr1	99533263	99533264	+		chr1	183014560	183014561	-		chr1	36972958	36972959	-		chr1	33681427	33681428	-
chr1	143507434	143507435	+		chr1	63053738	63053739	+		chr1	85278070	85278071	+		chr10	25227585	25227586	+		chr1	60466771	60466772	+		chr1	99541321	99541322	-		chr1	183104544	183104545	-		chr1	36977373	36977374	-		chr1	33684770	33684771	-
chr1	145851245	145851246	-		chr1	63098239	63098240	-		chr1	85329275	85329276	-		chr10	25342756	25342757	-		chr1	60553108	60553109	-		chr1	99542863	99542864	-		chr1	183117875	183117876	-		chr1	36981367	36981368	-		chr1	33706125	33706126	-
chr1	146336560	146336561	+		chr1	63102952	63102953	-		chr1	87381803	87381804	-		chr10	27482239	27482240	+		chr1	63099614	63099615	-		chr1	100118992	100118993	+		chr1	183775197	183775198	+		chr1	36981914	36981915	-		chr1	33717498	33717499	-
chr1	149181090	149181091	-		chr1	63103475	63103476	-		chr1	87474814	87474815	-		chr10	27657227	27657228	+		chr1	63099871	63099872	-		chr1	100699995	100699996	+		chr1	183835849	183835850	-		chr1	36983074	36983075	-		chr1	33718959	33718960	-
chr1	150210957	150210958	-		chr1	63103792	63103793	-		chr1	87476277	87476278	-		chr10	27910339	27910340	-		chr1	63102960	63102961	-		chr1	100713968	100713969	+		chr1	183853834	183853835	-		chr1	36987112	36987113	-		chr1	33783658	33783659	+
chr1	151679612	151679613	+		chr1	63104899	63104900	-		chr1	87480881	87480882	-		chr10	28218799	28218800	+		chr1	63103035	63103036	-		chr1	101375718	101375719	-		chr1	183860861	183860862	-		chr1	36991837	36991838	-		chr1	33784469	33784470	+
chr1	152028959	152028960	+		chr1	63105406	63105407	-		chr1	87481595	87481596	-		chr10	29081809	29081810	-		chr1	63104774	63104775	-		chr1	102664612	102664613	-		chr1	183879066	183879067	-		chr1	37170277	37170278	+		chr1	33790093	33790094	+
chr1	152218270	152218271	+		chr1	63105710	63105711	-		chr1	87486122	87486123	-		chr10	31233147	31233148	-		chr1	63105489	63105490	-		chr1	102692002	102692003	+		chr1	183997581	183997582	-		chr1	37254551	37254552	-		chr1	33796267	33796268	+
chr1	152260173	152260174	+		chr1	63107703	63107704	-		chr1	87492163	87492164	-		chr10	31310105	31310106	+		chr1	63105642	63105643	-		chr1	104003492	104003493	+		chr1	184055068	184055069	+		chr1	37281763	37281764	+		chr1	33802233	33802234	+
chr1	152280830	152280831	+		chr1	63107766	63107767	-		chr1	87495471	87495472	-		chr10	31726429	31726430	+		chr1	63105679	63105680	-		chr1	106592371	106592372	+		chr1	186629067	186629068	-		chr1	37306965	37306966	+		chr1	33822177	33822178	-
chr1	153046567	153046568	+		chr1	63108645	63108646	-		chr1	87501073	87501074	+		chr10	33551113	33551114	+		chr1	63107765	63107766	-		chr1	106672097	106672098	+		chr1	186696430	186696431	-		chr1	37342823	37342824	+		chr1	33826709	33826710	-
chr1	153051696	153051697	+		chr1	63132255	63132256	-		chr1	87520738	87520739	-		chr10	33775403	33775404	+		chr1	63108633	63108634	-		chr1	106879123	106879124	-		chr1	186706737	186706738	-		chr1	37362011	37362012	+		chr1	33834655	33834656	-
chr1	153051744	153051745	+		chr1	63132547	63132548	-		chr1	87674072	87674073	+		chr10	34002749	34002750	+		chr1	63108634	63108635	-		chr1	107464393	107464394	-		chr1	187095343	187095344	+		chr1	37363065	37363066	+		chr1	33843972	33843973	-
chr1	153094329	153094330	+		chr1	63132683	63132684	-		chr1	87677220	87677221	+		chr10	34017778	34017779	+		chr1	63114816	63114817	-		chr1	107506494	107506495	-		chr1	187152935	187152936	-		chr1	37364194	37364195	+		chr1	33859449	33859450	-
chr1	153723086	153723087	+		chr1	63132799	63132800	-		chr1	87691273	87691274	+		chr10	34808615	34808616	-		chr1	63120910	63120911	-		chr1	107653117	107653118	-		chr1	188004261	188004262	+		chr1	37366476	37366477	+		chr1	33862226	33862227	-
chr1	154247414	154247415	+		chr1	63139868	63139869	-		chr1	87744039	87744040	+		chr10	38535769	38535770	-		chr1	63121067	63121068	-		chr1	107926417	107926418	+		chr1	188560027	188560028	-		chr1	37370585	37370586	+		chr1	33913430	33913431	-
chr1	154963451	154963452	+		chr1	63152292	63152293	-		chr1	87854091	87854092	-		chr10	38609410	38609411	+		chr1	63125627	63125628	-		chr1	107927362	107927363	+		chr1	188573135	188573136	-		chr1	37380186	37380187	+		chr1	33940646	33940647	+
chr1	156945590	156945591	-		chr1	63157324	63157325	-		chr1	87983862	87983863	+		chr10	39235392	39235393	+		chr1	63132658	63132659	-		chr1	108356055	108356056	+		chr1	188573171	188573172	-		chr1	37385973	37385974	+		chr1	33977057	33977058	+
chr1	157108718	157108719	+		chr1	63178581	63178582	-		chr1	88013206	88013207	+		chr10	39263540	39263541	+		chr1	63132744	63132745	-		chr1	108406176	108406177	+		chr1	188950750	188950751	+		chr1	37398335	37398336	+		chr1	33982978	33982979	+
chr1	157136293	157136294	-		chr1	63225575	63225576	+		chr1	88171127	88171128	-		chr10	39283611	39283612	+		chr1	63132818	63132819	-		chr1	108424410	108424411	+		chr1	189034164	189034165	+		chr1	37399751	37399752	+		chr1	34019634	34019635	+
chr1	157269615	157269616	+		chr1	63230232	63230233	-		chr1	88245569	88245570	-		chr10	39969512	39969513	-		chr1	63132974	63132975	-		chr1	108692758	108692759	-		chr1	190795916	190795917	-		chr1	37405941	37405942	-		chr1	34055905	34055906	+
chr1	157282594	157282595	-		chr1	63230584	63230585	-		chr1	88248045	88248046	-		chr10	40254532	40254533	+		chr1	63160410	63160411	-		chr1	109348155	109348156	-		chr1	190810812	190810813	-		chr1	37452663	37452664	+		chr1	34075868	34075869	+
chr1	157390335	157390336	-		chr1	63256391	63256392	-		chr1	88252904	88252905	-		chr10	41522924	41522925	+		chr1	63161085	63161086	-		chr1	111143699	111143700	-		chr1	191674600	191674601	+		chr1	37480176	37480177	-		chr1	34083014	34083015	+
chr1	157819966	157819967	-		chr1	63288340	63288341	+		chr1	88422298	88422299	-		chr10	41995325	41995326	-		chr1	63225575	63225576	+		chr1	111413700	111413701	-		chr1	192829100	192829101	-		chr1	37486898	37486899	-		chr1	34094203	34094204	+
chr1	157868818	157868819	-		chr1	63293681	63293682	+		chr1	88423883	88423884	+		chr10	42722247	42722248	+		chr1	63313035	63313036	+		chr1	113884450	113884451	-		chr1	192873196	192873197	-		chr1	37500569	37500570	-		chr1	34095024	34095025	+
chr1	158186370	158186371	-		chr1	63778729	63778730	+		chr1	88424166	88424167	+		chr10	43217508	43217509	+		chr1	64209587	64209588	+		chr1	114748767	114748768	-		chr1	193236214	193236215	+		chr1	37523442	37523443	-		chr1	34106827	34106828	+
chr1	158213173	158213174	+		chr1	64082085	64082086	-		chr1	88494658	88494659	+		chr10	43230415	43230416	+		chr1	64643235	64643236	+		chr1	115184524	115184525	-		chr1	193430464	193430465	+		chr1	37534607	37534608	-		chr1	34131033	34131034	+
chr1	158563333	158563334	+		chr1	64125802	64125803	-		chr1	88557525	88557526	+		chr10	43231682	43231683	+		chr1	64726569	64726570	-		chr1	115206137	115206138	-		chr1	193646283	193646284	+		chr1	37550874	37550875	-		chr1	34145491	34145492	-
chr1	158571744	158571745	+		chr1	64783622	64783623	-		chr1	88566732	88566733	-		chr10	51649318	51649319	+		chr1	64766610	64766611	-		chr1	115211197	115211198	-		chr1	193651108	193651109	+		chr1	37582243	37582244	-		chr1	34176928	34176929	+
chr1	158574741	158574742	+		chr1	64783787	64783788	-		chr1	88985079	88985080	-		chr10	52696743	52696744	-		chr1	64783308	64783309	-		chr1	115588593	115588594	-		chr1	193777227	193777228	+		chr1	37619853	37619854	-		chr1	34183708	34183709	+
chr1	158577642	158577643	+		chr1	64837956	64837957	-		chr1	89227382	89227383	-		chr10	53016128	53016129	-		chr1	64887421	64887422	-		chr1	117271878	117271879	+		chr1	194217190	194217191	+		chr1	37651877	37651878	-		chr1	34184589	34184590	+
chr1	158602309	158602310	+		chr1	65038469	65038470	+		chr1	89229112	89229113	+		chr10	53099478	53099479	-		chr1	64952833	64952834	-		chr1	120263021	120263022	+		chr1	196106681	196106682	+		chr1	37718617	37718618	-		chr1	34188141	34188142	+
chr1	158878230	158878231	-		chr1	65141465	65141466	-		chr1	89270596	89270597	+		chr10	58601769	58601770	+		chr1	65038469	65038470	+		chr1	120355764	120355765	-		chr1	197067929	197067930	-		chr1	37748849	37748850	-		chr1	34195427	34195428	+
chr1	158918761	158918762	-		chr1	65152268	65152269	-		chr1	89346958	89346959	+		chr10	58974741	58974742	-		chr1	65293673	65293674	+		chr1	120418372	120418373	+		chr1	197067958	197067959	-		chr1	37754481	37754482	-		chr1	34196520	34196521	+
chr1	159389240	159389241	-		chr1	65321784	65321785	+		chr1	89470629	89470630	+		chr10	59587019	59587020	+		chr1	65312374	65312375	+		chr1	120456646	120456647	+		chr10	4431565	4431566	+		chr1	37756537	37756538	-		chr1	34197898	34197899	+
chr1	159422505	159422506	+		chr1	67048714	67048715	-		chr1	89646981	89646982	-		chr10	60930692	60930693	+		chr1	65312449	65312450	+		chr1	120468259	120468260	+		chr10	5188797	5188798	+		chr1	37761036	37761037	-		chr1	34198012	34198013	+
chr1	160119133	160119134	+		chr1	69580823	69580824	-		chr1	89750766	89750767	+		chr10	61123768	61123769	+		chr1	65312450	65312451	+		chr1	120499461	120499462	+		chr10	6923102	6923103	+		chr1	37764220	37764221	-		chr1	34203627	34203628	+
chr1	161118811	161118812	+		chr1	71077199	71077200	-		chr1	89822701	89822702	+		chr10	61136635	61136636	+		chr1	65321783	65321784	+		chr1	120561977	120561978	+		chr10	7319776	7319777	-		chr1	38057531	38057532	-		chr1	34203684	34203685	+
chr1	161270430	161270431	+		chr1	71978332	71978333	+		chr1	89833320	89833321	+		chr10	61571673	61571674	-		chr1	65321784	65321785	+		chr1	120563123	120563124	+		chr10	8537281	8537282	-		chr1	38063706	38063707	+		chr1	34204196	34204197	+
chr1	162584532	162584533	-		chr1	72207310	72207311	-		chr1	89945631	89945632	-		chr10	61867141	61867142	+		chr1	65979554	65979555	+		chr1	121496780	121496781	-		chr10	9186987	9186988	-		chr1	38063833	38063834	+		chr1	34205073	34205074	+
chr1	162967514	162967515	+		chr1	72290894	72290895	+		chr1	90124184	90124185	-		chr10	61895882	61895883	-		chr1	66468333	66468334	+		chr1	121659784	121659785	-		chr10	9571865	9571866	-		chr1	38074593	38074594	+		chr1	34206933	34206934	+
chr1	162968964	162968965	-		chr1	72330996	72330997	+		chr1	90140555	90140556	-		chr10	61945945	61945946	-		chr1	66764400	66764401	+		chr1	121680176	121680177	-		chr10	9571948	9571949	-		chr1	38076329	38076330	+		chr1	34207153	34207154	+
chr1	163262917	163262918	+		chr1	72347671	72347672	+		chr1	90158644	90158645	-		chr10	62255169	62255170	+		chr1	66764411	66764412	+		chr1	121776924	121776925	-		chr10	9897968	9897969	+		chr1	38078253	38078254	+		chr1	34209332	34209333	+
chr1	163676360	163676361	+		chr1	72348960	72348961	+		chr1	90166345	90166346	-		chr10	62295882	62295883	-		chr1	66848011	66848012	-		chr1	123455028	123455029	-		chr10	11082514	11082515	+		chr1	38085611	38085612	+		chr1	34213647	34213648	+
chr1	164340225	164340226	-		chr1	72392970	72392971	+		chr1	90511606	90511607	+		chr10	62398135	62398136	+		chr1	66855475	66855476	-		chr1	125016539	125016540	+		chr10	12121158	12121159	-		chr1	38089950	38089951	+		chr1	34213727	34213728	+
chr1	166389218	166389219	+		chr1	72395035	72395036	-		chr1	90720171	90720172	-		chr10	62892238	62892239	-		chr1	70305835	70305836	+		chr1	127528182	127528183	+		chr10	12470778	12470779	-		chr1	38119537	38119538	-		chr1	34214415	34214416	+
chr1	166904169	166904170	-		chr1	72449562	72449563	+		chr1	91004374	91004375	+		chr10	63825336	63825337	-		chr1	70498814	70498815	+		chr1	128459956	128459957	-		chr10	16254017	16254018	-		chr1	38121532	38121533	-		chr1	34214601	34214602	+
chr1	167167577	167167578	+		chr1	72475445	72475446	-		chr1	91040719	91040720	+		chr10	65587646	65587647	-		chr1	70498815	70498816	+		chr1	128467007	128467008	+		chr10	18576416	18576417	+		chr1	38128393	38128394	-		chr1	34216662	34216663	+
chr1	167389783	167389784	-		chr1	72783149	72783150	+		chr1	91199464	91199465	+		chr10	67053390	67053391	-		chr1	71289043	71289044	-		chr1	129685880	129685881	+		chr10	19284932	19284933	+		chr1	38131207	38131208	-		chr1	34217276	34217277	+
chr1	167511719	167511720	+		chr1	72862410	72862411	+		chr1	91368509	91368510	+		chr10	68572088	68572089	-		chr1	71825744	71825745	+		chr1	129693604	129693605	+		chr10	19953171	19953172	+		chr1	38131362	38131363	-		chr1	34218238	34218239	+
chr1	167585908	167585909	+		chr1	72872467	72872468	+		chr1	91512599	91512600	+		chr10	68800413	68800414	-		chr1	72243631	72243632	-		chr1	129810239	129810240	+		chr10	19953244	19953245	+		chr1	38135604	38135605	-		chr1	34219964	34219965	+
chr1	168342872	168342873	+		chr1	73033975	73033976	+		chr1	91581359	91581360	+		chr10	68808152	68808153	-		chr1	72287961	72287962	+		chr1	129945414	129945415	-		chr10	19971371	19971372	+		chr1	38136815	38136816	-		chr1	34223133	34223134	+
chr1	168579540	168579541	-		chr1	73045767	73045768	+		chr1	91739637	91739638	+		chr10	69652217	69652218	+		chr1	72330199	72330200	-		chr1	130078629	130078630	+		chr10	19974894	19974895	+		chr1	38149103	38149104	-		chr1	34224130	34224131	+
chr1	169170707	169170708	-		chr1	73067774	73067775	+		chr1	91761669	91761670	+		chr10	69652327	69652328	+		chr1	72339334	72339335	-		chr1	130129438	130129439	+		chr10	20293252	20293253	+		chr1	38161991	38161992	-		chr1	34226057	34226058	+
chr1	169189231	169189232	-		chr1	73086707	73086708	+		chr1	91825606	91825607	-		chr10	69652446	69652447	+		chr1	73878561	73878562	-		chr1	130155525	130155526	+		chr10	21086020	21086021	+		chr1	38163131	38163132	-		chr1	34229031	34229032	+
chr1	169214024	169214025	-		chr1	73822991	73822992	-		chr1	91827710	91827711	-		chr10	69652552	69652553	+		chr1	73906204	73906205	-		chr1	130156052	130156053	+		chr10	22337526	22337527	-		chr1	38167110	38167111	-		chr1	34230983	34230984	+
chr1	169214774	169214775	-		chr1	73857808	73857809	-		chr1	92500789	92500790	+		chr10	69653604	69653605	+		chr1	74310984	74310985	+		chr1	130157412	130157413	+		chr10	23505424	23505425	-		chr1	38167214	38167215	-		chr1	34232666	34232667	+
chr1	169279154	169279155	+		chr1	73905874	73905875	-		chr1	92507498	92507499	+		chr10	69961662	69961663	+		chr1	74335217	74335218	-		chr1	130227250	130227251	-		chr10	23506537	23506538	-		chr1	38167915	38167916	-		chr1	34232805	34232806	+
chr1	169303990	169303991	-		chr1	73918637	73918638	-		chr1	92508857	92508858	+		chr10	70024075	70024076	+		chr1	74336073	74336074	-		chr1	132530099	132530100	+		chr10	23511942	23511943	-		chr1	38178768	38178769	-		chr1	34232942	34232943	+
chr1	172003023	172003024	-		chr1	74310968	74310969	+		chr1	92509399	92509400	+		chr10	70844760	70844761	+		chr1	74339048	74339049	-		chr1	132973088	132973089	-		chr10	23558783	23558784	-		chr1	38179109	38179110	-		chr1	34233224	34233225	+
chr1	172478807	172478808	-		chr1	74327517	74327518	-		chr1	92667824	92667825	+		chr10	70888154	70888155	+		chr1	74442314	74442315	+		chr1	133045041	133045042	+		chr10	23974718	23974719	+		chr1	38180162	38180163	-		chr1	34233361	34233362	+
chr1	172546449	172546450	-		chr1	74335208	74335209	-		chr1	93012071	93012072	+		chr10	70888155	70888156	+		chr1	74442722	74442723	+		chr1	133049991	133049992	+		chr10	24815525	24815526	-		chr1	38180740	38180741	-		chr1	34233803	34233804	+
chr1	172964153	172964154	-		chr1	74335478	74335479	-		chr1	93012208	93012209	+		chr10	72120222	72120223	+		chr1	74442734	74442735	+		chr1	133057093	133057094	+		chr10	26492868	26492869	+		chr1	38181101	38181102	-		chr1	34235132	34235133	+
chr1	173033167	173033168	+		chr1	74335632	74335633	-		chr1	93065350	93065351	+		chr10	72789553	72789554	-		chr1	74468360	74468361	+		chr1	133252453	133252454	-		chr10	26651854	26651855	-		chr1	38181963	38181964	-		chr1	34235216	34235217	+
chr1	173382959	173382960	+		chr1	74339453	74339454	-		chr1	93216021	93216022	+		chr10	74309440	74309441	-		chr1	74473910	74473911	+		chr1	133285360	133285361	-		chr10	27723802	27723803	+		chr1	38183690	38183691	-		chr1	34236109	34236110	+
chr1	173433294	173433295	-		chr1	74442028	74442029	+		chr1	93228478	93228479	+		chr10	74524721	74524722	+		chr1	74473913	74473914	+		chr1	133408509	133408510	-		chr10	28218799	28218800	+		chr1	38184048	38184049	-		chr1	34236373	34236374	+
chr1	174102513	174102514	+		chr1	74474075	74474076	+		chr1	93266572	93266573	+		chr10	74527545	74527546	-		chr1	74477687	74477688	+		chr1	133421579	133421580	-		chr10	29003604	29003605	+		chr1	38184204	38184205	-		chr1	34237173	34237174	+
chr1	174124040	174124041	+		chr1	74484116	74484117	-		chr1	93305863	93305864	-		chr10	75197947	75197948	-		chr1	74482587	74482588	-		chr1	133558641	133558642	-		chr10	30126046	30126047	+		chr1	38286854	38286855	-		chr1	34237645	34237646	+
chr1	176432515	176432516	+		chr1	74486588	74486589	-		chr1	93468299	93468300	+		chr10	75358029	75358030	+		chr1	74484422	74484423	-		chr1	133738050	133738051	+		chr10	30206287	30206288	+		chr1	38365793	38365794	-		chr1	34237646	34237647	+
chr1	177788749	177788750	+		chr1	74496216	74496217	-		chr1	93691951	93691952	+		chr10	75490650	75490651	+		chr1	74484501	74484502	-		chr1	133817542	133817543	-		chr10	30662291	30662292	-		chr1	38456132	38456133	-		chr1	34238155	34238156	+
chr1	178186543	178186544	+		chr1	74499345	74499346	-		chr1	93860004	93860005	-		chr10	75501094	75501095	+		chr1	74486597	74486598	-		chr1	133839907	133839908	+		chr10	31469653	31469654	-		chr1	38456870	38456871	-		chr1	34238726	34238727	+
chr1	178630746	178630747	+		chr1	74521619	74521620	-		chr1	94236518	94236519	-		chr10	75671311	75671312	-		chr1	74488153	74488154	-		chr1	133842510	133842511	-		chr10	31726429	31726430	+		chr1	38549139	38549140	-		chr1	34238940	34238941	+
chr1	179190057	179190058	+		chr1	74533242	74533243	-		chr1	94330615	94330616	-		chr10	75672143	75672144	-		chr1	74488171	74488172	-		chr1	133844049	133844050	-		chr10	32416228	32416229	+		chr1	38636855	38636856	-		chr1	34239097	34239098	+
chr1	179378167	179378168	+		chr1	74552273	74552274	-		chr1	94625061	94625062	+		chr10	75729141	75729142	-		chr1	74496207	74496208	-		chr1	133867492	133867493	+		chr10	33775403	33775404	+		chr1	38647519	38647520	-		chr1	34239871	34239872	+
chr1	179522636	179522637	+		chr1	74626252	74626253	-		chr1	94853666	94853667	+		chr10	75875372	75875373	-		chr1	74499293	74499294	-		chr1	133875394	133875395	+		chr10	34028597	34028598	-		chr1	38731539	38731540	+		chr1	34243579	34243580	+
chr1	179958270	179958271	-		chr1	74632021	74632022	-		chr1	94880126	94880127	+		chr10	75885551	75885552	-		chr1	74499404	74499405	-		chr1	133877989	133877990	+		chr10	34772825	34772826	-		chr1	38801593	38801594	-		chr1	34243888	34243889	+
chr1	180087230	180087231	+		chr1	74653004	74653005	+		chr1	94933304	94933305	-		chr10	76015973	76015974	+		chr1	74508201	74508202	-		chr1	133878622	133878623	+		chr10	34808615	34808616	-		chr1	38801594	38801595	-		chr1	34246575	34246576	+
chr1	180458490	180458491	-		chr1	74654149	74654150	+		chr1	94974005	94974006	-		chr10	76778643	76778644	-		chr1	74508235	74508236	-		chr1	133904330	133904331	+		chr10	39555078	39555079	+		chr1	39019236	39019237	-		chr1	34251036	34251037	+
chr1	181522926	181522927	+		chr1	74658077	74658078	+		chr1	95118908	95118909	+		chr10	76971253	76971254	-		chr1	74515737	74515738	-		chr1	134212979	134212980	+		chr10	39583006	39583007	+		chr1	39053080	39053081	+		chr1	34253140	34253141	+
chr1	181540723	181540724	+		chr1	74670434	74670435	+		chr1	95132768	95132769	+		chr10	77079019	77079020	+		chr1	74521614	74521615	-		chr1	134253933	134253934	-		chr10	40092354	40092355	+		chr1	39251683	39251684	+		chr1	34253241	34253242	+
chr1	181623450	181623451	-		chr1	74673128	74673129	+		chr1	95207355	95207356	+		chr10	77626714	77626715	-		chr1	74526284	74526285	-		chr1	134356527	134356528	+		chr10	40160408	40160409	-		chr1	39325597	39325598	+		chr1	34255041	34255042	+
chr1	182157475	182157476	-		chr1	74681115	74681116	+		chr1	95313927	95313928	-		chr10	77643979	77643980	-		chr1	74526286	74526287	-		chr1	134361449	134361450	+		chr10	40198601	40198602	+		chr1	39426133	39426134	+		chr1	34256169	34256170	+
chr1	182193020	182193021	+		chr1	74717987	74717988	-		chr1	95325300	95325301	-		chr10	77650092	77650093	-		chr1	74575516	74575517	+		chr1	134873577	134873578	-		chr10	40254532	40254533	+		chr1	39426616	39426617	+		chr1	34259417	34259418	+
chr1	182413220	182413221	-		chr1	74719578	74719579	+		chr1	95333846	95333847	-		chr10	77675960	77675961	-		chr1	74575648	74575649	+		chr1	134885565	134885566	-		chr10	40564819	40564820	-		chr1	39426940	39426941	+		chr1	34269002	34269003	+
chr1	182445725	182445726	-		chr1	74725696	74725697	+		chr1	95515163	95515164	+		chr10	77909548	77909549	-		chr1	74576049	74576050	+		chr1	135029357	135029358	+		chr10	41917215	41917216	-		chr1	39427691	39427692	+		chr1	34271458	34271459	+
chr1	182503332	182503333	+		chr1	74726398	74726399	+		chr1	95525630	95525631	-		chr10	77927384	77927385	-		chr1	74604431	74604432	+		chr1	135066728	135066729	+		chr10	41949224	41949225	-		chr1	39458485	39458486	-		chr1	34272786	34272787	+
chr1	182510494	182510495	+		chr1	74726680	74726681	+		chr1	95579158	95579159	-		chr10	77967560	77967561	+		chr1	74624869	74624870	-		chr1	135068897	135068898	-		chr10	41967422	41967423	-		chr1	39491681	39491682	-		chr1	34272870	34272871	+
chr1	182521653	182521654	+		chr1	74726919	74726920	+		chr1	95793473	95793474	+		chr10	79221674	79221675	-		chr1	74726154	74726155	+		chr1	135074529	135074530	+		chr10	41968020	41968021	-		chr1	39494119	39494120	-		chr1	34275272	34275273	+
chr1	182521745	182521746	+		chr1	74727033	74727034	+		chr1	96871612	96871613	+		chr10	79223748	79223749	-		chr1	74726501	74726502	+		chr1	135078864	135078865	+		chr10	41995313	41995314	-		chr1	39499720	39499721	-		chr1	34292233	34292234	+
chr1	182528447	182528448	+		chr1	74727947	74727948	+		chr1	96963341	96963342	+		chr10	79322148	79322149	+		chr1	74727883	74727884	+		chr1	135147546	135147547	-		chr10	41996524	41996525	-		chr1	39500709	39500710	-		chr1	34296132	34296133	+
chr1	182571871	182571872	+		chr1	74732482	74732483	+		chr1	97205002	97205003	-		chr10	79440194	79440195	-		chr1	74727964	74727965	+		chr1	135148403	135148404	+		chr10	42398928	42398929	+		chr1	39513567	39513568	-		chr1	34300224	34300225	+
chr1	182706531	182706532	+		chr1	74733784	74733785	+		chr1	97360262	97360263	-		chr10	79471152	79471153	+		chr1	74732479	74732480	+		chr1	135245450	135245451	+		chr10	42722247	42722248	+		chr1	39521733	39521734	-		chr1	34318688	34318689	+
chr1	182948912	182948913	+		chr1	74735933	74735934	+		chr1	97728814	97728815	-		chr10	79578419	79578420	+		chr1	74734789	74734790	+		chr1	135275722	135275723	-		chr10	42863217	42863218	-		chr1	39524723	39524724	-		chr1	34320395	34320396	+
chr1	182964781	182964782	-		chr1	74739676	74739677	-		chr1	98546436	98546437	+		chr10	79872726	79872727	-		chr1	74742994	74742995	+		chr1	135283255	135283256	+		chr10	43214016	43214017	+		chr1	39528910	39528911	-		chr1	34323644	34323645	+
chr1	183141214	183141215	-		chr1	74742278	74742279	+		chr1	99533263	99533264	+		chr10	79872782	79872783	-		chr1	74743803	74743804	+		chr1	135305356	135305357	+		chr10	43229861	43229862	+		chr1	39559823	39559824	+		chr1	34327567	34327568	+
chr1	183142077	183142078	-		chr1	74742990	74742991	+		chr1	99542859	99542860	-		chr10	80006126	80006127	-		chr1	74744117	74744118	+		chr1	135307606	135307607	-		chr10	43230581	43230582	+		chr1	39605434	39605435	-		chr1	34327676	34327677	+
chr1	183835771	183835772	-		chr1	74743371	74743372	+		chr1	99551238	99551239	-		chr10	80248314	80248315	+		chr1	74744306	74744307	+		chr1	135500021	135500022	-		chr10	43258655	43258656	-		chr1	39607604	39607605	-		chr1	34329880	34329881	+
chr1	183843808	183843809	+		chr1	74744060	74744061	+		chr1	99557914	99557915	-		chr10	80300488	80300489	+		chr1	74744332	74744333	+		chr1	136026774	136026775	+		chr10	44026518	44026519	+		chr1	39608866	39608867	-		chr1	34344054	34344055	+
chr1	184069515	184069516	-		chr1	74744280	74744281	+		chr1	99637723	99637724	-		chr10	80511673	80511674	-		chr1	74747459	74747460	+		chr1	136041333	136041334	+		chr10	44086001	44086002	+		chr1	39617233	39617234	-		chr1	34344792	34344793	+
chr1	184212845	184212846	-		chr1	74744350	74744351	+		chr1	99688975	99688976	+		chr10	80572233	80572234	+		chr1	74748087	74748088	+		chr1	136153989	136153990	-		chr10	45189947	45189948	-		chr1	39624035	39624036	-		chr1	34345236	34345237	+
chr1	184427530	184427531	+		chr1	74744740	74744741	+		chr1	100118992	100118993	+		chr10	80583738	80583739	+		chr1	74819415	74819416	+		chr1	136258184	136258185	-		chr10	50186516	50186517	-		chr1	39625093	39625094	-		chr1	34346465	34346466	+
chr1	184705062	184705063	-		chr1	74745069	74745070	+		chr1	100665304	100665305	+		chr10	80616199	80616200	-		chr1	75029605	75029606	+		chr1	136399086	136399087	+		chr10	50588247	50588248	+		chr1	39633069	39633070	-		chr1	34347002	34347003	+
chr1	185347783	185347784	-		chr1	74746967	74746968	+		chr1	100982564	100982565	+		chr10	80656264	80656265	+		chr1	75029618	75029619	+		chr1	136404057	136404058	+		chr10	52137747	52137748	+		chr1	39633098	39633099	-		chr1	34351428	34351429	+
chr1	187178577	187178578	-		chr1	74747871	74747872	+		chr1	102174285	102174286	-		chr10	80732225	80732226	+		chr1	75138674	75138675	-		chr1	136477824	136477825	+		chr10	52696743	52696744	-		chr1	39693731	39693732	-		chr1	34356753	34356754	+
chr1	187187122	187187123	+		chr1	75014165	75014166	-		chr1	102664284	102664285	-		chr10	80809816	80809817	-		chr1	75139277	75139278	-		chr1	136484521	136484522	+		chr10	53241011	53241012	-		chr1	39922615	39922616	-		chr1	34360587	34360588	+
chr1	188485754	188485755	+		chr1	75030253	75030254	+		chr1	102664612	102664613	-		chr10	80923655	80923656	-		chr1	75162363	75162364	-		chr1	136497277	136497278	+		chr10	53394278	53394279	-		chr1	39922625	39922626	+		chr1	34371438	34371439	-
chr1	189039529	189039530	+		chr1	75132479	75132480	-		chr1	102665970	102665971	-		chr10	80993502	80993503	-		chr1	75175119	75175120	-		chr1	136499634	136499635	+		chr10	54498362	54498363	+		chr1	39950306	39950307	+		chr1	34409492	34409493	-
chr1	190387554	190387555	-		chr1	75132721	75132722	-		chr1	103168788	103168789	-		chr10	81751949	81751950	+		chr1	75181138	75181139	-		chr1	136502153	136502154	+		chr10	55771769	55771770	+		chr1	39959079	39959080	+		chr1	34459032	34459033	+
chr1	190894125	190894126	+		chr1	75133194	75133195	-		chr1	103459363	103459364	-		chr10	82359433	82359434	+		chr1	75181835	75181836	-		chr1	136505623	136505624	+		chr10	55914763	55914764	+		chr1	39959819	39959820	+		chr1	34459034	34459035	+
chr1	191621649	191621650	-		chr1	75133282	75133283	-		chr1	103747869	103747870	+		chr10	82943943	82943944	+		chr1	75182333	75182334	-		chr1	136510209	136510210	-		chr10	56107362	56107363	+		chr1	39959919	39959920	+		chr1	34485926	34485927	-
chr1	191667070	191667071	+		chr1	75137510	75137511	-		chr1	103788843	103788844	-		chr10	82946078	82946079	+		chr1	75182818	75182819	-		chr1	136518998	136518999	-		chr10	56107579	56107580	+		chr1	39962956	39962957	+		chr1	34499534	34499535	+
chr1	192769770	192769771	+		chr1	75138052	75138053	-		chr1	104652044	104652045	-		chr10	83035118	83035119	+		chr1	75184627	75184628	-		chr1	136522834	136522835	+		chr10	56110039	56110040	+		chr1	39963945	39963946	+		chr1	34501546	34501547	+
chr1	192834527	192834528	-		chr1	75138675	75138676	-		chr1	106160816	106160817	-		chr10	84429330	84429331	+		chr1	75185896	75185897	-		chr1	136527123	136527124	+		chr10	57251108	57251109	-		chr1	39964129	39964130	+		chr1	34502609	34502610	+
chr1	192834625	192834626	-		chr1	75139109	75139110	-		chr1	106548120	106548121	+		chr10	84506315	84506316	+		chr1	75547093	75547094	+		chr1	136527220	136527221	+		chr10	57737753	57737754	+		chr1	39965114	39965115	+		chr1	34504693	34504694	+
chr1	192854659	192854660	+		chr1	75176630	75176631	-		chr1	106773569	106773570	-		chr10	84609159	84609160	-		chr1	77481913	77481914	+		chr1	137050821	137050822	+		chr10	57753121	57753122	+		chr1	39966498	39966499	+		chr1	34516002	34516003	+
chr1	192887020	192887021	+		chr1	75180908	75180909	-		chr1	106879123	106879124	-		chr10	85378383	85378384	-		chr1	77973237	77973238	+		chr1	137152908	137152909	-		chr10	59234329	59234330	+		chr1	39968167	39968168	+		chr1	34544005	34544006	+
chr1	193006120	193006121	-		chr1	75181797	75181798	-		chr1	106880161	106880162	+		chr10	85391133	85391134	+		chr1	78498498	78498499	-		chr1	137153150	137153151	-		chr10	59353901	59353902	+		chr1	39970228	39970229	+		chr1	34698438	34698439	-
chr1	193008642	193008643	-		chr1	75182252	75182253	-		chr1	106974522	106974523	+		chr10	86156883	86156884	-		chr1	78654456	78654457	+		chr1	137219647	137219648	+		chr10	59414131	59414132	-		chr1	39972200	39972201	+		chr1	34781266	34781267	+
chr1	193008839	193008840	-		chr1	75184691	75184692	-		chr1	107560489	107560490	+		chr10	87602259	87602260	-		chr1	78661088	78661089	+		chr1	137284247	137284248	-		chr10	59740700	59740701	+		chr1	39975109	39975110	+		chr1	34806466	34806467	+
chr1	193151403	193151404	+		chr1	75188511	75188512	-		chr1	107887718	107887719	+		chr10	88140276	88140277	-		chr1	78661869	78661870	+		chr1	137285171	137285172	-		chr10	59754466	59754467	+		chr1	39976517	39976518	+		chr1	34817273	34817274	-
chr1	193151850	193151851	+		chr1	75209213	75209214	+		chr1	107887905	107887906	+		chr10	88258216	88258217	-		chr1	78661973	78661974	+		chr1	138028286	138028287	+		chr10	59757739	59757740	+		chr1	39977341	39977342	+		chr1	34823855	34823856	+
chr1	193152044	193152045	+		chr1	75215284	75215285	-		chr1	107926496	107926497	+		chr10	88690063	88690064	-		chr1	78661974	78661975	+		chr1	138173214	138173215	-		chr10	59759313	59759314	+		chr1	39977842	39977843	+		chr1	34859735	34859736	+
chr1	193152480	193152481	+		chr1	75216626	75216627	+		chr1	108386528	108386529	+		chr10	89102145	89102146	-		chr1	78684914	78684915	+		chr1	138242043	138242044	-		chr10	59762276	59762277	+		chr1	39978597	39978598	+		chr1	34861160	34861161	+
chr1	193164037	193164038	+		chr1	75241832	75241833	+		chr1	108853449	108853450	+		chr10	89102834	89102835	-		chr1	79990844	79990845	+		chr1	138375736	138375737	+		chr10	59764478	59764479	+		chr1	39984562	39984563	+		chr1	34862930	34862931	+
chr1	193494516	193494517	+		chr1	75431774	75431775	+		chr1	109696630	109696631	+		chr10	90612542	90612543	-		chr1	79993922	79993923	+		chr1	138393233	138393234	+		chr10	60182405	60182406	-		chr1	39992472	39992473	+		chr1	34863026	34863027	-
chr1	193645727	193645728	+		chr1	75431777	75431778	+		chr1	112545583	112545584	+		chr10	91017354	91017355	+		chr1	79993959	79993960	+		chr1	138471319	138471320	-		chr10	60256594	60256595	-		chr1	39995147	39995148	+		chr1	34864086	34864087	+
chr1	193656127	193656128	+		chr1	75540800	75540801	+		chr1	112786153	112786154	+		chr10	92339684	92339685	-		chr1	80181370	80181371	+		chr1	138483349	138483350	-		chr10	60610385	60610386	-		chr1	40000042	40000043	+		chr1	34864203	34864204	+
chr1	193656231	193656232	+		chr1	76464139	76464140	+		chr1	112972789	112972790	+		chr10	93324526	93324527	-		chr1	80257800	80257801	-		chr1	138498751	138498752	-		chr10	60791852	60791853	-		chr1	40005301	40005302	+		chr1	34871677	34871678	-
chr1	193665878	193665879	+		chr1	77487115	77487116	+		chr1	113023886	113023887	-		chr10	93331623	93331624	-		chr1	80309447	80309448	-		chr1	138504829	138504830	-		chr10	61155226	61155227	+		chr1	40005972	40005973	+		chr1	34872124	34872125	-
chr1	193716208	193716209	-		chr1	77490319	77490320	+		chr1	113805497	113805498	+		chr10	93349756	93349757	-		chr1	80333635	80333636	-		chr1	138504839	138504840	-		chr10	61749243	61749244	-		chr1	40006418	40006419	+		chr1	34872888	34872889	-
chr1	193729051	193729052	-		chr1	77499917	77499918	+		chr1	113877784	113877785	-		chr10	94140851	94140852	+		chr1	80364921	80364922	-		chr1	138512581	138512582	-		chr10	62045182	62045183	-		chr1	40007597	40007598	+		chr1	34873012	34873013	-
chr1	193730808	193730809	-		chr1	77584372	77584373	+		chr1	114391146	114391147	-		chr10	94213283	94213284	+		chr1	82417053	82417054	-		chr1	138516928	138516929	-		chr10	62047494	62047495	-		chr1	40013756	40013757	+		chr1	34881338	34881339	-
chr1	193756056	193756057	-		chr1	77619253	77619254	+		chr1	114596973	114596974	-		chr10	94387371	94387372	+		chr1	82839408	82839409	+		chr1	138517239	138517240	-		chr10	62061164	62061165	-		chr1	40016069	40016070	+		chr1	34887663	34887664	-
chr1	193788231	193788232	-		chr1	77912622	77912623	-		chr1	114616626	114616627	-		chr10	95012485	95012486	-		chr1	82872755	82872756	+		chr1	138521278	138521279	-		chr10	62165429	62165430	+		chr1	40018207	40018208	+		chr1	34894525	34894526	-
chr1	193797594	193797595	-		chr1	78509070	78509071	-		chr1	115147778	115147779	+		chr10	95463128	95463129	+		chr1	83010094	83010095	-		chr1	138522385	138522386	-		chr10	62227192	62227193	-		chr1	40018954	40018955	+		chr1	34898352	34898353	-
chr1	193802902	193802903	-		chr1	78693036	78693037	+		chr1	116648003	116648004	+		chr10	95501375	95501376	+		chr1	83024592	83024593	-		chr1	138523589	138523590	-		chr10	62436001	62436002	+		chr1	40030724	40030725	+		chr1	34898714	34898715	-
chr1	193804290	193804291	-		chr1	78697971	78697972	+		chr1	116849143	116849144	-		chr10	96183945	96183946	-		chr1	84172028	84172029	+		chr1	138530044	138530045	-		chr10	62610973	62610974	-		chr1	40047030	40047031	+		chr1	35368574	35368575	+
chr1	194659839	194659840	+		chr1	78704760	78704761	+		chr1	116988502	116988503	-		chr10	102050225	102050226	-		chr1	84722343	84722344	-		chr1	138530234	138530235	-		chr10	63825336	63825337	-		chr1	40057520	40057521	+		chr1	35896572	35896573	-
chr1	194659875	194659876	-		chr1	79505973	79505974	-		chr1	117271911	117271912	+		chr10	102684003	102684004	-		chr1	84735322	84735323	-		chr1	138536556	138536557	-		chr10	65185425	65185426	-		chr1	40069659	40069660	+		chr1	35921059	35921060	+
chr1	194660395	194660396	-		chr1	79775360	79775361	-		chr1	117275964	117275965	+		chr10	102996880	102996881	-		chr1	84750924	84750925	-		chr1	138539392	138539393	-		chr10	66540231	66540232	+		chr1	40084915	40084916	+		chr1	35977605	35977606	-
chr1	194660698	194660699	-		chr1	79791601	79791602	-		chr1	117316451	117316452	+		chr10	105096522	105096523	-		chr1	84754347	84754348	-		chr1	138619911	138619912	+		chr10	66680792	66680793	+		chr1	40588890	40588891	-		chr1	36053108	36053109	-
chr1	194907528	194907529	-		chr1	79793431	79793432	-		chr1	118128336	118128337	+		chr10	105364431	105364432	-		chr1	84758716	84758717	-		chr1	138669442	138669443	+		chr10	67053390	67053391	-		chr1	41951056	41951057	+		chr1	36126732	36126733	+
chr1	194931770	194931771	-		chr1	79799461	79799462	-		chr1	118417196	118417197	-		chr10	106574027	106574028	+		chr1	84758718	84758719	-		chr1	138735812	138735813	-		chr10	67435090	67435091	+		chr1	42386532	42386533	+		chr1	36127060	36127061	+
chr1	195169583	195169584	-		chr1	79799608	79799609	-		chr1	120218535	120218536	+		chr10	107697900	107697901	+		chr1	84782670	84782671	-		chr1	138768592	138768593	-		chr10	68353679	68353680	+		chr1	42613929	42613930	+		chr1	36127936	36127937	+
chr1	195182270	195182271	+		chr1	79985859	79985860	+		chr1	120564581	120564582	+		chr10	107698427	107698428	+		chr1	84782687	84782688	-		chr1	138827113	138827114	-		chr10	68803269	68803270	-		chr1	42721095	42721096	+		chr1	36128975	36128976	+
chr1	195212543	195212544	+		chr1	80188086	80188087	+		chr1	121418567	121418568	-		chr10	107769750	107769751	-		chr1	84836001	84836002	-		chr1	138827259	138827260	-		chr10	70667238	70667239	-		chr1	42752660	42752661	+		chr1	36131745	36131746	+
chr1	195927704	195927705	-		chr1	80225897	80225898	+		chr1	121505513	121505514	+		chr10	107800720	107800721	+		chr1	85173653	85173654	+		chr1	138837165	138837166	-		chr10	70786435	70786436	-		chr1	42755632	42755633	+		chr1	36133041	36133042	+
chr1	196745171	196745172	+		chr1	80263656	80263657	-		chr1	121601246	121601247	+		chr10	107800795	107800796	+		chr1	85189375	85189376	-		chr1	138837206	138837207	-		chr10	71223225	71223226	+		chr1	42897570	42897571	-		chr1	36139719	36139720	+
chr1	197067905	197067906	+		chr1	80274036	80274037	-		chr1	122526406	122526407	+		chr10	108878058	108878059	+		chr1	85242207	85242208	-		chr1	138844391	138844392	-		chr10	71793655	71793656	-		chr1	42926807	42926808	+		chr1	36141524	36141525	+
chr10	3456009	3456010	+		chr1	80283055	80283056	-		chr1	123447142	123447143	+		chr10	108983946	108983947	+		chr1	85254267	85254268	-		chr1	138850139	138850140	-		chr10	72119046	72119047	+		chr1	42948112	42948113	+		chr1	36148951	36148952	-
chr10	4536767	4536768	+		chr1	80314834	80314835	-		chr1	123449665	123449666	-		chr10	109654166	109654167	-		chr1	85263270	85263271	+		chr1	138976444	138976445	+		chr10	73363127	73363128	-		chr1	42948763	42948764	+		chr1	36152971	36152972	+
chr10	4853912	4853913	+		chr1	80333634	80333635	-		chr1	123454553	123454554	-		chr10	110019189	110019190	+		chr1	85274431	85274432	+		chr1	139020238	139020239	+		chr10	73462060	73462061	+		chr1	43133320	43133321	-		chr1	36153817	36153818	+
chr10	5902328	5902329	+		chr1	80432495	80432496	-		chr1	123458718	123458719	-		chr10	110038005	110038006	-		chr1	85275029	85275030	+		chr1	141354616	141354617	+		chr10	74592664	74592665	-		chr1	43161716	43161717	+		chr1	36153939	36153940	+
chr10	5902329	5902330	+		chr1	82162057	82162058	-		chr1	123505305	123505306	-		chr10	110213640	110213641	+		chr1	85276461	85276462	+		chr1	141356953	141356954	+		chr10	74819348	74819349	-		chr1	43171742	43171743	+		chr1	36158354	36158355	-
chr10	5958048	5958049	-		chr1	82186273	82186274	-		chr1	124447564	124447565	+		chr10	110707690	110707691	+		chr1	85276467	85276468	+		chr1	141825094	141825095	-		chr10	75016592	75016593	-		chr1	43246992	43246993	+		chr1	36158441	36158442	+
chr10	6104035	6104036	+		chr1	82208742	82208743	+		chr1	127120324	127120325	+		chr10	110927495	110927496	+		chr1	87404531	87404532	+		chr1	143412385	143412386	-		chr10	75048772	75048773	+		chr1	43304130	43304131	-		chr1	36159596	36159597	+
chr10	7387126	7387127	-		chr1	82440987	82440988	+		chr1	127241478	127241479	-		chr10	110928045	110928046	+		chr1	87485510	87485511	-		chr1	143507434	143507435	+		chr10	75052017	75052018	+		chr1	43304565	43304566	-		chr1	36162263	36162264	+
chr10	7555038	7555039	+		chr1	82725806	82725807	+		chr1	127765919	127765920	-		chr10	111389740	111389741	-		chr1	87487690	87487691	-		chr1	143733613	143733614	+		chr10	75138548	75138549	-		chr1	43320187	43320188	-		chr1	36220244	36220245	-
chr10	8081116	8081117	+		chr1	83030053	83030054	+		chr1	128467007	128467008	+		chr10	111422662	111422663	+		chr1	87488249	87488250	-		chr1	145517171	145517172	-		chr10	75176024	75176025	-		chr1	43320283	43320284	-		chr1	36220251	36220252	-
chr10	8238022	8238023	-		chr1	84456352	84456353	-		chr1	129699665	129699666	+		chr10	112846803	112846804	+		chr1	87489661	87489662	-		chr1	145624564	145624565	+		chr10	75402273	75402274	-		chr1	43325989	43325990	-		chr1	36223197	36223198	-
chr10	8447673	8447674	-		chr1	84465962	84465963	-		chr1	129803586	129803587	-		chr10	113146681	113146682	+		chr1	87489719	87489720	-		chr1	145642350	145642351	+		chr10	75488083	75488084	+		chr1	43326433	43326434	-		chr1	36227026	36227027	-
chr10	8514731	8514732	-		chr1	84474931	84474932	-		chr1	130024895	130024896	+		chr10	114050983	114050984	+		chr1	87492588	87492589	-		chr1	146071947	146071948	-		chr10	75492363	75492364	+		chr1	43333448	43333449	-		chr1	36232812	36232813	-
chr10	8597612	8597613	+		chr1	84525169	84525170	-		chr1	130112293	130112294	+		chr10	114614253	114614254	+		chr1	87492752	87492753	-		chr1	149207746	149207747	-		chr10	75501699	75501700	+		chr1	43335809	43335810	-		chr1	36233479	36233480	-
chr10	8905335	8905336	+		chr1	84721283	84721284	-		chr1	130162936	130162937	+		chr10	114647886	114647887	+		chr1	87493691	87493692	-		chr1	151817946	151817947	+		chr10	75563816	75563817	-		chr1	43343579	43343580	-		chr1	36233519	36233520	-
chr10	9529275	9529276	+		chr1	84721992	84721993	-		chr1	130170676	130170677	+		chr10	114654681	114654682	-		chr1	87495104	87495105	-		chr1	152109942	152109943	-		chr10	75693630	75693631	+		chr1	43413180	43413181	-		chr1	36234635	36234636	-
chr10	12642458	12642459	-		chr1	84727188	84727189	-		chr1	130236581	130236582	-		chr10	114860401	114860402	+		chr1	87501121	87501122	-		chr1	152201497	152201498	-		chr10	75833979	75833980	-		chr1	43503959	43503960	+		chr1	36236416	36236417	-
chr10	12728454	12728455	+		chr1	84732240	84732241	-		chr1	130374005	130374006	-		chr10	115553778	115553779	-		chr1	87532027	87532028	+		chr1	152252752	152252753	+		chr10	75851381	75851382	-		chr1	43504527	43504528	+		chr1	36241053	36241054	-
chr10	13231301	13231302	-		chr1	84735308	84735309	-		chr1	131035213	131035214	-		chr10	115862842	115862843	-		chr1	87660235	87660236	-		chr1	152260143	152260144	+		chr10	75875340	75875341	-		chr1	43504777	43504778	+		chr1	36241873	36241874	-
chr10	13685016	13685017	+		chr1	84757397	84757398	-		chr1	132420952	132420953	-		chr10	116268568	116268569	-		chr1	87690221	87690222	+		chr1	152262379	152262380	+		chr10	75885610	75885611	-		chr1	43504947	43504948	+		chr1	36243424	36243425	-
chr10	14427932	14427933	+		chr1	84757640	84757641	-		chr1	132780682	132780683	+		chr10	116786471	116786472	-		chr1	87690285	87690286	+		chr1	152271829	152271830	+		chr10	75885824	75885825	-		chr1	43507148	43507149	+		chr1	36243846	36243847	-
chr10	14809297	14809298	+		chr1	84760466	84760467	-		chr1	132991743	132991744	-		chr10	116914350	116914351	-		chr1	87695160	87695161	+		chr1	152283948	152283949	+		chr10	76127037	76127038	-		chr1	43508033	43508034	+		chr1	36252565	36252566	-
chr10	16254017	16254018	-		chr1	84826865	84826866	-		chr1	133150855	133150856	+		chr10	117099445	117099446	-		chr1	87731996	87731997	+		chr1	152934633	152934634	-		chr10	76632250	76632251	-		chr1	43508655	43508656	+		chr1	36258878	36258879	-
chr10	18128987	18128988	+		chr1	84829755	84829756	-		chr1	133252451	133252452	-		chr10	117147268	117147269	-		chr1	87744932	87744933	+		chr1	153094329	153094330	+		chr10	76973413	76973414	-		chr1	43508685	43508686	+		chr1	36259501	36259502	-
chr10	18375807	18375808	-		chr1	84897868	84897869	-		chr1	133253453	133253454	-		chr10	117190428	117190429	+		chr1	87745647	87745648	+		chr1	153165905	153165906	+		chr10	77044607	77044608	+		chr1	43508952	43508953	+		chr1	36259636	36259637	-
chr10	19907344	19907345	+		chr1	84987323	84987324	-		chr1	133859612	133859613	+		chr10	118830766	118830767	-		chr1	87746029	87746030	+		chr1	153192053	153192054	+		chr10	77055630	77055631	+		chr1	43510022	43510023	+		chr1	36259815	36259816	-
chr10	20008199	20008200	-		chr1	84989337	84989338	-		chr1	133910471	133910472	+		chr10	120383393	120383394	-		chr1	87747597	87747598	+		chr1	153207901	153207902	+		chr10	77526407	77526408	+		chr1	43511320	43511321	+		chr1	36264458	36264459	-
chr10	20008200	20008201	-		chr1	85087745	85087746	-		chr1	134193039	134193040	-		chr10	120687958	120687959	+		chr1	87747607	87747608	+		chr1	153221504	153221505	-		chr10	77555258	77555259	-		chr1	43511634	43511635	+		chr1	36264874	36264875	-
chr10	20101569	20101570	+		chr1	85173889	85173890	+		chr1	134253243	134253244	-		chr10	120849547	120849548	-		chr1	87830685	87830686	+		chr1	153246546	153246547	-		chr10	77641036	77641037	-		chr1	43512804	43512805	+		chr1	36265935	36265936	-
chr10	23505281	23505282	-		chr1	85187434	85187435	+		chr1	134257465	134257466	-		chr10	121102051	121102052	+		chr1	88248662	88248663	-		chr1	153318367	153318368	-		chr10	77865420	77865421	-		chr1	43516785	43516786	+		chr1	36266346	36266347	-
chr10	23851564	23851565	+		chr1	85249726	85249727	-		chr1	134290611	134290612	-		chr10	121211645	121211646	+		chr1	88548494	88548495	+		chr1	153330954	153330955	-		chr10	77868411	77868412	-		chr1	43517522	43517523	+		chr1	36273133	36273134	-
chr10	24684754	24684755	-		chr1	85268093	85268094	+		chr1	134346188	134346189	+		chr10	121552052	121552053	-		chr1	88983718	88983719	-		chr1	153750894	153750895	+		chr10	77900807	77900808	-		chr1	43518298	43518299	+		chr1	36273554	36273555	-
chr10	25346990	25346991	-		chr1	85274429	85274430	+		chr1	134434264	134434265	-		chr10	122426484	122426485	-		chr1	88983836	88983837	-		chr1	153753772	153753773	+		chr10	77900874	77900875	-		chr1	43519604	43519605	+		chr1	36278095	36278096	-
chr10	27546436	27546437	-		chr1	85276703	85276704	+		chr1	134885533	134885534	-		chr10	122848213	122848214	-		chr1	88984311	88984312	-		chr1	153805067	153805068	+		chr10	77903630	77903631	-		chr1	43519820	43519821	+		chr1	36278139	36278140	-
chr10	28218799	28218800	+		chr1	85279284	85279285	+		chr1	134888546	134888547	-		chr10	123946082	123946083	+		chr1	88984323	88984324	-		chr1	154361041	154361042	+		chr10	77907755	77907756	-		chr1	43520157	43520158	+		chr1	36284673	36284674	-
chr10	28602161	28602162	-		chr1	85280548	85280549	+		chr1	134900514	134900515	-		chr10	124266935	124266936	+		chr1	88984781	88984782	-		chr1	154517548	154517549	-		chr10	77931753	77931754	+		chr1	43520206	43520207	+		chr1	36284771	36284772	-
chr10	30563101	30563102	-		chr1	85280655	85280656	+		chr1	134901244	134901245	-		chr10	125430951	125430952	-		chr1	88985400	88985401	-		chr1	154691239	154691240	-		chr10	79138163	79138164	+		chr1	43522022	43522023	+		chr1	36285997	36285998	-
chr10	30563942	30563943	+		chr1	85282296	85282297	+		chr1	134937013	134937014	-		chr10	126324790	126324791	-		chr1	88985627	88985628	-		chr1	155097539	155097540	-		chr10	79150984	79150985	+		chr1	43523444	43523445	+		chr1	36299467	36299468	-
chr10	30662291	30662292	-		chr1	85285450	85285451	+		chr1	134942780	134942781	+		chr10	126556691	126556692	-		chr1	89040931	89040932	-		chr1	155179005	155179006	+		chr10	79168774	79168775	+		chr1	43524357	43524358	+		chr1	36337808	36337809	-
chr10	31469653	31469654	-		chr1	87476059	87476060	-		chr1	135031549	135031550	+		chr10	126646859	126646860	-		chr1	89214704	89214705	+		chr1	155283175	155283176	+		chr10	79172478	79172479	+		chr1	43524712	43524713	+		chr1	36337809	36337810	-
chr10	31710375	31710376	+		chr1	87476258	87476259	-		chr1	135071109	135071110	-		chr10	126723993	126723994	-		chr1	89214707	89214708	+		chr1	155287310	155287311	+		chr10	79172840	79172841	+		chr1	43525266	43525267	+		chr1	36362489	36362490	+
chr10	31726429	31726430	+		chr1	87480122	87480123	-		chr1	135113323	135113324	+		chr10	126852072	126852073	+		chr1	89243822	89243823	+		chr1	155316873	155316874	-		chr10	79174015	79174016	+		chr1	43526202	43526203	+		chr1	36374993	36374994	+
chr10	34545815	34545816	-		chr1	87480844	87480845	-		chr1	135171785	135171786	+		chr10	126945059	126945060	+		chr1	89300298	89300299	+		chr1	155317452	155317453	-		chr10	79196914	79196915	+		chr1	43526709	43526710	+		chr1	36391645	36391646	-
chr10	34716382	34716383	+		chr1	87481533	87481534	-		chr1	135798313	135798314	+		chr10	127096540	127096541	+		chr1	89330339	89330340	+		chr1	155318650	155318651	-		chr10	79199504	79199505	-		chr1	43526847	43526848	+		chr1	36392846	36392847	-
chr10	36630505	36630506	-		chr1	87481550	87481551	-		chr1	135963468	135963469	-		chr10	127498599	127498600	+		chr1	89400086	89400087	-		chr1	155352057	155352058	-		chr10	79200424	79200425	-		chr1	43527857	43527858	+		chr1	36393692	36393693	-
chr10	36661570	36661571	-		chr1	87484068	87484069	-		chr1	136004721	136004722	-		chr10	127548358	127548359	+		chr1	89410937	89410938	-		chr1	155377720	155377721	-		chr10	79204584	79204585	-		chr1	43528679	43528680	+		chr1	36393751	36393752	-
chr10	36733524	36733525	+		chr1	87488297	87488298	-		chr1	136042164	136042165	+		chr10	127556867	127556868	+		chr1	89681162	89681163	+		chr1	155394720	155394721	-		chr10	79206233	79206234	-		chr1	43529453	43529454	+		chr1	36396767	36396768	-
chr10	36917619	36917620	+		chr1	87493693	87493694	-		chr1	136205102	136205103	-		chr10	127558911	127558912	+		chr1	89681305	89681306	+		chr1	155754176	155754177	+		chr10	79317566	79317567	+		chr1	43531581	43531582	+		chr1	36406065	36406066	-
chr10	38916421	38916422	-		chr1	87495099	87495100	-		chr1	136216560	136216561	-		chr10	127568601	127568602	-		chr1	89805713	89805714	+		chr1	155790284	155790285	+		chr10	79322171	79322172	+		chr1	43534772	43534773	+		chr1	36406185	36406186	-
chr10	38916422	38916423	-		chr1	87501070	87501071	+		chr1	136319663	136319664	+		chr10	127573951	127573952	-		chr1	89813466	89813467	+		chr1	155800457	155800458	+		chr10	79427682	79427683	+		chr1	43535041	43535042	+		chr1	36409380	36409381	-
chr10	39119221	39119222	+		chr1	87510526	87510527	+		chr1	136320531	136320532	+		chr10	127582142	127582143	-		chr1	89822356	89822357	+		chr1	155806936	155806937	+		chr10	79489001	79489002	+		chr1	43535550	43535551	+		chr1	36409417	36409418	-
chr10	39208489	39208490	+		chr1	87539268	87539269	+		chr1	136355702	136355703	+		chr10	127684280	127684281	+		chr1	89823459	89823460	+		chr1	155864022	155864023	+		chr10	79522953	79522954	-		chr1	43538191	43538192	+		chr1	36410403	36410404	-
chr10	39211318	39211319	+		chr1	87690218	87690219	+		chr1	136359311	136359312	-		chr10	127798073	127798074	+		chr1	89832873	89832874	+		chr1	155879968	155879969	+		chr10	79531178	79531179	-		chr1	43538359	43538360	+		chr1	36414467	36414468	-
chr10	39945532	39945533	+		chr1	87690320	87690321	+		chr1	136391212	136391213	+		chr10	127959607	127959608	-		chr1	89833326	89833327	+		chr1	156945792	156945793	-		chr10	79565392	79565393	-		chr1	43543596	43543597	+		chr1	36415000	36415001	-
chr10	40254532	40254533	+		chr1	87746029	87746030	+		chr1	136519607	136519608	+		chr10	127986021	127986022	-		chr1	89833331	89833332	+		chr1	157132299	157132300	-		chr10	79589517	79589518	+		chr1	43543828	43543829	+		chr1	36424791	36424792	-
chr10	41198984	41198985	+		chr1	87746143	87746144	+		chr1	136522834	136522835	+		chr10	127996906	127996907	-		chr1	89835826	89835827	+		chr1	157187392	157187393	-		chr10	79590710	79590711	+		chr1	43549113	43549114	+		chr1	36440007	36440008	+
chr10	41202257	41202258	-		chr1	87747186	87747187	+		chr1	136532504	136532505	+		chr10	128002931	128002932	-		chr1	89840046	89840047	+		chr1	157605965	157605966	-		chr10	79599264	79599265	-		chr1	43549557	43549558	+		chr1	36457345	36457346	-
chr10	41203590	41203591	+		chr1	87747709	87747710	+		chr1	136537154	136537155	+		chr10	128008777	128008778	-		chr1	89840142	89840143	+		chr1	157710646	157710647	-		chr10	79599450	79599451	-		chr1	43550028	43550029	+		chr1	36474314	36474315	-
chr10	41205028	41205029	-		chr1	87947467	87947468	+		chr1	136571931	136571932	-		chr10	128023226	128023227	-		chr1	90156433	90156434	-		chr1	157780236	157780237	-		chr10	79606353	79606354	+		chr1	43554678	43554679	+		chr1	36481792	36481793	-
chr10	41206087	41206088	-		chr1	87983862	87983863	+		chr1	136599681	136599682	+		chr10	128118481	128118482	-		chr1	90156519	90156520	-		chr1	157819436	157819437	-		chr10	79608307	79608308	+		chr1	43556336	43556337	+		chr1	36487120	36487121	-
chr10	41206458	41206459	-		chr1	87983939	87983940	+		chr1	136618485	136618486	+		chr10	128233696	128233697	+		chr1	90158609	90158610	-		chr1	157870909	157870910	+		chr10	79711931	79711932	+		chr1	43556620	43556621	+		chr1	36523553	36523554	-
chr10	41522924	41522925	+		chr1	88015143	88015144	+		chr1	136732679	136732680	-		chr11	3026957	3026958	+		chr1	90161302	90161303	-		chr1	157896292	157896293	+		chr10	79850082	79850083	-		chr1	43558547	43558548	+		chr1	36537890	36537891	+
chr10	41901936	41901937	-		chr1	88199891	88199892	-		chr1	136854713	136854714	+		chr11	3036435	3036436	+		chr1	90162893	90162894	-		chr1	158488796	158488797	+		chr10	79854966	79854967	-		chr1	43560757	43560758	+		chr1	36548952	36548953	+
chr10	41995247	41995248	+		chr1	88201757	88201758	+		chr1	137154861	137154862	-		chr11	3036644	3036645	-		chr1	90163093	90163094	-		chr1	158489318	158489319	+		chr10	79888570	79888571	-		chr1	43561734	43561735	+		chr1	36561588	36561589	-
chr10	41996803	41996804	+		chr1	88247522	88247523	-		chr1	137361332	137361333	-		chr11	3044519	3044520	-		chr1	90253620	90253621	+		chr1	158502229	158502230	+		chr10	80062064	80062065	-		chr1	43564186	43564187	+		chr1	36562450	36562451	+
chr10	42222192	42222193	+		chr1	88247529	88247530	-		chr1	137382166	137382167	+		chr11	3060660	3060661	-		chr1	90511609	90511610	+		chr1	158566955	158566956	+		chr10	80069830	80069831	+		chr1	43570953	43570954	+		chr1	36587359	36587360	-
chr10	42233645	42233646	+		chr1	88248662	88248663	-		chr1	137582497	137582498	-		chr11	3063793	3063794	-		chr1	90709419	90709420	-		chr1	158572302	158572303	+		chr10	80101504	80101505	+		chr1	43576062	43576063	+		chr1	36593898	36593899	-
chr10	42302078	42302079	-		chr1	88252904	88252905	-		chr1	137599900	137599901	+		chr11	3065532	3065533	-		chr1	90724913	90724914	-		chr1	158572633	158572634	+		chr10	80134561	80134562	-		chr1	43577682	43577683	+		chr1	36594636	36594637	-
chr10	42302455	42302456	+		chr1	88253922	88253923	-		chr1	137704357	137704358	+		chr11	3093404	3093405	-		chr1	90967518	90967519	+		chr1	158576426	158576427	+		chr10	80190663	80190664	-		chr1	43578053	43578054	+		chr1	36595548	36595549	-
chr10	42303373	42303374	+		chr1	88363175	88363176	-		chr1	138086280	138086281	-		chr11	3121190	3121191	+		chr1	90987869	90987870	+		chr1	158576715	158576716	+		chr10	80245379	80245380	+		chr1	43578750	43578751	+		chr1	36596268	36596269	-
chr10	42722247	42722248	+		chr1	88381517	88381518	-		chr1	138177083	138177084	-		chr11	3162511	3162512	-		chr1	91352010	91352011	+		chr1	158751562	158751563	-		chr10	80250641	80250642	+		chr1	43578849	43578850	+		chr1	36634236	36634237	-
chr10	42807828	42807829	-		chr1	88408606	88408607	-		chr1	138178106	138178107	-		chr11	3166329	3166330	-		chr1	91392344	91392345	+		chr1	158950264	158950265	+		chr10	80253955	80253956	+		chr1	43582343	43582344	+		chr1	36681802	36681803	+
chr10	43204291	43204292	+		chr1	88424520	88424521	-		chr1	138285082	138285083	-		chr11	3244425	3244426	-		chr1	91395888	91395889	-		chr1	161003819	161003820	-		chr10	80260741	80260742	-		chr1	43588220	43588221	+		chr1	36681891	36681892	+
chr10	43298505	43298506	-		chr1	88483744	88483745	+		chr1	138308062	138308063	+		chr11	3531938	3531939	+		chr1	91785638	91785639	+		chr1	161213162	161213163	+		chr10	80261067	80261068	-		chr1	43591026	43591027	+		chr1	36701588	36701589	+
chr10	43922701	43922702	-		chr1	88502405	88502406	+		chr1	138347961	138347962	+		chr11	3575926	3575927	+		chr1	91785742	91785743	+		chr1	161263903	161263904	+		chr10	80362959	80362960	-		chr1	43591628	43591629	+		chr1	36710273	36710274	-
chr10	44855718	44855719	-		chr1	88502685	88502686	+		chr1	138365088	138365089	+		chr11	3840279	3840280	-		chr1	92698802	92698803	-		chr1	161270430	161270431	+		chr10	80507168	80507169	-		chr1	43592585	43592586	+		chr1	36749604	36749605	+
chr10	46192000	46192001	+		chr1	88983391	88983392	-		chr1	138426441	138426442	+		chr11	4019161	4019162	+		chr1	92936224	92936225	-		chr1	162584532	162584533	-		chr10	80563433	80563434	-		chr1	43595656	43595657	+		chr1	36749612	36749613	+
chr10	47999618	47999619	+		chr1	88998085	88998086	+		chr1	138489115	138489116	-		chr11	4116214	4116215	-		chr1	93011315	93011316	+		chr1	162897854	162897855	+		chr10	80571507	80571508	+		chr1	43596885	43596886	+		chr1	36751622	36751623	+
chr10	49573625	49573626	+		chr1	89144135	89144136	+		chr1	138503723	138503724	-		chr11	4388360	4388361	-		chr1	93083106	93083107	+		chr1	162949672	162949673	-		chr10	80580918	80580919	+		chr1	43600074	43600075	+		chr1	36756607	36756608	-
chr10	52696743	52696744	-		chr1	89214704	89214705	+		chr1	138510944	138510945	-		chr11	4660459	4660460	-		chr1	93153320	93153321	-		chr1	162967734	162967735	+		chr10	80582300	80582301	+		chr1	43603409	43603410	+		chr1	36756699	36756700	-
chr10	57695231	57695232	+		chr1	89334778	89334779	-		chr1	138536710	138536711	-		chr11	4667378	4667379	-		chr1	93309255	93309256	-		chr1	163759398	163759399	-		chr10	80616966	80616967	-		chr1	43607882	43607883	+		chr1	36756919	36756920	-
chr10	58221619	58221620	+		chr1	89454010	89454011	-		chr1	138586462	138586463	-		chr11	4694451	4694452	-		chr1	93462105	93462106	-		chr1	164299011	164299012	-		chr10	80641477	80641478	+		chr1	43608377	43608378	+		chr1	36757304	36757305	-
chr10	58686197	58686198	+		chr1	89611770	89611771	+		chr1	138600986	138600987	+		chr11	4964528	4964529	-		chr1	93838091	93838092	-		chr1	164497084	164497085	+		chr10	80643199	80643200	+		chr1	43609006	43609007	+		chr1	36763000	36763001	-
chr10	58786527	58786528	+		chr1	89663486	89663487	+		chr1	138726929	138726930	-		chr11	5315874	5315875	-		chr1	93872214	93872215	-		chr1	164504520	164504521	+		chr10	80644010	80644011	+		chr1	43611516	43611517	+		chr1	36765019	36765020	-
chr10	59319892	59319893	+		chr1	89681163	89681164	+		chr1	138857304	138857305	-		chr11	5422358	5422359	-		chr1	93872247	93872248	-		chr1	164608569	164608570	-		chr10	80773620	80773621	+		chr1	43623771	43623772	+		chr1	36765350	36765351	+
chr10	59321323	59321324	+		chr1	89681273	89681274	+		chr1	138900575	138900576	-		chr11	5434866	5434867	-		chr1	93891041	93891042	-		chr1	164629070	164629071	-		chr10	80785373	80785374	+		chr1	43624616	43624617	+		chr1	36828285	36828286	+
chr10	59333397	59333398	+		chr1	89686160	89686161	+		chr1	138921338	138921339	-		chr11	5729699	5729700	-		chr1	93997224	93997225	-		chr1	164636175	164636176	-		chr10	80921884	80921885	-		chr1	43842215	43842216	-		chr1	36839677	36839678	+
chr10	59334960	59334961	+		chr1	89811688	89811689	+		chr1	139601782	139601783	+		chr11	6163993	6163994	-		chr1	94072127	94072128	-		chr1	164636675	164636676	-		chr10	80950144	80950145	-		chr1	43870576	43870577	-		chr1	36848075	36848076	-
chr10	59400686	59400687	+		chr1	89822797	89822798	+		chr1	141351521	141351522	+		chr11	6297199	6297200	+		chr1	94616890	94616891	+		chr1	164638993	164638994	-		chr10	80955890	80955891	-		chr1	43881408	43881409	-		chr1	36866330	36866331	-
chr10	59400687	59400688	+		chr1	89833371	89833372	+		chr1	141351602	141351603	+		chr11	9868164	9868165	-		chr1	94811713	94811714	+		chr1	164639694	164639695	-		chr10	81085920	81085921	-		chr1	43881924	43881925	-		chr1	36890081	36890082	-
chr10	59414444	59414445	-		chr1	90160771	90160772	-		chr1	141386280	141386281	+		chr11	10701208	10701209	-		chr1	95310151	95310152	-		chr1	164640680	164640681	-		chr10	81506765	81506766	-		chr1	44032694	44032695	+		chr1	36890136	36890137	-
chr10	59415299	59415300	-		chr1	90160916	90160917	-		chr1	141422827	141422828	+		chr11	12461313	12461314	-		chr1	95313932	95313933	-		chr1	164640924	164640925	-		chr10	81514489	81514490	-		chr1	44050399	44050400	+		chr1	36891615	36891616	-
chr10	59579261	59579262	+		chr1	90161200	90161201	-		chr1	141932797	141932798	+		chr11	19610088	19610089	+		chr1	95333836	95333837	-		chr1	164654957	164654958	-		chr10	81812190	81812191	-		chr1	44054342	44054343	+		chr1	36915459	36915460	-
chr10	59647905	59647906	-		chr1	90161819	90161820	-		chr1	142711813	142711814	-		chr11	19994393	19994394	-		chr1	95401916	95401917	-		chr1	165884362	165884363	-		chr10	82322498	82322499	+		chr1	44095115	44095116	+		chr1	36944893	36944894	-
chr10	59647907	59647908	-		chr1	90162462	90162463	-		chr1	143097054	143097055	+		chr11	20905005	20905006	+		chr1	95522501	95522502	-		chr1	166179524	166179525	+		chr10	82827226	82827227	+		chr1	44215504	44215505	+		chr1	36954211	36954212	-
chr10	59740765	59740766	+		chr1	90162477	90162478	-		chr1	143225342	143225343	-		chr11	21049627	21049628	+		chr1	95525811	95525812	-		chr1	166373478	166373479	-		chr10	82943943	82943944	+		chr1	44228207	44228208	+		chr1	36961508	36961509	-
chr10	59743108	59743109	+		chr1	90162778	90162779	-		chr1	143412385	143412386	-		chr11	22031168	22031169	+		chr1	95532138	95532139	-		chr1	166383660	166383661	-		chr10	83185758	83185759	+		chr1	44234033	44234034	+		chr1	36972650	36972651	-
chr10	59747603	59747604	+		chr1	90162944	90162945	-		chr1	143507434	143507435	+		chr11	22598997	22598998	-		chr1	95646595	95646596	-		chr1	166387987	166387988	-		chr10	83199226	83199227	+		chr1	44520414	44520415	-		chr1	37060178	37060179	+
chr10	59757229	59757230	+		chr1	90171386	90171387	-		chr1	144238010	144238011	+		chr11	23152706	23152707	+		chr1	95647422	95647423	-		chr1	167144347	167144348	-		chr10	83216562	83216563	+		chr1	44852718	44852719	-		chr1	37155786	37155787	-
chr10	59763248	59763249	+		chr1	90172124	90172125	-		chr1	144307724	144307725	-		chr11	23181341	23181342	+		chr1	95664577	95664578	+		chr1	167176710	167176711	-		chr10	84127055	84127056	+		chr1	44884962	44884963	-		chr1	37174689	37174690	+
chr10	59766576	59766577	+		chr1	90173855	90173856	-		chr1	145848597	145848598	-		chr11	23620954	23620955	+		chr1	95700155	95700156	+		chr1	167178473	167178474	+		chr10	84188487	84188488	+		chr1	45596947	45596948	-		chr1	37174856	37174857	+
chr10	59841432	59841433	+		chr1	90175584	90175585	-		chr1	146071959	146071960	-		chr11	23794232	23794233	+		chr1	97728812	97728813	-		chr1	167246102	167246103	+		chr10	84190693	84190694	-		chr1	45631932	45631933	+		chr1	37180492	37180493	+
chr10	59869741	59869742	+		chr1	90511611	90511612	+		chr1	146521797	146521798	+		chr11	26024070	26024071	-		chr1	99541322	99541323	-		chr1	167254888	167254889	+		chr10	84190821	84190822	-		chr1	45867176	45867177	+		chr1	37181598	37181599	+
chr10	59979135	59979136	-		chr1	90571754	90571755	-		chr1	146543608	146543609	+		chr11	26233430	26233431	+		chr1	99541474	99541475	-		chr1	167322312	167322313	-		chr10	84212928	84212929	+		chr1	45867375	45867376	+		chr1	37189236	37189237	+
chr10	60016316	60016317	+		chr1	90572180	90572181	-		chr1	146571493	146571494	+		chr11	29394014	29394015	+		chr1	99551239	99551240	-		chr1	167564572	167564573	-		chr10	84660165	84660166	-		chr1	45867376	45867377	+		chr1	37199618	37199619	+
chr10	60021683	60021684	+		chr1	90696563	90696564	-		chr1	146856831	146856832	+		chr11	29593231	29593232	+		chr1	99557401	99557402	-		chr1	167739800	167739801	-		chr10	85346334	85346335	+		chr1	45894627	45894628	-		chr1	37245891	37245892	-
chr10	60023686	60023687	+		chr1	90776611	90776612	+		chr1	148038419	148038420	-		chr11	29631506	29631507	+		chr1	99557674	99557675	-		chr1	168165582	168165583	-		chr10	86277605	86277606	+		chr1	45973321	45973322	+		chr1	37254551	37254552	-
chr10	60025107	60025108	+		chr1	91034236	91034237	+		chr1	148353904	148353905	-		chr11	30037339	30037340	-		chr1	99604004	99604005	-		chr1	168603390	168603391	+		chr10	87606717	87606718	-		chr1	46132314	46132315	-		chr1	37304624	37304625	+
chr10	60025510	60025511	+		chr1	91040574	91040575	+		chr1	149692779	149692780	-		chr11	30671823	30671824	+		chr1	99604013	99604014	-		chr1	169151754	169151755	-		chr10	88158695	88158696	-		chr1	46603152	46603153	+		chr1	37319090	37319091	+
chr10	60062479	60062480	+		chr1	91414019	91414020	+		chr1	150408062	150408063	-		chr11	30776859	30776860	+		chr1	99604372	99604373	-		chr1	169159511	169159512	-		chr10	88212163	88212164	-		chr1	46889553	46889554	-		chr1	37370311	37370312	+
chr10	60063325	60063326	+		chr1	91737796	91737797	+		chr1	151679612	151679613	+		chr11	30783567	30783568	+		chr1	99604403	99604404	-		chr1	169160861	169160862	-		chr10	88231393	88231394	-		chr1	47968360	47968361	-		chr1	37383187	37383188	+
chr10	60064236	60064237	+		chr1	91787183	91787184	+		chr1	152256680	152256681	+		chr11	31565739	31565740	-		chr1	99637723	99637724	-		chr1	169173964	169173965	-		chr10	88250283	88250284	-		chr1	48084093	48084094	+		chr1	37394410	37394411	+
chr10	60066780	60066781	+		chr1	91800182	91800183	-		chr1	152260143	152260144	+		chr11	32601470	32601471	-		chr1	99647205	99647206	-		chr1	169183987	169183988	-		chr10	88315335	88315336	-		chr1	48573009	48573010	-		chr1	37415029	37415030	+
chr10	60070068	60070069	+		chr1	91800183	91800184	-		chr1	152267652	152267653	+		chr11	32823433	32823434	+		chr1	99647275	99647276	-		chr1	169185785	169185786	-		chr10	88892560	88892561	-		chr1	48905106	48905107	-		chr1	37418211	37418212	+
chr10	60078996	60078997	+		chr1	91827260	91827261	-		chr1	152278395	152278396	+		chr11	33060736	33060737	-		chr1	99666662	99666663	-		chr1	169189848	169189849	-		chr10	89327954	89327955	+		chr1	50007522	50007523	+		chr1	37421022	37421023	+
chr10	60148718	60148719	-		chr1	91977491	91977492	-		chr1	152296315	152296316	+		chr11	33284980	33284981	-		chr1	99666699	99666700	-		chr1	169192033	169192034	-		chr10	90093739	90093740	-		chr1	50187375	50187376	+		chr1	37423452	37423453	+
chr10	60148727	60148728	-		chr1	91998651	91998652	-		chr1	153030726	153030727	+		chr11	33396750	33396751	-		chr1	101197495	101197496	+		chr1	169199583	169199584	-		chr10	90452292	90452293	-		chr1	50697150	50697151	-		chr1	37462394	37462395	+
chr10	60151445	60151446	+		chr1	92105344	92105345	+		chr1	153275515	153275516	-		chr11	33414350	33414351	+		chr1	102664284	102664285	-		chr1	169202031	169202032	-		chr10	90543968	90543969	+		chr1	50767398	50767399	+		chr1	37477009	37477010	-
chr10	60151590	60151591	+		chr1	92681900	92681901	-		chr1	153419962	153419963	+		chr11	33922042	33922043	-		chr1	102664612	102664613	-		chr1	169202050	169202051	-		chr10	90545299	90545300	-		chr1	50904554	50904555	+		chr1	37522081	37522082	-
chr10	60199213	60199214	-		chr1	92688556	92688557	-		chr1	153590791	153590792	-		chr11	34636858	34636859	-		chr1	102679061	102679062	+		chr1	169208794	169208795	-		chr10	90580002	90580003	-		chr1	51586167	51586168	-		chr1	37533252	37533253	-
chr10	60200778	60200779	-		chr1	92950238	92950239	+		chr1	153733392	153733393	+		chr11	34947434	34947435	-		chr1	105052540	105052541	+		chr1	169215190	169215191	-		chr10	90586716	90586717	-		chr1	51668927	51668928	-		chr1	37577029	37577030	-
chr10	60210428	60210429	-		chr1	93008793	93008794	+		chr1	153858670	153858671	+		chr11	35164743	35164744	+		chr1	105445617	105445618	-		chr1	169279153	169279154	+		chr10	90644203	90644204	-		chr1	51682303	51682304	-		chr1	37584191	37584192	-
chr10	60211217	60211218	-		chr1	93011316	93011317	+		chr1	154223467	154223468	-		chr11	35595157	35595158	+		chr1	106211729	106211730	+		chr1	169279154	169279155	+		chr10	91581868	91581869	-		chr1	51861691	51861692	-		chr1	37702459	37702460	+
chr10	60214932	60214933	-		chr1	93011419	93011420	+		chr1	154332153	154332154	+		chr11	35728801	35728802	-		chr1	107427503	107427504	-		chr1	169994979	169994980	+		chr10	92680716	92680717	+		chr1	51864351	51864352	-		chr1	37713977	37713978	+
chr10	60216176	60216177	-		chr1	93012070	93012071	+		chr1	154332704	154332705	+		chr11	37934484	37934485	-		chr1	107433589	107433590	-		chr1	170051656	170051657	+		chr10	93342299	93342300	-		chr1	51865120	51865121	-		chr1	37761081	37761082	-
chr10	60226253	60226254	-		chr1	93012163	93012164	+		chr1	154355846	154355847	+		chr11	39143760	39143761	+		chr1	107473073	107473074	-		chr1	170294578	170294579	-		chr10	93507470	93507471	+		chr1	51878825	51878826	-		chr1	37764961	37764962	-
chr10	60229463	60229464	-		chr1	93012272	93012273	+		chr1	154358021	154358022	+		chr11	40523496	40523497	-		chr1	107485651	107485652	-		chr1	171864034	171864035	+		chr10	93628319	93628320	+		chr1	51880447	51880448	-		chr1	37765038	37765039	-
chr10	60229515	60229516	-		chr1	93012639	93012640	+		chr1	154706085	154706086	-		chr11	40538477	40538478	-		chr1	107508460	107508461	-		chr1	171884014	171884015	-		chr10	93666452	93666453	+		chr1	51890473	51890474	-		chr1	37766540	37766541	-
chr10	60232001	60232002	-		chr1	93053246	93053247	+		chr1	155088719	155088720	-		chr11	43546610	43546611	-		chr1	107918405	107918406	+		chr1	171915129	171915130	-		chr10	94864114	94864115	-		chr1	51891271	51891272	-		chr1	37990602	37990603	-
chr10	60254823	60254824	-		chr1	93096026	93096027	+		chr1	155229840	155229841	+		chr11	44114810	44114811	+		chr1	107926406	107926407	+		chr1	172018236	172018237	-		chr10	95463128	95463129	+		chr1	51896025	51896026	-		chr1	38044220	38044221	-
chr10	60255253	60255254	-		chr1	93216019	93216020	+		chr1	155230559	155230560	+		chr11	45117896	45117897	+		chr1	107926497	107926498	+		chr1	172088124	172088125	-		chr10	96094812	96094813	-		chr1	51904366	51904367	-		chr1	38045718	38045719	-
chr10	60256718	60256719	-		chr1	93249967	93249968	-		chr1	155294624	155294625	+		chr11	48435052	48435053	+		chr1	107929167	107929168	+		chr1	172090290	172090291	-		chr10	96246459	96246460	-		chr1	51907870	51907871	-		chr1	38049773	38049774	-
chr10	60258376	60258377	-		chr1	93264128	93264129	+		chr1	155309728	155309729	-		chr11	48564424	48564425	-		chr1	107930160	107930161	+		chr1	172128912	172128913	-		chr10	98474733	98474734	+		chr1	51910609	51910610	-		chr1	38051724	38051725	-
chr10	60258460	60258461	-		chr1	93272609	93272610	-		chr1	155334705	155334706	-		chr11	48630023	48630024	-		chr1	108378881	108378882	+		chr1	172137541	172137542	-		chr10	98477567	98477568	+		chr1	51914414	51914415	-		chr1	38051920	38051921	-
chr10	60259745	60259746	-		chr1	93272920	93272921	-		chr1	155365876	155365877	-		chr11	48637252	48637253	+		chr1	108505390	108505391	-		chr1	172161347	172161348	-		chr10	98578461	98578462	+		chr1	51937415	51937416	-		chr1	38055886	38055887	+
chr10	60260625	60260626	-		chr1	93334228	93334229	-		chr1	155368556	155368557	-		chr11	48647463	48647464	-		chr1	112081762	112081763	-		chr1	172230526	172230527	-		chr10	102050225	102050226	-		chr1	51939602	51939603	-		chr1	38057550	38057551	-
chr10	60261549	60261550	-		chr1	93691951	93691952	+		chr1	155570267	155570268	-		chr11	49988192	49988193	+		chr1	112272918	112272919	-		chr1	172268338	172268339	-		chr10	102406521	102406522	+		chr1	51942437	51942438	-		chr1	38059175	38059176	+
chr10	60266219	60266220	-		chr1	93842570	93842571	-		chr1	155751110	155751111	+		chr11	49990150	49990151	-		chr1	112545597	112545598	+		chr1	172409397	172409398	-		chr10	104280353	104280354	+		chr1	51947905	51947906	-		chr1	38059176	38059177	+
chr10	60266310	60266311	-		chr1	94064356	94064357	-		chr1	155786366	155786367	+		chr11	50016088	50016089	-		chr1	113550566	113550567	-		chr1	172465710	172465711	-		chr10	107600004	107600005	+		chr1	51953675	51953676	-		chr1	38076149	38076150	+
chr10	60266676	60266677	-		chr1	94533822	94533823	-		chr1	155943326	155943327	+		chr11	50050757	50050758	+		chr1	115249242	115249243	+		chr1	173103548	173103549	-		chr10	107769750	107769751	-		chr1	51956914	51956915	-		chr1	38096961	38096962	+
chr10	60267744	60267745	-		chr1	94610928	94610929	-		chr1	156466051	156466052	+		chr11	50110786	50110787	-		chr1	115588593	115588594	-		chr1	173271316	173271317	+		chr10	107798119	107798120	+		chr1	51962476	51962477	-		chr1	38106964	38106965	+
chr10	60268456	60268457	-		chr1	94611861	94611862	+		chr1	157070678	157070679	-		chr11	50191816	50191817	+		chr1	116129013	116129014	+		chr1	173276323	173276324	+		chr10	108932022	108932023	-		chr1	51962590	51962591	-		chr1	38109845	38109846	+
chr10	60269141	60269142	-		chr1	94625061	94625062	+		chr1	157563840	157563841	-		chr11	50193324	50193325	+		chr1	116618798	116618799	+		chr1	173286880	173286881	+		chr10	110186845	110186846	+		chr1	51967412	51967413	-		chr1	38112375	38112376	-
chr10	60269245	60269246	-		chr1	94728424	94728425	+		chr1	157700795	157700796	+		chr11	50794091	50794092	-		chr1	117271911	117271912	+		chr1	173315204	173315205	+		chr10	110335715	110335716	+		chr1	52026956	52026957	-		chr1	38112469	38112470	+
chr10	60271447	60271448	-		chr1	94751731	94751732	+		chr1	157935529	157935530	-		chr11	51409479	51409480	-		chr1	120228889	120228890	+		chr1	173433265	173433266	-		chr10	110460743	110460744	+		chr1	52248959	52248960	-		chr1	38118973	38118974	-
chr10	60271478	60271479	-		chr1	94755075	94755076	+		chr1	158363086	158363087	-		chr11	51414783	51414784	-		chr1	120228927	120228928	+		chr1	173465789	173465790	-		chr10	110766755	110766756	-		chr1	52251615	52251616	-		chr1	38119111	38119112	-
chr10	60272024	60272025	-		chr1	94813828	94813829	+		chr1	158405882	158405883	-		chr11	51419159	51419160	+		chr1	121600500	121600501	+		chr1	173567570	173567571	-		chr10	110848184	110848185	-		chr1	52254336	52254337	-		chr1	38124352	38124353	-
chr10	60274615	60274616	-		chr1	94816245	94816246	+		chr1	158560206	158560207	+		chr11	51437873	51437874	+		chr1	121632418	121632419	-		chr1	173731874	173731875	-		chr10	110848185	110848186	-		chr1	52261370	52261371	-		chr1	38125958	38125959	-
chr10	60275123	60275124	-		chr1	94816283	94816284	+		chr1	158572292	158572293	+		chr11	51572549	51572550	+		chr1	121632481	121632482	-		chr1	174049576	174049577	+		chr10	110918310	110918311	+		chr1	52529336	52529337	+		chr1	38128924	38128925	-
chr10	60275440	60275441	-		chr1	94840339	94840340	+		chr1	158575984	158575985	+		chr11	52451970	52451971	+		chr1	121727982	121727983	-		chr1	174134190	174134191	+		chr10	110918546	110918547	+		chr1	52893433	52893434	+		chr1	38128995	38128996	-
chr10	60276038	60276039	-		chr1	94880132	94880133	+		chr1	158576047	158576048	+		chr11	53140835	53140836	+		chr1	121733131	121733132	-		chr1	174134359	174134360	+		chr10	110928046	110928047	+		chr1	52902420	52902421	+		chr1	38130578	38130579	-
chr10	60276607	60276608	-		chr1	94880487	94880488	+		chr1	158645084	158645085	-		chr11	53333659	53333660	+		chr1	121733849	121733850	-		chr1	174135635	174135636	+		chr10	112846803	112846804	+		chr1	52966061	52966062	+		chr1	38131382	38131383	-
chr10	60277038	60277039	-		chr1	94881219	94881220	+		chr1	158658467	158658468	+		chr11	53506228	53506229	-		chr1	121984933	121984934	-		chr1	174136578	174136579	+		chr10	113694178	113694179	+		chr1	52990777	52990778	-		chr1	38131508	38131509	-
chr10	60277324	60277325	-		chr1	95005331	95005332	+		chr1	158658822	158658823	+		chr11	53933506	53933507	+		chr1	122012944	122012945	-		chr1	174141358	174141359	+		chr10	114666186	114666187	-		chr1	53158516	53158517	-		chr1	38131816	38131817	-
chr10	60277616	60277617	-		chr1	95240319	95240320	+		chr1	158693273	158693274	+		chr11	53934194	53934195	+		chr1	123808746	123808747	+		chr1	174146930	174146931	+		chr10	114670286	114670287	-		chr1	53238602	53238603	-		chr1	38133481	38133482	-
chr10	60278344	60278345	-		chr1	95303102	95303103	-		chr1	158747906	158747907	-		chr11	54262063	54262064	+		chr1	127289586	127289587	-		chr1	174256126	174256127	+		chr10	114725423	114725424	-		chr1	53245891	53245892	-		chr1	38134354	38134355	-
chr10	60281439	60281440	-		chr1	95310151	95310152	-		chr1	158878230	158878231	-		chr11	54531755	54531756	-		chr1	127290585	127290586	-		chr1	175338308	175338309	+		chr10	115281641	115281642	+		chr1	53269143	53269144	-		chr1	38137605	38137606	-
chr10	60284193	60284194	-		chr1	95321945	95321946	-		chr1	158879759	158879760	+		chr11	54532225	54532226	-		chr1	127293811	127293812	-		chr1	176538781	176538782	+		chr10	115945396	115945397	-		chr1	53269704	53269705	-		chr1	38138719	38138720	-
chr10	60286892	60286893	-		chr1	95326759	95326760	-		chr1	160711396	160711397	+		chr11	54532758	54532759	-		chr1	127300092	127300093	-		chr1	177786573	177786574	+		chr10	116017772	116017773	-		chr1	53346429	53346430	-		chr1	38140600	38140601	-
chr10	60287204	60287205	-		chr1	95327631	95327632	-		chr1	161033684	161033685	-		chr11	54601073	54601074	-		chr1	127300095	127300096	-		chr1	177852117	177852118	+		chr10	116232587	116232588	-		chr1	53387164	53387165	-		chr1	38140906	38140907	-
chr10	60288680	60288681	-		chr1	95334838	95334839	-		chr1	161058938	161058939	+		chr11	54753502	54753503	-		chr1	127679374	127679375	-		chr1	178367838	178367839	-		chr10	116494300	116494301	-		chr1	54007776	54007777	+		chr1	38142475	38142476	-
chr10	60288771	60288772	-		chr1	95340740	95340741	-		chr1	161118812	161118813	+		chr11	54863283	54863284	+		chr1	127999194	127999195	-		chr1	178930492	178930493	-		chr10	116652646	116652647	-		chr1	54193804	54193805	-		chr1	38144517	38144518	-
chr10	60292325	60292326	-		chr1	95403643	95403644	+		chr1	161179402	161179403	+		chr11	55923827	55923828	+		chr1	129021626	129021627	+		chr1	178954797	178954798	-		chr10	116869269	116869270	+		chr1	54206770	54206771	-		chr1	38151090	38151091	-
chr10	60292941	60292942	-		chr1	95521174	95521175	-		chr1	162136996	162136997	+		chr11	57681280	57681281	-		chr1	129294212	129294213	+		chr1	179247018	179247019	-		chr10	116920059	116920060	+		chr1	54236303	54236304	-		chr1	38151953	38151954	-
chr10	60293786	60293787	-		chr1	95522364	95522365	-		chr1	162584532	162584533	-		chr11	57926665	57926666	+		chr1	129670863	129670864	+		chr1	179378244	179378245	+		chr10	117126690	117126691	-		chr1	54538970	54538971	-		chr1	38160151	38160152	-
chr10	60443753	60443754	-		chr1	95522409	95522410	-		chr1	162712373	162712374	+		chr11	57927584	57927585	+		chr1	129699567	129699568	+		chr1	179379356	179379357	+		chr10	117132103	117132104	-		chr1	54552787	54552788	-		chr1	38160644	38160645	-
chr10	60478452	60478453	-		chr1	95531922	95531923	-		chr1	162763441	162763442	+		chr11	58775721	58775722	+		chr1	129699568	129699569	+		chr1	179426817	179426818	+		chr10	117133048	117133049	-		chr1	54560423	54560424	-		chr1	38163036	38163037	-
chr10	60485371	60485372	-		chr1	95547516	95547517	-		chr1	162852410	162852411	+		chr11	58973421	58973422	-		chr1	129785785	129785786	+		chr1	179702333	179702334	-		chr10	117167846	117167847	+		chr1	54589974	54589975	-		chr1	38165322	38165323	-
chr10	60493518	60493519	-		chr1	95607458	95607459	+		chr1	162962397	162962398	-		chr11	59395243	59395244	+		chr1	129881591	129881592	-		chr1	179782339	179782340	+		chr10	117218325	117218326	-		chr1	54610478	54610479	-		chr1	38166763	38166764	-
chr10	60497501	60497502	-		chr1	95631036	95631037	-		chr1	162966188	162966189	+		chr11	59551021	59551022	+		chr1	130007031	130007032	+		chr1	180263719	180263720	-		chr10	117258922	117258923	-		chr1	54738042	54738043	-		chr1	38172651	38172652	-
chr10	60503375	60503376	-		chr1	96048147	96048148	-		chr1	164500912	164500913	+		chr11	59566107	59566108	+		chr1	130049836	130049837	+		chr1	180266087	180266088	-		chr10	117261694	117261695	-		chr1	54901761	54901762	-		chr1	38175482	38175483	-
chr10	60505420	60505421	-		chr1	97070078	97070079	+		chr1	164576873	164576874	-		chr11	59633539	59633540	-		chr1	130053157	130053158	+		chr1	180267565	180267566	-		chr10	117337057	117337058	+		chr1	54914003	54914004	-		chr1	38176211	38176212	-
chr10	60508558	60508559	+		chr1	97200677	97200678	-		chr1	164601511	164601512	+		chr11	59840924	59840925	-		chr1	130075538	130075539	+		chr1	181083503	181083504	-		chr10	118640012	118640013	-		chr1	54919404	54919405	-		chr1	38177775	38177776	-
chr10	60515229	60515230	+		chr1	97728814	97728815	-		chr1	165303860	165303861	+		chr11	60542202	60542203	+		chr1	130090138	130090139	+		chr1	181196027	181196028	-		chr10	118640217	118640218	-		chr1	54920035	54920036	-		chr1	38177776	38177777	-
chr10	60596032	60596033	+		chr1	98524677	98524678	-		chr1	165768924	165768925	+		chr11	60610979	60610980	-		chr1	130256141	130256142	-		chr1	181208830	181208831	-		chr10	118641312	118641313	-		chr1	55058354	55058355	-		chr1	38183551	38183552	-
chr10	60803760	60803761	-		chr1	98728379	98728380	+		chr1	165894406	165894407	+		chr11	60718237	60718238	-		chr1	131081438	131081439	-		chr1	181387299	181387300	-		chr10	118647815	118647816	-		chr1	55159183	55159184	-		chr1	38238927	38238928	-
chr10	60823115	60823116	-		chr1	99353445	99353446	+		chr1	165922763	165922764	-		chr11	61221464	61221465	-		chr1	132244709	132244710	-		chr1	181403061	181403062	-		chr10	118647846	118647847	-		chr1	55188263	55188264	+		chr1	38263410	38263411	-
chr10	60877663	60877664	-		chr1	99540813	99540814	-		chr1	166183757	166183758	+		chr11	61335241	61335242	-		chr1	132810699	132810700	-		chr1	181404076	181404077	-		chr10	118648746	118648747	-		chr1	55189323	55189324	+		chr1	38286853	38286854	-
chr10	60880498	60880499	+		chr1	99541321	99541322	-		chr1	166373478	166373479	-		chr11	61335378	61335379	-		chr1	133057063	133057064	+		chr1	181415556	181415557	-		chr10	118650779	118650780	-		chr1	55197106	55197107	+		chr1	38286854	38286855	-
chr10	60882039	60882040	-		chr1	99542654	99542655	-		chr1	167108974	167108975	-		chr11	61360089	61360090	-		chr1	133076361	133076362	+		chr1	181501938	181501939	-		chr10	118654743	118654744	-		chr1	55555233	55555234	+		chr1	38300825	38300826	-
chr10	60888446	60888447	-		chr1	99542874	99542875	-		chr1	167160629	167160630	-		chr11	61489867	61489868	+		chr1	133108876	133108877	-		chr1	181643049	181643050	-		chr10	118677186	118677187	-		chr1	55556873	55556874	+		chr1	38333344	38333345	-
chr10	60939184	60939185	+		chr1	99542882	99542883	-		chr1	167582168	167582169	+		chr11	61686258	61686259	-		chr1	133108898	133108899	-		chr1	181683516	181683517	-		chr10	119081758	119081759	+		chr1	55628069	55628070	-		chr1	38542807	38542808	-
chr10	61089407	61089408	+		chr1	99551182	99551183	-		chr1	167890144	167890145	-		chr11	63568511	63568512	+		chr1	133240969	133240970	-		chr1	181692429	181692430	-		chr10	119526826	119526827	-		chr1	55628100	55628101	-		chr1	38595378	38595379	-
chr10	61091442	61091443	+		chr1	99551239	99551240	-		chr1	168318061	168318062	+		chr11	64598068	64598069	+		chr1	133242376	133242377	+		chr1	181693796	181693797	-		chr10	119826218	119826219	-		chr1	55701861	55701862	-		chr1	38658774	38658775	+
chr10	61091443	61091444	+		chr1	99616424	99616425	-		chr1	168554385	168554386	+		chr11	64870921	64870922	+		chr1	133333374	133333375	-		chr1	181706916	181706917	-		chr10	120391646	120391647	-		chr1	55925428	55925429	+		chr1	38801593	38801594	-
chr10	61158289	61158290	+		chr1	99626498	99626499	-		chr1	169202233	169202234	-		chr11	64918310	64918311	+		chr1	133498194	133498195	+		chr1	181890141	181890142	-		chr10	120416148	120416149	-		chr1	56257885	56257886	+		chr1	38860978	38860979	-
chr10	61469519	61469520	+		chr1	99637723	99637724	-		chr1	169204432	169204433	-		chr11	65663461	65663462	-		chr1	133558454	133558455	+		chr1	181961691	181961692	+		chr10	120687958	120687959	+		chr1	56308793	56308794	-		chr1	39265226	39265227	+
chr10	61737266	61737267	-		chr1	99640649	99640650	-		chr1	169204689	169204690	-		chr11	65784269	65784270	-		chr1	133643565	133643566	-		chr1	182677138	182677139	+		chr10	121049257	121049258	-		chr1	56308794	56308795	-		chr1	39349902	39349903	+
chr10	61795073	61795074	-		chr1	99640681	99640682	-		chr1	169270816	169270817	+		chr11	68092702	68092703	-		chr1	133724843	133724844	+		chr1	182694681	182694682	-		chr10	121102052	121102053	+		chr1	56347479	56347480	+		chr1	39386943	39386944	+
chr10	61913345	61913346	+		chr1	99643056	99643057	-		chr1	169279154	169279155	+		chr11	68443563	68443564	-		chr1	133725688	133725689	+		chr1	182712634	182712635	-		chr10	122435892	122435893	-		chr1	56882725	56882726	-		chr1	39423860	39423861	-
chr10	62067070	62067071	+		chr1	99647278	99647279	-		chr1	169284663	169284664	+		chr11	68834152	68834153	+		chr1	133726717	133726718	+		chr1	182734654	182734655	-		chr10	122450788	122450789	-		chr1	56907072	56907073	-		chr1	39426948	39426949	+
chr10	62090382	62090383	-		chr1	99651669	99651670	-		chr1	169297822	169297823	+		chr11	68924486	68924487	+		chr1	133807046	133807047	+		chr1	182877716	182877717	-		chr10	122450815	122450816	-		chr1	56909495	56909496	-		chr1	39429414	39429415	+
chr10	62193355	62193356	-		chr1	99655801	99655802	-		chr1	169338867	169338868	+		chr11	69171042	69171043	-		chr1	133824676	133824677	+		chr1	182904898	182904899	+		chr10	124944930	124944931	-		chr1	56934226	56934227	-		chr1	39429505	39429506	+
chr10	62255051	62255052	+		chr1	99658278	99658279	-		chr1	169501599	169501600	+		chr11	69217543	69217544	-		chr1	133904283	133904284	+		chr1	183040242	183040243	-		chr10	126390958	126390959	+		chr1	56941805	56941806	-		chr1	39430690	39430691	-
chr10	62389236	62389237	-		chr1	100118992	100118993	+		chr1	169741243	169741244	-		chr11	69306235	69306236	-		chr1	133906847	133906848	-		chr1	183055873	183055874	-		chr10	126432476	126432477	+		chr1	56953469	56953470	-		chr1	39439231	39439232	-
chr10	62674558	62674559	-		chr1	100673765	100673766	+		chr1	169756283	169756284	-		chr11	69386556	69386557	-		chr1	133909684	133909685	+		chr1	183058006	183058007	-		chr10	126459933	126459934	-		chr1	56966705	56966706	-		chr1	39439667	39439668	-
chr10	62892238	62892239	-		chr1	100751775	100751776	+		chr1	170195133	170195134	-		chr11	69464030	69464031	+		chr1	133910962	133910963	+		chr1	183141450	183141451	-		chr10	126502296	126502297	+		chr1	56972172	56972173	-		chr1	39441886	39441887	+
chr10	62904255	62904256	-		chr1	100756022	100756023	+		chr1	170309202	170309203	+		chr11	69475835	69475836	+		chr1	133914529	133914530	+		chr1	183750065	183750066	+		chr10	126534119	126534120	-		chr1	56974685	56974686	-		chr1	39441887	39441888	+
chr10	63825336	63825337	-		chr1	100991664	100991665	+		chr1	171448271	171448272	-		chr11	69752122	69752123	+		chr1	133914643	133914644	+		chr1	183942321	183942322	-		chr10	126934729	126934730	+		chr1	56986697	56986698	-		chr1	39451011	39451012	-
chr10	65587646	65587647	-		chr1	100996483	100996484	+		chr1	171904672	171904673	-		chr11	69780650	69780651	+		chr1	133914959	133914960	+		chr1	183961161	183961162	-		chr10	127395653	127395654	+		chr1	56987982	56987983	-		chr1	39469751	39469752	-
chr10	66280766	66280767	+		chr1	102664284	102664285	-		chr1	171915132	171915133	-		chr11	69812080	69812081	+		chr1	133914989	133914990	+		chr1	184267934	184267935	-		chr10	127417345	127417346	-		chr1	56991396	56991397	-		chr1	39472744	39472745	-
chr10	66540948	66540949	-		chr1	105052540	105052541	+		chr1	171944868	171944869	-		chr11	69980306	69980307	+		chr1	133920268	133920269	+		chr1	184467212	184467213	-		chr10	127445144	127445145	+		chr1	57000050	57000051	-		chr1	39510985	39510986	-
chr10	66542581	66542582	+		chr1	105512589	105512590	+		chr1	171945302	171945303	-		chr11	70029798	70029799	-		chr1	133921648	133921649	+		chr1	184500260	184500261	-		chr10	127473238	127473239	+		chr1	57013302	57013303	-		chr1	39525503	39525504	-
chr10	66747781	66747782	-		chr1	105533630	105533631	-		chr1	172096998	172096999	-		chr11	70046293	70046294	+		chr1	133922202	133922203	+		chr1	185347783	185347784	-		chr10	127523114	127523115	+		chr1	57028135	57028136	-		chr1	39531523	39531524	-
chr10	66748981	66748982	-		chr1	106397047	106397048	+		chr1	172099330	172099331	-		chr11	70207966	70207967	-		chr1	133922228	133922229	+		chr1	185849864	185849865	+		chr10	127525319	127525320	+		chr1	57030134	57030135	+		chr1	39534994	39534995	-
chr10	68124169	68124170	-		chr1	106773569	106773570	-		chr1	172100741	172100742	-		chr11	70423119	70423120	+		chr1	133922836	133922837	-		chr1	185866383	185866384	+		chr10	127525534	127525535	+		chr1	57172160	57172161	+		chr1	39576450	39576451	+
chr10	69560324	69560325	+		chr1	106879123	106879124	-		chr1	172122022	172122023	-		chr11	70464497	70464498	+		chr1	134091839	134091840	-		chr1	185898365	185898366	+		chr10	127527097	127527098	+		chr1	57241668	57241669	-		chr1	39595966	39595967	+
chr10	69654212	69654213	+		chr1	106974522	106974523	+		chr1	172124113	172124114	-		chr11	72152216	72152217	+		chr1	134253843	134253844	-		chr1	186737556	186737557	-		chr10	127534024	127534025	+		chr1	57722312	57722313	+		chr1	39602825	39602826	+
chr10	69763978	69763979	-		chr1	107887693	107887694	-		chr1	172126257	172126258	-		chr11	72259487	72259488	+		chr1	134257148	134257149	-		chr1	187177567	187177568	-		chr10	127542816	127542817	+		chr1	58014150	58014151	+		chr1	39609017	39609018	-
chr10	70024075	70024076	+		chr1	107887785	107887786	+		chr1	172128102	172128103	-		chr11	72268146	72268147	+		chr1	134257181	134257182	-		chr1	187198006	187198007	+		chr10	127551727	127551728	+		chr1	58022333	58022334	-		chr1	39609018	39609019	-
chr10	70650891	70650892	+		chr1	107887931	107887932	+		chr1	172137334	172137335	-		chr11	72300002	72300003	-		chr1	134257711	134257712	-		chr1	188105255	188105256	-		chr10	127552186	127552187	+		chr1	58025548	58025549	-		chr1	39622928	39622929	-
chr10	70689479	70689480	-		chr1	107897570	107897571	+		chr1	172161195	172161196	-		chr11	72342807	72342808	+		chr1	134257758	134257759	-		chr1	188272522	188272523	+		chr10	127556840	127556841	+		chr1	58034785	58034786	-		chr1	39631176	39631177	-
chr10	70694734	70694735	+		chr1	107897603	107897604	+		chr1	172411595	172411596	+		chr11	72354447	72354448	+		chr1	134330750	134330751	+		chr1	188492019	188492020	-		chr10	127561226	127561227	+		chr1	58053212	58053213	+		chr1	39631347	39631348	-
chr10	70810824	70810825	+		chr1	107923981	107923982	+		chr1	172478807	172478808	-		chr11	72421898	72421899	-		chr1	134345958	134345959	+		chr1	188538286	188538287	-		chr10	127562617	127562618	+		chr1	58061357	58061358	+		chr1	39633772	39633773	-
chr10	70844933	70844934	+		chr1	107924026	107924027	+		chr1	172658810	172658811	-		chr11	72611827	72611828	+		chr1	134346184	134346185	+		chr1	188562223	188562224	-		chr10	127562653	127562654	+		chr1	58065968	58065969	+		chr1	39662358	39662359	+
chr10	70888154	70888155	+		chr1	107926497	107926498	+		chr1	172801566	172801567	+		chr11	72854913	72854914	+		chr1	134346295	134346296	+		chr1	188669485	188669486	-		chr10	127751781	127751782	+		chr1	58067750	58067751	+		chr1	39662394	39662395	+
chr10	71990451	71990452	+		chr1	107928976	107928977	+		chr1	172815281	172815282	-		chr11	72886738	72886739	+		chr1	134361004	134361005	+		chr1	188671106	188671107	+		chr10	127786815	127786816	+		chr1	58068886	58068887	+		chr1	39666671	39666672	-
chr10	74441630	74441631	+		chr1	107929439	107929440	+		chr1	172815379	172815380	-		chr11	72894130	72894131	+		chr1	134361057	134361058	+		chr1	188902430	188902431	-		chr10	127873566	127873567	+		chr1	58180867	58180868	+		chr1	39970228	39970229	+
chr10	74576349	74576350	+		chr1	108082729	108082730	+		chr1	172917934	172917935	-		chr11	72950878	72950879	-		chr1	134361109	134361110	+		chr1	188960743	188960744	-		chr10	127876005	127876006	+		chr1	58404310	58404311	-		chr1	39988121	39988122	+
chr10	74610996	74610997	+		chr1	108312172	108312173	+		chr1	172964153	172964154	-		chr11	72951119	72951120	-		chr1	134361965	134361966	+		chr1	189097992	189097993	+		chr10	127878249	127878250	+		chr1	58504705	58504706	+		chr1	39990454	39990455	+
chr10	74975098	74975099	-		chr1	108383658	108383659	+		chr1	172981083	172981084	-		chr11	74198665	74198666	-		chr1	134362061	134362062	+		chr1	189109655	189109656	+		chr10	127957883	127957884	-		chr1	58526149	58526150	+		chr1	39990550	39990551	+
chr10	75098382	75098383	-		chr1	108638223	108638224	-		chr1	172981843	172981844	-		chr11	74465092	74465093	+		chr1	134362405	134362406	+		chr1	190430142	190430143	-		chr10	127986021	127986022	-		chr1	59019646	59019647	-		chr1	39997327	39997328	+
chr10	75104251	75104252	-		chr1	108654253	108654254	+		chr1	173033168	173033169	+		chr11	75313963	75313964	+		chr1	134374621	134374622	-		chr1	190555646	190555647	+		chr10	128004738	128004739	-		chr1	59027177	59027178	-		chr1	40002360	40002361	-
chr10	75114677	75114678	-		chr1	108683282	108683283	-		chr1	173216708	173216709	-		chr11	75349396	75349397	+		chr1	134432003	134432004	-		chr1	190616217	190616218	-		chr10	128063166	128063167	-		chr1	59235934	59235935	-		chr1	40004196	40004197	+
chr10	75114687	75114688	-		chr1	108942864	108942865	-		chr1	173219191	173219192	-		chr11	75375554	75375555	+		chr1	134880714	134880715	-		chr1	190721413	190721414	-		chr10	128164504	128164505	-		chr1	59244360	59244361	+		chr1	40019884	40019885	+
chr10	75118345	75118346	-		chr1	109711359	109711360	+		chr1	173254965	173254966	-		chr11	75457580	75457581	+		chr1	134883512	134883513	-		chr1	191466672	191466673	-		chr10	128176802	128176803	-		chr1	59249005	59249006	-		chr1	40020710	40020711	+
chr10	75130891	75130892	-		chr1	112081716	112081717	-		chr1	173259788	173259789	+		chr11	75518379	75518380	+		chr1	134883802	134883803	-		chr1	191478212	191478213	-		chr10	128202775	128202776	+		chr1	59265877	59265878	-		chr1	40028664	40028665	-
chr10	75136015	75136016	-		chr1	112081797	112081798	-		chr1	173331122	173331123	+		chr11	77043316	77043317	+		chr1	134884477	134884478	-		chr1	191495496	191495497	+		chr10	128258645	128258646	-		chr1	59272045	59272046	-		chr1	40043551	40043552	+
chr10	75138547	75138548	-		chr1	114617743	114617744	-		chr1	173367693	173367694	+		chr11	77373829	77373830	-		chr1	134884536	134884537	-		chr1	191545852	191545853	-		chr10	128360491	128360492	-		chr1	59272443	59272444	-		chr1	40050576	40050577	+
chr10	75140234	75140235	-		chr1	115249154	115249155	+		chr1	173381864	173381865	+		chr11	77440028	77440029	-		chr1	134885439	134885440	-		chr1	191552680	191552681	-		chr10	129016666	129016667	+		chr1	59272653	59272654	-		chr1	40053795	40053796	+
chr10	75142923	75142924	-		chr1	115265102	115265103	+		chr1	173433294	173433295	-		chr11	77796754	77796755	+		chr1	134886714	134886715	-		chr1	191621649	191621650	-		chr10	129149119	129149120	+		chr1	59283444	59283445	-		chr1	40054671	40054672	+
chr10	75151388	75151389	-		chr1	115588593	115588594	-		chr1	173434228	173434229	+		chr11	77829119	77829120	+		chr1	134887322	134887323	-		chr1	191912811	191912812	-		chr11	3022158	3022159	-		chr1	59289798	59289799	-		chr1	40057765	40057766	+
chr10	75151495	75151496	-		chr1	115867920	115867921	+		chr1	173809049	173809050	+		chr11	78059284	78059285	-		chr1	134888456	134888457	-		chr1	192486993	192486994	+		chr11	3022503	3022504	-		chr1	59291955	59291956	-		chr1	40057900	40057901	+
chr10	75159535	75159536	-		chr1	116684784	116684785	-		chr1	174000153	174000154	-		chr11	78085319	78085320	+		chr1	134888547	134888548	-		chr1	192784141	192784142	-		chr11	3027486	3027487	+		chr1	59444510	59444511	-		chr1	40059489	40059490	+
chr10	75159619	75159620	-		chr1	117271911	117271912	+		chr1	174043172	174043173	+		chr11	78133084	78133085	+		chr1	134888666	134888667	-		chr1	192819415	192819416	-		chr11	3034452	3034453	-		chr1	59492859	59492860	+		chr1	40061813	40061814	+
chr10	75162679	75162680	-		chr1	117316451	117316452	+		chr1	174058805	174058806	+		chr11	78257499	78257500	+		chr1	134888694	134888695	-		chr1	192880512	192880513	-		chr11	3035980	3035981	-		chr1	59505685	59505686	+		chr1	40066302	40066303	+
chr10	75171869	75171870	-		chr1	118005034	118005035	+		chr1	174061505	174061506	+		chr11	78280197	78280198	-		chr1	134891131	134891132	-		chr1	193151167	193151168	+		chr11	3062321	3062322	-		chr1	59510327	59510328	+		chr1	40066412	40066413	+
chr10	75181764	75181765	-		chr1	119864211	119864212	+		chr1	174102828	174102829	+		chr11	78341901	78341902	-		chr1	134893200	134893201	-		chr1	193399102	193399103	+		chr11	3085110	3085111	-		chr1	59698341	59698342	-		chr1	40066673	40066674	+
chr10	75183172	75183173	-		chr1	120406784	120406785	+		chr1	174104186	174104187	+		chr11	78833948	78833949	-		chr1	134893237	134893238	-		chr1	193648509	193648510	+		chr11	3115634	3115635	+		chr1	59723277	59723278	-		chr1	40067812	40067813	+
chr10	75183227	75183228	-		chr1	121491796	121491797	-		chr1	174122729	174122730	+		chr11	79145322	79145323	+		chr1	134897890	134897891	-		chr1	193720345	193720346	-		chr11	3155449	3155450	-		chr1	59723840	59723841	-		chr1	40068059	40068060	+
chr10	75183943	75183944	-		chr1	121511948	121511949	-		chr1	174124719	174124720	+		chr11	79361298	79361299	+		chr1	134897997	134897998	-		chr1	193730733	193730734	-		chr11	3191190	3191191	+		chr1	59727499	59727500	-		chr1	40081871	40081872	+
chr10	75192741	75192742	-		chr1	121514219	121514220	-		chr1	174125385	174125386	+		chr11	79789361	79789362	+		chr1	134915400	134915401	-		chr1	193739844	193739845	-		chr11	3216811	3216812	+		chr1	59732608	59732609	-		chr1	40323709	40323710	+
chr10	75192744	75192745	-		chr1	121526882	121526883	-		chr1	174236488	174236489	-		chr11	79830152	79830153	+		chr1	134915586	134915587	-		chr1	193741138	193741139	-		chr11	3234572	3234573	-		chr1	59760923	59760924	+		chr1	40375893	40375894	+
chr10	75192932	75192933	-		chr1	121601247	121601248	+		chr1	174519604	174519605	-		chr11	79846031	79846032	+		chr1	134927776	134927777	-		chr1	193742308	193742309	-		chr11	3255684	3255685	-		chr1	59767460	59767461	+		chr1	40387410	40387411	-
chr10	75356983	75356984	+		chr1	121733139	121733140	-		chr1	176028674	176028675	-		chr11	79846263	79846264	+		chr1	134963449	134963450	+		chr1	193743538	193743539	-		chr11	3255912	3255913	-		chr1	59770621	59770622	+		chr1	40620577	40620578	+
chr10	75357141	75357142	+		chr1	121872762	121872763	-		chr1	176412625	176412626	+		chr11	79925011	79925012	+		chr1	134981464	134981465	+		chr1	193749114	193749115	-		chr11	3317942	3317943	-		chr1	59831354	59831355	+		chr1	41215458	41215459	-
chr10	75358431	75358432	+		chr1	121968445	121968446	-		chr1	176547023	176547024	+		chr11	79926253	79926254	+		chr1	134984937	134984938	+		chr1	193750752	193750753	-		chr11	3326617	3326618	-		chr1	59831403	59831404	+		chr1	42929630	42929631	+
chr10	75359149	75359150	+		chr1	122017207	122017208	-		chr1	177698834	177698835	+		chr11	80283358	80283359	+		chr1	134984945	134984946	+		chr1	193752965	193752966	-		chr11	3549323	3549324	+		chr1	59883530	59883531	+		chr1	42942444	42942445	+
chr10	75359254	75359255	+		chr1	122039910	122039911	-		chr1	177780510	177780511	+		chr11	80297698	80297699	-		chr1	134986539	134986540	+		chr1	193757277	193757278	-		chr11	3563912	3563913	+		chr1	59908256	59908257	+		chr1	42944137	42944138	+
chr10	75361250	75361251	+		chr1	122481864	122481865	-		chr1	177782918	177782919	+		chr11	82205483	82205484	+		chr1	134991294	134991295	+		chr1	193766617	193766618	-		chr11	3584744	3584745	+		chr1	59931928	59931929	-		chr1	42946875	42946876	+
chr10	75362907	75362908	+		chr1	123224947	123224948	+		chr1	177795285	177795286	+		chr11	82848265	82848266	-		chr1	134997355	134997356	+		chr1	193767911	193767912	-		chr11	3589584	3589585	+		chr1	59967728	59967729	+		chr1	42947649	42947650	+
chr10	75384540	75384541	+		chr1	123337301	123337302	+		chr1	179259569	179259570	-		chr11	83073899	83073900	+		chr1	134997424	134997425	+		chr1	193767933	193767934	-		chr11	3957669	3957670	+		chr1	59972371	59972372	+		chr1	42952048	42952049	+
chr10	75384550	75384551	+		chr1	123355167	123355168	-		chr1	179378016	179378017	+		chr11	83298548	83298549	+		chr1	135028251	135028252	+		chr1	193768168	193768169	-		chr11	4235378	4235379	+		chr1	59972503	59972504	+		chr1	42953688	42953689	+
chr10	75554677	75554678	-		chr1	123423655	123423656	+		chr1	179711848	179711849	-		chr11	83318003	83318004	+		chr1	135028908	135028909	+		chr1	193770018	193770019	-		chr11	4578956	4578957	+		chr1	59988339	59988340	+		chr1	43051998	43051999	-
chr10	75585827	75585828	-		chr1	123435066	123435067	+		chr1	179958270	179958271	-		chr11	85462396	85462397	+		chr1	135168847	135168848	+		chr1	193770028	193770029	-		chr11	4604231	4604232	-		chr1	59997776	59997777	+		chr1	43116818	43116819	-
chr10	75585828	75585829	-		chr1	123573493	123573494	+		chr1	180251718	180251719	-		chr11	85658346	85658347	+		chr1	135179921	135179922	+		chr1	193772354	193772355	-		chr11	4630255	4630256	+		chr1	60096013	60096014	+		chr1	43186360	43186361	-
chr10	75638633	75638634	-		chr1	123808746	123808747	+		chr1	180266310	180266311	-		chr11	85689801	85689802	-		chr1	135196924	135196925	+		chr1	193949782	193949783	-		chr11	4670999	4671000	-		chr1	60096292	60096293	+		chr1	43210407	43210408	-
chr10	75860863	75860864	+		chr1	125229824	125229825	-		chr1	181444905	181444906	-		chr11	86084569	86084570	-		chr1	135314312	135314313	-		chr1	194354187	194354188	-		chr11	4918147	4918148	+		chr1	60111419	60111420	+		chr1	43246729	43246730	-
chr10	75874785	75874786	-		chr1	127290123	127290124	-		chr1	181540129	181540130	+		chr11	86159420	86159421	-		chr1	135319476	135319477	-		chr1	195927704	195927705	-		chr11	4926367	4926368	+		chr1	60143951	60143952	-		chr1	43278924	43278925	-
chr10	76169760	76169761	+		chr1	127290569	127290570	-		chr1	181552899	181552900	+		chr11	86525404	86525405	-		chr1	135599852	135599853	-		chr1	196435505	196435506	+		chr11	4942315	4942316	+		chr1	60169215	60169216	-		chr1	43310033	43310034	-
chr10	76170656	76170657	+		chr1	127300096	127300097	-		chr1	181555143	181555144	+		chr11	86656870	86656871	-		chr1	135631701	135631702	-		chr1	196610984	196610985	+		chr11	4964141	4964142	-		chr1	60193321	60193322	+		chr1	43325869	43325870	-
chr10	76174228	76174229	+		chr1	127303973	127303974	-		chr1	181555314	181555315	+		chr11	86913397	86913398	-		chr1	135631702	135631703	-		chr1	197067958	197067959	-		chr11	4978488	4978489	-		chr1	60402940	60402941	+		chr1	43337227	43337228	-
chr10	76178111	76178112	+		chr1	127332093	127332094	-		chr1	181623798	181623799	-		chr11	86926546	86926547	+		chr1	135650125	135650126	-		chr10	3185744	3185745	+		chr11	4982732	4982733	-		chr1	60424752	60424753	+		chr1	43381645	43381646	-
chr10	76180185	76180186	+		chr1	127679263	127679264	-		chr1	181682641	181682642	-		chr11	87193166	87193167	-		chr1	135831152	135831153	+		chr10	4713057	4713058	+		chr11	5032958	5032959	+		chr1	60566058	60566059	+		chr1	43503872	43503873	+
chr10	76180825	76180826	+		chr1	127921641	127921642	-		chr1	181690437	181690438	-		chr11	87240304	87240305	+		chr1	135840425	135840426	+		chr10	4963486	4963487	-		chr11	5093718	5093719	-		chr1	60604126	60604127	+		chr1	43504509	43504510	+
chr10	76182532	76182533	+		chr1	127924511	127924512	-		chr1	181698489	181698490	-		chr11	87256901	87256902	+		chr1	136200349	136200350	-		chr10	5299520	5299521	-		chr11	5151851	5151852	+		chr1	60645141	60645142	+		chr1	43504914	43504915	+
chr10	76182533	76182534	+		chr1	128467007	128467008	+		chr1	181707915	181707916	-		chr11	87259706	87259707	-		chr1	136211378	136211379	-		chr10	5843873	5843874	-		chr11	5594040	5594041	+		chr1	60647641	60647642	+		chr1	43504946	43504947	+
chr10	76187503	76187504	+		chr1	129380755	129380756	+		chr1	181725946	181725947	-		chr11	87401631	87401632	-		chr1	136244657	136244658	-		chr10	5955948	5955949	+		chr11	5603349	5603350	-		chr1	60654324	60654325	+		chr1	43507433	43507434	+
chr10	76187989	76187990	+		chr1	129684852	129684853	+		chr1	182047842	182047843	+		chr11	87553388	87553389	+		chr1	136244661	136244662	-		chr10	5955979	5955980	-		chr11	5607376	5607377	-		chr1	60666292	60666293	+		chr1	43510551	43510552	+
chr10	76193479	76193480	+		chr1	129699347	129699348	+		chr1	182497316	182497317	+		chr11	87742128	87742129	-		chr1	136251306	136251307	-		chr10	5991380	5991381	-		chr11	5615369	5615370	-		chr1	60668855	60668856	+		chr1	43510608	43510609	+
chr10	76195502	76195503	+		chr1	129699476	129699477	+		chr1	182503781	182503782	+		chr11	87794689	87794690	-		chr1	136251307	136251308	-		chr10	6122302	6122303	-		chr11	5701092	5701093	+		chr1	60699157	60699158	+		chr1	43511637	43511638	+
chr10	76196324	76196325	+		chr1	129699981	129699982	+		chr1	182677134	182677135	+		chr11	87818712	87818713	-		chr1	136345171	136345172	+		chr10	6878923	6878924	+		chr11	5743989	5743990	-		chr1	60705435	60705436	+		chr1	43514396	43514397	+
chr10	76239848	76239849	+		chr1	129700800	129700801	+		chr1	182865833	182865834	-		chr11	87859482	87859483	+		chr1	136364348	136364349	+		chr10	7358397	7358398	-		chr11	5866608	5866609	+		chr1	60736413	60736414	+		chr1	43515012	43515013	+
chr10	76505705	76505706	+		chr1	129701523	129701524	+		chr1	182966989	182966990	-		chr11	87861533	87861534	+		chr1	136371875	136371876	+		chr10	7379441	7379442	-		chr11	6164936	6164937	-		chr1	60736879	60736880	+		chr1	43515717	43515718	+
chr10	76509159	76509160	+		chr1	129703809	129703810	+		chr1	183042484	183042485	-		chr11	88312811	88312812	-		chr1	136372121	136372122	+		chr10	7421458	7421459	+		chr11	6167678	6167679	-		chr1	60755536	60755537	+		chr1	43517820	43517821	+
chr10	76516429	76516430	+		chr1	129803586	129803587	-		chr1	183402185	183402186	-		chr11	88695656	88695657	-		chr1	136382405	136382406	+		chr10	7458667	7458668	+		chr11	6229247	6229248	+		chr1	60777681	60777682	-		chr1	43519075	43519076	+
chr10	76516431	76516432	+		chr1	129824523	129824524	+		chr1	183764808	183764809	-		chr11	88701003	88701004	-		chr1	136489922	136489923	+		chr10	7534542	7534543	+		chr11	6319263	6319264	+		chr1	60851983	60851984	+		chr1	43519814	43519815	+
chr10	76620214	76620215	-		chr1	129827578	129827579	+		chr1	183812366	183812367	+		chr11	88706287	88706288	-		chr1	136822583	136822584	-		chr10	7541040	7541041	+		chr11	6375723	6375724	-		chr1	60960429	60960430	+		chr1	43521716	43521717	+
chr10	76632250	76632251	-		chr1	129827622	129827623	+		chr1	183823383	183823384	+		chr11	88706624	88706625	-		chr1	136868739	136868740	+		chr10	7566291	7566292	+		chr11	6461890	6461891	-		chr1	61017783	61017784	-		chr1	43523175	43523176	+
chr10	76632251	76632252	-		chr1	130133106	130133107	+		chr1	183914458	183914459	-		chr11	92165775	92165776	+		chr1	136887255	136887256	-		chr10	7627257	7627258	-		chr11	6519879	6519880	-		chr1	61569124	61569125	+		chr1	43523193	43523194	+
chr10	76690062	76690063	-		chr1	132336068	132336069	-		chr1	184058084	184058085	+		chr11	92291422	92291423	+		chr1	136971860	136971861	-		chr10	8534240	8534241	-		chr11	6519944	6519945	-		chr1	61592827	61592828	-		chr1	43528824	43528825	+
chr10	76721092	76721093	-		chr1	132336296	132336297	-		chr1	184076831	184076832	+		chr11	92380219	92380220	-		chr1	137108426	137108427	-		chr10	9205489	9205490	-		chr11	6520791	6520792	-		chr1	61757183	61757184	+		chr1	43548554	43548555	+
chr10	76722446	76722447	+		chr1	132356309	132356310	-		chr1	184104134	184104135	+		chr11	93766555	93766556	+		chr1	137139127	137139128	-		chr10	9517961	9517962	-		chr11	6521012	6521013	-		chr1	61770614	61770615	-		chr1	43550319	43550320	+
chr10	76727409	76727410	+		chr1	132950917	132950918	-		chr1	184206932	184206933	-		chr11	93785892	93785893	+		chr1	137150884	137150885	-		chr10	9529275	9529276	+		chr11	8529891	8529892	-		chr1	62227242	62227243	-		chr1	43552228	43552229	+
chr10	76727532	76727533	+		chr1	132986300	132986301	-		chr1	184210271	184210272	-		chr11	95045781	95045782	-		chr1	137151636	137151637	-		chr10	10626611	10626612	+		chr11	8564131	8564132	-		chr1	62241407	62241408	+		chr1	43568856	43568857	+
chr10	76729905	76729906	+		chr1	133057066	133057067	+		chr1	184296253	184296254	-		chr11	95128162	95128163	-		chr1	137159624	137159625	-		chr10	11088922	11088923	+		chr11	10066572	10066573	-		chr1	62967197	62967198	+		chr1	43569015	43569016	+
chr10	76730214	76730215	+		chr1	133065333	133065334	+		chr1	184423753	184423754	-		chr11	95137122	95137123	-		chr1	137159626	137159627	-		chr10	11178617	11178618	+		chr11	12461313	12461314	-		chr1	63095563	63095564	-		chr1	43573510	43573511	+
chr10	76919430	76919431	-		chr1	133067688	133067689	+		chr1	185347780	185347781	-		chr11	95232783	95232784	+		chr1	137232792	137232793	+		chr10	11230671	11230672	-		chr11	12952611	12952612	+		chr1	63102952	63102953	-		chr1	43580986	43580987	+
chr10	76928959	76928960	+		chr1	133073861	133073862	-		chr1	185348128	185348129	-		chr11	95327718	95327719	+		chr1	137366253	137366254	-		chr10	12389992	12389993	-		chr11	14669956	14669957	+		chr1	63104106	63104107	-		chr1	43586608	43586609	+
chr10	76928976	76928977	+		chr1	133074345	133074346	-		chr1	185727153	185727154	-		chr11	95353506	95353507	+		chr1	137367189	137367190	-		chr10	12642401	12642402	-		chr11	16197806	16197807	+		chr1	63106264	63106265	-		chr1	43593087	43593088	+
chr10	76929461	76929462	-		chr1	133074790	133074791	-		chr1	185829927	185829928	-		chr11	95825957	95825958	+		chr1	138048803	138048804	+		chr10	12848724	12848725	+		chr11	17162751	17162752	+		chr1	63107662	63107663	-		chr1	43597663	43597664	+
chr10	76937425	76937426	+		chr1	133108884	133108885	-		chr1	185889706	185889707	+		chr11	96680997	96680998	-		chr1	138072402	138072403	+		chr10	12898980	12898981	-		chr11	17646803	17646804	-		chr1	63107766	63107767	-		chr1	43598112	43598113	+
chr10	76948060	76948061	-		chr1	133141306	133141307	-		chr1	186634622	186634623	-		chr11	96741019	96741020	+		chr1	138166700	138166701	-		chr10	12900289	12900290	-		chr11	19810045	19810046	-		chr1	63132272	63132273	-		chr1	43598116	43598117	+
chr10	76957381	76957382	-		chr1	133141452	133141453	-		chr1	186669875	186669876	-		chr11	96777774	96777775	-		chr1	138167453	138167454	-		chr10	12911944	12911945	-		chr11	19940919	19940920	+		chr1	63132660	63132661	-		chr1	43598227	43598228	+
chr10	76961109	76961110	-		chr1	133252451	133252452	-		chr1	187109229	187109230	+		chr11	97046375	97046376	-		chr1	138167512	138167513	-		chr10	13224184	13224185	-		chr11	20060564	20060565	+		chr1	63135907	63135908	-		chr1	43603322	43603323	+
chr10	76967664	76967665	+		chr1	133253349	133253350	-		chr1	187111941	187111942	-		chr11	97631157	97631158	-		chr1	138173825	138173826	-		chr10	14368160	14368161	-		chr11	21398864	21398865	+		chr1	63136044	63136045	-		chr1	43606496	43606497	+
chr10	77110852	77110853	+		chr1	133253446	133253447	-		chr1	187178577	187178578	-		chr11	97849566	97849567	-		chr1	138177532	138177533	-		chr10	14385896	14385897	-		chr11	21894952	21894953	-		chr1	63137750	63137751	-		chr1	43611194	43611195	+
chr10	77111406	77111407	+		chr1	133423837	133423838	-		chr1	187187056	187187057	+		chr11	98019330	98019331	-		chr1	138178113	138178114	-		chr10	16953963	16953964	-		chr11	22895640	22895641	+		chr1	63139092	63139093	-		chr1	43611264	43611265	+
chr10	77364958	77364959	-		chr1	133501224	133501225	-		chr1	187382830	187382831	-		chr11	98028914	98028915	-		chr1	138178182	138178183	-		chr10	17790027	17790028	+		chr11	23181627	23181628	+		chr1	63144549	63144550	-		chr1	43612156	43612157	+
chr10	77457148	77457149	-		chr1	133652791	133652792	+		chr1	187411082	187411083	+		chr11	98074788	98074789	+		chr1	138178378	138178379	-		chr10	17835527	17835528	+		chr11	23343434	23343435	-		chr1	63144641	63144642	-		chr1	43623046	43623047	+
chr10	77458043	77458044	-		chr1	133653974	133653975	+		chr1	187447922	187447923	-		chr11	98843118	98843119	-		chr1	138178668	138178669	-		chr10	17983239	17983240	+		chr11	23388927	23388928	+		chr1	63145539	63145540	-		chr1	43624536	43624537	+
chr10	77471761	77471762	-		chr1	133655335	133655336	+		chr1	188447716	188447717	-		chr11	98870478	98870479	-		chr1	138364767	138364768	+		chr10	18056267	18056268	+		chr11	23528885	23528886	-		chr1	63146294	63146295	-		chr1	43754398	43754399	+
chr10	77471891	77471892	-		chr1	133724614	133724615	+		chr1	188885452	188885453	-		chr11	98882379	98882380	-		chr1	138383679	138383680	+		chr10	18075313	18075314	+		chr11	23625453	23625454	+		chr1	63151799	63151800	-		chr1	43808849	43808850	-
chr10	77534371	77534372	+		chr1	133724628	133724629	+		chr1	190295796	190295797	+		chr11	99045042	99045043	-		chr1	138386840	138386841	+		chr10	18246423	18246424	+		chr11	23794232	23794233	+		chr1	63152643	63152644	-		chr1	43809760	43809761	-
chr10	77609240	77609241	-		chr1	133724843	133724844	+		chr1	190556987	190556988	+		chr11	100182890	100182891	+		chr1	138386846	138386847	+		chr10	19076718	19076719	-		chr11	23794248	23794249	-		chr1	63155459	63155460	-		chr1	43998305	43998306	+
chr10	77623527	77623528	-		chr1	133727436	133727437	+		chr1	190676643	190676644	-		chr11	100334097	100334098	-		chr1	138393233	138393234	+		chr10	19395077	19395078	-		chr11	24274005	24274006	-		chr1	63159759	63159760	-		chr1	43998885	43998886	+
chr10	77625537	77625538	-		chr1	133741041	133741042	+		chr1	190728509	190728510	-		chr11	100953781	100953782	-		chr1	138394061	138394062	+		chr10	19877706	19877707	+		chr11	24999907	24999908	+		chr1	63168621	63168622	+		chr1	44004167	44004168	+
chr10	77634761	77634762	-		chr1	133743643	133743644	+		chr1	190831466	190831467	-		chr11	100953881	100953882	-		chr1	138410362	138410363	+		chr10	19929417	19929418	+		chr11	25782976	25782977	+		chr1	63170273	63170274	+		chr1	44007871	44007872	+
chr10	77642617	77642618	-		chr1	133778042	133778043	+		chr1	191491960	191491961	-		chr11	101379062	101379063	-		chr1	138410378	138410379	+		chr10	19973665	19973666	-		chr11	26024070	26024071	-		chr1	63193978	63193979	-		chr1	44013646	44013647	+
chr10	77642759	77642760	-		chr1	133807053	133807054	-		chr1	191508846	191508847	-		chr11	101628321	101628322	+		chr1	138417814	138417815	+		chr10	20044343	20044344	+		chr11	27128882	27128883	+		chr1	63225526	63225527	-		chr1	44015108	44015109	+
chr10	77653150	77653151	+		chr1	133807068	133807069	+		chr1	191529460	191529461	+		chr11	101661942	101661943	+		chr1	138417818	138417819	+		chr10	20049110	20049111	+		chr11	29098839	29098840	+		chr1	63277443	63277444	+		chr1	44017030	44017031	+
chr10	77708956	77708957	-		chr1	133810404	133810405	+		chr1	191621649	191621650	-		chr11	101833579	101833580	+		chr1	138423906	138423907	+		chr10	20053340	20053341	+		chr11	29607222	29607223	+		chr1	63295456	63295457	+		chr1	44029848	44029849	+
chr10	77780945	77780946	-		chr1	133860653	133860654	+		chr1	192825610	192825611	-		chr11	102171848	102171849	-		chr1	138423908	138423909	+		chr10	20054317	20054318	+		chr11	30037184	30037185	-		chr1	63473927	63473928	-		chr1	44039136	44039137	+
chr10	77808697	77808698	-		chr1	133879053	133879054	+		chr1	193140755	193140756	+		chr11	102207124	102207125	+		chr1	138425409	138425410	+		chr10	20054424	20054425	+		chr11	32105630	32105631	+		chr1	63744382	63744383	-		chr1	44043456	44043457	+
chr10	77851934	77851935	-		chr1	133904282	133904283	+		chr1	193162678	193162679	+		chr11	102319436	102319437	+		chr1	138425567	138425568	+		chr10	21868907	21868908	-		chr11	32118824	32118825	-		chr1	63958340	63958341	-		chr1	44044751	44044752	+
chr10	77867658	77867659	-		chr1	133904361	133904362	+		chr1	193220907	193220908	-		chr11	102608160	102608161	+		chr1	138426645	138426646	+		chr10	21869913	21869914	-		chr11	32601470	32601471	-		chr1	64115843	64115844	+		chr1	44046148	44046149	+
chr10	77925017	77925018	-		chr1	133910972	133910973	+		chr1	193236214	193236215	+		chr11	102775613	102775614	-		chr1	138426740	138426741	+		chr10	23379913	23379914	-		chr11	32844262	32844263	+		chr1	64156726	64156727	-		chr1	44069369	44069370	+
chr10	77925096	77925097	-		chr1	133914556	133914557	+		chr1	193251287	193251288	-		chr11	102978885	102978886	+		chr1	138482079	138482080	-		chr10	23493748	23493749	+		chr11	33020352	33020353	-		chr1	64242456	64242457	+		chr1	44074083	44074084	+
chr10	77926564	77926565	-		chr1	133914558	133914559	+		chr1	193301527	193301528	-		chr11	103589285	103589286	-		chr1	138485509	138485510	-		chr10	23506321	23506322	-		chr11	33054072	33054073	-		chr1	64575844	64575845	-		chr1	44163620	44163621	-
chr10	77926711	77926712	-		chr1	133914701	133914702	+		chr1	193628126	193628127	-		chr11	103695696	103695697	-		chr1	138489811	138489812	-		chr10	23545797	23545798	+		chr11	33060917	33060918	-		chr1	64610069	64610070	-		chr1	44171419	44171420	-
chr10	77932860	77932861	-		chr1	133920842	133920843	+		chr1	193650222	193650223	+		chr11	103797682	103797683	+		chr1	138517313	138517314	-		chr10	24532892	24532893	-		chr11	33284980	33284981	-		chr1	64619018	64619019	+		chr1	44175329	44175330	-
chr10	78029736	78029737	-		chr1	133920962	133920963	+		chr1	193651073	193651074	+		chr11	104160005	104160006	+		chr1	138519046	138519047	-		chr10	24552394	24552395	-		chr11	33922042	33922043	-		chr1	64631260	64631261	+		chr1	44212137	44212138	+
chr10	78989769	78989770	-		chr1	133922202	133922203	+		chr1	193651603	193651604	+		chr11	104161171	104161172	-		chr1	138536553	138536554	-		chr10	24959388	24959389	+		chr11	34635931	34635932	-		chr1	64632186	64632187	+		chr1	44212178	44212179	-
chr10	78996323	78996324	-		chr1	133922762	133922763	+		chr1	193720344	193720345	-		chr11	105060722	105060723	+		chr1	138537691	138537692	-		chr10	24987213	24987214	-		chr11	34947434	34947435	-		chr1	64634019	64634020	+		chr1	44215700	44215701	+
chr10	79013072	79013073	-		chr1	133928771	133928772	+		chr1	193725414	193725415	-		chr11	106110730	106110731	-		chr1	138539384	138539385	-		chr10	25161840	25161841	+		chr11	39143760	39143761	+		chr1	64641953	64641954	+		chr1	44224330	44224331	+
chr10	79029359	79029360	+		chr1	133928902	133928903	+		chr1	193733467	193733468	-		chr11	106110813	106110814	-		chr1	138757942	138757943	-		chr10	25221751	25221752	+		chr11	40352412	40352413	-		chr1	64644362	64644363	+		chr1	44235298	44235299	+
chr10	79039591	79039592	-		chr1	133950152	133950153	+		chr1	193741184	193741185	-		chr11	106111963	106111964	-		chr1	138817607	138817608	-		chr10	25315044	25315045	-		chr11	41171826	41171827	-		chr1	64737496	64737497	+		chr1	44237798	44237799	+
chr10	79039959	79039960	+		chr1	134253942	134253943	-		chr1	193747573	193747574	-		chr11	106114025	106114026	-		chr1	138848998	138848999	-		chr10	26282372	26282373	-		chr11	42375430	42375431	-		chr1	64747445	64747446	+		chr1	44915847	44915848	-
chr10	79043773	79043774	-		chr1	134257509	134257510	-		chr1	193774660	193774661	-		chr11	106128260	106128261	-		chr1	138959520	138959521	+		chr10	26393291	26393292	+		chr11	43252713	43252714	+		chr1	64770562	64770563	+		chr1	45620582	45620583	+
chr10	79090770	79090771	+		chr1	134257767	134257768	-		chr1	193915564	193915565	+		chr11	106133508	106133509	-		chr1	138977319	138977320	+		chr10	27482239	27482240	+		chr11	43258765	43258766	+		chr1	64781379	64781380	-		chr1	45631931	45631932	+
chr10	79145873	79145874	+		chr1	134277366	134277367	-		chr1	194065853	194065854	+		chr11	106258404	106258405	-		chr1	139253693	139253694	+		chr10	27631386	27631387	+		chr11	43496040	43496041	+		chr1	64784523	64784524	-		chr1	45854353	45854354	+
chr10	79147223	79147224	+		chr1	134280998	134280999	-		chr1	194330586	194330587	+		chr11	106284733	106284734	-		chr1	140394371	140394372	-		chr10	27650285	27650286	+		chr11	43561255	43561256	-		chr1	64803367	64803368	-		chr1	45855899	45855900	+
chr10	79151842	79151843	+		chr1	134287988	134287989	-		chr1	194331355	194331356	+		chr11	106390411	106390412	-		chr1	140922562	140922563	+		chr10	27654379	27654380	+		chr11	43572893	43572894	-		chr1	64839316	64839317	-		chr1	45869321	45869322	+
chr10	79152635	79152636	+		chr1	134288139	134288140	-		chr1	194331474	194331475	+		chr11	106615278	106615279	-		chr1	141037064	141037065	+		chr10	27662361	27662362	+		chr11	43823125	43823126	+		chr1	64841616	64841617	-		chr1	45871391	45871392	+
chr10	79154792	79154793	+		chr1	134324393	134324394	+		chr1	195927704	195927705	-		chr11	106781998	106781999	-		chr1	141066571	141066572	+		chr10	27689983	27689984	+		chr11	43898486	43898487	+		chr1	64855512	64855513	-		chr1	45877226	45877227	+
chr10	79155941	79155942	+		chr1	134349712	134349713	+		chr1	196819349	196819350	+		chr11	106857965	106857966	-		chr1	141833756	141833757	-		chr10	28218799	28218800	+		chr11	45907418	45907419	-		chr1	64862510	64862511	-		chr1	45910280	45910281	-
chr10	79157464	79157465	+		chr1	134360335	134360336	+		chr1	197067909	197067910	+		chr11	106877294	106877295	-		chr1	141836819	141836820	-		chr10	30321527	30321528	-		chr11	46484434	46484435	-		chr1	64874955	64874956	-		chr1	46600467	46600468	+
chr10	79157710	79157711	+		chr1	134360517	134360518	+		chr10	3145428	3145429	+		chr11	106914208	106914209	-		chr1	142679484	142679485	+		chr10	30662291	30662292	-		chr11	48614385	48614386	+		chr1	64896017	64896018	-		chr1	47963658	47963659	+
chr10	79158098	79158099	+		chr1	134360773	134360774	+		chr10	3150677	3150678	+		chr11	107034593	107034594	-		chr1	143507434	143507435	+		chr10	31233090	31233091	-		chr11	48615215	48615216	+		chr1	64901765	64901766	-		chr1	48264150	48264151	+
chr10	79163380	79163381	+		chr1	134361965	134361966	+		chr10	3185850	3185851	+		chr11	108816772	108816773	-		chr1	145408931	145408932	+		chr10	31754527	31754528	+		chr11	48617751	48617752	+		chr1	64910732	64910733	-		chr1	49030872	49030873	-
chr10	79166335	79166336	-		chr1	134362071	134362072	+		chr10	4532389	4532390	+		chr11	110145603	110145604	-		chr1	145586543	145586544	+		chr10	31773470	31773471	-		chr11	48630137	48630138	-		chr1	64913169	64913170	-		chr1	49822523	49822524	+
chr10	79168143	79168144	+		chr1	134408998	134408999	-		chr10	4853937	4853938	+		chr11	112487257	112487258	-		chr1	145618052	145618053	-		chr10	33660043	33660044	-		chr11	48647464	48647465	-		chr1	64921642	64921643	-		chr1	50458904	50458905	+
chr10	79194248	79194249	-		chr1	134410007	134410008	-		chr10	5990562	5990563	-		chr11	113420930	113420931	-		chr1	145994931	145994932	+		chr10	36536163	36536164	-		chr11	48659698	48659699	+		chr1	64927154	64927155	-		chr1	50509300	50509301	-
chr10	79194753	79194754	-		chr1	134424736	134424737	-		chr10	5991214	5991215	-		chr11	113443499	113443500	-		chr1	146071959	146071960	-		chr10	36571847	36571848	-		chr11	48670345	48670346	+		chr1	64931737	64931738	-		chr1	51520959	51520960	-
chr10	79195664	79195665	-		chr1	134438151	134438152	-		chr10	5991536	5991537	-		chr11	113572338	113572339	+		chr1	146530179	146530180	+		chr10	36661960	36661961	-		chr11	48877526	48877527	-		chr1	64933832	64933833	-		chr1	51522378	51522379	-
chr10	79201926	79201927	-		chr1	134700870	134700871	+		chr10	5992015	5992016	-		chr11	114694667	114694668	+		chr1	149082913	149082914	-		chr10	37414012	37414013	-		chr11	49909342	49909343	+		chr1	64933960	64933961	-		chr1	51524396	51524397	-
chr10	79202088	79202089	-		chr1	134884344	134884345	-		chr10	6030555	6030556	-		chr11	114724803	114724804	+		chr1	150608003	150608004	-		chr10	37653077	37653078	+		chr11	50021010	50021011	-		chr1	64950830	64950831	-		chr1	51524875	51524876	-
chr10	79203818	79203819	-		chr1	134884519	134884520	-		chr10	6344149	6344150	-		chr11	114725757	114725758	+		chr1	152230222	152230223	-		chr10	38541283	38541284	-		chr11	50191391	50191392	+		chr1	64960376	64960377	-		chr1	51526577	51526578	-
chr10	79204589	79204590	-		chr1	134884987	134884988	-		chr10	6381865	6381866	-		chr11	115034344	115034345	+		chr1	152262102	152262103	+		chr10	38595856	38595857	+		chr11	50197616	50197617	+		chr1	64960419	64960420	-		chr1	51528291	51528292	-
chr10	79261562	79261563	+		chr1	134885461	134885462	-		chr10	6405843	6405844	-		chr11	115169424	115169425	-		chr1	152274023	152274024	+		chr10	38611836	38611837	+		chr11	50199042	50199043	+		chr1	64961250	64961251	-		chr1	51530738	51530739	-
chr10	79264398	79264399	-		chr1	134885575	134885576	-		chr10	6408593	6408594	-		chr11	115275117	115275118	+		chr1	152279481	152279482	+		chr10	39089815	39089816	+		chr11	50794091	50794092	-		chr1	64976199	64976200	-		chr1	51533099	51533100	-
chr10	79273316	79273317	+		chr1	134886207	134886208	-		chr10	6473207	6473208	-		chr11	115367456	115367457	-		chr1	152279576	152279577	+		chr10	39090524	39090525	-		chr11	51398406	51398407	-		chr1	65038232	65038233	+		chr1	51535096	51535097	-
chr10	79273339	79273340	+		chr1	134886335	134886336	-		chr10	6923102	6923103	+		chr11	115430805	115430806	+		chr1	152279664	152279665	+		chr10	39151525	39151526	+		chr11	51414896	51414897	-		chr1	65051294	65051295	+		chr1	51644010	51644011	-
chr10	79286850	79286851	+		chr1	134886699	134886700	-		chr10	7387420	7387421	+		chr11	115442123	115442124	+		chr1	152934633	152934634	-		chr10	39231760	39231761	+		chr11	51419030	51419031	-		chr1	65052730	65052731	+		chr1	51699267	51699268	-
chr10	79293720	79293721	+		chr1	134887729	134887730	-		chr10	7394836	7394837	+		chr11	115465227	115465228	-		chr1	153098225	153098226	-		chr10	39403177	39403178	-		chr11	51433425	51433426	+		chr1	65055653	65055654	-		chr1	51804575	51804576	-
chr10	79295691	79295692	+		chr1	134888325	134888326	-		chr10	7470137	7470138	+		chr11	115476362	115476363	-		chr1	153215423	153215424	-		chr10	39586896	39586897	+		chr11	51437626	51437627	-		chr1	65132758	65132759	-		chr1	51807607	51807608	-
chr10	79314603	79314604	-		chr1	134888456	134888457	-		chr10	7515621	7515622	+		chr11	115602691	115602692	-		chr1	153254998	153254999	-		chr10	39611227	39611228	-		chr11	51443028	51443029	-		chr1	65153776	65153777	-		chr1	51807608	51807609	-
chr10	79316622	79316623	-		chr1	134888667	134888668	-		chr10	7587479	7587480	+		chr11	115674862	115674863	-		chr1	153317060	153317061	-		chr10	39665658	39665659	-		chr11	51449323	51449324	-		chr1	65200643	65200644	+		chr1	51808334	51808335	-
chr10	79322421	79322422	+		chr1	134893237	134893238	-		chr10	7647411	7647412	-		chr11	115715648	115715649	+		chr1	153317061	153317062	-		chr10	39799346	39799347	-		chr11	51461595	51461596	-		chr1	65216120	65216121	-		chr1	51812573	51812574	-
chr10	79326835	79326836	+		chr1	134897870	134897871	-		chr10	8465921	8465922	-		chr11	115758959	115758960	+		chr1	153318892	153318893	-		chr10	39851514	39851515	-		chr11	51601796	51601797	+		chr1	65282435	65282436	+		chr1	51819238	51819239	-
chr10	79328842	79328843	+		chr1	134897997	134897998	-		chr10	8571351	8571352	-		chr11	115773266	115773267	-		chr1	153320399	153320400	-		chr10	39943642	39943643	-		chr11	51937677	51937678	-		chr1	65321785	65321786	+		chr1	51820099	51820100	-
chr10	79329426	79329427	+		chr1	134900410	134900411	-		chr10	8905335	8905336	+		chr11	116054332	116054333	-		chr1	153323321	153323322	-		chr10	39971023	39971024	-		chr11	52203341	52203342	+		chr1	65433039	65433040	-		chr1	51823181	51823182	-
chr10	79333257	79333258	+		chr1	134901287	134901288	-		chr10	9002290	9002291	-		chr11	116059624	116059625	-		chr1	153323431	153323432	-		chr10	40161557	40161558	+		chr11	52401093	52401094	+		chr1	65553376	65553377	-		chr1	51826374	51826375	-
chr10	79337090	79337091	+		chr1	134905731	134905732	-		chr10	9482651	9482652	-		chr11	116074976	116074977	+		chr1	153324050	153324051	-		chr10	40254532	40254533	+		chr11	53203902	53203903	+		chr1	65602246	65602247	-		chr1	51834632	51834633	-
chr10	79337328	79337329	+		chr1	134930536	134930537	+		chr10	9529275	9529276	+		chr11	116400661	116400662	-		chr1	153330920	153330921	-		chr10	40311349	40311350	-		chr11	53211812	53211813	+		chr1	65802522	65802523	+		chr1	51856450	51856451	-
chr10	79350141	79350142	+		chr1	134942979	134942980	+		chr10	9571948	9571949	-		chr11	116406391	116406392	-		chr1	153590701	153590702	-		chr10	40581425	40581426	-		chr11	53345360	53345361	+		chr1	65979554	65979555	+		chr1	51859532	51859533	-
chr10	79355834	79355835	-		chr1	134963460	134963461	+		chr10	9620388	9620389	-		chr11	116416715	116416716	+		chr1	153617994	153617995	+		chr10	41262038	41262039	+		chr11	53463914	53463915	-		chr1	66000558	66000559	+		chr1	51861474	51861475	-
chr10	79369818	79369819	-		chr1	134963770	134963771	+		chr10	9897968	9897969	+		chr11	116434187	116434188	-		chr1	153666067	153666068	+		chr10	41411873	41411874	+		chr11	53913754	53913755	+		chr1	66330210	66330211	-		chr1	51866724	51866725	-
chr10	79392956	79392957	+		chr1	134973982	134973983	+		chr10	9960218	9960219	-		chr11	116437912	116437913	-		chr1	153721037	153721038	+		chr10	41530863	41530864	+		chr11	53920348	53920349	+		chr1	66496533	66496534	-		chr1	51872316	51872317	-
chr10	79394873	79394874	+		chr1	134983632	134983633	+		chr10	10148000	10148001	-		chr11	116439068	116439069	-		chr1	153750892	153750893	+		chr10	41918686	41918687	+		chr11	53922071	53922072	+		chr1	66752959	66752960	+		chr1	51872717	51872718	-
chr10	79395538	79395539	+		chr1	134990347	134990348	+		chr10	11086195	11086196	+		chr11	116453142	116453143	+		chr1	153826479	153826480	-		chr10	41996226	41996227	+		chr11	53943060	53943061	+		chr1	66753969	66753970	+		chr1	51878272	51878273	-
chr10	79395677	79395678	+		chr1	134997395	134997396	+		chr10	11854271	11854272	-		chr11	116698938	116698939	-		chr1	154062202	154062203	-		chr10	42222148	42222149	+		chr11	54665460	54665461	+		chr1	66888208	66888209	-		chr1	51878897	51878898	-
chr10	79398985	79398986	+		chr1	135005112	135005113	+		chr10	12246178	12246179	-		chr11	116713683	116713684	-		chr1	154331303	154331304	+		chr10	42301698	42301699	-		chr11	54921236	54921237	+		chr1	66898141	66898142	-		chr1	51902762	51902763	-
chr10	79399058	79399059	+		chr1	135181861	135181862	+		chr10	13502996	13502997	+		chr11	116713740	116713741	-		chr1	154351251	154351252	+		chr10	42420371	42420372	+		chr11	55296194	55296195	+		chr1	67142049	67142050	-		chr1	51908352	51908353	-
chr10	79401893	79401894	+		chr1	135230299	135230300	+		chr10	14428041	14428042	+		chr11	117136247	117136248	+		chr1	154692620	154692621	-		chr10	42536239	42536240	+		chr11	55313055	55313056	+		chr1	67167157	67167158	-		chr1	51909975	51909976	-
chr10	79401987	79401988	+		chr1	135529676	135529677	-		chr10	14703901	14703902	+		chr11	117143530	117143531	+		chr1	154974263	154974264	-		chr10	42538480	42538481	+		chr11	55314093	55314094	+		chr1	67226613	67226614	+		chr1	51914411	51914412	-
chr10	79403974	79403975	+		chr1	135628336	135628337	-		chr10	14809297	14809298	+		chr11	117601245	117601246	+		chr1	155070829	155070830	-		chr10	42540295	42540296	+		chr11	55393853	55393854	-		chr1	67417941	67417942	+		chr1	51917604	51917605	-
chr10	79404115	79404116	+		chr1	135635224	135635225	-		chr10	16254017	16254018	-		chr11	117703898	117703899	+		chr1	155230559	155230560	+		chr10	42722247	42722248	+		chr11	57305468	57305469	-		chr1	68026035	68026036	-		chr1	51920223	51920224	-
chr10	79405201	79405202	+		chr1	135749837	135749838	-		chr10	17175210	17175211	+		chr11	117826367	117826368	+		chr1	155231200	155231201	+		chr10	42782046	42782047	+		chr11	57343827	57343828	+		chr1	68955600	68955601	+		chr1	51921034	51921035	-
chr10	79409699	79409700	+		chr1	136043210	136043211	+		chr10	17443131	17443132	+		chr11	117828368	117828369	-		chr1	155307504	155307505	-		chr10	42943113	42943114	+		chr11	57344700	57344701	+		chr1	69222075	69222076	+		chr1	51933850	51933851	-
chr10	79416764	79416765	+		chr1	136204120	136204121	-		chr10	18251665	18251666	+		chr11	117863820	117863821	+		chr1	155311311	155311312	-		chr10	42962530	42962531	+		chr11	57645180	57645181	-		chr1	69700471	69700472	+		chr1	51968446	51968447	-
chr10	79420355	79420356	-		chr1	136257424	136257425	-		chr10	18311079	18311080	-		chr11	117867030	117867031	+		chr1	155311853	155311854	-		chr10	42974119	42974120	+		chr11	57825449	57825450	+		chr1	69702850	69702851	+		chr1	51970617	51970618	-
chr10	79423872	79423873	+		chr1	136258531	136258532	-		chr10	19237510	19237511	-		chr11	117871748	117871749	+		chr1	155394264	155394265	-		chr10	42996282	42996283	+		chr11	57864655	57864656	+		chr1	70871819	70871820	-		chr1	52221804	52221805	-
chr10	79424507	79424508	+		chr1	136345252	136345253	-		chr10	19424616	19424617	-		chr11	117875104	117875105	+		chr1	155699908	155699909	+		chr10	43031377	43031378	+		chr11	57865157	57865158	+		chr1	71103350	71103351	+		chr1	52221887	52221888	-
chr10	79425463	79425464	+		chr1	136355114	136355115	+		chr10	19435609	19435610	-		chr11	117876351	117876352	+		chr1	155831582	155831583	+		chr10	43043329	43043330	+		chr11	57866134	57866135	+		chr1	71106924	71106925	-		chr1	52227553	52227554	-
chr10	79425817	79425818	+		chr1	136364271	136364272	+		chr10	19585548	19585549	-		chr11	117885055	117885056	+		chr1	157049464	157049465	+		chr10	43153068	43153069	-		chr11	57869011	57869012	+		chr1	71114511	71114512	-		chr1	52243836	52243837	-
chr10	79425904	79425905	+		chr1	136386050	136386051	+		chr10	20047983	20047984	+		chr11	117932599	117932600	-		chr1	157115815	157115816	-		chr10	43223076	43223077	+		chr11	57872229	57872230	+		chr1	71611027	71611028	+		chr1	52244169	52244170	-
chr10	79427153	79427154	-		chr1	136391212	136391213	+		chr10	20052408	20052409	+		chr11	117933585	117933586	+		chr1	157127502	157127503	-		chr10	43223807	43223808	+		chr11	57873864	57873865	+		chr1	71614681	71614682	+		chr1	52244947	52244948	-
chr10	79429362	79429363	+		chr1	136476012	136476013	+		chr10	20066506	20066507	+		chr11	117949788	117949789	+		chr1	157128082	157128083	-		chr10	43238420	43238421	+		chr11	57975863	57975864	-		chr1	71689830	71689831	+		chr1	52244948	52244949	-
chr10	79430051	79430052	+		chr1	136505948	136505949	+		chr10	20990216	20990217	+		chr11	117952786	117952787	-		chr1	157130481	157130482	-		chr10	43246255	43246256	+		chr11	58002573	58002574	+		chr1	71699825	71699826	-		chr1	52248955	52248956	-
chr10	79431127	79431128	+		chr1	136534719	136534720	+		chr10	21029817	21029818	-		chr11	118014895	118014896	-		chr1	157130515	157130516	-		chr10	43670655	43670656	+		chr11	58123612	58123613	+		chr1	71702542	71702543	+		chr1	52254217	52254218	-
chr10	79431918	79431919	-		chr1	136537232	136537233	+		chr10	21222333	21222334	+		chr11	118120323	118120324	-		chr1	157179319	157179320	-		chr10	44848803	44848804	+		chr11	58154802	58154803	+		chr1	71761070	71761071	-		chr1	52259554	52259555	-
chr10	79435619	79435620	-		chr1	136539363	136539364	+		chr10	21465252	21465253	-		chr11	118124439	118124440	-		chr1	157179347	157179348	-		chr10	44908000	44908001	+		chr11	59019158	59019159	+		chr1	71803616	71803617	-		chr1	52259593	52259594	-
chr10	79435799	79435800	+		chr1	136563931	136563932	-		chr10	21910286	21910287	+		chr11	118130578	118130579	-		chr1	157229211	157229212	-		chr10	44909979	44909980	+		chr11	59061983	59061984	-		chr1	71803617	71803618	-		chr1	52260287	52260288	-
chr10	79436218	79436219	+		chr1	136570416	136570417	-		chr10	22255231	22255232	-		chr11	118929283	118929284	+		chr1	157264508	157264509	-		chr10	44940455	44940456	+		chr11	59319328	59319329	+		chr1	71978332	71978333	+		chr1	52261370	52261371	-
chr10	79438559	79438560	-		chr1	136642325	136642326	+		chr10	22330804	22330805	-		chr11	119304687	119304688	+		chr1	157587792	157587793	-		chr10	44944038	44944039	+		chr11	59485226	59485227	+		chr1	72136426	72136427	-		chr1	52261635	52261636	-
chr10	79439081	79439082	-		chr1	136642338	136642339	+		chr10	22536117	22536118	-		chr11	119678729	119678730	+		chr1	157589357	157589358	-		chr10	44967803	44967804	+		chr11	59566166	59566167	+		chr1	72208966	72208967	-		chr1	52261964	52261965	-
chr10	79440689	79440690	-		chr1	136721170	136721171	-		chr10	22600193	22600194	-		chr11	120240969	120240970	-		chr1	157709802	157709803	-		chr10	44970469	44970470	+		chr11	59578011	59578012	+		chr1	72221696	72221697	-		chr1	52262635	52262636	-
chr10	79443747	79443748	+		chr1	136891536	136891537	+		chr10	23187324	23187325	-		chr11	120422489	120422490	-		chr1	157719193	157719194	-		chr10	46123368	46123369	-		chr11	59632833	59632834	-		chr1	72232389	72232390	-		chr1	52262682	52262683	-
chr10	79444052	79444053	-		chr1	136894271	136894272	-		chr10	23501175	23501176	-		chr11	120456890	120456891	-		chr1	157747934	157747935	-		chr10	46797844	46797845	+		chr11	60036201	60036202	-		chr1	72245746	72245747	-		chr1	52263946	52263947	-
chr10	79444588	79444589	-		chr1	137092090	137092091	+		chr10	23505281	23505282	-		chr11	120459013	120459014	-		chr1	157800553	157800554	-		chr10	47937179	47937180	-		chr11	60398240	60398241	-		chr1	72246747	72246748	-		chr1	52267062	52267063	-
chr10	79446033	79446034	-		chr1	137129611	137129612	+		chr10	23683488	23683489	+		chr11	120493094	120493095	-		chr1	157800595	157800596	-		chr10	48485592	48485593	-		chr11	60506397	60506398	-		chr1	72246808	72246809	-		chr1	52273966	52273967	-
chr10	79454513	79454514	-		chr1	137159470	137159471	-		chr10	23851564	23851565	+		chr11	120521176	120521177	+		chr1	157883109	157883110	-		chr10	49639921	49639922	-		chr11	60506465	60506466	-		chr1	72247762	72247763	-		chr1	52276456	52276457	-
chr10	79457942	79457943	+		chr1	137179536	137179537	-		chr10	24317898	24317899	+		chr11	120643010	120643011	-		chr1	158388291	158388292	-		chr10	49886757	49886758	-		chr11	60509316	60509317	-		chr1	72250748	72250749	-		chr1	52376471	52376472	+
chr10	79459484	79459485	-		chr1	137198209	137198210	-		chr10	24660518	24660519	+		chr11	120684329	120684330	-		chr1	158561478	158561479	+		chr10	49898189	49898190	-		chr11	60569308	60569309	-		chr1	72251022	72251023	-		chr1	52433656	52433657	+
chr10	79460647	79460648	+		chr1	137357000	137357001	-		chr10	24815525	24815526	-		chr11	121168667	121168668	+		chr1	158563976	158563977	+		chr10	49983622	49983623	-		chr11	60598239	60598240	+		chr1	72251130	72251131	-		chr1	52476242	52476243	-
chr10	79461212	79461213	-		chr1	137366599	137366600	-		chr10	25016473	25016474	+		chr11	121437388	121437389	+		chr1	158566955	158566956	+		chr10	50312598	50312599	+		chr11	60612179	60612180	-		chr1	72252793	72252794	-		chr1	52518268	52518269	-
chr10	79461673	79461674	+		chr1	137387294	137387295	-		chr10	25068124	25068125	-		chr12	3308525	3308526	-		chr1	158567024	158567025	+		chr10	50362445	50362446	+		chr11	60678120	60678121	-		chr1	72254875	72254876	-		chr1	52695854	52695855	+
chr10	79462998	79462999	+		chr1	137492816	137492817	+		chr10	25189059	25189060	+		chr12	3365497	3365498	+		chr1	158571241	158571242	+		chr10	50402662	50402663	+		chr11	61221464	61221465	-		chr1	72283640	72283641	+		chr1	52967002	52967003	-
chr10	79463352	79463353	-		chr1	137868603	137868604	-		chr10	25221994	25221995	+		chr12	3823139	3823140	-		chr1	158571698	158571699	+		chr10	50451499	50451500	+		chr11	61302693	61302694	-		chr1	72291980	72291981	-		chr1	52975855	52975856	+
chr10	79463620	79463621	+		chr1	137914695	137914696	+		chr10	25317266	25317267	-		chr12	3835225	3835226	+		chr1	158573440	158573441	+		chr10	50519572	50519573	+		chr11	61360016	61360017	-		chr1	72303051	72303052	+		chr1	53012017	53012018	-
chr10	79467701	79467702	-		chr1	138009170	138009171	-		chr10	25336670	25336671	-		chr12	4228652	4228653	+		chr1	158576907	158576908	+		chr10	50557878	50557879	+		chr11	61500785	61500786	+		chr1	72370890	72370891	+		chr1	53182125	53182126	+
chr10	79470186	79470187	-		chr1	138052768	138052769	+		chr10	25346990	25346991	-		chr12	4616194	4616195	-		chr1	158578702	158578703	+		chr10	51778787	51778788	+		chr11	61650104	61650105	+		chr1	72402159	72402160	+		chr1	53261567	53261568	-
chr10	79471459	79471460	-		chr1	138071937	138071938	+		chr10	25988048	25988049	+		chr12	8045973	8045974	+		chr1	158578852	158578853	+		chr10	51785474	51785475	+		chr11	61901260	61901261	+		chr1	72417836	72417837	+		chr1	53320136	53320137	-
chr10	79474728	79474729	-		chr1	138166726	138166727	-		chr10	26032826	26032827	-		chr12	8778248	8778249	+		chr1	158579061	158579062	+		chr10	52038561	52038562	+		chr11	62095498	62095499	+		chr1	72418418	72418419	+		chr1	53321442	53321443	-
chr10	79476404	79476405	-		chr1	138173826	138173827	-		chr10	27210273	27210274	+		chr12	11761719	11761720	+		chr1	158665001	158665002	+		chr10	52153223	52153224	+		chr11	62930385	62930386	-		chr1	72440343	72440344	+		chr1	53346631	53346632	+
chr10	79477235	79477236	-		chr1	138177083	138177084	-		chr10	27482239	27482240	+		chr12	12610296	12610297	-		chr1	158712264	158712265	+		chr10	53257911	53257912	-		chr11	63568511	63568512	+		chr1	72458590	72458591	-		chr1	53350063	53350064	-
chr10	79477711	79477712	-		chr1	138177499	138177500	-		chr10	27546193	27546194	-		chr12	13157731	13157732	+		chr1	158738697	158738698	-		chr10	55334798	55334799	-		chr11	63711691	63711692	+		chr1	72608447	72608448	+		chr1	53350592	53350593	-
chr10	79478296	79478297	-		chr1	138178150	138178151	-		chr10	27780442	27780443	-		chr12	13384866	13384867	-		chr1	158758371	158758372	-		chr10	57231886	57231887	+		chr11	63891501	63891502	+		chr1	72642686	72642687	-		chr1	53418196	53418197	-
chr10	79479311	79479312	-		chr1	138178393	138178394	-		chr10	28218799	28218800	+		chr12	14513463	14513464	+		chr1	158758375	158758376	-		chr10	57927200	57927201	+		chr11	64789413	64789414	-		chr1	72743424	72743425	-		chr1	53604034	53604035	-
chr10	79479555	79479556	-		chr1	138178683	138178684	-		chr10	28578042	28578043	-		chr12	14735377	14735378	-		chr1	159490990	159490991	+		chr10	57947211	57947212	+		chr11	64812264	64812265	-		chr1	72757861	72757862	+		chr1	54157977	54157978	-
chr10	79479698	79479699	-		chr1	138221486	138221487	-		chr10	29652799	29652800	+		chr12	16904092	16904093	+		chr1	159597088	159597089	-		chr10	57953486	57953487	+		chr11	65572263	65572264	+		chr1	73071836	73071837	-		chr1	54306052	54306053	-
chr10	79481844	79481845	-		chr1	138242550	138242551	-		chr10	30126046	30126047	+		chr12	16946881	16946882	+		chr1	161056235	161056236	-		chr10	58036959	58036960	+		chr11	66869360	66869361	+		chr1	73321981	73321982	-		chr1	54479146	54479147	-
chr10	79483466	79483467	-		chr1	138347258	138347259	+		chr10	30300531	30300532	+		chr12	17218791	17218792	-		chr1	161162440	161162441	+		chr10	58688234	58688235	+		chr11	67813068	67813069	+		chr1	73457981	73457982	+		chr1	54482999	54483000	-
chr10	79484613	79484614	-		chr1	138364477	138364478	+		chr10	31310105	31310106	+		chr12	17392911	17392912	+		chr1	161162442	161162443	+		chr10	58795242	58795243	+		chr11	67816636	67816637	+		chr1	73645690	73645691	+		chr1	54533399	54533400	-
chr10	79486929	79486930	-		chr1	138364767	138364768	+		chr10	31726429	31726430	+		chr12	17556672	17556673	+		chr1	161270430	161270431	+		chr10	59078917	59078918	-		chr11	68170490	68170491	-		chr1	73754681	73754682	-		chr1	54547672	54547673	-
chr10	79490582	79490583	-		chr1	138365018	138365019	+		chr10	32416228	32416229	+		chr12	17556678	17556679	+		chr1	161805438	161805439	-		chr10	59289982	59289983	+		chr11	68599208	68599209	+		chr1	73985052	73985053	-		chr1	54551219	54551220	-
chr10	79492741	79492742	-		chr1	138365149	138365150	+		chr10	33649789	33649790	-		chr12	17556808	17556809	+		chr1	162156691	162156692	-		chr10	59322716	59322717	+		chr11	68605398	68605399	+		chr1	73996928	73996929	-		chr1	54551293	54551294	-
chr10	79494928	79494929	-		chr1	138379052	138379053	+		chr10	33757361	33757362	+		chr12	17916425	17916426	+		chr1	162870356	162870357	+		chr10	59352744	59352745	+		chr11	68628551	68628552	+		chr1	74008273	74008274	+		chr1	54557783	54557784	-
chr10	79495095	79495096	-		chr1	138379059	138379060	+		chr10	33775403	33775404	+		chr12	18206253	18206254	+		chr1	162872738	162872739	+		chr10	59360583	59360584	+		chr11	68849834	68849835	+		chr1	74013050	74013051	-		chr1	54565913	54565914	-
chr10	79495205	79495206	-		chr1	138393274	138393275	+		chr10	33884832	33884833	+		chr12	19840242	19840243	-		chr1	162880393	162880394	+		chr10	59368091	59368092	-		chr11	68862317	68862318	+		chr1	74016345	74016346	-		chr1	54566898	54566899	-
chr10	79495434	79495435	-		chr1	138417853	138417854	+		chr10	34002234	34002235	+		chr12	21308229	21308230	+		chr1	162885007	162885008	+		chr10	59369163	59369164	-		chr11	68875901	68875902	-		chr1	74039124	74039125	-		chr1	54575143	54575144	-
chr10	79497032	79497033	-		chr1	138423864	138423865	+		chr10	34017762	34017763	+		chr12	21593077	21593078	+		chr1	162895087	162895088	+		chr10	59414084	59414085	-		chr11	68886700	68886701	+		chr1	74048408	74048409	-		chr1	54576160	54576161	-
chr10	79501930	79501931	-		chr1	138423906	138423907	+		chr10	34808615	34808616	-		chr12	24416782	24416783	+		chr1	162895142	162895143	+		chr10	59446586	59446587	-		chr11	68919491	68919492	+		chr1	74061812	74061813	-		chr1	54580531	54580532	-
chr10	79502012	79502013	-		chr1	138424161	138424162	+		chr10	36590767	36590768	-		chr12	25340569	25340570	+		chr1	162903501	162903502	+		chr10	59450619	59450620	-		chr11	69049340	69049341	-		chr1	74074387	74074388	-		chr1	54582473	54582474	-
chr10	79504266	79504267	+		chr1	138426713	138426714	+		chr10	36661957	36661958	-		chr12	25440685	25440686	+		chr1	162927777	162927778	+		chr10	59550867	59550868	+		chr11	69290756	69290757	-		chr1	74110641	74110642	-		chr1	54582558	54582559	-
chr10	79516724	79516725	+		chr1	138513006	138513007	+		chr10	36858289	36858290	-		chr12	26321180	26321181	+		chr1	163765291	163765292	-		chr10	59649400	59649401	-		chr11	69465505	69465506	+		chr1	74286753	74286754	+		chr1	54585757	54585758	-
chr10	79519537	79519538	+		chr1	138538707	138538708	-		chr10	38536571	38536572	-		chr12	27787407	27787408	-		chr1	163783957	163783958	-		chr10	59754393	59754394	+		chr11	69468930	69468931	+		chr1	74288721	74288722	+		chr1	54598605	54598606	-
chr10	79520796	79520797	+		chr1	138811744	138811745	-		chr10	38590868	38590869	+		chr12	28071227	28071228	-		chr1	163789594	163789595	-		chr10	60026490	60026491	-		chr11	69469107	69469108	+		chr1	74303224	74303225	+		chr1	54599305	54599306	-
chr10	79522511	79522512	+		chr1	138845396	138845397	-		chr10	39119221	39119222	+		chr12	28900587	28900588	+		chr1	163901498	163901499	+		chr10	60243283	60243284	-		chr11	69481708	69481709	-		chr1	74303382	74303383	+		chr1	54603383	54603384	-
chr10	79522600	79522601	+		chr1	139250490	139250491	+		chr10	39180161	39180162	+		chr12	31413490	31413491	+		chr1	164469002	164469003	-		chr10	60286617	60286618	-		chr11	69482497	69482498	-		chr1	74326607	74326608	-		chr1	54603678	54603679	-
chr10	79525486	79525487	+		chr1	141839512	141839513	-		chr10	39541515	39541516	+		chr12	31504427	31504428	+		chr1	164612064	164612065	-		chr10	60406624	60406625	-		chr11	69483281	69483282	-		chr1	74338056	74338057	-		chr1	54607919	54607920	-
chr10	79525789	79525790	+		chr1	141846196	141846197	-		chr10	39552400	39552401	+		chr12	31943923	31943924	-		chr1	164632474	164632475	-		chr10	60469519	60469520	-		chr11	69484450	69484451	-		chr1	74482538	74482539	-		chr1	54608861	54608862	-
chr10	79527271	79527272	+		chr1	142711813	142711814	-		chr10	39756447	39756448	-		chr12	31972401	31972402	+		chr1	164635019	164635020	-		chr10	60472854	60472855	-		chr11	69731154	69731155	-		chr1	74483100	74483101	-		chr1	54610820	54610821	-
chr10	79528051	79528052	+		chr1	143412385	143412386	-		chr10	39849598	39849599	-		chr12	33652465	33652466	+		chr1	164635198	164635199	-		chr10	60484742	60484743	-		chr11	69803727	69803728	+		chr1	74514886	74514887	-		chr1	54616968	54616969	-
chr10	79528265	79528266	+		chr1	145482168	145482169	-		chr10	40069026	40069027	+		chr12	33720317	33720318	-		chr1	164635896	164635897	-		chr10	60515229	60515230	+		chr11	69812230	69812231	+		chr1	74548547	74548548	-		chr1	54705289	54705290	-
chr10	79529336	79529337	+		chr1	145593133	145593134	+		chr10	40254532	40254533	+		chr12	34600963	34600964	+		chr1	164639072	164639073	-		chr10	60636507	60636508	-		chr11	70197036	70197037	-		chr1	74570118	74570119	+		chr1	54841671	54841672	-
chr10	79530813	79530814	+		chr1	145848335	145848336	-		chr10	40569644	40569645	-		chr12	35245585	35245586	-		chr1	164640647	164640648	-		chr10	60970934	60970935	+		chr11	70356117	70356118	+		chr1	74616679	74616680	-		chr1	54847860	54847861	-
chr10	79531700	79531701	+		chr1	145848554	145848555	-		chr10	40581935	40581936	-		chr12	35271638	35271639	-		chr1	164670473	164670474	-		chr10	60976564	60976565	-		chr11	70423121	70423122	+		chr1	74617462	74617463	+		chr1	54957868	54957869	+
chr10	79534218	79534219	+		chr1	146071959	146071960	-		chr10	41198702	41198703	-		chr12	37263743	37263744	+		chr1	165325406	165325407	-		chr10	61048598	61048599	+		chr11	70467934	70467935	-		chr1	74726727	74726728	+		chr1	54981496	54981497	-
chr10	79536066	79536067	+		chr1	146556439	146556440	+		chr10	41248497	41248498	+		chr12	38872070	38872071	-		chr1	166009146	166009147	-		chr10	61091443	61091444	+		chr11	70518096	70518097	+		chr1	74745139	74745140	+		chr1	54989705	54989706	-
chr10	79536330	79536331	+		chr1	146566358	146566359	+		chr10	41522924	41522925	+		chr12	39650586	39650587	-		chr1	166072833	166072834	+		chr10	61166510	61166511	+		chr11	70537802	70537803	+		chr1	74874250	74874251	+		chr1	55044847	55044848	-
chr10	79536627	79536628	+		chr1	146582408	146582409	+		chr10	41529308	41529309	-		chr12	39883096	39883097	-		chr1	166187124	166187125	+		chr10	61212642	61212643	+		chr11	70541811	70541812	+		chr1	74930884	74930885	+		chr1	55046812	55046813	-
chr10	79541440	79541441	+		chr1	148051128	148051129	+		chr10	41607279	41607280	+		chr12	42722931	42722932	+		chr1	166210647	166210648	+		chr10	61320610	61320611	+		chr11	70556035	70556036	-		chr1	75020322	75020323	-		chr1	55049786	55049787	-
chr10	79542121	79542122	+		chr1	150216840	150216841	-		chr10	41901906	41901907	-		chr12	45413829	45413830	+		chr1	166387988	166387989	-		chr10	61386749	61386750	-		chr11	70791958	70791959	-		chr1	75037042	75037043	-		chr1	55050523	55050524	-
chr10	79543012	79543013	+		chr1	152231597	152231598	-		chr10	41903461	41903462	-		chr12	48217835	48217836	-		chr1	167017574	167017575	+		chr10	61392371	61392372	+		chr11	70812902	70812903	-		chr1	75067909	75067910	-		chr1	55050676	55050677	-
chr10	79543384	79543385	+		chr1	152260143	152260144	+		chr10	41903528	41903529	-		chr12	53714650	53714651	+		chr1	167079382	167079383	-		chr10	61571773	61571774	-		chr11	70828916	70828917	-		chr1	75138451	75138452	-		chr1	55051649	55051650	-
chr10	79543698	79543699	+		chr1	152290495	152290496	+		chr10	41916938	41916939	-		chr12	54947861	54947862	+		chr1	167247424	167247425	+		chr10	61597460	61597461	-		chr11	71889730	71889731	-		chr1	75177696	75177697	-		chr1	55052849	55052850	-
chr10	79544047	79544048	+		chr1	153192348	153192349	+		chr10	41978607	41978608	-		chr12	55512308	55512309	-		chr1	167256326	167256327	+		chr10	61906219	61906220	-		chr11	71900983	71900984	-		chr1	75181102	75181103	-		chr1	55052906	55052907	-
chr10	79546827	79546828	+		chr1	153317061	153317062	-		chr10	42103744	42103745	-		chr12	56036479	56036480	-		chr1	167281208	167281209	-		chr10	61981614	61981615	+		chr11	72256112	72256113	+		chr1	75181395	75181396	-		chr1	55055414	55055415	-
chr10	79547333	79547334	+		chr1	153318120	153318121	-		chr10	42250118	42250119	+		chr12	56519382	56519383	+		chr1	167322312	167322313	-		chr10	62047475	62047476	-		chr11	72257320	72257321	+		chr1	75184286	75184287	-		chr1	55057683	55057684	-
chr10	79548098	79548099	+		chr1	153318474	153318475	-		chr10	42486214	42486215	+		chr12	57160977	57160978	-		chr1	167350330	167350331	-		chr10	62061169	62061170	-		chr11	72262636	72262637	+		chr1	75186939	75186940	-		chr1	55060303	55060304	-
chr10	79548998	79548999	+		chr1	153318904	153318905	-		chr10	42543226	42543227	+		chr12	58851920	58851921	-		chr1	167700017	167700018	+		chr10	62061549	62061550	-		chr11	72262784	72262785	+		chr1	75188406	75188407	-		chr1	55061859	55061860	-
chr10	79549345	79549346	+		chr1	153320282	153320283	-		chr10	42722247	42722248	+		chr12	60168096	60168097	+		chr1	167797012	167797013	-		chr10	62061554	62061555	-		chr11	72264136	72264137	+		chr1	75214587	75214588	-		chr1	55062257	55062258	-
chr10	79549439	79549440	+		chr1	153323324	153323325	-		chr10	42861492	42861493	-		chr12	60172418	60172419	+		chr1	167804848	167804849	-		chr10	62076349	62076350	-		chr11	72264677	72264678	+		chr1	75216109	75216110	-		chr1	55063198	55063199	-
chr10	79549898	79549899	+		chr1	153324049	153324050	-		chr10	43136095	43136096	-		chr12	61493971	61493972	+		chr1	168094837	168094838	+		chr10	62205629	62205630	-		chr11	72563809	72563810	+		chr1	75252207	75252208	-		chr1	55069070	55069071	-
chr10	79553978	79553979	+		chr1	153332539	153332540	+		chr10	43223178	43223179	+		chr12	65165384	65165385	-		chr1	168270331	168270332	-		chr10	62209817	62209818	-		chr11	72572041	72572042	+		chr1	75424780	75424781	+		chr1	55071685	55071686	-
chr10	79558945	79558946	+		chr1	153347927	153347928	-		chr10	43938857	43938858	+		chr12	66044549	66044550	-		chr1	168528921	168528922	+		chr10	62216631	62216632	-		chr11	74480626	74480627	+		chr1	75431776	75431777	+		chr1	55072832	55072833	-
chr10	79559629	79559630	+		chr1	153351881	153351882	-		chr10	44055945	44055946	+		chr12	66051188	66051189	-		chr1	168556357	168556358	+		chr10	62223924	62223925	-		chr11	74609875	74609876	+		chr1	75450379	75450380	+		chr1	55074569	55074570	-
chr10	79560493	79560494	-		chr1	153365474	153365475	+		chr10	44059409	44059410	+		chr12	66176587	66176588	+		chr1	168556359	168556360	+		chr10	62233722	62233723	-		chr11	74711918	74711919	+		chr1	75471522	75471523	-		chr1	55081826	55081827	-
chr10	79576033	79576034	+		chr1	153590701	153590702	-		chr10	44132332	44132333	+		chr12	66192233	66192234	+		chr1	169126433	169126434	-		chr10	62234546	62234547	-		chr11	75035039	75035040	-		chr1	75668177	75668178	-		chr1	55084621	55084622	+
chr10	79579194	79579195	+		chr1	153658666	153658667	+		chr10	44888683	44888684	+		chr12	66207471	66207472	+		chr1	169182508	169182509	-		chr10	62239463	62239464	-		chr11	75128058	75128059	-		chr1	75872866	75872867	+		chr1	55135063	55135064	-
chr10	79579374	79579375	+		chr1	153666143	153666144	+		chr10	44904185	44904186	+		chr12	66247380	66247381	-		chr1	169196801	169196802	-		chr10	62288886	62288887	-		chr11	75215704	75215705	+		chr1	76038365	76038366	+		chr1	55139967	55139968	-
chr10	79582502	79582503	+		chr1	153764373	153764374	+		chr10	44905760	44905761	+		chr12	66249959	66249960	-		chr1	169201782	169201783	-		chr10	62335592	62335593	-		chr11	75266868	75266869	-		chr1	76299726	76299727	+		chr1	55140626	55140627	-
chr10	79583261	79583262	+		chr1	154233687	154233688	-		chr10	44907313	44907314	+		chr12	66647220	66647221	-		chr1	169201999	169202000	-		chr10	62341698	62341699	-		chr11	75285508	75285509	+		chr1	76464139	76464140	+		chr1	55146864	55146865	+
chr10	79583789	79583790	+		chr1	154324097	154324098	-		chr10	44907813	44907814	+		chr12	67485686	67485687	+		chr1	169279154	169279155	+		chr10	62367772	62367773	-		chr11	75408837	75408838	+		chr1	76654874	76654875	-		chr1	55159183	55159184	-
chr10	79585194	79585195	+		chr1	154330119	154330120	+		chr10	45459992	45459993	-		chr12	67780501	67780502	+		chr1	169285910	169285911	+		chr10	62423164	62423165	+		chr11	75433777	75433778	+		chr1	77385984	77385985	+		chr1	55295777	55295778	+
chr10	79586182	79586183	+		chr1	154337280	154337281	+		chr10	45701528	45701529	-		chr12	70314864	70314865	-		chr1	169285915	169285916	+		chr10	62429030	62429031	+		chr11	75474431	75474432	+		chr1	77417472	77417473	-		chr1	55297475	55297476	+
chr10	79586339	79586340	+		chr1	154427008	154427009	-		chr10	45908341	45908342	+		chr12	70409951	70409952	+		chr1	169295970	169295971	+		chr10	62429031	62429032	+		chr11	75479218	75479219	+		chr1	77472593	77472594	-		chr1	56014756	56014757	+
chr10	79589517	79589518	+		chr1	154443248	154443249	-		chr10	47602545	47602546	-		chr12	71008863	71008864	+		chr1	169739412	169739413	-		chr10	62469391	62469392	+		chr11	75482566	75482567	+		chr1	77480570	77480571	+		chr1	56049083	56049084	-
chr10	79590932	79590933	+		chr1	154624639	154624640	-		chr10	47999618	47999619	+		chr12	71144911	71144912	-		chr1	169745898	169745899	-		chr10	62470511	62470512	+		chr11	75504710	75504711	+		chr1	77481846	77481847	+		chr1	56885650	56885651	-
chr10	79593427	79593428	+		chr1	154684225	154684226	-		chr10	49581331	49581332	+		chr12	71145120	71145121	-		chr1	169770684	169770685	+		chr10	62478891	62478892	-		chr11	75546517	75546518	+		chr1	77489481	77489482	+		chr1	56889947	56889948	-
chr10	79593792	79593793	+		chr1	154706022	154706023	-		chr10	49957283	49957284	-		chr12	71150013	71150014	-		chr1	169778008	169778009	+		chr10	62739345	62739346	+		chr11	75572877	75572878	+		chr1	77493587	77493588	-		chr1	56907315	56907316	-
chr10	79594940	79594941	+		chr1	154727072	154727073	-		chr10	50005000	50005001	-		chr12	71162264	71162265	-		chr1	169778009	169778010	+		chr10	62746796	62746797	+		chr11	76307418	76307419	-		chr1	77495035	77495036	-		chr1	56922681	56922682	-
chr10	79596017	79596018	+		chr1	154783704	154783705	+		chr10	50318334	50318335	+		chr12	71163686	71163687	-		chr1	169778411	169778412	+		chr10	62748791	62748792	+		chr11	76647560	76647561	+		chr1	77501276	77501277	-		chr1	56923648	56923649	-
chr10	79596997	79596998	+		chr1	155067550	155067551	-		chr10	50370464	50370465	+		chr12	71557172	71557173	+		chr1	169778735	169778736	+		chr10	62770496	62770497	+		chr11	76735983	76735984	-		chr1	77584372	77584373	+		chr1	56948866	56948867	+
chr10	79597894	79597895	-		chr1	155087504	155087505	-		chr10	50442890	50442891	+		chr12	72070121	72070122	-		chr1	170743406	170743407	-		chr10	62868199	62868200	+		chr11	76763756	76763757	+		chr1	77656134	77656135	-		chr1	56949903	56949904	-
chr10	79599517	79599518	+		chr1	155230560	155230561	+		chr10	50454418	50454419	+		chr12	72148299	72148300	+		chr1	171966152	171966153	-		chr10	62892238	62892239	-		chr11	77262992	77262993	+		chr1	77931133	77931134	+		chr1	56950181	56950182	-
chr10	79601489	79601490	+		chr1	155231112	155231113	+		chr10	50454422	50454423	+		chr12	72176096	72176097	+		chr1	171966154	171966155	-		chr10	64147559	64147560	+		chr11	77344545	77344546	-		chr1	78210662	78210663	+		chr1	56950357	56950358	-
chr10	79608308	79608309	+		chr1	155344049	155344050	+		chr10	50562008	50562009	+		chr12	72703456	72703457	+		chr1	172086966	172086967	-		chr10	64845317	64845318	+		chr11	77507879	77507880	+		chr1	78307758	78307759	-		chr1	56953998	56953999	-
chr10	79608604	79608605	+		chr1	155381901	155381902	-		chr10	50588246	50588247	+		chr12	73158991	73158992	+		chr1	172124433	172124434	-		chr10	66101914	66101915	+		chr11	77666498	77666499	-		chr1	78400022	78400023	-		chr1	56954895	56954896	-
chr10	79609590	79609591	+		chr1	155439621	155439622	-		chr10	51175252	51175253	+		chr12	73839396	73839397	+		chr1	172125084	172125085	-		chr10	66164347	66164348	-		chr11	77796442	77796443	+		chr1	78429071	78429072	-		chr1	56969823	56969824	-
chr10	79610130	79610131	+		chr1	155696337	155696338	+		chr10	51938815	51938816	+		chr12	73885113	73885114	+		chr1	172125195	172125196	-		chr10	66455191	66455192	+		chr11	77796714	77796715	+		chr1	78433807	78433808	-		chr1	56970587	56970588	-
chr10	79610185	79610186	+		chr1	156977666	156977667	-		chr10	51952435	51952436	+		chr12	73885391	73885392	+		chr1	172125430	172125431	-		chr10	66620762	66620763	+		chr11	77842914	77842915	+		chr1	78437599	78437600	-		chr1	56973046	56973047	-
chr10	79610380	79610381	+		chr1	157021131	157021132	+		chr10	51989374	51989375	+		chr12	74036333	74036334	+		chr1	172126055	172126056	-		chr10	67053390	67053391	-		chr11	77865635	77865636	-		chr1	78457560	78457561	-		chr1	56973318	56973319	-
chr10	79610816	79610817	+		chr1	157038643	157038644	+		chr10	52153249	52153250	-		chr12	74195000	74195001	+		chr1	172126377	172126378	-		chr10	67442469	67442470	+		chr11	77886249	77886250	-		chr1	78462290	78462291	-		chr1	56985414	56985415	-
chr10	79611950	79611951	+		chr1	157123618	157123619	-		chr10	52696743	52696744	-		chr12	74447218	74447219	-		chr1	172126513	172126514	-		chr10	67560351	67560352	-		chr11	77920661	77920662	-		chr1	78472852	78472853	-		chr1	56986050	56986051	-
chr10	79612006	79612007	-		chr1	157128170	157128171	-		chr10	52831003	52831004	-		chr12	76629458	76629459	-		chr1	172126630	172126631	-		chr10	67719938	67719939	+		chr11	78040450	78040451	-		chr1	78485051	78485052	-		chr1	56989648	56989649	-
chr10	79612077	79612078	+		chr1	157130481	157130482	-		chr10	53241010	53241011	-		chr12	78039678	78039679	-		chr1	172127035	172127036	-		chr10	68462694	68462695	-		chr11	78068537	78068538	+		chr1	78658934	78658935	+		chr1	57003264	57003265	-
chr10	79612714	79612715	+		chr1	157388545	157388546	-		chr10	53258023	53258024	-		chr12	78069678	78069679	-		chr1	172127918	172127919	-		chr10	68540987	68540988	-		chr11	78098345	78098346	+		chr1	78662234	78662235	+		chr1	57012808	57012809	-
chr10	79613610	79613611	+		chr1	157392427	157392428	-		chr10	53314409	53314410	-		chr12	79102652	79102653	-		chr1	172127973	172127974	-		chr10	68739704	68739705	-		chr11	78118420	78118421	+		chr1	78663299	78663300	+		chr1	57016776	57016777	-
chr10	79616576	79616577	+		chr1	157630552	157630553	-		chr10	54203352	54203353	+		chr12	79984307	79984308	+		chr1	172129993	172129994	-		chr10	68801247	68801248	-		chr11	78352340	78352341	+		chr1	78678896	78678897	+		chr1	57016777	57016778	-
chr10	79619165	79619166	+		chr1	157800576	157800577	-		chr10	54513871	54513872	+		chr12	80172253	80172254	-		chr1	172130131	172130132	-		chr10	68842586	68842587	+		chr11	78564821	78564822	-		chr1	78704760	78704761	+		chr1	57020828	57020829	-
chr10	79620311	79620312	+		chr1	157821270	157821271	+		chr10	54828977	54828978	-		chr12	80178702	80178703	+		chr1	172130132	172130133	-		chr10	68942437	68942438	+		chr11	79055568	79055569	-		chr1	78737984	78737985	-		chr1	57028135	57028136	-
chr10	79621979	79621980	+		chr1	157901528	157901529	+		chr10	55007115	55007116	+		chr12	80222091	80222092	+		chr1	172137334	172137335	-		chr10	69012000	69012001	-		chr11	79169718	79169719	+		chr1	79199256	79199257	-		chr1	57028736	57028737	-
chr10	79622870	79622871	+		chr1	158488213	158488214	-		chr10	55706378	55706379	-		chr12	81297440	81297441	-		chr1	172142634	172142635	-		chr10	69516364	69516365	-		chr11	79749466	79749467	-		chr1	79640834	79640835	-		chr1	57106013	57106014	-
chr10	79622952	79622953	+		chr1	158507829	158507830	+		chr10	56108290	56108291	+		chr12	82379624	82379625	+		chr1	172231355	172231356	-		chr10	69560268	69560269	+		chr11	79830146	79830147	+		chr1	79663320	79663321	-		chr1	57459184	57459185	-
chr10	79623602	79623603	+		chr1	158545666	158545667	+		chr10	57756008	57756009	-		chr12	83019555	83019556	+		chr1	172268321	172268322	-		chr10	69617485	69617486	+		chr11	79846415	79846416	+		chr1	79736645	79736646	-		chr1	57514671	57514672	-
chr10	79623954	79623955	+		chr1	158552700	158552701	+		chr10	57879922	57879923	+		chr12	83080076	83080077	+		chr1	172268326	172268327	-		chr10	70394880	70394881	-		chr11	79871104	79871105	-		chr1	79753311	79753312	-		chr1	57528753	57528754	-
chr10	79625215	79625216	+		chr1	158555580	158555581	+		chr10	57886846	57886847	+		chr12	84184326	84184327	+		chr1	172546420	172546421	-		chr10	70845981	70845982	+		chr11	79873610	79873611	-		chr1	79774862	79774863	+		chr1	57568394	57568395	-
chr10	79627740	79627741	+		chr1	158560009	158560010	+		chr10	57918185	57918186	+		chr12	84723798	84723799	-		chr1	172804535	172804536	-		chr10	70962134	70962135	+		chr11	79933045	79933046	+		chr1	79831349	79831350	-		chr1	57722312	57722313	+
chr10	79635373	79635374	+		chr1	158563887	158563888	+		chr10	57918628	57918629	+		chr12	84992369	84992370	+		chr1	173033169	173033170	+		chr10	74188378	74188379	-		chr11	82598827	82598828	+		chr1	79834090	79834091	-		chr1	58020644	58020645	-
chr10	79638547	79638548	+		chr1	158563959	158563960	+		chr10	58191472	58191473	-		chr12	85004933	85004934	+		chr1	173033170	173033171	+		chr10	74708575	74708576	+		chr11	82610878	82610879	+		chr1	79841075	79841076	-		chr1	58020824	58020825	-
chr10	79640675	79640676	+		chr1	158571698	158571699	+		chr10	58684711	58684712	+		chr12	85005122	85005123	+		chr1	173215439	173215440	-		chr10	74708894	74708895	+		chr11	82644264	82644265	+		chr1	79843762	79843763	-		chr1	58021861	58021862	-
chr10	79640683	79640684	+		chr1	158571875	158571876	+		chr10	59072703	59072704	-		chr12	85292656	85292657	+		chr1	173217082	173217083	-		chr10	74721747	74721748	+		chr11	82703572	82703573	-		chr1	79846153	79846154	-		chr1	58035745	58035746	-
chr10	79642625	79642626	+		chr1	158572265	158572266	+		chr10	59339201	59339202	+		chr12	85869550	85869551	-		chr1	173217103	173217104	-		chr10	74790831	74790832	-		chr11	82715241	82715242	-		chr1	79847851	79847852	-		chr1	58036838	58036839	-
chr10	79648859	79648860	+		chr1	158572323	158572324	+		chr10	59403905	59403906	+		chr12	85992055	85992056	+		chr1	173218645	173218646	-		chr10	74986952	74986953	+		chr11	82742165	82742166	+		chr1	79848545	79848546	-		chr1	58037579	58037580	-
chr10	79664081	79664082	+		chr1	158572963	158572964	+		chr10	59413158	59413159	-		chr12	86356454	86356455	+		chr1	173273328	173273329	+		chr10	75063579	75063580	-		chr11	82743714	82743715	+		chr1	79849598	79849599	-		chr1	58058983	58058984	+
chr10	79704114	79704115	+		chr1	158573039	158573040	+		chr10	59542409	59542410	+		chr12	86358199	86358200	+		chr1	173275795	173275796	+		chr10	75111741	75111742	-		chr11	83038803	83038804	+		chr1	79900113	79900114	+		chr1	58149960	58149961	+
chr10	79704266	79704267	+		chr1	158574741	158574742	+		chr10	59679662	59679663	-		chr12	86391841	86391842	+		chr1	173288034	173288035	+		chr10	75115659	75115660	-		chr11	83039517	83039518	+		chr1	79973139	79973140	+		chr1	58316998	58316999	+
chr10	79713352	79713353	+		chr1	158575013	158575014	+		chr10	59760668	59760669	+		chr12	87094179	87094180	+		chr1	173344632	173344633	+		chr10	75115819	75115820	-		chr11	83258825	83258826	+		chr1	80013093	80013094	+		chr1	58321323	58321324	+
chr10	79713471	79713472	+		chr1	158575353	158575354	+		chr10	59765041	59765042	+		chr12	87094217	87094218	+		chr1	173344633	173344634	+		chr10	75129720	75129721	-		chr11	83817944	83817945	+		chr1	80183241	80183242	+		chr1	58349423	58349424	-
chr10	79719715	79719716	+		chr1	158576145	158576146	+		chr10	59790607	59790608	-		chr12	87103534	87103535	+		chr1	173809049	173809050	+		chr10	75130889	75130890	-		chr11	84240376	84240377	+		chr1	80184276	80184277	+		chr1	58445397	58445398	+
chr10	79720014	79720015	+		chr1	158576390	158576391	+		chr10	60149350	60149351	-		chr12	87177872	87177873	+		chr1	173856405	173856406	-		chr10	75136980	75136981	-		chr11	84280543	84280544	-		chr1	80210318	80210319	+		chr1	58453399	58453400	+
chr10	79724257	79724258	+		chr1	158576405	158576406	+		chr10	60152566	60152567	+		chr12	87452595	87452596	+		chr1	174104123	174104124	+		chr10	75138721	75138722	-		chr11	84729094	84729095	+		chr1	80277739	80277740	-		chr1	58456391	58456392	+
chr10	79737008	79737009	+		chr1	158576698	158576699	+		chr10	60186745	60186746	-		chr12	87499714	87499715	+		chr1	174104206	174104207	+		chr10	75158933	75158934	-		chr11	84829565	84829566	-		chr1	80309504	80309505	-		chr1	58458337	58458338	+
chr10	79743950	79743951	+		chr1	158577393	158577394	+		chr10	60196330	60196331	-		chr12	87825228	87825229	+		chr1	174105649	174105650	+		chr10	75162814	75162815	-		chr11	85008529	85008530	-		chr1	80311042	80311043	-		chr1	58466423	58466424	-
chr10	79744005	79744006	+		chr1	158577644	158577645	+		chr10	60218584	60218585	-		chr12	88043382	88043383	-		chr1	174122688	174122689	+		chr10	75169714	75169715	-		chr11	85012668	85012669	-		chr1	80313271	80313272	-		chr1	58469503	58469504	-
chr10	79752536	79752537	-		chr1	158578930	158578931	+		chr10	60289695	60289696	-		chr12	88217074	88217075	-		chr1	174122727	174122728	+		chr10	75179539	75179540	-		chr11	85159499	85159500	+		chr1	80317954	80317955	-		chr1	58472255	58472256	-
chr10	79756110	79756111	+		chr1	158579124	158579125	+		chr10	60485830	60485831	-		chr12	88424660	88424661	-		chr1	174143798	174143799	+		chr10	75180500	75180501	-		chr11	85548272	85548273	+		chr1	80336820	80336821	-		chr1	58472451	58472452	-
chr10	79757711	79757712	+		chr1	158737646	158737647	-		chr10	60515229	60515230	+		chr12	88595198	88595199	-		chr1	174425753	174425754	+		chr10	75188365	75188366	-		chr11	85672501	85672502	+		chr1	80343177	80343178	-		chr1	58472827	58472828	-
chr10	79757996	79757997	-		chr1	158751567	158751568	-		chr10	60896229	60896230	-		chr12	88777265	88777266	-		chr1	174847240	174847241	+		chr10	75190123	75190124	-		chr11	85674364	85674365	-		chr1	80719857	80719858	-		chr1	58474674	58474675	-
chr10	79761893	79761894	-		chr1	158754161	158754162	-		chr10	60929915	60929916	+		chr12	88813335	88813336	-		chr1	176542643	176542644	+		chr10	75192917	75192918	-		chr11	86022148	86022149	+		chr1	81900780	81900781	-		chr1	58475413	58475414	-
chr10	79765201	79765202	+		chr1	158837797	158837798	-		chr10	60950832	60950833	-		chr12	88983531	88983532	-		chr1	176624352	176624353	+		chr10	75205798	75205799	-		chr11	86050077	86050078	-		chr1	82188458	82188459	+		chr1	58478679	58478680	-
chr10	79767776	79767777	-		chr1	158898615	158898616	+		chr10	60974217	60974218	-		chr12	89100572	89100573	+		chr1	176624355	176624356	+		chr10	75361939	75361940	-		chr11	86751885	86751886	-		chr1	82204934	82204935	-		chr1	58478711	58478712	-
chr10	79771766	79771767	+		chr1	158918501	158918502	-		chr10	60976582	60976583	-		chr12	92086469	92086470	-		chr1	176674395	176674396	+		chr10	75501927	75501928	+		chr11	86753836	86753837	-		chr1	82266169	82266170	+		chr1	58491642	58491643	+
chr10	79774212	79774213	+		chr1	158918541	158918542	-		chr10	61091443	61091444	+		chr12	92796886	92796887	-		chr1	176674405	176674406	+		chr10	75502001	75502002	+		chr11	86761276	86761277	-		chr1	82337228	82337229	+		chr1	58497041	58497042	-
chr10	79774768	79774769	+		chr1	160585879	160585880	-		chr10	61572645	61572646	-		chr12	92888572	92888573	-		chr1	176678204	176678205	+		chr10	75503041	75503042	+		chr11	86771927	86771928	-		chr1	82339752	82339753	+		chr1	58499486	58499487	-
chr10	79774883	79774884	-		chr1	161056240	161056241	-		chr10	61603120	61603121	-		chr12	95462110	95462111	-		chr1	177785163	177785164	+		chr10	75640902	75640903	+		chr11	86784741	86784742	-		chr1	82353594	82353595	+		chr1	58520283	58520284	-
chr10	79774936	79774937	-		chr1	161162441	161162442	+		chr10	61858418	61858419	-		chr12	98869638	98869639	-		chr1	177838371	177838372	+		chr10	75671337	75671338	-		chr11	87275923	87275924	+		chr1	82668015	82668016	-		chr1	58524232	58524233	-
chr10	79775198	79775199	+		chr1	161201422	161201423	+		chr10	61867141	61867142	+		chr12	99807547	99807548	+		chr1	178680063	178680064	-		chr10	75812664	75812665	+		chr11	87416315	87416316	+		chr1	82727831	82727832	+		chr1	58531276	58531277	-
chr10	79775513	79775514	+		chr1	161275251	161275252	+		chr10	62040035	62040036	-		chr12	99942420	99942421	-		chr1	179377236	179377237	+		chr10	75815851	75815852	-		chr11	87427147	87427148	+		chr1	82862985	82862986	+		chr1	58539045	58539046	-
chr10	79777035	79777036	+		chr1	162056621	162056622	-		chr10	62040827	62040828	-		chr12	100815846	100815847	+		chr1	179379011	179379012	+		chr10	75816958	75816959	-		chr11	87742128	87742129	-		chr1	82876001	82876002	+		chr1	58544088	58544089	-
chr10	79778750	79778751	+		chr1	162154247	162154248	-		chr10	62113687	62113688	-		chr12	101371481	101371482	-		chr1	179379384	179379385	+		chr10	75829446	75829447	-		chr11	87859482	87859483	+		chr1	82876002	82876003	+		chr1	58544669	58544670	-
chr10	79779881	79779882	+		chr1	162870356	162870357	+		chr10	62170709	62170710	-		chr12	101371509	101371510	-		chr1	179379776	179379777	+		chr10	75837375	75837376	-		chr11	88693249	88693250	-		chr1	82884121	82884122	+		chr1	58547318	58547319	-
chr10	79782414	79782415	-		chr1	162897833	162897834	+		chr10	62193345	62193346	-		chr12	101382076	101382077	-		chr1	179380193	179380194	+		chr10	75843014	75843015	-		chr11	88705267	88705268	-		chr1	82906145	82906146	+		chr1	58698813	58698814	+
chr10	79789613	79789614	+		chr1	162899330	162899331	+		chr10	62195666	62195667	-		chr12	101416390	101416391	-		chr1	179539626	179539627	+		chr10	75843169	75843170	-		chr11	88705665	88705666	-		chr1	82910905	82910906	+		chr1	58698858	58698859	+
chr10	79793802	79793803	+		chr1	162908835	162908836	+		chr10	62196148	62196149	-		chr12	102184016	102184017	-		chr1	179540410	179540411	-		chr10	75845823	75845824	-		chr11	88828935	88828936	+		chr1	83027766	83027767	+		chr1	58702746	58702747	+
chr10	79795011	79795012	+		chr1	162963547	162963548	-		chr10	62245590	62245591	+		chr12	103491887	103491888	-		chr1	179694287	179694288	-		chr10	75848542	75848543	-		chr11	88843633	88843634	+		chr1	83281264	83281265	-		chr1	58815070	58815071	-
chr10	79795403	79795404	+		chr1	162965706	162965707	-		chr10	62250150	62250151	-		chr12	103735706	103735707	+		chr1	179914684	179914685	+		chr10	75852186	75852187	-		chr11	88846376	88846377	+		chr1	84094103	84094104	-		chr1	58980676	58980677	-
chr10	79795985	79795986	+		chr1	162966188	162966189	+		chr10	62255173	62255174	+		chr12	103843426	103843427	-		chr1	179958270	179958271	-		chr10	75854974	75854975	-		chr11	88952165	88952166	+		chr1	84107334	84107335	-		chr1	59003130	59003131	-
chr10	79796497	79796498	+		chr1	162966811	162966812	+		chr10	62548171	62548172	+		chr12	103863680	103863681	-		chr1	180179596	180179597	+		chr10	75890614	75890615	-		chr11	88996441	88996442	-		chr1	84126752	84126753	-		chr1	59181794	59181795	-
chr10	79799537	79799538	+		chr1	162967114	162967115	+		chr10	62707157	62707158	+		chr12	103917145	103917146	-		chr1	180181183	180181184	+		chr10	75892034	75892035	-		chr11	89130535	89130536	+		chr1	84149694	84149695	-		chr1	59184926	59184927	-
chr10	79813585	79813586	+		chr1	162967115	162967116	+		chr10	62714241	62714242	+		chr12	105387782	105387783	+		chr1	180182050	180182051	+		chr10	75895862	75895863	-		chr11	92380219	92380220	-		chr1	84201745	84201746	-		chr1	59203030	59203031	-
chr10	79814345	79814346	-		chr1	163111011	163111012	+		chr10	62739865	62739866	-		chr12	105536245	105536246	-		chr1	180182428	180182429	+		chr10	75959182	75959183	+		chr11	93598103	93598104	-		chr1	84223513	84223514	-		chr1	59219037	59219038	-
chr10	79846947	79846948	-		chr1	163173213	163173214	+		chr10	62750675	62750676	+		chr12	105563645	105563646	+		chr1	180751773	180751774	+		chr10	76181520	76181521	+		chr11	93746740	93746741	-		chr1	84689630	84689631	-		chr1	59219333	59219334	-
chr10	79847640	79847641	-		chr1	163179289	163179290	-		chr10	62750725	62750726	+		chr12	105811579	105811580	-		chr1	180804227	180804228	+		chr10	76346996	76346997	-		chr11	93746847	93746848	-		chr1	84689684	84689685	-		chr1	59226915	59226916	-
chr10	79848367	79848368	-		chr1	164069568	164069569	-		chr10	62805913	62805914	+		chr12	105927429	105927430	-		chr1	181275647	181275648	-		chr10	76355353	76355354	-		chr11	93811267	93811268	-		chr1	84723875	84723876	+		chr1	59231854	59231855	-
chr10	79848799	79848800	-		chr1	164475445	164475446	-		chr10	63825336	63825337	-		chr12	106109983	106109984	-		chr1	181473253	181473254	-		chr10	76438077	76438078	-		chr11	93816786	93816787	-		chr1	84724527	84724528	-		chr1	59246019	59246020	-
chr10	79856053	79856054	-		chr1	164608244	164608245	-		chr10	64939038	64939039	+		chr12	106275984	106275985	+		chr1	181475275	181475276	-		chr10	76521543	76521544	-		chr11	93830782	93830783	-		chr1	84739016	84739017	-		chr1	59249500	59249501	-
chr10	79862244	79862245	-		chr1	164610016	164610017	-		chr10	65587646	65587647	-		chr12	106412027	106412028	-		chr1	181522904	181522905	+		chr10	76563853	76563854	+		chr11	93909216	93909217	+		chr1	84744181	84744182	-		chr1	59258288	59258289	-
chr10	79862660	79862661	-		chr1	164737793	164737794	-		chr10	66234763	66234764	+		chr12	106438636	106438637	-		chr1	181522921	181522922	+		chr10	76595106	76595107	+		chr11	93947650	93947651	+		chr1	84757040	84757041	-		chr1	59260553	59260554	-
chr10	79864558	79864559	-		chr1	165473325	165473326	+		chr10	66284621	66284622	+		chr12	107535396	107535397	+		chr1	181522968	181522969	+		chr10	76670808	76670809	-		chr11	93958612	93958613	+		chr1	84776120	84776121	-		chr1	59262785	59262786	-
chr10	79873194	79873195	-		chr1	165894389	165894390	-		chr10	66655891	66655892	+		chr12	107542884	107542885	+		chr1	181535187	181535188	+		chr10	76956802	76956803	-		chr11	94154419	94154420	-		chr1	84779422	84779423	-		chr1	59265180	59265181	-
chr10	79877366	79877367	-		chr1	166176768	166176769	+		chr10	66708290	66708291	+		chr12	108520451	108520452	+		chr1	181536567	181536568	+		chr10	77050008	77050009	+		chr11	94221210	94221211	-		chr1	84783857	84783858	-		chr1	59265886	59265887	-
chr10	79878441	79878442	-		chr1	166368506	166368507	-		chr10	67053390	67053391	-		chr12	109328196	109328197	+		chr1	181540373	181540374	+		chr10	77059910	77059911	+		chr11	94409642	94409643	-		chr1	84785280	84785281	-		chr1	59272101	59272102	-
chr10	79878969	79878970	-		chr1	166368578	166368579	-		chr10	67389104	67389105	-		chr12	109693735	109693736	-		chr1	181540654	181540655	+		chr10	77070994	77070995	+		chr11	94495972	94495973	+		chr1	84788645	84788646	-		chr1	59286221	59286222	-
chr10	79879778	79879779	-		chr1	166370730	166370731	-		chr10	67435090	67435091	+		chr12	109762747	109762748	+		chr1	181540661	181540662	+		chr10	77408028	77408029	-		chr11	94502697	94502698	+		chr1	84792285	84792286	-		chr1	59289444	59289445	-
chr10	79881558	79881559	-		chr1	166373500	166373501	-		chr10	67560606	67560607	-		chr12	109946986	109946987	-		chr1	181555282	181555283	+		chr10	77450943	77450944	-		chr11	94504951	94504952	+		chr1	84798131	84798132	-		chr1	59290442	59290443	-
chr10	79881595	79881596	-		chr1	166374543	166374544	-		chr10	67561362	67561363	-		chr12	110154392	110154393	+		chr1	181555356	181555357	+		chr10	77458808	77458809	-		chr11	94617417	94617418	-		chr1	84798976	84798977	-		chr1	59460587	59460588	+
chr10	79896370	79896371	-		chr1	166388392	166388393	-		chr10	67863943	67863944	-		chr12	110881062	110881063	+		chr1	181555382	181555383	+		chr10	77620997	77620998	-		chr11	95817270	95817271	+		chr1	84801227	84801228	-		chr1	59629468	59629469	+
chr10	79900874	79900875	-		chr1	166977590	166977591	-		chr10	68124169	68124170	-		chr12	110969050	110969051	+		chr1	181555872	181555873	+		chr10	77626816	77626817	-		chr11	95910885	95910886	-		chr1	84806929	84806930	-		chr1	59657906	59657907	+
chr10	79910421	79910422	+		chr1	167068270	167068271	-		chr10	68202841	68202842	-		chr12	111600858	111600859	-		chr1	181556041	181556042	+		chr10	77645165	77645166	-		chr11	95911270	95911271	-		chr1	84815089	84815090	-		chr1	59664468	59664469	+
chr10	79997984	79997985	-		chr1	167068341	167068342	-		chr10	68353679	68353680	+		chr12	111602801	111602802	+		chr1	181651417	181651418	+		chr10	77659128	77659129	-		chr11	95960840	95960841	-		chr1	84826821	84826822	-		chr1	59664585	59664586	+
chr10	80004997	80004998	-		chr1	167068377	167068378	-		chr10	68803676	68803677	-		chr12	111793945	111793946	+		chr1	181683109	181683110	-		chr10	77898691	77898692	-		chr11	95968562	95968563	-		chr1	84827056	84827057	-		chr1	59708158	59708159	-
chr10	80005526	80005527	-		chr1	167072665	167072666	-		chr10	68804590	68804591	-		chr12	111852370	111852371	+		chr1	181683284	181683285	-		chr10	77903623	77903624	-		chr11	96630006	96630007	-		chr1	84833734	84833735	-		chr1	59710416	59710417	-
chr10	80006016	80006017	-		chr1	167079611	167079612	-		chr10	68993012	68993013	-		chr12	111867597	111867598	+		chr1	181683296	181683297	-		chr10	77913068	77913069	-		chr11	96638786	96638787	-		chr1	84839003	84839004	-		chr1	59713239	59713240	-
chr10	80007456	80007457	-		chr1	167145517	167145518	-		chr10	69605327	69605328	+		chr12	111873824	111873825	+		chr1	181707916	181707917	-		chr10	78090561	78090562	-		chr11	96656748	96656749	-		chr1	84873363	84873364	-		chr1	59744379	59744380	+
chr10	80007533	80007534	-		chr1	167158501	167158502	-		chr10	69653616	69653617	+		chr12	111892831	111892832	-		chr1	181716868	181716869	-		chr10	78574945	78574946	-		chr11	96657022	96657023	-		chr1	84986981	84986982	-		chr1	59748380	59748381	+
chr10	80009394	80009395	-		chr1	167228700	167228701	+		chr10	69655708	69655709	+		chr12	112024645	112024646	+		chr1	181733624	181733625	-		chr10	78658376	78658377	-		chr11	96834613	96834614	+		chr1	84990006	84990007	-		chr1	59750617	59750618	+
chr10	80009459	80009460	-		chr1	167257496	167257497	+		chr10	69913989	69913990	+		chr12	112031971	112031972	+		chr1	182099338	182099339	-		chr10	78670959	78670960	-		chr11	96855339	96855340	-		chr1	85071809	85071810	-		chr1	59754782	59754783	+
chr10	80010799	80010800	-		chr1	167496832	167496833	-		chr10	70007251	70007252	+		chr12	112033515	112033516	+		chr1	182126079	182126080	-		chr10	78885978	78885979	-		chr11	97032931	97032932	-		chr1	85084020	85084021	-		chr1	59760303	59760304	+
chr10	80012183	80012184	-		chr1	167511715	167511716	+		chr10	70439949	70439950	-		chr12	112114173	112114174	+		chr1	182206447	182206448	+		chr10	79017970	79017971	-		chr11	97046329	97046330	-		chr1	85158705	85158706	+		chr1	59763501	59763502	+
chr10	80012604	80012605	-		chr1	167560846	167560847	-		chr10	70471684	70471685	-		chr12	112176376	112176377	+		chr1	182518133	182518134	+		chr10	79097078	79097079	+		chr11	97141319	97141320	-		chr1	85166715	85166716	-		chr1	59763513	59763514	+
chr10	80016263	80016264	-		chr1	167564569	167564570	-		chr10	70474896	70474897	-		chr12	112432903	112432904	+		chr1	182569860	182569861	-		chr10	79100134	79100135	+		chr11	97490287	97490288	-		chr1	85251963	85251964	-		chr1	59765003	59765004	+
chr10	80019773	80019774	-		chr1	167582529	167582530	-		chr10	70667238	70667239	-		chr12	112517011	112517012	-		chr1	182666908	182666909	+		chr10	79139276	79139277	+		chr11	97524853	97524854	+		chr1	85254272	85254273	-		chr1	59767326	59767327	+
chr10	80022801	80022802	-		chr1	167616384	167616385	-		chr10	70689479	70689480	-		chr12	112531546	112531547	-		chr1	183088602	183088603	+		chr10	79147143	79147144	+		chr11	97526295	97526296	+		chr1	85254275	85254276	-		chr1	59768892	59768893	+
chr10	80026458	80026459	-		chr1	167804990	167804991	-		chr10	70694734	70694735	+		chr12	112531650	112531651	-		chr1	183107639	183107640	-		chr10	79147683	79147684	+		chr11	97538614	97538615	+		chr1	85266659	85266660	+		chr1	59779590	59779591	+
chr10	80026944	80026945	-		chr1	167832388	167832389	-		chr10	70708848	70708849	+		chr12	112535536	112535537	-		chr1	183107773	183107774	-		chr10	79151026	79151027	+		chr11	97538772	97538773	+		chr1	85269183	85269184	+		chr1	59806780	59806781	-
chr10	80027562	80027563	-		chr1	167998007	167998008	+		chr10	70752226	70752227	-		chr12	112537881	112537882	-		chr1	183107799	183107800	-		chr10	79157151	79157152	+		chr11	97542918	97542919	+		chr1	85269210	85269211	+		chr1	59821255	59821256	+
chr10	80031799	80031800	-		chr1	168095676	168095677	+		chr10	70828759	70828760	+		chr12	112555702	112555703	-		chr1	183114527	183114528	-		chr10	79160562	79160563	+		chr11	97574727	97574728	+		chr1	85275018	85275019	+		chr1	59842408	59842409	+
chr10	80031997	80031998	-		chr1	168322902	168322903	+		chr10	70844166	70844167	+		chr12	112556186	112556187	-		chr1	183116142	183116143	-		chr10	79188618	79188619	-		chr11	97631157	97631158	-		chr1	85278030	85278031	+		chr1	59847552	59847553	+
chr10	80032644	80032645	-		chr1	168579540	168579541	-		chr10	70845834	70845835	+		chr12	112559224	112559225	-		chr1	183117819	183117820	-		chr10	79189970	79189971	+		chr11	97641579	97641580	-		chr1	85296371	85296372	-		chr1	59893662	59893663	-
chr10	80032993	80032994	-		chr1	169183391	169183392	-		chr10	70888154	70888155	+		chr12	112565648	112565649	-		chr1	183141513	183141514	-		chr10	79193630	79193631	+		chr11	97643698	97643699	-		chr1	87461726	87461727	+		chr1	59926923	59926924	+
chr10	80033624	80033625	-		chr1	169185787	169185788	-		chr10	71166611	71166612	+		chr12	112568727	112568728	+		chr1	183394301	183394302	-		chr10	79200944	79200945	-		chr11	97661143	97661144	+		chr1	87474798	87474799	-		chr1	59949311	59949312	+
chr10	80036878	80036879	-		chr1	169211773	169211774	-		chr10	72205405	72205406	-		chr12	112593106	112593107	+		chr1	183766204	183766205	-		chr10	79202068	79202069	-		chr11	97699338	97699339	+		chr1	87480095	87480096	-		chr1	59963441	59963442	+
chr10	80037805	80037806	-		chr1	169217376	169217377	-		chr10	74309440	74309441	-		chr12	112625160	112625161	-		chr1	183835848	183835849	-		chr10	79203317	79203318	-		chr11	97889745	97889746	+		chr1	87481595	87481596	-		chr1	59979060	59979061	+
chr10	80044066	80044067	+		chr1	169258750	169258751	+		chr10	74782163	74782164	+		chr12	112742430	112742431	-		chr1	183838486	183838487	-		chr10	79204589	79204590	-		chr11	97891133	97891134	+		chr1	87483074	87483075	-		chr1	59983567	59983568	+
chr10	80044076	80044077	+		chr1	169259121	169259122	+		chr10	74819348	74819349	-		chr12	112780037	112780038	+		chr1	183838489	183838490	-		chr10	79206188	79206189	-		chr11	97944378	97944379	-		chr1	87487369	87487370	-		chr1	59988333	59988334	+
chr10	80044153	80044154	-		chr1	169260296	169260297	+		chr10	75070220	75070221	+		chr12	112823616	112823617	+		chr1	183849818	183849819	-		chr10	79206316	79206317	-		chr11	97956458	97956459	-		chr1	87488250	87488251	-		chr1	60002278	60002279	+
chr10	80044252	80044253	+		chr1	169279154	169279155	+		chr10	75109352	75109353	-		chr12	112908949	112908950	-		chr1	183860840	183860841	-		chr10	79267215	79267216	+		chr11	97957054	97957055	-		chr1	87521286	87521287	+		chr1	60028858	60028859	+
chr10	80047135	80047136	-		chr1	169282731	169282732	+		chr10	75129078	75129079	-		chr12	112922730	112922731	-		chr1	184206712	184206713	-		chr10	79272195	79272196	+		chr11	97962154	97962155	-		chr1	87546287	87546288	-		chr1	60045940	60045941	+
chr10	80047268	80047269	-		chr1	169284533	169284534	+		chr10	75162800	75162801	-		chr12	113043000	113043001	+		chr1	184209118	184209119	-		chr10	79317417	79317418	+		chr11	97983886	97983887	-		chr1	87619332	87619333	-		chr1	60046422	60046423	+
chr10	80047791	80047792	-		chr1	169284659	169284660	+		chr10	75171419	75171420	-		chr12	113083180	113083181	-		chr1	184880480	184880481	-		chr10	79321923	79321924	+		chr11	98283460	98283461	+		chr1	87681942	87681943	+		chr1	60105390	60105391	+
chr10	80051692	80051693	-		chr1	169285915	169285916	+		chr10	75183227	75183228	-		chr12	113119199	113119200	-		chr1	184903925	184903926	+		chr10	79322162	79322163	+		chr11	98293059	98293060	+		chr1	87690218	87690219	+		chr1	60134152	60134153	-
chr10	80052212	80052213	-		chr1	169287511	169287512	+		chr10	75188085	75188086	-		chr12	113251981	113251982	+		chr1	185871315	185871316	+		chr10	79322635	79322636	+		chr11	98544022	98544023	+		chr1	87690745	87690746	+		chr1	60146167	60146168	-
chr10	80069449	80069450	+		chr1	169297495	169297496	+		chr10	75196476	75196477	-		chr12	113345256	113345257	+		chr1	185876182	185876183	+		chr10	79325202	79325203	+		chr11	98551785	98551786	+		chr1	87690834	87690835	+		chr1	60147927	60147928	-
chr10	80080704	80080705	-		chr1	169298333	169298334	+		chr10	75306905	75306906	+		chr12	113353334	113353335	+		chr1	187087574	187087575	+		chr10	79376075	79376076	-		chr11	98551867	98551868	+		chr1	87692972	87692973	+		chr1	60150145	60150146	-
chr10	80086308	80086309	+		chr1	169487566	169487567	+		chr10	75340231	75340232	-		chr12	113667383	113667384	-		chr1	187193469	187193470	+		chr10	79389255	79389256	+		chr11	98624244	98624245	+		chr1	87694001	87694002	+		chr1	60192405	60192406	+
chr10	80086870	80086871	+		chr1	169492034	169492035	+		chr10	75501285	75501286	+		chr12	113670705	113670706	-		chr1	187218243	187218244	+		chr10	79394498	79394499	+		chr11	99072423	99072424	-		chr1	87694114	87694115	+		chr1	60194358	60194359	+
chr10	80099830	80099831	+		chr1	169494305	169494306	+		chr10	75503375	75503376	+		chr12	113707042	113707043	-		chr1	187230921	187230922	+		chr10	79398823	79398824	+		chr11	99082869	99082870	-		chr1	87696591	87696592	+		chr1	60296140	60296141	+
chr10	80100302	80100303	-		chr1	169756198	169756199	-		chr10	75503603	75503604	+		chr12	113714024	113714025	-		chr1	187391728	187391729	-		chr10	79401813	79401814	+		chr11	99851433	99851434	+		chr1	87697708	87697709	+		chr1	60310287	60310288	+
chr10	80102110	80102111	-		chr1	169778683	169778684	+		chr10	75504040	75504041	+		chr12	113830439	113830440	-		chr1	187438601	187438602	-		chr10	79408400	79408401	+		chr11	100209421	100209422	-		chr1	87701095	87701096	+		chr1	60336583	60336584	+
chr10	80103704	80103705	-		chr1	170549770	170549771	+		chr10	75505266	75505267	+		chr12	113857407	113857408	-		chr1	187444826	187444827	-		chr10	79427193	79427194	+		chr11	100213162	100213163	-		chr1	87702846	87702847	+		chr1	60346389	60346390	+
chr10	80104061	80104062	-		chr1	171429028	171429029	-		chr10	75780805	75780806	-		chr12	113886732	113886733	+		chr1	187830575	187830576	+		chr10	79428847	79428848	+		chr11	100320086	100320087	-		chr1	87703385	87703386	+		chr1	60414729	60414730	+
chr10	80105182	80105183	-		chr1	171447781	171447782	-		chr10	75816958	75816959	-		chr12	113961348	113961349	+		chr1	187941051	187941052	-		chr10	79445831	79445832	-		chr11	100334093	100334094	-		chr1	87706960	87706961	+		chr1	60417313	60417314	-
chr10	80105342	80105343	-		chr1	171459491	171459492	-		chr10	75837981	75837982	-		chr12	113974401	113974402	+		chr1	188454554	188454555	-		chr10	79465234	79465235	+		chr11	100447657	100447658	-		chr1	87707127	87707128	+		chr1	60426740	60426741	+
chr10	80108963	80108964	-		chr1	171899287	171899288	-		chr10	75869081	75869082	-		chr12	113975464	113975465	+		chr1	188692154	188692155	-		chr10	79474061	79474062	+		chr11	100457567	100457568	-		chr1	87708635	87708636	+		chr1	60431352	60431353	+
chr10	80112074	80112075	-		chr1	171932107	171932108	-		chr10	75903189	75903190	-		chr12	113979097	113979098	+		chr1	189487636	189487637	+		chr10	79477650	79477651	+		chr11	100476900	100476901	-		chr1	87709359	87709360	+		chr1	60431518	60431519	+
chr10	80116273	80116274	-		chr1	171987426	171987427	-		chr10	75933187	75933188	+		chr12	114005516	114005517	+		chr1	190022632	190022633	+		chr10	79483604	79483605	-		chr11	100630753	100630754	-		chr1	87711009	87711010	+		chr1	60432920	60432921	+
chr10	80117333	80117334	-		chr1	172017212	172017213	-		chr10	75961592	75961593	+		chr12	114012811	114012812	+		chr1	190401928	190401929	-		chr10	79494870	79494871	-		chr11	100831560	100831561	-		chr1	87715715	87715716	+		chr1	60432987	60432988	+
chr10	80121873	80121874	-		chr1	172088574	172088575	-		chr10	76632250	76632251	-		chr12	114027322	114027323	+		chr1	190434124	190434125	-		chr10	79498997	79498998	-		chr11	100882462	100882463	+		chr1	87719712	87719713	+		chr1	60505926	60505927	+
chr10	80122189	80122190	-		chr1	172096893	172096894	-		chr10	76632251	76632252	-		chr12	114031168	114031169	-		chr1	190434132	190434133	-		chr10	79515194	79515195	+		chr11	100895388	100895389	+		chr1	87728831	87728832	+		chr1	60512916	60512917	+
chr10	80122988	80122989	-		chr1	172124954	172124955	-		chr10	76661204	76661205	+		chr12	114059936	114059937	-		chr1	190557594	190557595	+		chr10	79534218	79534219	+		chr11	100940353	100940354	+		chr1	87735358	87735359	+		chr1	60553162	60553163	-
chr10	80125406	80125407	-		chr1	172125014	172125015	-		chr10	77044528	77044529	+		chr12	114072136	114072137	-		chr1	190717848	190717849	-		chr10	79537934	79537935	+		chr11	101011955	101011956	+		chr1	87738434	87738435	+		chr1	60584275	60584276	-
chr10	80126305	80126306	-		chr1	172125540	172125541	-		chr10	77044937	77044938	+		chr12	114174782	114174783	-		chr1	190800512	190800513	-		chr10	79554797	79554798	+		chr11	101120496	101120497	+		chr1	87744577	87744578	+		chr1	60592245	60592246	-
chr10	80127065	80127066	-		chr1	172125889	172125890	-		chr10	77055618	77055619	+		chr12	114180727	114180728	-		chr1	190805239	190805240	-		chr10	79570146	79570147	+		chr11	101182700	101182701	+		chr1	87744910	87744911	+		chr1	60603915	60603916	+
chr10	80127841	80127842	-		chr1	172126512	172126513	-		chr10	77107271	77107272	+		chr12	114190445	114190446	-		chr1	190820321	190820322	-		chr10	79578994	79578995	+		chr11	101183145	101183146	+		chr1	87747658	87747659	+		chr1	60604486	60604487	+
chr10	80127998	80127999	-		chr1	172127136	172127137	-		chr10	77111973	77111974	-		chr12	114200374	114200375	-		chr1	190825812	190825813	-		chr10	79585863	79585864	+		chr11	101272661	101272662	-		chr1	87791325	87791326	+		chr1	60606670	60606671	+
chr10	80129768	80129769	-		chr1	172127672	172127673	-		chr10	77451424	77451425	-		chr12	114201052	114201053	-		chr1	190825824	190825825	-		chr10	79588068	79588069	+		chr11	101493435	101493436	+		chr1	87796858	87796859	-		chr1	60611446	60611447	+
chr10	80130542	80130543	-		chr1	172127705	172127706	-		chr10	77650486	77650487	-		chr12	114204205	114204206	-		chr1	191472772	191472773	-		chr10	79596256	79596257	+		chr11	101550260	101550261	-		chr1	87810476	87810477	+		chr1	60616404	60616405	-
chr10	80131643	80131644	-		chr1	172128104	172128105	-		chr10	77661836	77661837	-		chr12	114392533	114392534	+		chr1	191477267	191477268	-		chr10	79608812	79608813	+		chr11	102028511	102028512	-		chr1	87867359	87867360	-		chr1	60623279	60623280	+
chr10	80132222	80132223	-		chr1	172128699	172128700	-		chr10	77664244	77664245	-		chr12	114392931	114392932	+		chr1	191477271	191477272	-		chr10	79608817	79608818	+		chr11	102070407	102070408	-		chr1	87878122	87878123	+		chr1	60626784	60626785	+
chr10	80132894	80132895	-		chr1	172128722	172128723	-		chr10	77761791	77761792	-		chr12	114403766	114403767	+		chr1	191481003	191481004	-		chr10	79610379	79610380	+		chr11	102140483	102140484	+		chr1	87889742	87889743	-		chr1	60627461	60627462	+
chr10	80133112	80133113	-		chr1	172128899	172128900	-		chr10	77909830	77909831	-		chr12	114418892	114418893	+		chr1	191481103	191481104	-		chr10	79623960	79623961	+		chr11	102152587	102152588	-		chr1	87975217	87975218	+		chr1	60631688	60631689	+
chr10	80133515	80133516	-		chr1	172129079	172129080	-		chr10	77914188	77914189	-		chr12	114564418	114564419	-		chr1	191483586	191483587	-		chr10	79633243	79633244	+		chr11	102167954	102167955	-		chr1	87975303	87975304	+		chr1	60639662	60639663	+
chr10	80133594	80133595	-		chr1	172129994	172129995	-		chr10	77925288	77925289	-		chr12	114756706	114756707	-		chr1	191485984	191485985	-		chr10	79652976	79652977	+		chr11	102168224	102168225	-		chr1	87983862	87983863	+		chr1	60640195	60640196	+
chr10	80133896	80133897	-		chr1	172130131	172130132	-		chr10	79003776	79003777	-		chr12	117311102	117311103	+		chr1	191492447	191492448	-		chr10	79673659	79673660	-		chr11	102177757	102177758	-		chr1	87990529	87990530	-		chr1	60645518	60645519	+
chr10	80134070	80134071	-		chr1	172137324	172137325	-		chr10	79007913	79007914	-		chr12	117650979	117650980	+		chr1	191497068	191497069	-		chr10	79695162	79695163	+		chr11	102268756	102268757	-		chr1	88109123	88109124	-		chr1	60646203	60646204	+
chr10	80134253	80134254	-		chr1	172142555	172142556	-		chr10	79012001	79012002	-		chr12	117699250	117699251	+		chr1	191504352	191504353	-		chr10	79711961	79711962	+		chr11	102280545	102280546	-		chr1	88141913	88141914	-		chr1	60650047	60650048	+
chr10	80135340	80135341	-		chr1	172161729	172161730	-		chr10	79012045	79012046	-		chr12	117700350	117700351	+		chr1	191508915	191508916	-		chr10	79754730	79754731	-		chr11	102294279	102294280	+		chr1	88144981	88144982	+		chr1	60653799	60653800	+
chr10	80141280	80141281	-		chr1	172229826	172229827	-		chr10	79017591	79017592	-		chr12	117926235	117926236	+		chr1	191508983	191508984	-		chr10	79755846	79755847	+		chr11	102295481	102295482	+		chr1	88158082	88158083	+		chr1	60678745	60678746	+
chr10	80141367	80141368	-		chr1	172230008	172230009	-		chr10	79017866	79017867	-		chr12	118691925	118691926	+		chr1	191552680	191552681	-		chr10	79756082	79756083	+		chr11	102452871	102452872	+		chr1	88252904	88252905	-		chr1	60717887	60717888	+
chr10	80141514	80141515	-		chr1	172230383	172230384	-		chr10	79075609	79075610	-		chr12	118997296	118997297	+		chr1	192597035	192597036	-		chr10	79756110	79756111	+		chr11	102700092	102700093	-		chr1	88253100	88253101	-		chr1	60751658	60751659	+
chr10	80141846	80141847	-		chr1	172478807	172478808	-		chr10	79147167	79147168	+		chr12	120563709	120563710	-		chr1	192752429	192752430	+		chr10	79759279	79759280	+		chr11	102700539	102700540	-		chr1	88253243	88253244	-		chr1	60762391	60762392	+
chr10	80146304	80146305	-		chr1	172546449	172546450	-		chr10	79148013	79148014	+		chr13	3177304	3177305	+		chr1	192752430	192752431	+		chr10	79760259	79760260	+		chr11	102709308	102709309	-		chr1	88256844	88256845	+		chr1	60851983	60851984	+
chr10	80152078	80152079	-		chr1	172639151	172639152	-		chr10	79175603	79175604	-		chr13	3610186	3610187	-		chr1	192756818	192756819	+		chr10	79771001	79771002	+		chr11	102723432	102723433	-		chr1	88370098	88370099	-		chr1	60949418	60949419	-
chr10	80155533	80155534	-		chr1	172639336	172639337	-		chr10	79224175	79224176	-		chr13	3879524	3879525	+		chr1	192764908	192764909	+		chr10	79774807	79774808	+		chr11	102763597	102763598	-		chr1	88390068	88390069	-		chr1	61432295	61432296	+
chr10	80157311	80157312	-		chr1	172649665	172649666	-		chr10	79224953	79224954	-		chr13	3886850	3886851	-		chr1	192765101	192765102	+		chr10	79777577	79777578	-		chr11	102768574	102768575	-		chr1	88424695	88424696	+		chr1	61592826	61592827	-
chr10	80157417	80157418	-		chr1	172804536	172804537	-		chr10	79322419	79322420	+		chr13	6712891	6712892	+		chr1	192767782	192767783	+		chr10	79783204	79783205	-		chr11	102775595	102775596	-		chr1	88424760	88424761	+		chr1	62287728	62287729	+
chr10	80159628	80159629	-		chr1	172811079	172811080	-		chr10	79322547	79322548	+		chr13	6833126	6833127	-		chr1	192769226	192769227	+		chr10	79784125	79784126	+		chr11	102928663	102928664	+		chr1	88425643	88425644	+		chr1	63094715	63094716	-
chr10	80164029	80164030	-		chr1	172815342	172815343	-		chr10	79323025	79323026	+		chr13	8212403	8212404	-		chr1	192785083	192785084	-		chr10	79793404	79793405	+		chr11	102965854	102965855	+		chr1	88426073	88426074	+		chr1	63095563	63095564	-
chr10	80171846	80171847	-		chr1	173059580	173059581	-		chr10	79323505	79323506	+		chr13	8756706	8756707	+		chr1	192874924	192874925	-		chr10	79861906	79861907	+		chr11	102978613	102978614	+		chr1	88432066	88432067	+		chr1	63096949	63096950	-
chr10	80172397	80172398	-		chr1	173213795	173213796	-		chr10	79326357	79326358	+		chr13	8988095	8988096	-		chr1	192891006	192891007	-		chr10	79868780	79868781	-		chr11	103058575	103058576	-		chr1	88444073	88444074	-		chr1	63097626	63097627	-
chr10	80177964	80177965	+		chr1	173215157	173215158	-		chr10	79331292	79331293	+		chr13	9373970	9373971	+		chr1	192928180	192928181	+		chr10	79965802	79965803	+		chr11	103232106	103232107	-		chr1	88652242	88652243	+		chr1	63099397	63099398	-
chr10	80178028	80178029	+		chr1	173216709	173216710	-		chr10	79369833	79369834	-		chr13	10359589	10359590	-		chr1	192971488	192971489	+		chr10	80004208	80004209	-		chr11	103673854	103673855	+		chr1	88702620	88702621	+		chr1	63101116	63101117	-
chr10	80178070	80178071	-		chr1	173217103	173217104	-		chr10	79397957	79397958	+		chr13	12547203	12547204	-		chr1	193543281	193543282	+		chr10	80006969	80006970	-		chr11	103845906	103845907	+		chr1	88860068	88860069	+		chr1	63101374	63101375	-
chr10	80181492	80181493	-		chr1	173217903	173217904	-		chr10	79401987	79401988	+		chr13	13870000	13870001	+		chr1	193579878	193579879	+		chr10	80012411	80012412	-		chr11	104199155	104199156	-		chr1	88982893	88982894	+		chr1	63101803	63101804	-
chr10	80183144	80183145	+		chr1	173270410	173270411	+		chr10	79416863	79416864	+		chr13	14059245	14059246	-		chr1	193602641	193602642	+		chr10	80023578	80023579	-		chr11	104303828	104303829	-		chr1	88983367	88983368	-		chr1	63101804	63101805	-
chr10	80190340	80190341	-		chr1	173270443	173270444	+		chr10	79434652	79434653	+		chr13	14228439	14228440	+		chr1	193602821	193602822	+		chr10	80029610	80029611	-		chr11	104366009	104366010	-		chr1	88983481	88983482	-		chr1	63104853	63104854	-
chr10	80191901	80191902	-		chr1	173271503	173271504	+		chr10	79462998	79462999	+		chr13	16100911	16100912	+		chr1	193653316	193653317	+		chr10	80031893	80031894	-		chr11	104383873	104383874	-		chr1	88985296	88985297	-		chr1	63107299	63107300	-
chr10	80197546	80197547	-		chr1	173271908	173271909	+		chr10	79465829	79465830	+		chr13	17951271	17951272	-		chr1	193653379	193653380	+		chr10	80031983	80031984	-		chr11	104403230	104403231	-		chr1	88985944	88985945	-		chr1	63107531	63107532	-
chr10	80204392	80204393	-		chr1	173286714	173286715	+		chr10	79469106	79469107	+		chr13	18603950	18603951	-		chr1	193720346	193720347	-		chr10	80087957	80087958	+		chr11	105028085	105028086	-		chr1	88986504	88986505	-		chr1	63107648	63107649	-
chr10	80218104	80218105	-		chr1	173344632	173344633	+		chr10	79490615	79490616	-		chr13	18899387	18899388	-		chr1	193731074	193731075	+		chr10	80092100	80092101	+		chr11	105042183	105042184	+		chr1	89112431	89112432	+		chr1	63107978	63107979	-
chr10	80234842	80234843	+		chr1	173433296	173433297	-		chr10	79501338	79501339	-		chr13	19488682	19488683	+		chr1	193731485	193731486	+		chr10	80097384	80097385	-		chr11	106012444	106012445	+		chr1	89113623	89113624	+		chr1	63108652	63108653	-
chr10	80240350	80240351	+		chr1	173760550	173760551	-		chr10	79525034	79525035	+		chr13	19669478	19669479	+		chr1	193732051	193732052	-		chr10	80099526	80099527	+		chr11	106111521	106111522	-		chr1	89123926	89123927	+		chr1	63110051	63110052	-
chr10	80241299	80241300	+		chr1	173809049	173809050	+		chr10	79532691	79532692	+		chr13	21252725	21252726	-		chr1	193732249	193732250	-		chr10	80128162	80128163	-		chr11	106113830	106113831	-		chr1	89129177	89129178	+		chr1	63111016	63111017	-
chr10	80241427	80241428	+		chr1	173996459	173996460	-		chr10	79539192	79539193	+		chr13	21259529	21259530	+		chr1	193749551	193749552	-		chr10	80130203	80130204	-		chr11	106113982	106113983	-		chr1	89209131	89209132	+		chr1	63120469	63120470	-
chr10	80243849	80243850	+		chr1	173997530	173997531	-		chr10	79547713	79547714	+		chr13	21259960	21259961	-		chr1	193753141	193753142	-		chr10	80130836	80130837	-		chr11	106117474	106117475	+		chr1	89210874	89210875	+		chr1	63120912	63120913	-
chr10	80248287	80248288	+		chr1	173997627	173997628	-		chr10	79548698	79548699	+		chr13	21260016	21260017	-		chr1	193767246	193767247	-		chr10	80131732	80131733	-		chr11	106123862	106123863	+		chr1	89225842	89225843	+		chr1	63121046	63121047	-
chr10	80251755	80251756	-		chr1	174001421	174001422	-		chr10	79557683	79557684	+		chr13	21264784	21264785	-		chr1	193767274	193767275	-		chr10	80133112	80133113	-		chr11	106162912	106162913	+		chr1	89228098	89228099	+		chr1	63129779	63129780	-
chr10	80253477	80253478	+		chr1	174012916	174012917	+		chr10	79588045	79588046	+		chr13	21341074	21341075	-		chr1	193774244	193774245	-		chr10	80134579	80134580	-		chr11	106428834	106428835	-		chr1	89235594	89235595	+		chr1	63132287	63132288	-
chr10	80297786	80297787	-		chr1	174078098	174078099	+		chr10	79588843	79588844	+		chr13	21802918	21802919	+		chr1	194060433	194060434	+		chr10	80137039	80137040	-		chr11	106429150	106429151	-		chr1	89247383	89247384	+		chr1	63132745	63132746	-
chr10	80297920	80297921	+		chr1	174078246	174078247	+		chr10	79589003	79589004	+		chr13	21809855	21809856	+		chr1	194062604	194062605	+		chr10	80146583	80146584	-		chr11	106914174	106914175	-		chr1	89263936	89263937	+		chr1	63133659	63133660	-
chr10	80301724	80301725	+		chr1	174102720	174102721	+		chr10	79616593	79616594	+		chr13	21999012	21999013	+		chr1	194062703	194062704	+		chr10	80152079	80152080	-		chr11	106937894	106937895	-		chr1	89267341	89267342	+		chr1	63135909	63135910	-
chr10	80303154	80303155	-		chr1	174105639	174105640	+		chr10	79619164	79619165	+		chr13	22023075	22023076	-		chr1	194242618	194242619	+		chr10	80163500	80163501	-		chr11	107034538	107034539	-		chr1	89268057	89268058	+		chr1	63135976	63135977	-
chr10	80344571	80344572	-		chr1	174122729	174122730	+		chr10	79633243	79633244	+		chr13	22023100	22023101	-		chr1	194242651	194242652	+		chr10	80164496	80164497	-		chr11	107045402	107045403	-		chr1	89269715	89269716	+		chr1	63143140	63143141	-
chr10	80347137	80347138	+		chr1	174124019	174124020	+		chr10	79664084	79664085	+		chr13	22107674	22107675	-		chr1	194242767	194242768	+		chr10	80170141	80170142	-		chr11	107050091	107050092	-		chr1	89278677	89278678	+		chr1	63144955	63144956	-
chr10	80348619	80348620	-		chr1	174124692	174124693	+		chr10	79718417	79718418	-		chr13	22113091	22113092	-		chr1	194242779	194242780	+		chr10	80175614	80175615	-		chr11	107474175	107474176	+		chr1	89279180	89279181	+		chr1	63145464	63145465	-
chr10	80351161	80351162	+		chr1	174124733	174124734	+		chr10	79733195	79733196	+		chr13	22134412	22134413	-		chr1	194258785	194258786	+		chr10	80182436	80182437	-		chr11	108239665	108239666	-		chr1	89279209	89279210	+		chr1	63148092	63148093	-
chr10	80355269	80355270	+		chr1	174125367	174125368	+		chr10	79733774	79733775	+		chr13	22921741	22921742	-		chr1	194329475	194329476	+		chr10	80204904	80204905	-		chr11	108803280	108803281	+		chr1	89289035	89289036	+		chr1	63152933	63152934	-
chr10	80358870	80358871	-		chr1	174307011	174307012	+		chr10	79755217	79755218	+		chr13	23390668	23390669	+		chr1	194330214	194330215	+		chr10	80236467	80236468	+		chr11	108816772	108816773	-		chr1	89290077	89290078	+		chr1	63155395	63155396	-
chr10	80359228	80359229	-		chr1	174525032	174525033	+		chr10	79756551	79756552	+		chr13	23518424	23518425	+		chr1	194330230	194330231	+		chr10	80240388	80240389	+		chr11	109224661	109224662	+		chr1	89291821	89291822	+		chr1	63157323	63157324	-
chr10	80360762	80360763	-		chr1	174741392	174741393	+		chr10	79760725	79760726	+		chr13	23530644	23530645	-		chr1	194330337	194330338	+		chr10	80245038	80245039	-		chr11	109259941	109259942	+		chr1	89306820	89306821	-		chr1	63158577	63158578	-
chr10	80362586	80362587	-		chr1	175130245	175130246	-		chr10	79760842	79760843	+		chr13	23538675	23538676	-		chr1	194330624	194330625	+		chr10	80249095	80249096	+		chr11	109261690	109261691	+		chr1	89310350	89310351	+		chr1	63163596	63163597	+
chr10	80362841	80362842	-		chr1	176538781	176538782	+		chr10	79762082	79762083	+		chr13	23558984	23558985	+		chr1	194333197	194333198	+		chr10	80252232	80252233	+		chr11	109316520	109316521	-		chr1	89311091	89311092	-		chr1	63203166	63203167	-
chr10	80365224	80365225	+		chr1	176540015	176540016	+		chr10	79770669	79770670	+		chr13	23636731	23636732	+		chr1	194831239	194831240	-		chr10	80258001	80258002	-		chr11	109319846	109319847	-		chr1	89486661	89486662	-		chr1	63203475	63203476	-
chr10	80365230	80365231	+		chr1	176540033	176540034	+		chr10	79782382	79782383	-		chr13	23855673	23855674	+		chr1	194993904	194993905	+		chr10	80268284	80268285	+		chr11	109515202	109515203	+		chr1	89574094	89574095	+		chr1	63209715	63209716	-
chr10	80366837	80366838	+		chr1	176542642	176542643	+		chr10	79802251	79802252	-		chr13	23856043	23856044	+		chr1	195046911	195046912	+		chr10	80349225	80349226	+		chr11	110050709	110050710	-		chr1	89604753	89604754	+		chr1	63211141	63211142	-
chr10	80366924	80366925	+		chr1	176721516	176721517	+		chr10	79863664	79863665	-		chr13	23856223	23856224	+		chr1	196446206	196446207	+		chr10	80352534	80352535	+		chr11	110145603	110145604	-		chr1	89660370	89660371	+		chr1	63212749	63212750	-
chr10	80377201	80377202	+		chr1	176751438	176751439	+		chr10	79879964	79879965	-		chr13	24372534	24372535	-		chr1	196578265	196578266	+		chr10	80356093	80356094	+		chr11	111064771	111064772	-		chr1	89671928	89671929	+		chr1	63215960	63215961	-
chr10	80483881	80483882	-		chr1	177507927	177507928	+		chr10	79883902	79883903	-		chr13	24891387	24891388	-		chr1	196615966	196615967	+		chr10	80365764	80365765	+		chr11	113545296	113545297	-		chr1	89681164	89681165	+		chr1	63221799	63221800	-
chr10	80489470	80489471	-		chr1	177781772	177781773	+		chr10	79991623	79991624	-		chr13	24970352	24970353	-		chr1	196642710	196642711	+		chr10	80367154	80367155	+		chr11	113549889	113549890	+		chr1	89686837	89686838	+		chr1	63224609	63224610	+
chr10	80493286	80493287	-		chr1	177784831	177784832	+		chr10	79995013	79995014	+		chr13	25647430	25647431	-		chr10	3366908	3366909	+		chr10	80367254	80367255	+		chr11	113617994	113617995	+		chr1	89686909	89686910	+		chr1	63224724	63224725	+
chr10	80498137	80498138	-		chr1	177823168	177823169	+		chr10	80005519	80005520	-		chr13	26188723	26188724	+		chr10	4424276	4424277	+		chr10	80371262	80371263	+		chr11	113688939	113688940	+		chr1	89695496	89695497	+		chr1	63225067	63225068	+
chr10	80502513	80502514	-		chr1	177831518	177831519	+		chr10	80032993	80032994	-		chr13	27773556	27773557	+		chr10	4431562	4431563	+		chr10	80382262	80382263	+		chr11	114703801	114703802	+		chr1	89714648	89714649	+		chr1	63226629	63226630	+
chr10	80505286	80505287	-		chr1	177840022	177840023	+		chr10	80078224	80078225	-		chr13	29865107	29865108	-		chr10	4483982	4483983	+		chr10	80410303	80410304	-		chr11	115049576	115049577	+		chr1	89759921	89759922	+		chr1	63228051	63228052	-
chr10	80508485	80508486	-		chr1	178953850	178953851	-		chr10	80099526	80099527	+		chr13	31527337	31527338	+		chr10	4528955	4528956	+		chr10	80513790	80513791	-		chr11	115274692	115274693	-		chr1	89778108	89778109	+		chr1	63228163	63228164	+
chr10	80508583	80508584	-		chr1	178953918	178953919	-		chr10	80117902	80117903	-		chr13	31716543	31716544	-		chr10	4536766	4536767	+		chr10	80533966	80533967	+		chr11	115275117	115275118	+		chr1	89783186	89783187	+		chr1	63264047	63264048	+
chr10	80510639	80510640	-		chr1	178954008	178954009	-		chr10	80133895	80133896	-		chr13	35237067	35237068	+		chr10	4770688	4770689	-		chr10	80541204	80541205	+		chr11	115358962	115358963	-		chr1	89802434	89802435	+		chr1	63271174	63271175	+
chr10	80512017	80512018	-		chr1	179027194	179027195	-		chr10	80135340	80135341	-		chr13	35923263	35923264	+		chr10	4776171	4776172	+		chr10	80542899	80542900	+		chr11	115446253	115446254	-		chr1	89805435	89805436	+		chr1	63271871	63271872	+
chr10	80512369	80512370	-		chr1	179033213	179033214	-		chr10	80135960	80135961	-		chr13	37988998	37988999	+		chr10	4776799	4776800	+		chr10	80546510	80546511	+		chr11	115446453	115446454	-		chr1	89821982	89821983	+		chr1	63283487	63283488	+
chr10	80514570	80514571	-		chr1	179039819	179039820	-		chr10	80182512	80182513	-		chr13	38022411	38022412	+		chr10	5004320	5004321	+		chr10	80548328	80548329	+		chr11	115470423	115470424	-		chr1	90155827	90155828	-		chr1	63314728	63314729	+
chr10	80515105	80515106	-		chr1	179155743	179155744	-		chr10	80185269	80185270	-		chr13	38023991	38023992	+		chr10	5343911	5343912	-		chr10	80552724	80552725	+		chr11	115472610	115472611	-		chr1	90159825	90159826	+		chr1	63349824	63349825	+
chr10	80515548	80515549	-		chr1	179189060	179189061	+		chr10	80226461	80226462	+		chr13	38041987	38041988	+		chr10	5407323	5407324	-		chr10	80556424	80556425	+		chr11	115476679	115476680	-		chr1	90161637	90161638	-		chr1	63352504	63352505	+
chr10	80516397	80516398	-		chr1	179269461	179269462	-		chr10	80227779	80227780	-		chr13	38131772	38131773	+		chr10	5945415	5945416	-		chr10	80572226	80572227	+		chr11	115654541	115654542	+		chr1	90163051	90163052	-		chr1	63473927	63473928	-
chr10	80516715	80516716	-		chr1	179377249	179377250	+		chr10	80241024	80241025	+		chr13	38437461	38437462	+		chr10	5988713	5988714	-		chr10	80578351	80578352	+		chr11	115659627	115659628	+		chr1	90173853	90173854	-		chr1	63608537	63608538	+
chr10	80517830	80517831	-		chr1	179377259	179377260	+		chr10	80248990	80248991	+		chr13	38598912	38598913	-		chr10	5988772	5988773	-		chr10	80580367	80580368	+		chr11	115801675	115801676	+		chr1	90225549	90225550	+		chr1	63643821	63643822	-
chr10	80517978	80517979	-		chr1	179377443	179377444	+		chr10	80256714	80256715	+		chr13	38829292	38829293	+		chr10	5989647	5989648	-		chr10	80580397	80580398	+		chr11	115823791	115823792	+		chr1	90232912	90232913	-		chr1	63790451	63790452	+
chr10	80520823	80520824	-		chr1	179377629	179377630	+		chr10	80257242	80257243	+		chr13	40746915	40746916	-		chr10	5990710	5990711	-		chr10	80582352	80582353	+		chr11	115866292	115866293	-		chr1	90344985	90344986	+		chr1	64149966	64149967	-
chr10	80522143	80522144	-		chr1	179377737	179377738	+		chr10	80261223	80261224	+		chr13	40988644	40988645	+		chr10	5992803	5992804	-		chr10	80586904	80586905	+		chr11	115910286	115910287	+		chr1	90502893	90502894	-		chr1	64322066	64322067	+
chr10	80532784	80532785	+		chr1	179377778	179377779	+		chr10	80291532	80291533	+		chr13	41641467	41641468	-		chr10	5993017	5993018	-		chr10	80586992	80586993	+		chr11	115972653	115972654	-		chr1	90526973	90526974	+		chr1	64572115	64572116	-
chr10	80533836	80533837	+		chr1	179378033	179378034	+		chr10	80294367	80294368	+		chr13	41836707	41836708	+		chr10	6387998	6387999	-		chr10	80590802	80590803	+		chr11	116400526	116400527	-		chr1	90817564	90817565	-		chr1	64592816	64592817	+
chr10	80534094	80534095	+		chr1	179378159	179378160	+		chr10	80301793	80301794	-		chr13	43236184	43236185	+		chr10	6389564	6389565	-		chr10	80594356	80594357	+		chr11	116402523	116402524	-		chr1	91030006	91030007	+		chr1	64599953	64599954	-
chr10	80539080	80539081	+		chr1	179378325	179378326	+		chr10	80309517	80309518	-		chr13	43260123	43260124	+		chr10	6473381	6473382	-		chr10	80598718	80598719	+		chr11	116403129	116403130	-		chr1	91101381	91101382	-		chr1	64602275	64602276	+
chr10	80541485	80541486	+		chr1	179378505	179378506	+		chr10	80311311	80311312	+		chr13	44036605	44036606	+		chr10	7304488	7304489	-		chr10	80600984	80600985	+		chr11	116470481	116470482	-		chr1	91352500	91352501	+		chr1	64613141	64613142	+
chr10	80543493	80543494	+		chr1	179380195	179380196	+		chr10	80323964	80323965	-		chr13	44426730	44426731	+		chr10	7390828	7390829	+		chr10	80601894	80601895	+		chr11	116555858	116555859	-		chr1	91352685	91352686	+		chr1	64729291	64729292	-
chr10	80545638	80545639	+		chr1	179517387	179517388	+		chr10	80347137	80347138	+		chr13	44964939	44964940	+		chr10	7463859	7463860	+		chr10	80604690	80604691	+		chr11	116701617	116701618	-		chr1	91354636	91354637	+		chr1	64731158	64731159	-
chr10	80545726	80545727	+		chr1	179688763	179688764	+		chr10	80348930	80348931	-		chr13	45122079	45122080	-		chr10	7472584	7472585	+		chr10	80617688	80617689	-		chr11	116712263	116712264	-		chr1	91354650	91354651	+		chr1	64757907	64757908	+
chr10	80546873	80546874	+		chr1	179706989	179706990	-		chr10	80358869	80358870	-		chr13	45174058	45174059	-		chr10	7625754	7625755	-		chr10	80624953	80624954	+		chr11	116907786	116907787	+		chr1	91356033	91356034	+		chr1	64765095	64765096	+
chr10	80551893	80551894	+		chr1	179958270	179958271	-		chr10	80393904	80393905	+		chr13	45506599	45506600	+		chr10	7626225	7626226	-		chr10	80626832	80626833	-		chr11	117230819	117230820	-		chr1	91356586	91356587	+		chr1	64765893	64765894	+
chr10	80553518	80553519	+		chr1	180036517	180036518	+		chr10	80520271	80520272	-		chr13	45650966	45650967	-		chr10	7626901	7626902	-		chr10	80649867	80649868	+		chr11	117622196	117622197	+		chr1	91356851	91356852	+		chr1	64766280	64766281	+
chr10	80554017	80554018	+		chr1	180179537	180179538	+		chr10	80539076	80539077	+		chr13	46748178	46748179	-		chr10	7626965	7626966	-		chr10	80653665	80653666	+		chr11	117637199	117637200	-		chr1	91357302	91357303	+		chr1	64784325	64784326	-
chr10	80554760	80554761	+		chr1	180181183	180181184	+		chr10	80543949	80543950	+		chr13	47506913	47506914	-		chr10	7631234	7631235	-		chr10	80667787	80667788	+		chr11	117677834	117677835	-		chr1	91357758	91357759	+		chr1	64784523	64784524	-
chr10	80556424	80556425	+		chr1	180239078	180239079	+		chr10	80546435	80546436	+		chr13	48269195	48269196	+		chr10	7638964	7638965	-		chr10	80675917	80675918	-		chr11	117687302	117687303	-		chr1	91357879	91357880	+		chr1	64835434	64835435	-
chr10	80556716	80556717	+		chr1	180261563	180261564	-		chr10	80557772	80557773	+		chr13	48987811	48987812	-		chr10	7644543	7644544	-		chr10	80704826	80704827	-		chr11	117848771	117848772	+		chr1	91358486	91358487	+		chr1	64841269	64841270	-
chr10	80556721	80556722	+		chr1	180267544	180267545	-		chr10	80566471	80566472	+		chr13	49156323	49156324	-		chr10	7927270	7927271	-		chr10	80736427	80736428	-		chr11	117867030	117867031	+		chr1	91359198	91359199	+		chr1	64849357	64849358	-
chr10	80557087	80557088	+		chr1	180460850	180460851	+		chr10	80567800	80567801	+		chr13	49474514	49474515	+		chr10	7927315	7927316	-		chr10	80740669	80740670	-		chr11	119145440	119145441	+		chr1	91361495	91361496	+		chr1	64852013	64852014	-
chr10	80566471	80566472	+		chr1	180814127	180814128	+		chr10	80581754	80581755	+		chr13	49541744	49541745	+		chr10	8445121	8445122	-		chr10	80757532	80757533	+		chr11	119146450	119146451	+		chr1	91361671	91361672	+		chr1	64852578	64852579	-
chr10	80567798	80567799	+		chr1	181194570	181194571	-		chr10	80582351	80582352	+		chr13	49554270	49554271	+		chr10	8449300	8449301	-		chr10	80765865	80765866	-		chr11	119149994	119149995	-		chr1	91365147	91365148	+		chr1	64855521	64855522	-
chr10	80575115	80575116	+		chr1	181435874	181435875	+		chr10	80586969	80586970	+		chr13	49763300	49763301	+		chr10	8461392	8461393	-		chr10	80774846	80774847	+		chr11	119150219	119150220	-		chr1	91365776	91365777	+		chr1	64855968	64855969	-
chr10	80575309	80575310	+		chr1	181458983	181458984	-		chr10	80594929	80594930	+		chr13	49879613	49879614	-		chr10	8471137	8471138	-		chr10	80775333	80775334	-		chr11	119275851	119275852	+		chr1	91366395	91366396	+		chr1	64865990	64865991	-
chr10	80575410	80575411	+		chr1	181493185	181493186	+		chr10	80601889	80601890	+		chr13	51229725	51229726	+		chr10	8471139	8471140	-		chr10	80776935	80776936	+		chr11	119282731	119282732	+		chr1	91366497	91366498	+		chr1	64871947	64871948	-
chr10	80575520	80575521	+		chr1	181540665	181540666	+		chr10	80620749	80620750	-		chr13	51245390	51245391	+		chr10	9284349	9284350	-		chr10	80790943	80790944	+		chr11	119303129	119303130	+		chr1	91366971	91366972	+		chr1	64874946	64874947	-
chr10	80575712	80575713	+		chr1	181555233	181555234	+		chr10	80630204	80630205	-		chr13	51245493	51245494	+		chr10	9480601	9480602	-		chr10	80815637	80815638	+		chr11	119315792	119315793	+		chr1	91367975	91367976	+		chr1	64876576	64876577	-
chr10	80576335	80576336	+		chr1	181555484	181555485	+		chr10	80639540	80639541	+		chr13	51245947	51245948	+		chr10	9482570	9482571	-		chr10	80849090	80849091	+		chr11	119320213	119320214	+		chr1	91369259	91369260	+		chr1	64879825	64879826	-
chr10	80576712	80576713	+		chr1	181556043	181556044	+		chr10	80640496	80640497	+		chr13	51247299	51247300	+		chr10	9487068	9487069	-		chr10	80854475	80854476	+		chr11	119327282	119327283	+		chr1	91372582	91372583	+		chr1	64880266	64880267	-
chr10	80578490	80578491	+		chr1	181557288	181557289	+		chr10	80640813	80640814	+		chr13	51770695	51770696	+		chr10	9490299	9490300	-		chr10	80857158	80857159	+		chr11	119331057	119331058	+		chr1	91372784	91372785	+		chr1	64882583	64882584	-
chr10	80580355	80580356	+		chr1	181676510	181676511	-		chr10	80640916	80640917	+		chr13	52953973	52953974	-		chr10	9490484	9490485	-		chr10	80862658	80862659	-		chr11	119335539	119335540	+		chr1	91373582	91373583	+		chr1	64883562	64883563	-
chr10	80582352	80582353	+		chr1	181891133	181891134	+		chr10	80641853	80641854	+		chr13	53860762	53860763	+		chr10	9620441	9620442	-		chr10	80866156	80866157	+		chr11	119719251	119719252	+		chr1	91379386	91379387	+		chr1	64895001	64895002	-
chr10	80584705	80584706	+		chr1	181991952	181991953	+		chr10	80644732	80644733	+		chr13	54580666	54580667	-		chr10	9620938	9620939	-		chr10	80952750	80952751	-		chr11	119776768	119776769	+		chr1	91380935	91380936	+		chr1	64896734	64896735	-
chr10	80585808	80585809	+		chr1	182157491	182157492	-		chr10	80649834	80649835	+		chr13	54712670	54712671	-		chr10	10199157	10199158	+		chr10	80993010	80993011	-		chr11	119939368	119939369	-		chr1	91382882	91382883	+		chr1	64897350	64897351	-
chr10	80586970	80586971	+		chr1	182157702	182157703	-		chr10	80654472	80654473	+		chr13	54756815	54756816	+		chr10	10277864	10277865	-		chr10	80995734	80995735	-		chr11	120255106	120255107	-		chr1	91384608	91384609	+		chr1	64898937	64898938	-
chr10	80587854	80587855	+		chr1	182157757	182157758	-		chr10	80662069	80662070	+		chr13	54888058	54888059	+		chr10	10277928	10277929	-		chr10	81009228	81009229	-		chr11	120319521	120319522	+		chr1	91387380	91387381	+		chr1	64900633	64900634	-
chr10	80588173	80588174	+		chr1	182186376	182186377	-		chr10	80666903	80666904	+		chr13	54992165	54992166	-		chr10	10884456	10884457	+		chr10	81055533	81055534	-		chr11	120340923	120340924	+		chr1	91388974	91388975	+		chr1	64912204	64912205	-
chr10	80588877	80588878	+		chr1	182481554	182481555	+		chr10	80676009	80676010	-		chr13	55377985	55377986	+		chr10	10884466	10884467	+		chr10	81087249	81087250	-		chr11	120424553	120424554	-		chr1	91390779	91390780	+		chr1	64912571	64912572	-
chr10	80589907	80589908	+		chr1	182568073	182568074	-		chr10	80734355	80734356	+		chr13	55449297	55449298	-		chr10	11110673	11110674	+		chr10	81638134	81638135	+		chr11	120441364	120441365	-		chr1	91391019	91391020	+		chr1	64921632	64921633	-
chr10	80590830	80590831	+		chr1	182587061	182587062	+		chr10	80737682	80737683	-		chr13	55520207	55520208	-		chr10	11113446	11113447	+		chr10	81810302	81810303	-		chr11	120460639	120460640	+		chr1	91392340	91392341	+		chr1	64922797	64922798	-
chr10	80594930	80594931	+		chr1	182588042	182588043	+		chr10	80748585	80748586	-		chr13	55553478	55553479	+		chr10	11155704	11155705	+		chr10	82213508	82213509	-		chr11	120488291	120488292	-		chr1	91392879	91392880	+		chr1	64923590	64923591	-
chr10	80597095	80597096	+		chr1	182656141	182656142	+		chr10	80761324	80761325	+		chr13	55571805	55571806	-		chr10	11178347	11178348	+		chr10	82252945	82252946	+		chr11	120492261	120492262	-		chr1	91394370	91394371	+		chr1	64924314	64924315	-
chr10	80597917	80597918	+		chr1	182656379	182656380	+		chr10	80767952	80767953	+		chr13	55688246	55688247	+		chr10	12103586	12103587	-		chr10	82329928	82329929	+		chr11	120548712	120548713	+		chr1	91396347	91396348	+		chr1	64924315	64924316	-
chr10	80599629	80599630	+		chr1	182683436	182683437	+		chr10	80804326	80804327	+		chr13	55771126	55771127	+		chr10	12341065	12341066	-		chr10	82358787	82358788	+		chr11	120565233	120565234	+		chr1	91396455	91396456	+		chr1	64925749	64925750	-
chr10	80602139	80602140	+		chr1	182683522	182683523	+		chr10	80820938	80820939	-		chr13	56434347	56434348	-		chr10	12588802	12588803	-		chr10	82429614	82429615	+		chr11	120570114	120570115	+		chr1	91397330	91397331	+		chr1	64926223	64926224	-
chr10	80602259	80602260	+		chr1	182780995	182780996	-		chr10	80848679	80848680	+		chr13	56574851	56574852	-		chr10	12642401	12642402	-		chr10	82479652	82479653	+		chr11	120579414	120579415	+		chr1	91398497	91398498	+		chr1	64927948	64927949	-
chr10	80603472	80603473	+		chr1	182792743	182792744	+		chr10	80854877	80854878	+		chr13	56863975	56863976	+		chr10	12661205	12661206	-		chr10	82823055	82823056	+		chr11	120643111	120643112	-		chr1	91400793	91400794	+		chr1	64933958	64933959	-
chr10	80603755	80603756	+		chr1	182955044	182955045	-		chr10	80878825	80878826	+		chr13	57436851	57436852	-		chr10	12661206	12661207	-		chr10	82829426	82829427	+		chr11	120648349	120648350	+		chr1	91401499	91401500	+		chr1	64938339	64938340	-
chr10	80603756	80603757	+		chr1	183076760	183076761	+		chr10	80930307	80930308	+		chr13	58316820	58316821	-		chr10	13252777	13252778	+		chr10	82888123	82888124	+		chr11	120679866	120679867	-		chr1	91404363	91404364	+		chr1	64951285	64951286	-
chr10	80605322	80605323	+		chr1	183088720	183088721	-		chr10	80992422	80992423	-		chr13	58501701	58501702	-		chr10	13502996	13502997	+		chr10	82943943	82943944	+		chr11	120681425	120681426	-		chr1	91405207	91405208	+		chr1	64955624	64955625	-
chr10	80605487	80605488	+		chr1	183107133	183107134	-		chr10	81061855	81061856	-		chr13	58545642	58545643	+		chr10	13849471	13849472	+		chr10	82946078	82946079	+		chr11	121008502	121008503	+		chr1	91405441	91405442	+		chr1	64959205	64959206	-
chr10	80606774	80606775	+		chr1	183107616	183107617	-		chr10	81104634	81104635	-		chr13	59698404	59698405	+		chr10	13849509	13849510	+		chr10	83053762	83053763	+		chr11	121008820	121008821	+		chr1	91406519	91406520	+		chr1	64964626	64964627	-
chr10	80608171	80608172	+		chr1	183117780	183117781	-		chr10	82040783	82040784	-		chr13	59708744	59708745	+		chr10	15176278	15176279	+		chr10	83617670	83617671	-		chr11	121036260	121036261	-		chr1	91410289	91410290	+		chr1	64968306	64968307	-
chr10	80608659	80608660	+		chr1	183127724	183127725	-		chr10	82191134	82191135	+		chr13	59806941	59806942	+		chr10	15564233	15564234	+		chr10	83633011	83633012	-		chr11	121082603	121082604	+		chr1	91412030	91412031	+		chr1	64971444	64971445	-
chr10	80609607	80609608	+		chr1	183127791	183127792	-		chr10	82219184	82219185	-		chr13	60465970	60465971	-		chr10	17159826	17159827	+		chr10	83935279	83935280	-		chr11	121753057	121753058	-		chr1	91412401	91412402	+		chr1	64987986	64987987	-
chr10	80609817	80609818	+		chr1	183128992	183128993	-		chr10	82219611	82219612	-		chr13	61845285	61845286	+		chr10	17621842	17621843	-		chr10	84110627	84110628	+		chr12	3500127	3500128	+		chr1	91414601	91414602	+		chr1	65003285	65003286	-
chr10	80610694	80610695	+		chr1	183129013	183129014	-		chr10	82272456	82272457	-		chr13	62775418	62775419	-		chr10	17621860	17621861	-		chr10	84113814	84113815	+		chr12	3519025	3519026	+		chr1	91414958	91414959	+		chr1	65034698	65034699	-
chr10	80612481	80612482	+		chr1	183401374	183401375	-		chr10	82364745	82364746	+		chr13	63973628	63973629	+		chr10	17627924	17627925	-		chr10	84124275	84124276	+		chr12	3565156	3565157	+		chr1	91415152	91415153	+		chr1	65045122	65045123	+
chr10	80613215	80613216	+		chr1	183747687	183747688	-		chr10	82842922	82842923	+		chr13	64470386	64470387	-		chr10	17627932	17627933	-		chr10	84139672	84139673	+		chr12	3694884	3694885	+		chr1	91415992	91415993	+		chr1	65249474	65249475	+
chr10	80614105	80614106	+		chr1	183833280	183833281	-		chr10	82943943	82943944	+		chr13	64789298	64789299	-		chr10	17635020	17635021	-		chr10	84149611	84149612	+		chr12	3896886	3896887	+		chr1	91416233	91416234	+		chr1	65250098	65250099	+
chr10	80616220	80616221	+		chr1	183835787	183835788	-		chr10	82946078	82946079	+		chr13	65167625	65167626	-		chr10	17635399	17635400	-		chr10	84180120	84180121	+		chr12	3899310	3899311	+		chr1	91416409	91416410	+		chr1	65282850	65282851	+
chr10	80616962	80616963	-		chr1	183853856	183853857	-		chr10	83239573	83239574	+		chr13	67227791	67227792	+		chr10	17635475	17635476	-		chr10	84605058	84605059	+		chr12	3963257	3963258	-		chr1	91418740	91418741	+		chr1	65398609	65398610	-
chr10	80616966	80616967	-		chr1	184062184	184062185	+		chr10	83241299	83241300	+		chr13	67891244	67891245	+		chr10	17635524	17635525	-		chr10	84609299	84609300	-		chr12	3977154	3977155	-		chr1	91421679	91421680	+		chr1	65433039	65433040	-
chr10	80618041	80618042	-		chr1	184206299	184206300	-		chr10	83626615	83626616	-		chr13	69169045	69169046	+		chr10	17635583	17635584	-		chr10	84632126	84632127	-		chr12	4248051	4248052	-		chr1	91422441	91422442	+		chr1	66000558	66000559	+
chr10	80618608	80618609	+		chr1	184206723	184206724	-		chr10	83634787	83634788	-		chr13	69654720	69654721	-		chr10	17803847	17803848	+		chr10	84953892	84953893	-		chr12	4563790	4563791	-		chr1	91423147	91423148	+		chr1	66273068	66273069	-
chr10	80624394	80624395	-		chr1	184206999	184207000	-		chr10	83636609	83636610	-		chr13	69654752	69654753	-		chr10	17812768	17812769	+		chr10	85103372	85103373	+		chr12	4855669	4855670	+		chr1	91424228	91424229	+		chr1	66751272	66751273	+
chr10	80624816	80624817	-		chr1	184209143	184209144	-		chr10	84535344	84535345	+		chr13	69663134	69663135	-		chr10	17816121	17816122	+		chr10	85334714	85334715	+		chr12	6777751	6777752	+		chr1	91424992	91424993	+		chr1	66751331	66751332	+
chr10	80626854	80626855	-		chr1	184209683	184209684	-		chr10	84609158	84609159	-		chr13	69672480	69672481	-		chr10	17835600	17835601	+		chr10	85355201	85355202	-		chr12	8294166	8294167	+		chr1	91425535	91425536	+		chr1	66753249	66753250	+
chr10	80627172	80627173	-		chr1	184212601	184212602	-		chr10	84610546	84610547	-		chr13	69672745	69672746	-		chr10	17839967	17839968	+		chr10	86167083	86167084	-		chr12	8344499	8344500	+		chr1	91426219	91426220	+		chr1	66754079	66754080	+
chr10	80627503	80627504	+		chr1	184212845	184212846	-		chr10	84634761	84634762	-		chr13	69766524	69766525	+		chr10	18192757	18192758	+		chr10	86167928	86167929	-		chr12	8681581	8681582	+		chr1	91430149	91430150	+		chr1	66756090	66756091	+
chr10	80628004	80628005	-		chr1	184246099	184246100	-		chr10	85217473	85217474	-		chr13	69950495	69950496	+		chr10	18217890	18217891	+		chr10	86283847	86283848	-		chr12	8691117	8691118	+		chr1	91430274	91430275	+		chr1	66765067	66765068	+
chr10	80639473	80639474	+		chr1	184247962	184247963	-		chr10	85334686	85334687	+		chr13	70728551	70728552	-		chr10	18235879	18235880	+		chr10	87448691	87448692	+		chr12	8928950	8928951	+		chr1	91432050	91432051	+		chr1	66765149	66765150	+
chr10	80639815	80639816	+		chr1	184260043	184260044	-		chr10	85334858	85334859	+		chr13	70728562	70728563	-		chr10	18243681	18243682	+		chr10	87450370	87450371	+		chr12	9014171	9014172	+		chr1	91433013	91433014	+		chr1	66767229	66767230	+
chr10	80640904	80640905	-		chr1	184904212	184904213	+		chr10	85762610	85762611	+		chr13	70741368	70741369	-		chr10	18243877	18243878	+		chr10	87665481	87665482	+		chr12	10657888	10657889	-		chr1	91434651	91434652	+		chr1	66783202	66783203	+
chr10	80640916	80640917	+		chr1	185386683	185386684	+		chr10	86048448	86048449	+		chr13	70743684	70743685	-		chr10	18247432	18247433	+		chr10	87685724	87685725	-		chr12	10720880	10720881	-		chr1	91435704	91435705	+		chr1	66783416	66783417	+
chr10	80640948	80640949	-		chr1	186811462	186811463	+		chr10	86048505	86048506	+		chr13	70745530	70745531	-		chr10	18251143	18251144	+		chr10	87799854	87799855	-		chr12	13514774	13514775	-		chr1	91439917	91439918	+		chr1	66785995	66785996	+
chr10	80644421	80644422	+		chr1	187085285	187085286	+		chr10	86075944	86075945	+		chr13	70754233	70754234	-		chr10	18251309	18251310	+		chr10	87895892	87895893	+		chr12	14445371	14445372	-		chr1	91445503	91445504	+		chr1	66786183	66786184	+
chr10	80646067	80646068	+		chr1	187137260	187137261	-		chr10	86168121	86168122	-		chr13	73426376	73426377	+		chr10	18251317	18251318	+		chr10	87989904	87989905	+		chr12	14735377	14735378	-		chr1	91445661	91445662	+		chr1	66789213	66789214	+
chr10	80647722	80647723	+		chr1	187231623	187231624	+		chr10	86294431	86294432	+		chr13	73799674	73799675	-		chr10	18251381	18251382	+		chr10	88004011	88004012	+		chr12	16578036	16578037	-		chr1	91445781	91445782	+		chr1	66790821	66790822	+
chr10	80647980	80647981	+		chr1	187434096	187434097	-		chr10	86356723	86356724	+		chr13	74047885	74047886	-		chr10	18251551	18251552	+		chr10	88126058	88126059	-		chr12	16848188	16848189	-		chr1	91452526	91452527	+		chr1	66797912	66797913	+
chr10	80650304	80650305	+		chr1	188449134	188449135	-		chr10	87616335	87616336	+		chr13	74087636	74087637	+		chr10	18251688	18251689	+		chr10	88133425	88133426	-		chr12	17555197	17555198	+		chr1	91453004	91453005	+		chr1	66799103	66799104	+
chr10	80653241	80653242	+		chr1	188688420	188688421	-		chr10	87705226	87705227	-		chr13	74099471	74099472	+		chr10	18251797	18251798	+		chr10	88141243	88141244	-		chr12	17555355	17555356	+		chr1	91453465	91453466	+		chr1	66813101	66813102	+
chr10	80653980	80653981	+		chr1	188698601	188698602	-		chr10	87835871	87835872	-		chr13	74718332	74718333	-		chr10	18252101	18252102	+		chr10	88177871	88177872	-		chr12	17556870	17556871	+		chr1	91455361	91455362	+		chr1	66814334	66814335	+
chr10	80654481	80654482	+		chr1	189049738	189049739	+		chr10	88158695	88158696	-		chr13	75387689	75387690	-		chr10	18252251	18252252	+		chr10	88230339	88230340	-		chr12	17936685	17936686	+		chr1	91461423	91461424	+		chr1	66870253	66870254	-
chr10	80655585	80655586	+		chr1	189054663	189054664	+		chr10	88191022	88191023	+		chr13	75949475	75949476	+		chr10	18253236	18253237	+		chr10	88231393	88231394	-		chr12	19510638	19510639	+		chr1	91465996	91465997	+		chr1	66884882	66884883	-
chr10	80657574	80657575	+		chr1	190122476	190122477	+		chr10	88194748	88194749	+		chr13	77562401	77562402	-		chr10	18253290	18253291	+		chr10	88250273	88250274	-		chr12	21118510	21118511	+		chr1	91466778	91466779	+		chr1	67047456	67047457	-
chr10	80657998	80657999	+		chr1	190413247	190413248	-		chr10	88199409	88199410	+		chr13	78329887	78329888	+		chr10	18309505	18309506	-		chr10	88253911	88253912	-		chr12	21157945	21157946	+		chr1	91466858	91466859	+		chr1	68848929	68848930	+
chr10	80659371	80659372	+		chr1	190427719	190427720	-		chr10	88212171	88212172	-		chr13	79366578	79366579	+		chr10	18344976	18344977	-		chr10	88253912	88253913	-		chr12	21292331	21292332	+		chr1	91467559	91467560	+		chr1	68955600	68955601	+
chr10	80659522	80659523	+		chr1	190436611	190436612	-		chr10	88253476	88253477	-		chr13	81307224	81307225	+		chr10	18344997	18344998	-		chr10	88258212	88258213	-		chr12	21312667	21312668	+		chr1	91468274	91468275	+		chr1	69220706	69220707	+
chr10	80662075	80662076	+		chr1	190676643	190676644	-		chr10	88282160	88282161	-		chr13	81850465	81850466	-		chr10	18350214	18350215	-		chr10	88261146	88261147	-		chr12	21330217	21330218	-		chr1	91468477	91468478	+		chr1	69711905	69711906	+
chr10	80662235	80662236	+		chr1	190795524	190795525	-		chr10	88315335	88315336	-		chr13	87887600	87887601	-		chr10	18367696	18367697	-		chr10	88269500	88269501	-		chr12	21379266	21379267	-		chr1	91468632	91468633	+		chr1	69740495	69740496	+
chr10	80663354	80663355	+		chr1	190795915	190795916	-		chr10	88331133	88331134	+		chr13	88664344	88664345	-		chr10	19299168	19299169	-		chr10	88284536	88284537	-		chr12	21446816	21446817	-		chr1	91469322	91469323	+		chr1	70282978	70282979	+
chr10	80664664	80664665	+		chr1	190796537	190796538	-		chr10	88885009	88885010	-		chr13	89053175	89053176	+		chr10	19455522	19455523	-		chr10	89015786	89015787	-		chr12	24759582	24759583	-		chr1	91472849	91472850	+		chr1	71071928	71071929	-
chr10	80665864	80665865	+		chr1	190800512	190800513	-		chr10	88889230	88889231	-		chr13	89457514	89457515	-		chr10	19500710	19500711	+		chr10	89329435	89329436	+		chr12	25345117	25345118	+		chr1	91475719	91475720	+		chr1	71078635	71078636	-
chr10	80666909	80666910	+		chr1	190806945	190806946	-		chr10	88900871	88900872	-		chr13	90423676	90423677	+		chr10	19743552	19743553	+		chr10	89381481	89381482	+		chr12	25394466	25394467	+		chr1	91479000	91479001	+		chr1	71084923	71084924	-
chr10	80669366	80669367	+		chr1	190816512	190816513	-		chr10	89103678	89103679	-		chr13	94594772	94594773	-		chr10	19766788	19766789	+		chr10	90473212	90473213	-		chr12	25397999	25398000	+		chr1	91479706	91479707	+		chr1	71106237	71106238	-
chr10	80673706	80673707	+		chr1	190820320	190820321	-		chr10	89104801	89104802	-		chr13	94984505	94984506	-		chr10	19844855	19844856	+		chr10	90523160	90523161	-		chr12	25466391	25466392	-		chr1	91492614	91492615	+		chr1	71115027	71115028	-
chr10	80677346	80677347	+		chr1	190831623	190831624	-		chr10	89162910	89162911	+		chr13	95188077	95188078	+		chr10	19851889	19851890	+		chr10	90526403	90526404	-		chr12	25753366	25753367	-		chr1	91493342	91493343	+		chr1	71273695	71273696	-
chr10	80680361	80680362	+		chr1	191472878	191472879	-		chr10	89540829	89540830	+		chr13	96102572	96102573	+		chr10	19976993	19976994	+		chr10	90526404	90526405	-		chr12	29316827	29316828	-		chr1	91495327	91495328	+		chr1	71611027	71611028	+
chr10	80699148	80699149	+		chr1	192752429	192752430	+		chr10	89738727	89738728	-		chr13	96107171	96107172	+		chr10	19977029	19977030	+		chr10	90935458	90935459	+		chr12	29320519	29320520	-		chr1	91506125	91506126	+		chr1	71614474	71614475	+
chr10	80711926	80711927	-		chr1	192764840	192764841	+		chr10	90272969	90272970	+		chr13	96107662	96107663	+		chr10	19981770	19981771	+		chr10	92339684	92339685	-		chr12	29343138	29343139	+		chr1	91507615	91507616	+		chr1	71633504	71633505	-
chr10	80714055	80714056	+		chr1	192764908	192764909	+		chr10	90509388	90509389	-		chr13	96134745	96134746	-		chr10	19981776	19981777	+		chr10	92922645	92922646	+		chr12	29551858	29551859	+		chr1	91508408	91508409	+		chr1	71641157	71641158	-
chr10	80714348	80714349	+		chr1	192765003	192765004	+		chr10	90522839	90522840	-		chr13	96693527	96693528	-		chr10	20027949	20027950	+		chr10	93326926	93326927	+		chr12	31413490	31413491	+		chr1	91523781	91523782	+		chr1	71659758	71659759	-
chr10	80718857	80718858	+		chr1	192767805	192767806	+		chr10	90545863	90545864	+		chr13	97170434	97170435	+		chr10	20037908	20037909	+		chr10	93328231	93328232	-		chr12	31943902	31943903	-		chr1	91533114	91533115	+		chr1	71694653	71694654	-
chr10	80723591	80723592	+		chr1	192768911	192768912	+		chr10	90581125	90581126	-		chr13	97174560	97174561	+		chr10	20043573	20043574	+		chr10	93333738	93333739	-		chr12	31943933	31943934	-		chr1	91553594	91553595	+		chr1	71699542	71699543	-
chr10	80723675	80723676	+		chr1	192770124	192770125	+		chr10	90581493	90581494	-		chr13	97313064	97313065	+		chr10	20347753	20347754	+		chr10	93514915	93514916	+		chr12	31998125	31998126	+		chr1	91578962	91578963	+		chr1	71709118	71709119	-
chr10	80725242	80725243	-		chr1	193008091	193008092	-		chr10	90581613	90581614	-		chr13	97313089	97313090	+		chr10	20872918	20872919	+		chr10	94035685	94035686	-		chr12	33507195	33507196	-		chr1	91595714	91595715	+		chr1	72066825	72066826	+
chr10	80731117	80731118	-		chr1	193008168	193008169	-		chr10	90634213	90634214	-		chr13	97428907	97428908	-		chr10	21762292	21762293	+		chr10	94202896	94202897	+		chr12	35271638	35271639	-		chr1	91602550	91602551	+		chr1	72206610	72206611	-
chr10	80731762	80731763	-		chr1	193246396	193246397	-		chr10	90644203	90644204	-		chr13	97526282	97526283	+		chr10	21887646	21887647	+		chr10	94878724	94878725	-		chr12	35350710	35350711	+		chr1	91606918	91606919	+		chr1	72207524	72207525	-
chr10	80731914	80731915	+		chr1	193363001	193363002	-		chr10	90709026	90709027	+		chr13	97876852	97876853	-		chr10	21927358	21927359	+		chr10	95006225	95006226	+		chr12	38227719	38227720	-		chr1	91612928	91612929	+		chr1	72208968	72208969	-
chr10	80732063	80732064	+		chr1	193392210	193392211	-		chr10	91433719	91433720	+		chr13	97928985	97928986	+		chr10	22255157	22255158	-		chr10	95015201	95015202	-		chr12	40259344	40259345	-		chr1	91628431	91628432	+		chr1	72209021	72209022	-
chr10	80739955	80739956	+		chr1	193604554	193604555	+		chr10	92339684	92339685	-		chr13	97941533	97941534	+		chr10	22258455	22258456	-		chr10	95065582	95065583	+		chr12	40935786	40935787	-		chr1	91647150	91647151	+		chr1	72221782	72221783	-
chr10	80743731	80743732	+		chr1	193604910	193604911	+		chr10	92563884	92563885	+		chr13	98166275	98166276	-		chr10	22740685	22740686	-		chr10	95178859	95178860	-		chr12	41347810	41347811	+		chr1	91663366	91663367	-		chr1	72223805	72223806	-
chr10	80745947	80745948	-		chr1	193607503	193607504	+		chr10	92702443	92702444	+		chr13	98911195	98911196	+		chr10	23430751	23430752	-		chr10	95471800	95471801	+		chr12	41561391	41561392	+		chr1	91690803	91690804	+		chr1	72225004	72225005	-
chr10	80748635	80748636	-		chr1	193645545	193645546	+		chr10	92728295	92728296	+		chr13	99423783	99423784	-		chr10	23535008	23535009	+		chr10	95473527	95473528	+		chr12	43257836	43257837	+		chr1	91693243	91693244	+		chr1	72226819	72226820	-
chr10	80757537	80757538	+		chr1	193645576	193645577	+		chr10	92773749	92773750	-		chr13	100669935	100669936	+		chr10	24546076	24546077	-		chr10	95505514	95505515	+		chr12	43354159	43354160	-		chr1	91718788	91718789	+		chr1	72230819	72230820	-
chr10	80758369	80758370	+		chr1	193656231	193656232	+		chr10	93280324	93280325	+		chr13	100830709	100830710	-		chr10	24613839	24613840	+		chr10	98377308	98377309	+		chr12	45307522	45307523	-		chr1	91758915	91758916	+		chr1	72231260	72231261	-
chr10	80761609	80761610	+		chr1	193725356	193725357	-		chr10	93316716	93316717	-		chr13	101549672	101549673	-		chr10	24890870	24890871	-		chr10	98642077	98642078	-		chr12	45322659	45322660	+		chr1	91769429	91769430	-		chr1	72232922	72232923	-
chr10	80761932	80761933	+		chr1	193733186	193733187	+		chr10	93453030	93453031	-		chr13	105018923	105018924	-		chr10	24890949	24890950	-		chr10	98644351	98644352	-		chr12	46002061	46002062	-		chr1	91835914	91835915	-		chr1	72238085	72238086	-
chr10	80762300	80762301	-		chr1	193766554	193766555	-		chr10	93502428	93502429	-		chr13	105391243	105391244	-		chr10	24987207	24987208	-		chr10	98647246	98647247	-		chr12	46186740	46186741	-		chr1	92000193	92000194	+		chr1	72240206	72240207	-
chr10	80764253	80764254	+		chr1	194014522	194014523	+		chr10	93563218	93563219	+		chr13	105726929	105726930	+		chr10	25018877	25018878	-		chr10	99943828	99943829	-		chr12	48955489	48955490	-		chr1	92325660	92325661	-		chr1	72240519	72240520	-
chr10	80767301	80767302	+		chr1	194062692	194062693	+		chr10	94211718	94211719	+		chr13	106458771	106458772	-		chr10	25191232	25191233	+		chr10	102050225	102050226	-		chr12	54947861	54947862	+		chr1	92499610	92499611	-		chr1	72242979	72242980	-
chr10	80767429	80767430	+		chr1	194100598	194100599	+		chr10	94333685	94333686	-		chr13	107752036	107752037	-		chr10	25191255	25191256	+		chr10	104122265	104122266	+		chr12	55439665	55439666	+		chr1	92555546	92555547	+		chr1	72243301	72243302	-
chr10	80767665	80767666	-		chr1	194100763	194100764	+		chr10	94385617	94385618	-		chr13	107758732	107758733	-		chr10	25208775	25208776	+		chr10	105279627	105279628	+		chr12	55796726	55796727	-		chr1	92557423	92557424	-		chr1	72244607	72244608	-
chr10	80767952	80767953	+		chr1	194242769	194242770	+		chr10	94736527	94736528	+		chr13	107765526	107765527	-		chr10	25208871	25208872	+		chr10	105405916	105405917	+		chr12	55887816	55887817	-		chr1	92862327	92862328	-		chr1	72245014	72245015	-
chr10	80771642	80771643	+		chr1	194329342	194329343	+		chr10	94833615	94833616	+		chr13	112228272	112228273	-		chr10	25221862	25221863	+		chr10	105959591	105959592	+		chr12	56028619	56028620	-		chr1	92862330	92862331	-		chr1	72245450	72245451	-
chr10	80783982	80783983	+		chr1	194329593	194329594	+		chr10	95037410	95037411	+		chr13	112501113	112501114	+		chr10	25242310	25242311	+		chr10	107618049	107618050	+		chr12	56038611	56038612	-		chr1	92895358	92895359	+		chr1	72247170	72247171	-
chr10	80785288	80785289	-		chr1	194329699	194329700	+		chr10	95076992	95076993	+		chr13	112505679	112505680	+		chr10	25242322	25242323	+		chr10	107686586	107686587	+		chr12	56042581	56042582	-		chr1	92900630	92900631	+		chr1	72249327	72249328	-
chr10	80786132	80786133	-		chr1	194329742	194329743	+		chr10	95147496	95147497	-		chr13	112890534	112890535	+		chr10	25342401	25342402	-		chr10	107800720	107800721	+		chr12	56777998	56777999	+		chr1	92935934	92935935	+		chr1	72249462	72249463	-
chr10	80786220	80786221	+		chr1	194330059	194330060	+		chr10	95499301	95499302	+		chr13	113734783	113734784	+		chr10	25342613	25342614	-		chr10	107820251	107820252	-		chr12	59401493	59401494	-		chr1	92948371	92948372	+		chr1	72251310	72251311	-
chr10	80796465	80796466	-		chr1	194330158	194330159	+		chr10	96081066	96081067	+		chr13	114695220	114695221	+		chr10	25346990	25346991	-		chr10	107873530	107873531	-		chr12	60162307	60162308	-		chr1	92977302	92977303	+		chr1	72251546	72251547	-
chr10	80797374	80797375	-		chr1	194330230	194330231	+		chr10	96183945	96183946	-		chr13	115719618	115719619	+		chr10	26012503	26012504	-		chr10	108186636	108186637	-		chr12	60173030	60173031	+		chr1	92986939	92986940	+		chr1	72251622	72251623	-
chr10	80797505	80797506	+		chr1	194330606	194330607	+		chr10	97154069	97154070	-		chr13	116434158	116434159	+		chr10	26115499	26115500	-		chr10	108983946	108983947	+		chr12	60280855	60280856	+		chr1	93056918	93056919	+		chr1	72255503	72255504	-
chr10	80798959	80798960	-		chr1	194331381	194331382	+		chr10	97915980	97915981	-		chr14	8716428	8716429	+		chr10	26909066	26909067	-		chr10	110019189	110019190	+		chr12	60306753	60306754	-		chr1	93256429	93256430	-		chr1	72272920	72272921	+
chr10	80799007	80799008	-		chr1	194331675	194331676	+		chr10	98620307	98620308	+		chr14	8775516	8775517	+		chr10	27083396	27083397	-		chr10	110076822	110076823	-		chr12	61236050	61236051	-		chr1	93273787	93273788	+		chr1	72272921	72272922	+
chr10	80803574	80803575	-		chr1	194332484	194332485	+		chr10	98626694	98626695	-		chr14	12286307	12286308	+		chr10	27187071	27187072	-		chr10	110083846	110083847	-		chr12	62571692	62571693	-		chr1	93392297	93392298	+		chr1	72272922	72272923	+
chr10	80824982	80824983	-		chr1	194333754	194333755	+		chr10	98635823	98635824	-		chr14	13469439	13469440	+		chr10	27632542	27632543	+		chr10	110617205	110617206	+		chr12	62571693	62571694	-		chr1	93398196	93398197	+		chr1	72299028	72299029	+
chr10	80825130	80825131	+		chr1	194480650	194480651	-		chr10	98639717	98639718	-		chr14	13550109	13550110	+		chr10	28218799	28218800	+		chr10	110917436	110917437	+		chr12	63386893	63386894	+		chr1	93402927	93402928	+		chr1	72315990	72315991	-
chr10	80825201	80825202	+		chr1	194952217	194952218	-		chr10	98641590	98641591	-		chr14	14418088	14418089	-		chr10	29066309	29066310	-		chr10	110921043	110921044	+		chr12	66176770	66176771	+		chr1	93406042	93406043	+		chr1	72411316	72411317	+
chr10	80825896	80825897	+		chr10	3134489	3134490	+		chr10	98642102	98642103	-		chr14	14642494	14642495	+		chr10	29067068	29067069	-		chr10	112365257	112365258	-		chr12	66647220	66647221	-		chr1	93691951	93691952	+		chr1	72418273	72418274	+
chr10	80826053	80826054	+		chr10	3135364	3135365	+		chr10	98642178	98642179	-		chr14	14935885	14935886	+		chr10	29081811	29081812	-		chr10	114654670	114654671	-		chr12	68223165	68223166	+		chr1	93708709	93708710	+		chr1	72429731	72429732	+
chr10	80826511	80826512	+		chr10	3185847	3185848	+		chr10	98646569	98646570	-		chr14	15569913	15569914	+		chr10	29650829	29650830	+		chr10	114752546	114752547	-		chr12	69832665	69832666	+		chr1	93839426	93839427	-		chr1	72439804	72439805	+
chr10	80828362	80828363	+		chr10	4173344	4173345	+		chr10	98647247	98647248	-		chr14	16241430	16241431	-		chr10	29651497	29651498	+		chr10	114845969	114845970	+		chr12	70260158	70260159	-		chr1	93941746	93941747	-		chr1	72524817	72524818	+
chr10	80831768	80831769	+		chr10	4536765	4536766	+		chr10	99300796	99300797	-		chr14	18042670	18042671	+		chr10	29651501	29651502	+		chr10	114849039	114849040	+		chr12	70298061	70298062	-		chr1	93945975	93945976	-		chr1	72645716	72645717	+
chr10	80831776	80831777	+		chr10	4675291	4675292	+		chr10	100855628	100855629	+		chr14	21472090	21472091	-		chr10	29662101	29662102	+		chr10	114860401	114860402	+		chr12	70299107	70299108	-		chr1	93959830	93959831	-		chr1	72663892	72663893	+
chr10	80832376	80832377	+		chr10	4744363	4744364	+		chr10	101343310	101343311	-		chr14	21892091	21892092	-		chr10	29890557	29890558	-		chr10	115785091	115785092	+		chr12	70327691	70327692	+		chr1	93968793	93968794	-		chr1	72668841	72668842	+
chr10	80835856	80835857	-		chr10	4771762	4771763	+		chr10	102406520	102406521	+		chr14	22234192	22234193	+		chr10	30213746	30213747	+		chr10	116200043	116200044	+		chr12	70339731	70339732	+		chr1	93974891	93974892	-		chr1	72683552	72683553	+
chr10	80836073	80836074	+		chr10	5341757	5341758	-		chr10	102406521	102406522	+		chr14	22335914	22335915	+		chr10	30293549	30293550	+		chr10	116793086	116793087	-		chr12	71126148	71126149	-		chr1	93975819	93975820	-		chr1	72687857	72687858	-
chr10	80836554	80836555	-		chr10	5990836	5990837	-		chr10	104280353	104280354	+		chr14	22488368	22488369	+		chr10	30365668	30365669	-		chr10	116793187	116793188	-		chr12	71144077	71144078	-		chr1	93989222	93989223	-		chr1	72758611	72758612	+
chr10	80839531	80839532	+		chr10	5990968	5990969	-		chr10	104691127	104691128	+		chr14	22539579	22539580	+		chr10	30629069	30629070	-		chr10	116800371	116800372	-		chr12	71145120	71145121	-		chr1	93996182	93996183	-		chr1	72758746	72758747	+
chr10	80840491	80840492	+		chr10	5991359	5991360	-		chr10	105004520	105004521	-		chr14	22928345	22928346	-		chr10	31233075	31233076	-		chr10	117125820	117125821	-		chr12	71162311	71162312	-		chr1	94002975	94002976	-		chr1	72761532	72761533	+
chr10	80840492	80840493	+		chr10	5991856	5991857	-		chr10	105176279	105176280	+		chr14	23372112	23372113	+		chr10	31233144	31233145	-		chr10	117173759	117173760	+		chr12	71212991	71212992	-		chr1	94006500	94006501	-		chr1	72764859	72764860	+
chr10	80847133	80847134	+		chr10	5992366	5992367	-		chr10	105278654	105278655	+		chr14	23827576	23827577	+		chr10	31239828	31239829	-		chr10	117185688	117185689	+		chr12	72215599	72215600	-		chr1	94012343	94012344	-		chr1	72766505	72766506	+
chr10	80847865	80847866	+		chr10	5993381	5993382	-		chr10	105405916	105405917	+		chr14	23827592	23827593	-		chr10	31366256	31366257	-		chr10	117215286	117215287	-		chr12	72283278	72283279	+		chr1	94015126	94015127	-		chr1	72864951	72864952	-
chr10	80849021	80849022	+		chr10	6039510	6039511	-		chr10	105449406	105449407	+		chr14	25126051	25126052	+		chr10	32960190	32960191	+		chr10	117443173	117443174	-		chr12	72608431	72608432	-		chr1	94033272	94033273	-		chr1	73321981	73321982	-
chr10	80849215	80849216	+		chr10	6383022	6383023	-		chr10	106795048	106795049	-		chr14	25126193	25126194	+		chr10	33247928	33247929	-		chr10	117585211	117585212	+		chr12	73052157	73052158	+		chr1	94033932	94033933	-		chr1	73457981	73457982	+
chr10	80850084	80850085	+		chr10	6388005	6388006	-		chr10	107618093	107618094	+		chr14	25128677	25128678	+		chr10	33342725	33342726	-		chr10	117996781	117996782	-		chr12	73853669	73853670	-		chr1	94041981	94041982	-		chr1	73957980	73957981	-
chr10	80851125	80851126	+		chr10	6388865	6388866	-		chr10	107625448	107625449	+		chr14	26472941	26472942	+		chr10	33342728	33342729	-		chr10	118330604	118330605	-		chr12	73891692	73891693	+		chr1	94055977	94055978	-		chr1	73990523	73990524	-
chr10	80853529	80853530	+		chr10	6408574	6408575	-		chr10	107698432	107698433	+		chr14	26518266	26518267	+		chr10	33343964	33343965	-		chr10	118643843	118643844	-		chr12	74095576	74095577	+		chr1	94059807	94059808	-		chr1	74008273	74008274	+
chr10	80853988	80853989	+		chr10	6473709	6473710	-		chr10	107769750	107769751	-		chr14	26582738	26582739	+		chr10	33344150	33344151	-		chr10	118650613	118650614	-		chr12	74183321	74183322	+		chr1	94062479	94062480	-		chr1	74010043	74010044	-
chr10	80855067	80855068	+		chr10	6923102	6923103	+		chr10	107889836	107889837	-		chr14	27433740	27433741	+		chr10	33344246	33344247	-		chr10	118659966	118659967	+		chr12	74325784	74325785	+		chr1	94062524	94062525	-		chr1	74013577	74013578	-
chr10	80855584	80855585	+		chr10	7351910	7351911	-		chr10	108063667	108063668	+		chr14	27738626	27738627	-		chr10	33660082	33660083	-		chr10	118676870	118676871	-		chr12	74360579	74360580	+		chr1	94074350	94074351	-		chr1	74044078	74044079	-
chr10	80855871	80855872	+		chr10	7383055	7383056	-		chr10	108983946	108983947	+		chr14	27765484	27765485	-		chr10	33660083	33660084	-		chr10	118934793	118934794	+		chr12	74392222	74392223	+		chr1	94076334	94076335	-		chr1	74062922	74062923	-
chr10	80859218	80859219	+		chr10	7394929	7394930	+		chr10	109129219	109129220	-		chr14	27913509	27913510	+		chr10	33720988	33720989	-		chr10	120105073	120105074	+		chr12	74411155	74411156	+		chr1	94347021	94347022	-		chr1	74084308	74084309	-
chr10	80859483	80859484	+		chr10	7517653	7517654	+		chr10	109290345	109290346	-		chr14	27918733	27918734	+		chr10	34017770	34017771	+		chr10	120245191	120245192	-		chr12	75129845	75129846	-		chr1	94362705	94362706	-		chr1	74188766	74188767	+
chr10	80864459	80864460	-		chr10	7534526	7534527	+		chr10	109304049	109304050	-		chr14	28242410	28242411	+		chr10	36226898	36226899	+		chr10	120258794	120258795	-		chr12	76836319	76836320	-		chr1	94533947	94533948	-		chr1	74233225	74233226	+
chr10	80864497	80864498	-		chr10	7540934	7540935	+		chr10	109395070	109395071	+		chr14	28784305	28784306	-		chr10	36524201	36524202	-		chr10	120687958	120687959	+		chr12	77047368	77047369	+		chr1	94625061	94625062	+		chr1	74249228	74249229	-
chr10	80869385	80869386	+		chr10	7559559	7559560	+		chr10	109434052	109434053	+		chr14	30772378	30772379	-		chr10	36634417	36634418	-		chr10	120733790	120733791	-		chr12	77080853	77080854	+		chr1	94735384	94735385	+		chr1	74249229	74249230	-
chr10	80872781	80872782	+		chr10	7631248	7631249	-		chr10	110019189	110019190	+		chr14	31579174	31579175	+		chr10	36661837	36661838	-		chr10	120884923	120884924	-		chr12	77412813	77412814	+		chr1	94750045	94750046	+		chr1	74267857	74267858	+
chr10	80878091	80878092	+		chr10	7640188	7640189	-		chr10	110083638	110083639	-		chr14	31597371	31597372	+		chr10	36661995	36661996	-		chr10	120904337	120904338	-		chr12	77413545	77413546	+		chr1	94753470	94753471	+		chr1	74283135	74283136	+
chr10	80880808	80880809	+		chr10	7871667	7871668	-		chr10	110163413	110163414	+		chr14	31649130	31649131	+		chr10	37671904	37671905	-		chr10	120922991	120922992	-		chr12	77511044	77511045	+		chr1	94793247	94793248	+		chr1	74289795	74289796	+
chr10	80881648	80881649	+		chr10	8445294	8445295	-		chr10	110213640	110213641	+		chr14	31789957	31789958	+		chr10	37727290	37727291	+		chr10	121057122	121057123	-		chr12	77673438	77673439	+		chr1	94816223	94816224	+		chr1	74295655	74295656	+
chr10	80883802	80883803	+		chr10	8465918	8465919	-		chr10	110460743	110460744	+		chr14	31949177	31949178	+		chr10	38555810	38555811	+		chr10	121531698	121531699	-		chr12	77918998	77918999	-		chr1	94816636	94816637	+		chr1	74299257	74299258	+
chr10	80951048	80951049	-		chr10	9348546	9348547	-		chr10	110469513	110469514	+		chr14	31953957	31953958	+		chr10	39089766	39089767	+		chr10	122483415	122483416	-		chr12	78053577	78053578	-		chr1	94843720	94843721	-		chr1	74300690	74300691	+
chr10	80954421	80954422	-		chr10	9479551	9479552	-		chr10	110551860	110551861	-		chr14	31974440	31974441	-		chr10	39089875	39089876	+		chr10	122561605	122561606	-		chr12	79352731	79352732	+		chr1	94850840	94850841	-		chr1	74301974	74301975	+
chr10	80955621	80955622	-		chr10	9479708	9479709	-		chr10	110601887	110601888	+		chr14	32079210	32079211	-		chr10	39089972	39089973	+		chr10	123397468	123397469	+		chr12	79953298	79953299	-		chr1	94911095	94911096	+		chr1	74306827	74306828	+
chr10	80956422	80956423	-		chr10	9480149	9480150	-		chr10	110602173	110602174	+		chr14	32150887	32150888	-		chr10	39122397	39122398	+		chr10	123946082	123946083	+		chr12	79984294	79984295	+		chr1	95073576	95073577	+		chr1	74312398	74312399	+
chr10	80957286	80957287	-		chr10	9482609	9482610	-		chr10	110710198	110710199	+		chr14	32636673	32636674	-		chr10	39177136	39177137	+		chr10	124992888	124992889	-		chr12	80065324	80065325	-		chr1	95187003	95187004	-		chr1	74312706	74312707	+
chr10	80957619	80957620	-		chr10	9499075	9499076	-		chr10	110766755	110766756	-		chr14	33361317	33361318	+		chr10	39177137	39177138	+		chr10	125164346	125164347	-		chr12	80340911	80340912	-		chr1	95197159	95197160	-		chr1	74313802	74313803	+
chr10	80982507	80982508	-		chr10	9571949	9571950	-		chr10	110787566	110787567	+		chr14	33650816	33650817	-		chr10	39238942	39238943	+		chr10	125430951	125430952	-		chr12	80383967	80383968	-		chr1	95225378	95225379	-		chr1	74329918	74329919	-
chr10	80989297	80989298	-		chr10	9620405	9620406	-		chr10	110929965	110929966	+		chr14	34194455	34194456	-		chr10	39251926	39251927	+		chr10	125465965	125465966	+		chr12	80428269	80428270	+		chr1	95242891	95242892	+		chr1	74330049	74330050	-
chr10	80989455	80989456	-		chr10	9620511	9620512	-		chr10	110943904	110943905	+		chr14	34377817	34377818	-		chr10	39284624	39284625	+		chr10	126494381	126494382	+		chr12	81351033	81351034	-		chr1	95303142	95303143	-		chr1	74331088	74331089	-
chr10	80991187	80991188	-		chr10	9620771	9620772	-		chr10	111142595	111142596	+		chr14	34675274	34675275	-		chr10	39544146	39544147	+		chr10	126552396	126552397	-		chr12	81351407	81351408	-		chr1	95308539	95308540	-		chr1	74331931	74331932	-
chr10	80992709	80992710	-		chr10	9953270	9953271	-		chr10	111411691	111411692	+		chr14	37753816	37753817	-		chr10	39611234	39611235	-		chr10	126741255	126741256	-		chr12	81359292	81359293	-		chr1	95310149	95310150	-		chr1	74336082	74336083	-
chr10	80992941	80992942	-		chr10	9983709	9983710	-		chr10	111422832	111422833	+		chr14	40181057	40181058	+		chr10	39619040	39619041	-		chr10	126793743	126793744	-		chr12	81492700	81492701	-		chr1	95314570	95314571	-		chr1	74339310	74339311	-
chr10	80995118	80995119	-		chr10	10148000	10148001	-		chr10	111452302	111452303	-		chr14	45568514	45568515	-		chr10	39756444	39756445	-		chr10	126903294	126903295	+		chr12	81514426	81514427	-		chr1	95315804	95315805	-		chr1	74340811	74340812	-
chr10	80995646	80995647	-		chr10	10277851	10277852	-		chr10	112265386	112265387	-		chr14	46277079	46277080	-		chr10	39756447	39756448	-		chr10	126929214	126929215	+		chr12	81530179	81530180	-		chr1	95334838	95334839	-		chr1	74342312	74342313	-
chr10	80995734	80995735	-		chr10	10886447	10886448	+		chr10	112846803	112846804	+		chr14	47867555	47867556	-		chr10	39756777	39756778	-		chr10	126985615	126985616	-		chr12	81682849	81682850	+		chr1	95340740	95340741	-		chr1	74344021	74344022	-
chr10	80998078	80998079	-		chr10	10940112	10940113	-		chr10	112918473	112918474	-		chr14	47919541	47919542	+		chr10	39756839	39756840	-		chr10	127026691	127026692	-		chr12	81793055	81793056	+		chr1	95341184	95341185	-		chr1	74345317	74345318	-
chr10	80998499	80998500	-		chr10	11009529	11009530	+		chr10	113520059	113520060	-		chr14	48120484	48120485	+		chr10	39796618	39796619	-		chr10	127102934	127102935	-		chr12	81955088	81955089	+		chr1	95347301	95347302	-		chr1	74347400	74347401	-
chr10	80999445	80999446	-		chr10	11054069	11054070	+		chr10	114614252	114614253	+		chr14	48162753	48162754	-		chr10	39796726	39796727	-		chr10	127124561	127124562	+		chr12	82046324	82046325	-		chr1	95359283	95359284	-		chr1	74351360	74351361	-
chr10	81000242	81000243	-		chr10	11108769	11108770	+		chr10	114636768	114636769	-		chr14	50365241	50365242	+		chr10	40078263	40078264	+		chr10	127132466	127132467	+		chr12	82048495	82048496	+		chr1	95362742	95362743	-		chr1	74399117	74399118	+
chr10	81002911	81002912	-		chr10	11113426	11113427	+		chr10	114647886	114647887	+		chr14	51280507	51280508	+		chr10	41239450	41239451	+		chr10	127485137	127485138	+		chr12	83297809	83297810	+		chr1	95365797	95365798	-		chr1	74479097	74479098	-
chr10	81005040	81005041	-		chr10	11114518	11114519	+		chr10	114656274	114656275	-		chr14	51468314	51468315	-		chr10	41494200	41494201	-		chr10	127506562	127506563	+		chr12	84101721	84101722	+		chr1	95365827	95365828	-		chr1	74508192	74508193	-
chr10	81005678	81005679	-		chr10	11134241	11134242	+		chr10	114676342	114676343	-		chr14	51528577	51528578	-		chr10	41521348	41521349	-		chr10	127520476	127520477	+		chr12	84730413	84730414	-		chr1	95369847	95369848	-		chr1	74508246	74508247	-
chr10	81005821	81005822	-		chr10	11134341	11134342	+		chr10	114739819	114739820	-		chr14	51541588	51541589	-		chr10	41522924	41522925	+		chr10	127536006	127536007	+		chr12	84866271	84866272	+		chr1	95370489	95370490	-		chr1	74509083	74509084	-
chr10	81006589	81006590	-		chr10	11854599	11854600	-		chr10	114740613	114740614	+		chr14	51684854	51684855	-		chr10	41861638	41861639	-		chr10	127558917	127558918	+		chr12	84866376	84866377	+		chr1	95373849	95373850	-		chr1	74510935	74510936	-
chr10	81007084	81007085	-		chr10	12126357	12126358	-		chr10	114750789	114750790	-		chr14	51708323	51708324	+		chr10	41905888	41905889	-		chr10	127559438	127559439	+		chr12	84873090	84873091	+		chr1	95375883	95375884	+		chr1	74512720	74512721	+
chr10	81007373	81007374	-		chr10	12257885	12257886	-		chr10	114822127	114822128	+		chr14	51709155	51709156	+		chr10	41905987	41905988	-		chr10	127563684	127563685	-		chr12	85027024	85027025	+		chr1	95383099	95383100	+		chr1	74515962	74515963	-
chr10	81035532	81035533	-		chr10	12467816	12467817	-		chr10	114836017	114836018	+		chr14	52521570	52521571	+		chr10	41906024	41906025	-		chr10	127564313	127564314	+		chr12	85065693	85065694	+		chr1	95392213	95392214	+		chr1	74517072	74517073	-
chr10	81039101	81039102	-		chr10	12810729	12810730	+		chr10	114838746	114838747	+		chr14	52821346	52821347	-		chr10	41916514	41916515	-		chr10	127564716	127564717	+		chr12	85098569	85098570	-		chr1	95400829	95400830	-		chr1	74527180	74527181	-
chr10	81046610	81046611	-		chr10	12899496	12899497	-		chr10	114857411	114857412	+		chr14	52826623	52826624	-		chr10	41916527	41916528	-		chr10	127644384	127644385	+		chr12	85153709	85153710	-		chr1	95408864	95408865	+		chr1	74533323	74533324	-
chr10	81047465	81047466	-		chr10	12911946	12911947	-		chr10	114891272	114891273	+		chr14	55167598	55167599	-		chr10	42243449	42243450	+		chr10	127644391	127644392	+		chr12	85293284	85293285	+		chr1	95425249	95425250	+		chr1	74547673	74547674	-
chr10	81049381	81049382	-		chr10	12912030	12912031	-		chr10	115151774	115151775	-		chr14	55262851	55262852	-		chr10	42547777	42547778	+		chr10	127676994	127676995	+		chr12	85787287	85787288	-		chr1	95451467	95451468	+		chr1	74578527	74578528	+
chr10	81051953	81051954	-		chr10	14365929	14365930	+		chr10	115251565	115251566	+		chr14	55265423	55265424	-		chr10	42548781	42548782	+		chr10	127720313	127720314	+		chr12	85949821	85949822	-		chr1	95459421	95459422	+		chr1	74589481	74589482	+
chr10	81056911	81056912	-		chr10	14620576	14620577	+		chr10	115451946	115451947	+		chr14	55517133	55517134	+		chr10	43114669	43114670	+		chr10	127720821	127720822	+		chr12	86046896	86046897	+		chr1	95563403	95563404	-		chr1	74606863	74606864	+
chr10	81066302	81066303	-		chr10	17635084	17635085	-		chr10	116071667	116071668	-		chr14	55517173	55517174	+		chr10	43159679	43159680	+		chr10	127741727	127741728	+		chr12	86260045	86260046	-		chr1	95582248	95582249	+		chr1	74607374	74607375	+
chr10	81087997	81087998	-		chr10	17635382	17635383	-		chr10	116494306	116494307	-		chr14	56249373	56249374	-		chr10	43210791	43210792	-		chr10	127754703	127754704	+		chr12	86306452	86306453	+		chr1	95613633	95613634	-		chr1	74608196	74608197	+
chr10	82451324	82451325	+		chr10	17668139	17668140	+		chr10	116765426	116765427	-		chr14	56251914	56251915	-		chr10	43218130	43218131	+		chr10	127818050	127818051	+		chr12	86405994	86405995	+		chr1	95624090	95624091	-		chr1	74610308	74610309	+
chr10	82828530	82828531	+		chr10	17775490	17775491	+		chr10	116778257	116778258	-		chr14	56376450	56376451	+		chr10	43229687	43229688	+		chr10	127819747	127819748	+		chr12	86410666	86410667	+		chr1	95625531	95625532	-		chr1	74612374	74612375	+
chr10	82830296	82830297	+		chr10	17775513	17775514	+		chr10	116812480	116812481	-		chr14	56392086	56392087	+		chr10	43229698	43229699	+		chr10	127826152	127826153	+		chr12	86463748	86463749	+		chr1	95650364	95650365	+		chr1	74622369	74622370	-
chr10	82830406	82830407	+		chr10	17812747	17812748	+		chr10	116869268	116869269	+		chr14	57423061	57423062	-		chr10	43231755	43231756	+		chr10	127830713	127830714	+		chr12	86562513	86562514	+		chr1	95653585	95653586	+		chr1	74630132	74630133	-
chr10	82943943	82943944	+		chr10	17813014	17813015	+		chr10	117000008	117000009	-		chr14	58066424	58066425	+		chr10	43231940	43231941	+		chr10	127877499	127877500	+		chr12	86563697	86563698	+		chr1	95653767	95653768	+		chr1	74631688	74631689	-
chr10	83238035	83238036	+		chr10	17813122	17813123	+		chr10	117000050	117000051	-		chr14	58425887	58425888	-		chr10	43232256	43232257	+		chr10	127939833	127939834	+		chr12	86610258	86610259	-		chr1	95654059	95654060	+		chr1	74631689	74631690	-
chr10	83878448	83878449	+		chr10	17813687	17813688	+		chr10	117129683	117129684	-		chr14	61522359	61522360	+		chr10	43652195	43652196	+		chr10	127954998	127954999	-		chr12	86851608	86851609	+		chr1	95658297	95658298	+		chr1	74709696	74709697	+
chr10	84015737	84015738	-		chr10	17816003	17816004	+		chr10	117137555	117137556	-		chr14	62038971	62038972	+		chr10	43652277	43652278	+		chr10	127987728	127987729	-		chr12	86949129	86949130	+		chr1	95661885	95661886	+		chr1	74717383	74717384	+
chr10	84190608	84190609	-		chr10	17816075	17816076	+		chr10	117143741	117143742	-		chr14	62144565	62144566	-		chr10	43670646	43670647	-		chr10	127987787	127987788	-		chr12	86961493	86961494	+		chr1	95661958	95661959	+		chr1	74721399	74721400	-
chr10	84494484	84494485	+		chr10	17827488	17827489	+		chr10	117168883	117168884	+		chr14	62192312	62192313	+		chr10	43670874	43670875	-		chr10	127996844	127996845	-		chr12	87220960	87220961	+		chr1	95665056	95665057	+		chr1	74725598	74725599	+
chr10	85454088	85454089	-		chr10	17827541	17827542	+		chr10	117198864	117198865	+		chr14	63498729	63498730	-		chr10	43723954	43723955	-		chr10	127996895	127996896	-		chr12	88062502	88062503	-		chr1	95665217	95665218	+		chr1	74725751	74725752	+
chr10	86167843	86167844	-		chr10	17837491	17837492	+		chr10	117227812	117227813	-		chr14	63782502	63782503	-		chr10	43938927	43938928	+		chr10	128002955	128002956	-		chr12	88139018	88139019	+		chr1	95681404	95681405	+		chr1	74736762	74736763	+
chr10	86317995	86317996	+		chr10	17837522	17837523	+		chr10	117254473	117254474	-		chr14	63787379	63787380	-		chr10	43940156	43940157	+		chr10	128060329	128060330	-		chr12	88153392	88153393	-		chr1	95681424	95681425	+		chr1	74742286	74742287	+
chr10	88193424	88193425	+		chr10	17838840	17838841	+		chr10	117274669	117274670	-		chr14	63832960	63832961	-		chr10	43988182	43988183	+		chr10	128140806	128140807	-		chr12	88222818	88222819	-		chr1	95700551	95700552	+		chr1	74742326	74742327	+
chr10	88900871	88900872	-		chr10	17842282	17842283	+		chr10	117337058	117337059	+		chr14	64983028	64983029	+		chr10	44082885	44082886	+		chr10	128208779	128208780	+		chr12	88224390	88224391	-		chr1	95711208	95711209	+		chr1	74745053	74745054	+
chr10	89162910	89162911	+		chr10	17842962	17842963	+		chr10	117431064	117431065	+		chr14	65240506	65240507	-		chr10	44814961	44814962	+		chr10	128258929	128258930	+		chr12	88225344	88225345	-		chr1	95726124	95726125	+		chr1	74745420	74745421	+
chr10	89279623	89279624	-		chr10	17965577	17965578	+		chr10	117820672	117820673	+		chr14	65755108	65755109	+		chr10	44929977	44929978	+		chr10	128324077	128324078	-		chr12	88580109	88580110	-		chr1	96963341	96963342	+		chr1	74803433	74803434	+
chr10	89336424	89336425	+		chr10	18038727	18038728	+		chr10	118056274	118056275	-		chr14	65896757	65896758	-		chr10	44929997	44929998	+		chr10	129687554	129687555	-		chr12	88775078	88775079	-		chr1	97027775	97027776	-		chr1	74825747	74825748	-
chr10	89533878	89533879	+		chr10	18038904	18038905	+		chr10	118088904	118088905	+		chr14	68435720	68435721	-		chr10	44981271	44981272	+		chr10	129687555	129687556	-		chr12	88778755	88778756	-		chr1	97479457	97479458	-		chr1	74869995	74869996	-
chr10	90093739	90093740	-		chr10	18217904	18217905	+		chr10	118448359	118448360	+		chr14	68460899	68460900	-		chr10	45140421	45140422	-		chr11	3021796	3021797	-		chr12	88781371	88781372	-		chr1	97728814	97728815	-		chr1	74873456	74873457	-
chr10	90581125	90581126	-		chr10	18231448	18231449	+		chr10	118641276	118641277	-		chr14	70010864	70010865	+		chr10	45418120	45418121	+		chr11	3027647	3027648	-		chr12	88831071	88831072	+		chr1	98559413	98559414	+		chr1	75050664	75050665	-
chr10	90581401	90581402	-		chr10	18243682	18243683	+		chr10	118648134	118648135	-		chr14	70099597	70099598	-		chr10	45700909	45700910	-		chr11	3034120	3034121	-		chr12	89682776	89682777	+		chr1	98741135	98741136	-		chr1	75056570	75056571	-
chr10	90634222	90634223	+		chr10	18243683	18243684	+		chr10	118649087	118649088	-		chr14	70167467	70167468	+		chr10	46192000	46192001	+		chr11	3034447	3034448	-		chr12	90905250	90905251	-		chr1	99028710	99028711	+		chr1	75063026	75063027	-
chr10	90644203	90644204	-		chr10	18244596	18244597	+		chr10	118656698	118656699	-		chr14	70809147	70809148	-		chr10	49573808	49573809	+		chr11	3035289	3035290	+		chr12	92811935	92811936	-		chr1	99363178	99363179	+		chr1	75069972	75069973	-
chr10	92620214	92620215	-		chr10	18244927	18244928	+		chr10	118672083	118672084	-		chr14	70839634	70839635	-		chr10	49868632	49868633	-		chr11	3035807	3035808	-		chr12	93186566	93186567	+		chr1	99373930	99373931	-		chr1	75131966	75131967	-
chr10	92958460	92958461	+		chr10	18251303	18251304	+		chr10	118673788	118673789	-		chr14	70936189	70936190	+		chr10	50000817	50000818	-		chr11	3037194	3037195	-		chr12	96248245	96248246	-		chr1	99534745	99534746	-		chr1	75132009	75132010	-
chr10	93223083	93223084	+		chr10	18251320	18251321	+		chr10	118993609	118993610	+		chr14	72442486	72442487	-		chr10	50002727	50002728	-		chr11	3038007	3038008	-		chr12	97694116	97694117	-		chr1	99546047	99546048	-		chr1	75138577	75138578	-
chr10	93320270	93320271	-		chr10	18251614	18251615	+		chr10	119081758	119081759	+		chr14	73525826	73525827	-		chr10	50003128	50003129	-		chr11	3038340	3038341	-		chr12	98063960	98063961	+		chr1	99623563	99623564	-		chr1	75143039	75143040	+
chr10	93359744	93359745	-		chr10	18251687	18251688	+		chr10	119521164	119521165	-		chr14	75727562	75727563	+		chr10	50312575	50312576	+		chr11	3040951	3040952	-		chr12	98869638	98869639	-		chr1	99640674	99640675	-		chr1	75143599	75143600	+
chr10	93396569	93396570	-		chr10	18252245	18252246	+		chr10	119600396	119600397	-		chr14	76297395	76297396	-		chr10	50391143	50391144	+		chr11	3046968	3046969	-		chr12	99900131	99900132	-		chr1	99685333	99685334	-		chr1	75169459	75169460	-
chr10	93498972	93498973	+		chr10	18576532	18576533	+		chr10	119818463	119818464	+		chr14	76586916	76586917	+		chr10	50490045	50490046	+		chr11	3048259	3048260	-		chr12	100601290	100601291	-		chr1	99746562	99746563	+		chr1	75171408	75171409	-
chr10	94250118	94250119	-		chr10	19401176	19401177	-		chr10	119920252	119920253	-		chr14	76650349	76650350	+		chr10	50747726	50747727	+		chr11	3049620	3049621	-		chr12	100626864	100626865	-		chr1	100109288	100109289	+		chr1	75171487	75171488	-
chr10	94255540	94255541	-		chr10	19434658	19434659	-		chr10	120128510	120128511	-		chr14	76816150	76816151	+		chr10	50747729	50747730	+		chr11	3049786	3049787	-		chr12	100630845	100630846	-		chr1	100118992	100118993	+		chr1	75172575	75172576	-
chr10	94552990	94552991	-		chr10	19604631	19604632	-		chr10	120289106	120289107	-		chr14	76817262	76817263	+		chr10	51160561	51160562	+		chr11	3050823	3050824	-		chr12	101355508	101355509	+		chr1	100674472	100674473	+		chr1	75174092	75174093	-
chr10	94877561	94877562	-		chr10	19720368	19720369	+		chr10	120354523	120354524	-		chr14	76906431	76906432	+		chr10	52137482	52137483	+		chr11	3051319	3051320	-		chr12	101483605	101483606	+		chr1	100819691	100819692	-		chr1	75174114	75174115	-
chr10	94960156	94960157	-		chr10	19814206	19814207	+		chr10	120363233	120363234	-		chr14	76993409	76993410	-		chr10	52153190	52153191	+		chr11	3052587	3052588	-		chr12	102179428	102179429	-		chr1	100999654	100999655	+		chr1	75174830	75174831	-
chr10	94970387	94970388	-		chr10	19827478	19827479	+		chr10	120386356	120386357	+		chr14	79201168	79201169	+		chr10	52153210	52153211	+		chr11	3052894	3052895	-		chr12	102184081	102184082	-		chr1	101199176	101199177	-		chr1	75175549	75175550	-
chr10	95016948	95016949	-		chr10	19921930	19921931	+		chr10	120386357	120386358	+		chr14	79612985	79612986	-		chr10	52157321	52157322	+		chr11	3053198	3053199	-		chr12	103239059	103239060	+		chr1	101722030	101722031	-		chr1	75176702	75176703	-
chr10	95041389	95041390	+		chr10	20008199	20008200	-		chr10	120687958	120687959	+		chr14	79969035	79969036	+		chr10	52157322	52157323	+		chr11	3055498	3055499	-		chr12	103786011	103786012	+		chr1	102692001	102692002	+		chr1	75178788	75178789	-
chr10	95316876	95316877	-		chr10	20035022	20035023	-		chr10	120848369	120848370	-		chr14	80024680	80024681	+		chr10	52374235	52374236	+		chr11	3055619	3055620	-		chr12	103992090	103992091	-		chr1	103135282	103135283	-		chr1	75179658	75179659	-
chr10	98394706	98394707	-		chr10	20078388	20078389	+		chr10	121020043	121020044	-		chr14	82620797	82620798	+		chr10	53068916	53068917	-		chr11	3057518	3057519	-		chr12	104070813	104070814	-		chr1	103401172	103401173	+		chr1	75180018	75180019	-
chr10	98555381	98555382	-		chr10	20121916	20121917	+		chr10	121026292	121026293	-		chr14	85014277	85014278	-		chr10	53317032	53317033	+		chr11	3057905	3057906	-		chr12	104655711	104655712	-		chr1	103765097	103765098	-		chr1	75180328	75180329	-
chr10	98647246	98647247	-		chr10	20866396	20866397	-		chr10	121070003	121070004	-		chr14	86473535	86473536	+		chr10	53409888	53409889	-		chr11	3058350	3058351	-		chr12	106164765	106164766	-		chr1	104102901	104102902	-		chr1	75180932	75180933	-
chr10	98926346	98926347	-		chr10	21021842	21021843	+		chr10	122357221	122357222	-		chr14	86667849	86667850	+		chr10	57252246	57252247	-		chr11	3059626	3059627	-		chr12	106224381	106224382	-		chr1	104353329	104353330	-		chr1	75181129	75181130	-
chr10	98926454	98926455	-		chr10	21047377	21047378	+		chr10	122483391	122483392	-		chr14	87339537	87339538	-		chr10	57819062	57819063	+		chr11	3060664	3060665	-		chr12	106269456	106269457	-		chr1	104358377	104358378	-		chr1	75181176	75181177	-
chr10	99696941	99696942	-		chr10	21602029	21602030	+		chr10	122550709	122550710	-		chr14	87387623	87387624	-		chr10	58213790	58213791	+		chr11	3062887	3062888	-		chr12	106278667	106278668	+		chr1	104483089	104483090	-		chr1	75181785	75181786	-
chr10	101343310	101343311	-		chr10	21874130	21874131	-		chr10	122561617	122561618	-		chr14	87886109	87886110	+		chr10	58599728	58599729	+		chr11	3065827	3065828	-		chr12	106881063	106881064	-		chr1	104483090	104483091	-		chr1	75181933	75181934	-
chr10	102050225	102050226	-		chr10	22117685	22117686	+		chr10	122564837	122564838	-		chr14	89781465	89781466	-		chr10	58792449	58792450	+		chr11	3065894	3065895	+		chr12	106923395	106923396	-		chr1	105351634	105351635	+		chr1	75182912	75182913	-
chr10	107769750	107769751	-		chr10	22384203	22384204	+		chr10	122624245	122624246	-		chr14	91057352	91057353	+		chr10	58901361	58901362	+		chr11	3068747	3068748	-		chr12	106980344	106980345	+		chr1	105519256	105519257	-		chr1	75183767	75183768	-
chr10	107803034	107803035	-		chr10	22422726	22422727	+		chr10	123946099	123946100	-		chr14	91175337	91175338	-		chr10	58911370	58911371	-		chr11	3069185	3069186	-		chr12	106980454	106980455	+		chr1	106879123	106879124	-		chr1	75184296	75184297	-
chr10	107889836	107889837	-		chr10	22423204	22423205	+		chr10	125430951	125430952	-		chr14	94024198	94024199	+		chr10	58982413	58982414	-		chr11	3069246	3069247	-		chr12	107023030	107023031	+		chr1	106880162	106880163	+		chr1	75185135	75185136	-
chr10	107918636	107918637	-		chr10	22510525	22510526	-		chr10	126336001	126336002	-		chr14	94822475	94822476	+		chr10	59030237	59030238	-		chr11	3070593	3070594	-		chr12	107072938	107072939	+		chr1	107030264	107030265	-		chr1	75185246	75185247	-
chr10	108983946	108983947	+		chr10	22570973	22570974	+		chr10	126379833	126379834	+		chr14	99480181	99480182	-		chr10	59285402	59285403	+		chr11	3074433	3074434	-		chr12	107075096	107075097	+		chr1	107049220	107049221	-		chr1	75186931	75186932	-
chr10	109788203	109788204	+		chr10	22858070	22858071	-		chr10	126443580	126443581	+		chr14	99493695	99493696	-		chr10	59326541	59326542	+		chr11	3085185	3085186	-		chr12	107542884	107542885	+		chr1	107154199	107154200	+		chr1	75187260	75187261	-
chr10	109966853	109966854	-		chr10	23907523	23907524	+		chr10	126464164	126464165	-		chr14	102299531	102299532	+		chr10	59414143	59414144	-		chr11	3086105	3086106	-		chr12	107790764	107790765	+		chr1	107198630	107198631	-		chr1	75187917	75187918	-
chr10	110019189	110019190	+		chr10	24815525	24815526	-		chr10	126483321	126483322	+		chr14	102976403	102976404	+		chr10	59414180	59414181	-		chr11	3086356	3086357	-		chr12	107903176	107903177	-		chr1	107308470	107308471	-		chr1	75187998	75187999	-
chr10	110076352	110076353	-		chr10	25084676	25084677	+		chr10	126493516	126493517	-		chr14	103416622	103416623	+		chr10	59415296	59415297	-		chr11	3087797	3087798	-		chr12	108520451	108520452	+		chr1	107332700	107332701	-		chr1	75188511	75188512	-
chr10	110766755	110766756	-		chr10	25117512	25117513	+		chr10	126523470	126523471	-		chr14	104056225	104056226	+		chr10	59459329	59459330	-		chr11	3110888	3110889	+		chr12	108739166	108739167	-		chr1	107442075	107442076	-		chr1	75190843	75190844	+
chr10	110918546	110918547	+		chr10	25122100	25122101	+		chr10	126533439	126533440	-		chr14	104774579	104774580	-		chr10	59586821	59586822	+		chr11	3151928	3151929	-		chr12	109693735	109693736	-		chr1	107506494	107506495	-		chr1	75191629	75191630	+
chr10	111420513	111420514	+		chr10	25341704	25341705	-		chr10	126533870	126533871	-		chr14	108270139	108270140	+		chr10	59606898	59606899	+		chr11	3154556	3154557	-		chr12	110031368	110031369	+		chr1	107595949	107595950	+		chr1	75192295	75192296	+
chr10	112265386	112265387	-		chr10	25342479	25342480	-		chr10	126536999	126537000	-		chr14	113181288	113181289	-		chr10	59629202	59629203	+		chr11	3191854	3191855	+		chr12	110053759	110053760	+		chr1	107888418	107888419	+		chr1	75192894	75192895	+
chr10	113982087	113982088	+		chr10	26129585	26129586	-		chr10	126544989	126544990	-		chr14	116480543	116480544	-		chr10	59703665	59703666	-		chr11	3271088	3271089	-		chr12	110074359	110074360	+		chr1	107890579	107890580	+		chr1	75195932	75195933	-
chr10	114050983	114050984	+		chr10	26129587	26129588	-		chr10	126550186	126550187	+		chr14	116748000	116748001	+		chr10	59754431	59754432	+		chr11	3310402	3310403	-		chr12	110252480	110252481	-		chr1	107918467	107918468	+		chr1	75198785	75198786	-
chr10	114614252	114614253	+		chr10	26839813	26839814	-		chr10	126558198	126558199	-		chr14	117161443	117161444	-		chr10	59763305	59763306	+		chr11	3402568	3402569	-		chr12	110252481	110252482	-		chr1	107927596	107927597	+		chr1	75199785	75199786	-
chr10	114614253	114614254	+		chr10	27070233	27070234	-		chr10	126664309	126664310	-		chr14	117713502	117713503	+		chr10	60140151	60140152	-		chr11	3409018	3409019	-		chr12	110919729	110919730	+		chr1	107964786	107964787	+		chr1	75209549	75209550	+
chr10	114647886	114647887	+		chr10	27612105	27612106	+		chr10	126673551	126673552	+		chr14	117713503	117713504	+		chr10	60429019	60429020	-		chr11	3528950	3528951	+		chr12	111602801	111602802	+		chr1	107984905	107984906	+		chr1	75209724	75209725	+
chr10	114740613	114740614	+		chr10	27613075	27613076	+		chr10	126674883	126674884	+		chr14	121325741	121325742	+		chr10	60494651	60494652	-		chr11	3549317	3549318	+		chr12	111602818	111602819	-		chr1	108073647	108073648	+		chr1	75210118	75210119	+
chr10	114822037	114822038	+		chr10	27827605	27827606	-		chr10	126721440	126721441	-		chr14	121606565	121606566	+		chr10	60511550	60511551	-		chr11	3549523	3549524	+		chr12	111854741	111854742	+		chr1	108075395	108075396	+		chr1	75210591	75210592	+
chr10	115002540	115002541	+		chr10	27957215	27957216	-		chr10	126733223	126733224	+		chr14	121959877	121959878	-		chr10	60536535	60536536	-		chr11	3583741	3583742	+		chr12	111856463	111856464	+		chr1	108082395	108082396	+		chr1	75228083	75228084	+
chr10	116071799	116071800	-		chr10	29066707	29066708	-		chr10	126872175	126872176	+		chr14	122408098	122408099	+		chr10	60813825	60813826	-		chr11	3583880	3583881	+		chr12	111866270	111866271	+		chr1	108108443	108108444	+		chr1	75229344	75229345	-
chr10	116071800	116071801	-		chr10	29066999	29067000	-		chr10	126957577	126957578	-		chr14	122419357	122419358	+		chr10	60892693	60892694	-		chr11	3584573	3584574	+		chr12	111891512	111891513	+		chr1	108122607	108122608	+		chr1	75237498	75237499	+
chr10	116652710	116652711	-		chr10	29664767	29664768	+		chr10	126958054	126958055	-		chr14	122536605	122536606	+		chr10	60892703	60892704	-		chr11	3622872	3622873	+		chr12	111933823	111933824	-		chr1	108143058	108143059	+		chr1	75238730	75238731	+
chr10	116813055	116813056	-		chr10	29664997	29664998	+		chr10	127003734	127003735	-		chr14	122571419	122571420	+		chr10	60893057	60893058	-		chr11	3720749	3720750	-		chr12	112093315	112093316	+		chr1	108143949	108143950	-		chr1	75239700	75239701	+
chr10	117029480	117029481	-		chr10	30213746	30213747	+		chr10	127011346	127011347	-		chr14	122586950	122586951	+		chr10	60894359	60894360	-		chr11	3931866	3931867	+		chr12	112352938	112352939	+		chr1	108389279	108389280	+		chr1	75241608	75241609	+
chr10	117099445	117099446	-		chr10	30267518	30267519	-		chr10	127015766	127015767	-		chr14	122791120	122791121	+		chr10	60894424	60894425	-		chr11	4010173	4010174	-		chr12	112532159	112532160	-		chr1	108616024	108616025	-		chr1	75241952	75241953	+
chr10	117119632	117119633	-		chr10	30304828	30304829	+		chr10	127096925	127096926	+		chr14	123016036	123016037	+		chr10	60895092	60895093	-		chr11	4016707	4016708	-		chr12	112537718	112537719	-		chr1	108624764	108624765	-		chr1	75242093	75242094	+
chr10	117168448	117168449	+		chr10	30546359	30546360	-		chr10	127137285	127137286	+		chr15	4884776	4884777	-		chr10	60911901	60911902	-		chr11	4046651	4046652	+		chr12	112556179	112556180	-		chr1	108659745	108659746	-		chr1	75244180	75244181	-
chr10	117168882	117168883	+		chr10	30552674	30552675	-		chr10	127143942	127143943	+		chr15	5093985	5093986	+		chr10	60923270	60923271	+		chr11	4058940	4058941	-		chr12	112567417	112567418	-		chr1	108673656	108673657	-		chr1	75244630	75244631	-
chr10	117172244	117172245	+		chr10	30562551	30562552	-		chr10	127179048	127179049	+		chr15	6372272	6372273	+		chr10	60958854	60958855	-		chr11	4074055	4074056	+		chr12	112758294	112758295	-		chr1	109162526	109162527	-		chr1	75244705	75244706	-
chr10	117172603	117172604	+		chr10	30565353	30565354	+		chr10	127462508	127462509	+		chr15	6473833	6473834	+		chr10	60958968	60958969	-		chr11	4113228	4113229	+		chr12	112778475	112778476	+		chr1	109589785	109589786	+		chr1	75245287	75245288	-
chr10	117175490	117175491	+		chr10	30662291	30662292	-		chr10	127473238	127473239	+		chr15	6898137	6898138	-		chr10	60977251	60977252	-		chr11	4118962	4118963	+		chr12	112780037	112780038	+		chr1	109653285	109653286	-		chr1	75248433	75248434	-
chr10	117175680	117175681	+		chr10	30760858	30760859	-		chr10	127483235	127483236	+		chr15	7935718	7935719	-		chr10	60977271	60977272	-		chr11	4121683	4121684	+		chr12	112786177	112786178	+		chr1	109777858	109777859	+		chr1	75249652	75249653	-
chr10	117177514	117177515	+		chr10	31233097	31233098	-		chr10	127485146	127485147	+		chr15	8004783	8004784	+		chr10	61091443	61091444	+		chr11	4121685	4121686	+		chr12	112813831	112813832	+		chr1	110317056	110317057	+		chr1	75249775	75249776	-
chr10	117178209	117178210	+		chr10	31726429	31726430	+		chr10	127520454	127520455	+		chr15	8063663	8063664	+		chr10	61123761	61123762	+		chr11	4185421	4185422	-		chr12	112865403	112865404	+		chr1	110573204	110573205	+		chr1	75250448	75250449	-
chr10	117178725	117178726	+		chr10	33342730	33342731	-		chr10	127523213	127523214	+		chr15	8098293	8098294	+		chr10	61123762	61123763	+		chr11	4186434	4186435	+		chr12	112906982	112906983	-		chr1	111139495	111139496	+		chr1	75250502	75250503	-
chr10	117182851	117182852	-		chr10	33775403	33775404	+		chr10	127563493	127563494	+		chr15	8225268	8225269	+		chr10	61158371	61158372	+		chr11	4374455	4374456	-		chr12	112908132	112908133	-		chr1	111314977	111314978	-		chr1	75251197	75251198	-
chr10	117252754	117252755	-		chr10	33926774	33926775	-		chr10	127563691	127563692	+		chr15	8546050	8546051	-		chr10	61300033	61300034	+		chr11	4388448	4388449	-		chr12	112948941	112948942	-		chr1	111381335	111381336	-		chr1	75254203	75254204	-
chr10	117252781	117252782	-		chr10	34002395	34002396	+		chr10	127684292	127684293	+		chr15	9022541	9022542	+		chr10	61320345	61320346	-		chr11	4392784	4392785	-		chr12	112955084	112955085	+		chr1	112461460	112461461	+		chr1	75257254	75257255	-
chr10	118647846	118647847	-		chr10	34002778	34002779	+		chr10	127688760	127688761	+		chr15	10247326	10247327	+		chr10	61366405	61366406	+		chr11	4550353	4550354	-		chr12	112966586	112966587	+		chr1	112797084	112797085	+		chr1	75257984	75257985	-
chr10	118649122	118649123	-		chr10	34020326	34020327	+		chr10	127741323	127741324	+		chr15	10391083	10391084	-		chr10	61478070	61478071	+		chr11	4572443	4572444	+		chr12	113895917	113895918	-		chr1	113805497	113805498	+		chr1	75295642	75295643	-
chr10	118701479	118701480	-		chr10	34023860	34023861	+		chr10	127750682	127750683	+		chr15	12067235	12067236	-		chr10	61573013	61573014	-		chr11	4580074	4580075	+		chr12	113910310	113910311	-		chr1	113985191	113985192	+		chr1	75313372	75313373	-
chr10	119377427	119377428	+		chr10	34204394	34204395	+		chr10	127750926	127750927	+		chr15	12086047	12086048	+		chr10	61903992	61903993	-		chr11	4583052	4583053	+		chr12	113979117	113979118	+		chr1	114391146	114391147	-		chr1	75313552	75313553	-
chr10	119600399	119600400	-		chr10	34261392	34261393	+		chr10	127754804	127754805	+		chr15	12291764	12291765	-		chr10	61906237	61906238	-		chr11	4623234	4623235	+		chr12	114053109	114053110	+		chr1	114582339	114582340	-		chr1	75313814	75313815	-
chr10	120687958	120687959	+		chr10	36560227	36560228	-		chr10	127756041	127756042	+		chr15	12302792	12302793	-		chr10	61906275	61906276	-		chr11	4630201	4630202	+		chr12	114058911	114058912	-		chr1	115062375	115062376	+		chr1	75414481	75414482	+
chr10	120850075	120850076	-		chr10	36616809	36616810	-		chr10	127756510	127756511	+		chr15	12304976	12304977	-		chr10	61926116	61926117	-		chr11	4666571	4666572	-		chr12	114059069	114059070	-		chr1	115243809	115243810	+		chr1	75422291	75422292	+
chr10	120943841	120943842	-		chr10	36992673	36992674	-		chr10	127757817	127757818	+		chr15	12331227	12331228	-		chr10	61970879	61970880	-		chr11	4680792	4680793	-		chr12	114147339	114147340	-		chr1	115265102	115265103	+		chr1	75431777	75431778	+
chr10	121102051	121102052	+		chr10	38853826	38853827	+		chr10	127788315	127788316	+		chr15	12805416	12805417	-		chr10	62033221	62033222	-		chr11	4710601	4710602	-		chr12	114153234	114153235	-		chr1	115630268	115630269	+		chr1	75435131	75435132	+
chr10	123954802	123954803	+		chr10	39101417	39101418	+		chr10	127790788	127790789	-		chr15	13027346	13027347	+		chr10	62050936	62050937	-		chr11	4712536	4712537	-		chr12	114383272	114383273	+		chr1	115937326	115937327	-		chr1	75526094	75526095	+
chr10	124266935	124266936	+		chr10	39121961	39121962	+		chr10	127795421	127795422	+		chr15	13706912	13706913	-		chr10	62051421	62051422	-		chr11	4729936	4729937	-		chr12	114399966	114399967	+		chr1	116977992	116977993	-		chr1	75526917	75526918	+
chr10	126301106	126301107	-		chr10	39184140	39184141	+		chr10	127797196	127797197	+		chr15	15865388	15865389	+		chr10	62063206	62063207	-		chr11	4748902	4748903	-		chr12	114756706	114756707	-		chr1	116978525	116978526	+		chr1	75528996	75528997	+
chr10	126336646	126336647	-		chr10	39213458	39213459	+		chr10	127818939	127818940	+		chr15	16106418	16106419	-		chr10	62079089	62079090	-		chr11	4799844	4799845	+		chr12	115908161	115908162	-		chr1	116988502	116988503	-		chr1	75531848	75531849	+
chr10	126415792	126415793	+		chr10	39231753	39231754	+		chr10	127818998	127818999	+		chr15	16165385	16165386	+		chr10	62079179	62079180	-		chr11	4802115	4802116	+		chr12	117588321	117588322	+		chr1	117271911	117271912	+		chr1	75533346	75533347	+
chr10	126416803	126416804	+		chr10	39235410	39235411	+		chr10	127841080	127841081	-		chr15	16878162	16878163	-		chr10	62216041	62216042	-		chr11	4912852	4912853	+		chr12	117699284	117699285	+		chr1	117316451	117316452	+		chr1	75548293	75548294	+
chr10	126416961	126416962	+		chr10	39283575	39283576	+		chr10	127880713	127880714	+		chr15	18781667	18781668	+		chr10	62219354	62219355	-		chr11	4937709	4937710	+		chr12	118190876	118190877	-		chr1	117614510	117614511	-		chr1	75549974	75549975	+
chr10	126420439	126420440	+		chr10	39283933	39283934	+		chr10	127912648	127912649	+		chr15	21896564	21896565	-		chr10	62255224	62255225	-		chr11	5077549	5077550	-		chr12	118691925	118691926	+		chr1	117811256	117811257	-		chr1	75560059	75560060	+
chr10	126440459	126440460	+		chr10	39459967	39459968	+		chr10	127929730	127929731	-		chr15	25214551	25214552	+		chr10	62367241	62367242	-		chr11	5113934	5113935	-		chr12	119217735	119217736	-		chr1	117862817	117862818	-		chr1	75564875	75564876	+
chr10	126448704	126448705	+		chr10	39611094	39611095	-		chr10	127987956	127987957	-		chr15	25552306	25552307	+		chr10	62393055	62393056	+		chr11	5737732	5737733	+		chr12	119771328	119771329	+		chr1	118139937	118139938	+		chr1	75726623	75726624	+
chr10	126478349	126478350	+		chr10	39611327	39611328	-		chr10	127991365	127991366	+		chr15	25707846	25707847	+		chr10	62393060	62393061	+		chr11	6151319	6151320	-		chr12	120563724	120563725	-		chr1	118819621	118819622	-		chr1	75897161	75897162	-
chr10	126478831	126478832	-		chr10	39611454	39611455	-		chr10	127997317	127997318	-		chr15	25709487	25709488	+		chr10	62400201	62400202	+		chr11	6161585	6161586	-		chr12	120859916	120859917	-		chr1	118835220	118835221	+		chr1	77462793	77462794	-
chr10	126485372	126485373	+		chr10	39618204	39618205	-		chr10	127997977	127997978	-		chr15	26342736	26342737	+		chr10	62405411	62405412	+		chr11	6162524	6162525	-		chr13	3352208	3352209	-		chr1	118866499	118866500	-		chr1	77462838	77462839	-
chr10	126516980	126516981	-		chr10	39756005	39756006	-		chr10	127998055	127998056	-		chr15	27529356	27529357	-		chr10	62407084	62407085	+		chr11	6164168	6164169	-		chr13	4079017	4079018	+		chr1	119549302	119549303	-		chr1	77473500	77473501	-
chr10	126517311	126517312	-		chr10	39756446	39756447	-		chr10	128003254	128003255	-		chr15	28059916	28059917	+		chr10	62407523	62407524	+		chr11	6191704	6191705	+		chr13	6521245	6521246	+		chr1	120127553	120127554	+		chr1	77480570	77480571	+
chr10	126525390	126525391	-		chr10	39756447	39756448	-		chr10	128008794	128008795	-		chr15	30052609	30052610	+		chr10	62463437	62463438	+		chr11	6212741	6212742	+		chr13	7716921	7716922	-		chr1	120177379	120177380	-		chr1	77481318	77481319	+
chr10	126527205	126527206	-		chr10	39757160	39757161	-		chr10	128009125	128009126	-		chr15	32623520	32623521	+		chr10	62631025	62631026	-		chr11	6222143	6222144	+		chr13	7716922	7716923	-		chr1	120207657	120207658	-		chr1	77481717	77481718	+
chr10	126528174	126528175	-		chr10	39760421	39760422	-		chr10	128055960	128055961	-		chr15	32991982	32991983	-		chr10	62742782	62742783	+		chr11	6268649	6268650	-		chr13	10642590	10642591	-		chr1	120207781	120207782	-		chr1	77481850	77481851	+
chr10	126529755	126529756	-		chr10	39796458	39796459	-		chr10	128069291	128069292	-		chr15	34047693	34047694	+		chr10	62744665	62744666	+		chr11	6291332	6291333	+		chr13	11679659	11679660	-		chr1	120222486	120222487	+		chr1	77481991	77481992	+
chr10	126535384	126535385	-		chr10	39959361	39959362	-		chr10	128135827	128135828	-		chr15	34604084	34604085	-		chr10	62751834	62751835	+		chr11	6297203	6297204	+		chr13	12535220	12535221	-		chr1	120287608	120287609	+		chr1	77482957	77482958	+
chr10	126536216	126536217	-		chr10	39973906	39973907	-		chr10	128142015	128142016	-		chr15	36443160	36443161	-		chr10	63294577	63294578	-		chr11	6299884	6299885	+		chr13	12742500	12742501	-		chr1	120322526	120322527	+		chr1	77484654	77484655	+
chr10	126536660	126536661	-		chr10	39978341	39978342	+		chr10	128149656	128149657	-		chr15	36534164	36534165	-		chr10	63982985	63982986	+		chr11	6304116	6304117	+		chr13	13452518	13452519	-		chr1	120335204	120335205	+		chr1	77486929	77486930	+
chr10	126669520	126669521	+		chr10	39978344	39978345	+		chr10	128165217	128165218	-		chr15	37259162	37259163	+		chr10	67009338	67009339	-		chr11	6304280	6304281	+		chr13	13568520	13568521	+		chr1	120416923	120416924	+		chr1	77487232	77487233	+
chr10	126779673	126779674	+		chr10	39978345	39978346	+		chr10	128180931	128180932	-		chr15	37294656	37294657	+		chr10	67389055	67389056	-		chr11	6305425	6305426	+		chr13	14156157	14156158	+		chr1	120457914	120457915	-		chr1	77499683	77499684	-
chr10	126916653	126916654	+		chr10	39978346	39978347	+		chr10	128202924	128202925	+		chr15	37929718	37929719	-		chr10	67555730	67555731	-		chr11	6344333	6344334	-		chr13	14235254	14235255	+		chr1	120466030	120466031	-		chr1	77525551	77525552	+
chr10	126946454	126946455	-		chr10	39978347	39978348	+		chr10	128243689	128243690	+		chr15	37948744	37948745	-		chr10	67557006	67557007	-		chr11	6411536	6411537	-		chr13	15665319	15665320	-		chr1	120524747	120524748	+		chr1	77537802	77537803	+
chr10	126950283	126950284	-		chr10	39978356	39978357	+		chr10	128254347	128254348	+		chr15	37948769	37948770	-		chr10	67558093	67558094	-		chr11	6521830	6521831	-		chr13	17589576	17589577	+		chr1	120530220	120530221	+		chr1	78038431	78038432	+
chr10	126958263	126958264	-		chr10	39978359	39978360	+		chr10	128258978	128258979	+		chr15	38155911	38155912	+		chr10	67561295	67561296	-		chr11	6686927	6686928	+		chr13	18085170	18085171	-		chr1	120530288	120530289	+		chr1	78202075	78202076	+
chr10	127140528	127140529	+		chr10	39978360	39978361	+		chr10	128340443	128340444	-		chr15	38282389	38282390	+		chr10	67648883	67648884	-		chr11	6703418	6703419	+		chr13	18809172	18809173	+		chr1	120536074	120536075	+		chr1	78210662	78210663	+
chr10	127562795	127562796	+		chr10	39978361	39978362	+		chr10	128350802	128350803	+		chr15	38578436	38578437	+		chr10	67950209	67950210	-		chr11	7495083	7495084	+		chr13	18899387	18899388	-		chr1	120536311	120536312	+		chr1	78414074	78414075	-
chr10	127592145	127592146	+		chr10	39978362	39978363	+		chr10	128353630	128353631	+		chr15	38963550	38963551	+		chr10	68572851	68572852	-		chr11	8031403	8031404	+		chr13	19480598	19480599	-		chr1	120540689	120540690	+		chr1	78418099	78418100	-
chr10	127635966	127635967	-		chr10	40254532	40254533	+		chr10	129016666	129016667	+		chr15	38967896	38967897	+		chr10	68733206	68733207	+		chr11	8420460	8420461	-		chr13	19669478	19669479	+		chr1	120542498	120542499	+		chr1	78455785	78455786	-
chr10	127720319	127720320	+		chr10	40316013	40316014	-		chr11	3022933	3022934	-		chr15	39703049	39703050	-		chr10	68754095	68754096	+		chr11	8605836	8605837	+		chr13	20295476	20295477	-		chr1	120543042	120543043	+		chr1	78458880	78458881	-
chr10	127729793	127729794	+		chr10	40335584	40335585	-		chr11	3027584	3027585	+		chr15	39934709	39934710	+		chr10	68770049	68770050	-		chr11	8955314	8955315	-		chr13	21272715	21272716	+		chr1	120547050	120547051	+		chr1	78478480	78478481	-
chr10	127755846	127755847	+		chr10	41239341	41239342	+		chr11	3034452	3034453	-		chr15	40176703	40176704	-		chr10	68845570	68845571	-		chr11	9440769	9440770	-		chr13	21342217	21342218	-		chr1	120547665	120547666	+		chr1	78484343	78484344	-
chr10	127790787	127790788	-		chr10	41239456	41239457	+		chr11	3035105	3035106	-		chr15	40220506	40220507	-		chr10	69559276	69559277	+		chr11	9637904	9637905	-		chr13	21545361	21545362	-		chr1	120550334	120550335	+		chr1	78537077	78537078	-
chr10	127807006	127807007	+		chr10	41248506	41248507	+		chr11	3037392	3037393	-		chr15	42275651	42275652	+		chr10	69877195	69877196	+		chr11	9661610	9661611	-		chr13	21802870	21802871	+		chr1	120553064	120553065	+		chr1	78579413	78579414	+
chr10	127822391	127822392	+		chr10	41314346	41314347	-		chr11	3044332	3044333	+		chr15	42907363	42907364	-		chr10	69881452	69881453	-		chr11	9691836	9691837	-		chr13	21809905	21809906	+		chr1	120561469	120561470	+		chr1	78585150	78585151	+
chr10	127831078	127831079	+		chr10	41340652	41340653	+		chr11	3047369	3047370	-		chr15	42907467	42907468	-		chr10	70005412	70005413	+		chr11	9715839	9715840	+		chr13	21871814	21871815	-		chr1	120566843	120566844	+		chr1	78660981	78660982	+
chr10	127831093	127831094	+		chr10	41415618	41415619	-		chr11	3050194	3050195	-		chr15	44264190	44264191	+		chr10	70005417	70005418	+		chr11	9715840	9715841	+		chr13	21879369	21879370	+		chr1	120578931	120578932	+		chr1	78661054	78661055	+
chr10	127834663	127834664	+		chr10	41686593	41686594	-		chr11	3051012	3051013	-		chr15	44964864	44964865	-		chr10	70007198	70007199	+		chr11	9763609	9763610	+		chr13	21973979	21973980	-		chr1	120698911	120698912	+		chr1	78664791	78664792	+
chr10	127916693	127916694	+		chr10	41901806	41901807	-		chr11	3055658	3055659	-		chr15	46861050	46861051	+		chr10	70344850	70344851	+		chr11	9767455	9767456	+		chr13	22027873	22027874	+		chr1	121079111	121079112	-		chr1	78666731	78666732	+
chr10	127928525	127928526	-		chr10	41902992	41902993	-		chr11	3060683	3060684	-		chr15	47575443	47575444	+		chr10	70406268	70406269	-		chr11	9790197	9790198	+		chr13	22063655	22063656	+		chr1	121110985	121110986	-		chr1	78678982	78678983	+
chr10	127961974	127961975	-		chr10	41903231	41903232	-		chr11	3060926	3060927	-		chr15	49762309	49762310	+		chr10	70427573	70427574	-		chr11	9981715	9981716	+		chr13	22114336	22114337	-		chr1	121281251	121281252	-		chr1	78682186	78682187	+
chr10	128002803	128002804	-		chr10	41903232	41903233	-		chr11	3063024	3063025	-		chr15	50532486	50532487	+		chr10	70828759	70828760	+		chr11	11548282	11548283	+		chr13	23372955	23372956	-		chr1	121290501	121290502	-		chr1	78704760	78704761	+
chr10	128003254	128003255	-		chr10	41903364	41903365	-		chr11	3063361	3063362	-		chr15	51476151	51476152	-		chr10	70837494	70837495	+		chr11	11646415	11646416	-		chr13	23558984	23558985	+		chr1	121393652	121393653	-		chr1	79369625	79369626	-
chr10	128026525	128026526	-		chr10	41903942	41903943	-		chr11	3065707	3065708	-		chr15	51801586	51801587	-		chr10	70843951	70843952	+		chr11	11832623	11832624	+		chr13	23611479	23611480	+		chr1	121424183	121424184	+		chr1	79632373	79632374	-
chr10	128035155	128035156	+		chr10	41905258	41905259	-		chr11	3075794	3075795	-		chr15	51804795	51804796	-		chr10	70844374	70844375	+		chr11	12806758	12806759	+		chr13	23618388	23618389	-		chr1	121452216	121452217	-		chr1	79706911	79706912	-
chr10	128185553	128185554	+		chr10	41905749	41905750	-		chr11	3077354	3077355	-		chr15	53171624	53171625	+		chr10	70845816	70845817	+		chr11	12952611	12952612	+		chr13	23623261	23623262	+		chr1	121501262	121501263	-		chr1	79708045	79708046	-
chr10	128270045	128270046	+		chr10	41905885	41905886	-		chr11	3077480	3077481	-		chr15	53178329	53178330	+		chr10	70845847	70845848	+		chr11	16477104	16477105	+		chr13	23636727	23636728	+		chr1	121507370	121507371	-		chr1	79708979	79708980	-
chr10	128355023	128355024	+		chr10	41906041	41906042	-		chr11	3121160	3121161	+		chr15	54653684	54653685	-		chr10	70846054	70846055	+		chr11	16512326	16512327	+		chr13	23643238	23643239	-		chr1	121507799	121507800	-		chr1	79710989	79710990	-
chr10	128981672	128981673	+		chr10	41916447	41916448	-		chr11	3142551	3142552	+		chr15	54699215	54699216	+		chr10	70846463	70846464	+		chr11	16542203	16542204	-		chr13	23643419	23643420	-		chr1	121512983	121512984	-		chr1	79733285	79733286	-
chr11	3018993	3018994	-		chr10	41916548	41916549	-		chr11	3190966	3190967	+		chr15	58022743	58022744	-		chr10	72118638	72118639	+		chr11	16866402	16866403	-		chr13	23653827	23653828	-		chr1	121540067	121540068	-		chr1	79733287	79733288	-
chr11	3026953	3026954	+		chr10	41916720	41916721	-		chr11	3216811	3216812	+		chr15	58730011	58730012	+		chr10	72120190	72120191	+		chr11	17056437	17056438	-		chr13	23662938	23662939	-		chr1	121543908	121543909	-		chr1	79752870	79752871	-
chr11	3028368	3028369	+		chr10	41916898	41916899	-		chr11	3255417	3255418	-		chr15	58935218	58935219	+		chr10	73104132	73104133	-		chr11	17321214	17321215	-		chr13	23695428	23695429	+		chr1	121705627	121705628	-		chr1	79795913	79795914	-
chr11	3028485	3028486	+		chr10	41994744	41994745	-		chr11	3258249	3258250	-		chr15	59226939	59226940	+		chr10	73104221	73104222	-		chr11	18174198	18174199	-		chr13	24840231	24840232	-		chr1	121713008	121713009	-		chr1	79797000	79797001	-
chr11	3029097	3029098	+		chr10	41995320	41995321	-		chr11	3271080	3271081	-		chr15	59432950	59432951	+		chr10	74587795	74587796	+		chr11	18484144	18484145	-		chr13	24930460	24930461	-		chr1	121713911	121713912	-		chr1	79806280	79806281	-
chr11	3029792	3029793	+		chr10	41996447	41996448	-		chr11	3297921	3297922	-		chr15	59441341	59441342	+		chr10	74620772	74620773	+		chr11	18497475	18497476	+		chr13	25647430	25647431	-		chr1	122091059	122091060	+		chr1	79807551	79807552	-
chr11	3031296	3031297	+		chr10	41996525	41996526	-		chr11	3316902	3316903	-		chr15	59919846	59919847	-		chr10	74644369	74644370	+		chr11	19215194	19215195	-		chr13	27337741	27337742	+		chr1	122105488	122105489	+		chr1	79826597	79826598	-
chr11	3032257	3032258	-		chr10	41997791	41997792	+		chr11	3421692	3421693	-		chr15	61868310	61868311	+		chr10	74709390	74709391	+		chr11	19632436	19632437	+		chr13	27773556	27773557	+		chr1	122107432	122107433	+		chr1	79830998	79830999	-
chr11	3032535	3032536	-		chr10	42155345	42155346	-		chr11	3431525	3431526	-		chr15	62469074	62469075	-		chr10	74721748	74721749	+		chr11	19913244	19913245	-		chr13	29043642	29043643	-		chr1	122125584	122125585	-		chr1	79844484	79844485	-
chr11	3032579	3032580	+		chr10	42221935	42221936	-		chr11	3499657	3499658	+		chr15	63185287	63185288	-		chr10	74721759	74721760	+		chr11	19916503	19916504	-		chr13	30286424	30286425	+		chr1	122138169	122138170	-		chr1	79845336	79845337	-
chr11	3032712	3032713	+		chr10	42222149	42222150	+		chr11	3549321	3549322	+		chr15	64012322	64012323	-		chr10	74773522	74773523	+		chr11	20032455	20032456	+		chr13	30881567	30881568	+		chr1	122143735	122143736	-		chr1	79846675	79846676	-
chr11	3033623	3033624	-		chr10	42282305	42282306	-		chr11	3564168	3564169	+		chr15	64168635	64168636	+		chr10	74773526	74773527	+		chr11	20383797	20383798	+		chr13	31527337	31527338	+		chr1	122152820	122152821	-		chr1	79847851	79847852	-
chr11	3033714	3033715	+		chr10	42312750	42312751	+		chr11	3581753	3581754	+		chr15	65970308	65970309	+		chr10	74774100	74774101	+		chr11	20456767	20456768	+		chr13	31742214	31742215	+		chr1	122159680	122159681	-		chr1	79848563	79848564	-
chr11	3034391	3034392	+		chr10	42514588	42514589	+		chr11	3583741	3583742	+		chr15	66200020	66200021	+		chr10	74774103	74774104	+		chr11	20586109	20586110	-		chr13	33989839	33989840	-		chr1	122161537	122161538	-		chr1	79851426	79851427	-
chr11	3034447	3034448	-		chr10	42536240	42536241	+		chr11	3805583	3805584	-		chr15	67630962	67630963	-		chr10	74981035	74981036	+		chr11	21154790	21154791	-		chr13	33997418	33997419	+		chr1	122161771	122161772	-		chr1	79851784	79851785	-
chr11	3034902	3034903	+		chr10	42539465	42539466	+		chr11	3878947	3878948	+		chr15	68872842	68872843	+		chr10	75109006	75109007	-		chr11	21904144	21904145	+		chr13	34124697	34124698	+		chr1	122162993	122162994	-		chr1	79854757	79854758	-
chr11	3035973	3035974	+		chr10	42902874	42902875	+		chr11	4013851	4013852	+		chr15	68994674	68994675	-		chr10	75115743	75115744	-		chr11	21907101	21907102	-		chr13	34967426	34967427	+		chr1	122348122	122348123	+		chr1	79855036	79855037	-
chr11	3035975	3035976	+		chr10	42960021	42960022	+		chr11	4043043	4043044	-		chr15	72085886	72085887	-		chr10	75115794	75115795	-		chr11	22043339	22043340	-		chr13	35350287	35350288	+		chr1	122377555	122377556	-		chr1	79991147	79991148	+
chr11	3035990	3035991	-		chr10	43230424	43230425	+		chr11	4059206	4059207	-		chr15	72737564	72737565	+		chr10	75120054	75120055	-		chr11	22284484	22284485	-		chr13	35833283	35833284	+		chr1	122515898	122515899	+		chr1	79992988	79992989	-
chr11	3036343	3036344	-		chr10	43634192	43634193	-		chr11	4074045	4074046	+		chr15	72925920	72925921	-		chr10	75121474	75121475	-		chr11	22292140	22292141	-		chr13	36892954	36892955	+		chr1	122619869	122619870	+		chr1	79994455	79994456	+
chr11	3037012	3037013	-		chr10	43938856	43938857	+		chr11	4074314	4074315	+		chr15	73036606	73036607	-		chr10	75122837	75122838	-		chr11	23061128	23061129	-		chr13	38012621	38012622	+		chr1	123339514	123339515	+		chr1	80035729	80035730	+
chr11	3037064	3037065	-		chr10	43988285	43988286	+		chr11	4382341	4382342	-		chr15	73043959	73043960	+		chr10	75158089	75158090	-		chr11	23155633	23155634	+		chr13	38022760	38022761	+		chr1	123358814	123358815	+		chr1	80078158	80078159	-
chr11	3039947	3039948	-		chr10	43988373	43988374	+		chr11	4387738	4387739	-		chr15	74747418	74747419	-		chr10	75165760	75165761	-		chr11	23160615	23160616	+		chr13	38038926	38038927	+		chr1	123360831	123360832	+		chr1	80182099	80182100	+
chr11	3040492	3040493	+		chr10	43989398	43989399	+		chr11	4470124	4470125	-		chr15	75214253	75214254	-		chr10	75180388	75180389	-		chr11	23174391	23174392	+		chr13	38746884	38746885	-		chr1	123362494	123362495	+		chr1	80183241	80183242	+
chr11	3040513	3040514	+		chr10	44057061	44057062	+		chr11	4550353	4550354	-		chr15	75733691	75733692	-		chr10	75180389	75180390	-		chr11	23336809	23336810	+		chr13	40430007	40430008	+		chr1	123368294	123368295	+		chr1	80186717	80186718	+
chr11	3040970	3040971	-		chr10	44083168	44083169	+		chr11	4686926	4686927	-		chr15	75810418	75810419	+		chr10	75182923	75182924	-		chr11	23366460	23366461	+		chr13	40992697	40992698	-		chr1	123400863	123400864	+		chr1	80186718	80186719	+
chr11	3043552	3043553	+		chr10	44117620	44117621	+		chr11	4699989	4699990	-		chr15	75863968	75863969	-		chr10	75183300	75183301	-		chr11	23371026	23371027	+		chr13	41103393	41103394	+		chr1	123435056	123435057	+		chr1	80187630	80187631	+
chr11	3043614	3043615	+		chr10	44635365	44635366	-		chr11	4811157	4811158	+		chr15	75875340	75875341	-		chr10	75188314	75188315	-		chr11	23433827	23433828	-		chr13	41105926	41105927	+		chr1	123540738	123540739	+		chr1	80189601	80189602	+
chr11	3043709	3043710	+		chr10	44757934	44757935	-		chr11	4818131	4818132	+		chr15	75897777	75897778	-		chr10	75209538	75209539	-		chr11	23794232	23794233	+		chr13	41641467	41641468	-		chr1	123806442	123806443	+		chr1	80190469	80190470	+
chr11	3044333	3044334	+		chr10	44900210	44900211	+		chr11	4946334	4946335	-		chr15	75903119	75903120	-		chr10	75210706	75210707	-		chr11	24020823	24020824	+		chr13	42078918	42078919	+		chr1	124090475	124090476	-		chr1	80192899	80192900	+
chr11	3044724	3044725	+		chr10	44900332	44900333	+		chr11	4961917	4961918	+		chr15	76008466	76008467	-		chr10	75217027	75217028	-		chr11	24513658	24513659	+		chr13	42579624	42579625	+		chr1	124147727	124147728	-		chr1	80206804	80206805	+
chr11	3044844	3044845	-		chr10	44904310	44904311	+		chr11	4962211	4962212	-		chr15	76010018	76010019	-		chr10	75218787	75218788	-		chr11	24534699	24534700	+		chr13	43238969	43238970	-		chr1	124727272	124727273	+		chr1	80214743	80214744	+
chr11	3045090	3045091	-		chr10	44905233	44905234	+		chr11	4962759	4962760	-		chr15	76330936	76330937	+		chr10	75226825	75226826	-		chr11	24563556	24563557	+		chr13	43463374	43463375	+		chr1	125214343	125214344	+		chr1	80217795	80217796	+
chr11	3045513	3045514	-		chr10	44909950	44909951	+		chr11	5096121	5096122	-		chr15	76368228	76368229	-		chr10	75358066	75358067	+		chr11	24574833	24574834	+		chr13	43647657	43647658	-		chr1	125890497	125890498	-		chr1	80217846	80217847	+
chr11	3046119	3046120	+		chr10	44933969	44933970	+		chr11	5108940	5108941	-		chr15	76426727	76426728	-		chr10	75446757	75446758	+		chr11	25533007	25533008	-		chr13	44036605	44036606	+		chr1	126379605	126379606	+		chr1	80221595	80221596	+
chr11	3046308	3046309	+		chr10	45101075	45101076	-		chr11	5143892	5143893	-		chr15	76436374	76436375	-		chr10	75503320	75503321	+		chr11	25680599	25680600	-		chr13	44804249	44804250	+		chr1	126397101	126397102	-		chr1	80222726	80222727	+
chr11	3046810	3046811	-		chr10	45189946	45189947	-		chr11	5325554	5325555	+		chr15	76445853	76445854	-		chr10	75503516	75503517	+		chr11	25691590	25691591	+		chr13	44825950	44825951	+		chr1	126907360	126907361	+		chr1	80225101	80225102	+
chr11	3048268	3048269	-		chr10	45584667	45584668	-		chr11	5330719	5330720	-		chr15	76454677	76454678	-		chr10	75503589	75503590	+		chr11	25722997	25722998	+		chr13	44826203	44826204	+		chr1	126953304	126953305	+		chr1	80263599	80263600	-
chr11	3050194	3050195	-		chr10	46192000	46192001	+		chr11	5431423	5431424	-		chr15	76537747	76537748	-		chr10	75504198	75504199	+		chr11	25731736	25731737	-		chr13	44834544	44834545	+		chr1	126998143	126998144	+		chr1	80309447	80309448	-
chr11	3050195	3050196	-		chr10	47999618	47999619	+		chr11	5653818	5653819	-		chr15	76542563	76542564	+		chr10	75683882	75683883	-		chr11	25739229	25739230	-		chr13	44836931	44836932	+		chr1	127119744	127119745	-		chr1	80324459	80324460	-
chr11	3050824	3050825	-		chr10	49955843	49955844	-		chr11	5698066	5698067	+		chr15	76777354	76777355	+		chr10	75688088	75688089	-		chr11	25782976	25782977	+		chr13	44953447	44953448	+		chr1	127247262	127247263	-		chr1	80344105	80344106	-
chr11	3051012	3051013	-		chr10	49988797	49988798	-		chr11	5737808	5737809	-		chr15	77197862	77197863	-		chr10	75688118	75688119	-		chr11	25886790	25886791	-		chr13	44969808	44969809	+		chr1	127310177	127310178	-		chr1	80722746	80722747	-
chr11	3052127	3052128	-		chr10	50000133	50000134	-		chr11	6006740	6006741	-		chr15	77197975	77197976	-		chr10	75733161	75733162	-		chr11	26233452	26233453	+		chr13	44991762	44991763	+		chr1	127312408	127312409	+		chr1	80745697	80745698	-
chr11	3056838	3056839	-		chr10	50053602	50053603	+		chr11	6095385	6095386	-		chr15	77596260	77596261	-		chr10	75816959	75816960	-		chr11	27000236	27000237	+		chr13	44997959	44997960	+		chr1	127312579	127312580	-		chr1	82360402	82360403	+
chr11	3058872	3058873	-		chr10	50338045	50338046	+		chr11	6164171	6164172	-		chr15	77597897	77597898	-		chr10	75816967	75816968	-		chr11	29073010	29073011	+		chr13	45001795	45001796	+		chr1	127322388	127322389	-		chr1	82404449	82404450	-
chr11	3060092	3060093	-		chr10	50436395	50436396	+		chr11	6192230	6192231	+		chr15	77613860	77613861	-		chr10	75828131	75828132	-		chr11	29113784	29113785	+		chr13	45029763	45029764	+		chr1	127331833	127331834	-		chr1	82732430	82732431	+
chr11	3060251	3060252	-		chr10	50485668	50485669	+		chr11	6299531	6299532	+		chr15	78859024	78859025	+		chr10	75830081	75830082	-		chr11	29273818	29273819	+		chr13	45122079	45122080	-		chr1	127622102	127622103	-		chr1	82754565	82754566	+
chr11	3060683	3060684	-		chr10	50543660	50543661	+		chr11	6374671	6374672	-		chr15	79592403	79592404	-		chr10	75854169	75854170	-		chr11	29374779	29374780	+		chr13	45360823	45360824	-		chr1	127980991	127980992	-		chr1	82819799	82819800	-
chr11	3060921	3060922	-		chr10	51203943	51203944	+		chr11	6428168	6428169	-		chr15	79636571	79636572	+		chr10	75855166	75855167	-		chr11	29438719	29438720	+		chr13	45652882	45652883	-		chr1	128094967	128094968	+		chr1	82819870	82819871	-
chr11	3063801	3063802	-		chr10	51783590	51783591	+		chr11	6499036	6499037	+		chr15	80710746	80710747	+		chr10	75855253	75855254	-		chr11	29485183	29485184	+		chr13	46776171	46776172	-		chr1	128152781	128152782	-		chr1	82839052	82839053	+
chr11	3063914	3063915	-		chr10	51928533	51928534	+		chr11	6519943	6519944	-		chr15	80777689	80777690	+		chr10	75867244	75867245	-		chr11	29543158	29543159	+		chr13	46969931	46969932	-		chr1	128266318	128266319	-		chr1	82841336	82841337	+
chr11	3064509	3064510	-		chr10	51938815	51938816	+		chr11	6520779	6520780	-		chr15	80777723	80777724	+		chr10	75867333	75867334	-		chr11	30052562	30052563	-		chr13	48973562	48973563	-		chr1	128439680	128439681	+		chr1	82859144	82859145	+
chr11	3065083	3065084	-		chr10	51946087	51946088	+		chr11	6533696	6533697	+		chr15	80793169	80793170	+		chr10	75876992	75876993	-		chr11	30440680	30440681	-		chr13	48987431	48987432	-		chr1	128459956	128459957	-		chr1	82875943	82875944	+
chr11	3093168	3093169	+		chr10	51950205	51950206	+		chr11	8524154	8524155	-		chr15	80829981	80829982	+		chr10	75885541	75885542	-		chr11	30671824	30671825	+		chr13	49026808	49026809	-		chr1	128467007	128467008	+		chr1	82876001	82876002	+
chr11	3120291	3120292	+		chr10	51988165	51988166	+		chr11	9020731	9020732	-		chr15	80843717	80843718	-		chr10	75885608	75885609	-		chr11	30717778	30717779	+		chr13	49540962	49540963	-		chr1	129102431	129102432	+		chr1	82876815	82876816	+
chr11	3189439	3189440	-		chr10	52137748	52137749	+		chr11	9028615	9028616	-		chr15	81431633	81431634	+		chr10	75890583	75890584	-		chr11	30742061	30742062	+		chr13	49703013	49703014	-		chr1	129103407	129103408	+		chr1	82881255	82881256	+
chr11	3190792	3190793	-		chr10	52157340	52157341	+		chr11	9028701	9028702	-		chr15	81648209	81648210	+		chr10	75931038	75931039	+		chr11	30854073	30854074	+		chr13	49779666	49779667	+		chr1	129119555	129119556	+		chr1	82884012	82884013	+
chr11	3191945	3191946	+		chr10	52249422	52249423	+		chr11	10066257	10066258	-		chr15	81680038	81680039	-		chr10	76263518	76263519	-		chr11	31770943	31770944	+		chr13	51664767	51664768	-		chr1	129168876	129168877	+		chr1	82886266	82886267	+
chr11	3196268	3196269	+		chr10	52696743	52696744	-		chr11	11844928	11844929	-		chr15	81777760	81777761	-		chr10	76263519	76263520	-		chr11	31796254	31796255	+		chr13	51773149	51773150	+		chr1	129198158	129198159	-		chr1	82887646	82887647	+
chr11	3199234	3199235	+		chr10	53001205	53001206	-		chr11	12238061	12238062	+		chr15	81931422	81931423	+		chr10	76541238	76541239	-		chr11	31798762	31798763	+		chr13	51844157	51844158	-		chr1	129217718	129217719	+		chr1	82890200	82890201	+
chr11	3217680	3217681	+		chr10	53016174	53016175	-		chr11	12413532	12413533	+		chr15	82112780	82112781	+		chr10	76609095	76609096	-		chr11	31809166	31809167	+		chr13	53002594	53002595	-		chr1	129219403	129219404	+		chr1	82890204	82890205	+
chr11	3255804	3255805	+		chr10	53213939	53213940	-		chr11	12461313	12461314	-		chr15	82598672	82598673	-		chr10	76729677	76729678	+		chr11	31826385	31826386	+		chr13	53285925	53285926	-		chr1	129253465	129253466	+		chr1	82891103	82891104	+
chr11	3268338	3268339	-		chr10	53277471	53277472	-		chr11	12701955	12701956	-		chr15	82683316	82683317	-		chr10	76729716	76729717	+		chr11	31862430	31862431	+		chr13	53438081	53438082	-		chr1	129267875	129267876	+		chr1	82895904	82895905	+
chr11	3270380	3270381	-		chr10	55803806	55803807	+		chr11	12952611	12952612	+		chr15	82686064	82686065	-		chr10	76729905	76729906	+		chr11	32120809	32120810	-		chr13	53452812	53452813	-		chr1	129271791	129271792	+		chr1	82895992	82895993	+
chr11	3309065	3309066	-		chr10	57673040	57673041	+		chr11	14443091	14443092	+		chr15	82912484	82912485	-		chr10	76731719	76731720	+		chr11	32403807	32403808	+		chr13	53857131	53857132	-		chr1	129358997	129358998	-		chr1	82896184	82896185	+
chr11	3419477	3419478	-		chr10	57684482	57684483	+		chr11	14950166	14950167	+		chr15	82980079	82980080	+		chr10	76951055	76951056	-		chr11	32411180	32411181	+		chr13	53860762	53860763	+		chr1	129445317	129445318	+		chr1	82901538	82901539	+
chr11	3481124	3481125	+		chr10	57732615	57732616	+		chr11	16476954	16476955	+		chr15	82984554	82984555	-		chr10	77044602	77044603	+		chr11	32443521	32443522	+		chr13	54695229	54695230	-		chr1	129676183	129676184	+		chr1	82906503	82906504	+
chr11	3627951	3627952	+		chr10	57769375	57769376	-		chr11	16482321	16482322	+		chr15	83208081	83208082	-		chr10	77049096	77049097	+		chr11	32498424	32498425	+		chr13	54756820	54756821	+		chr1	129678354	129678355	+		chr1	82931316	82931317	+
chr11	3716472	3716473	-		chr10	57884598	57884599	+		chr11	16493024	16493025	+		chr15	83325676	83325677	+		chr10	77361262	77361263	-		chr11	32500757	32500758	+		chr13	55178707	55178708	+		chr1	129679443	129679444	+		chr1	83067014	83067015	+
chr11	3735652	3735653	-		chr10	57940277	57940278	+		chr11	16508877	16508878	+		chr15	83419053	83419054	-		chr10	77542067	77542068	+		chr11	32512699	32512700	+		chr13	55192845	55192846	+		chr1	129680086	129680087	+		chr1	83124601	83124602	+
chr11	3762584	3762585	-		chr10	57942737	57942738	+		chr11	16743112	16743113	-		chr15	84786769	84786770	-		chr10	77634830	77634831	-		chr11	32514561	32514562	+		chr13	55377988	55377989	+		chr1	129680734	129680735	+		chr1	84084406	84084407	-
chr11	3801944	3801945	-		chr10	57953479	57953480	+		chr11	16851625	16851626	+		chr15	84876144	84876145	+		chr10	77643975	77643976	-		chr11	32546728	32546729	+		chr13	55414022	55414023	+		chr1	129681528	129681529	+		chr1	84134797	84134798	-
chr11	3806731	3806732	-		chr10	58097582	58097583	-		chr11	17128134	17128135	+		chr15	85205684	85205685	-		chr10	77651662	77651663	-		chr11	32601470	32601471	-		chr13	55414114	55414115	+		chr1	129686433	129686434	+		chr1	84148340	84148341	-
chr11	3807942	3807943	-		chr10	58221731	58221732	+		chr11	17277624	17277625	-		chr15	85683389	85683390	+		chr10	77651684	77651685	-		chr11	32888415	32888416	-		chr13	55414227	55414228	+		chr1	129687066	129687067	+		chr1	84173674	84173675	+
chr11	3809926	3809927	-		chr10	58221751	58221752	+		chr11	17646803	17646804	-		chr15	85690198	85690199	+		chr10	77656191	77656192	-		chr11	33240603	33240604	-		chr13	55427472	55427473	-		chr1	129691771	129691772	+		chr1	84217730	84217731	-
chr11	3809927	3809928	-		chr10	58276240	58276241	+		chr11	18361665	18361666	-		chr15	85890562	85890563	+		chr10	77663517	77663518	-		chr11	33284980	33284981	-		chr13	55448240	55448241	-		chr1	129704296	129704297	+		chr1	84222633	84222634	-
[truncated: 66,676 more rows]

## Sheet: Legend
Dataset EV4
[truncated: 1 more rows]
