# Supplementary material for: m6A reader Ythdf proteins control retrotransposon B2 repeat expression and safeguard early embryo development
Source: EMBO J. 2026 Mar 11;45(8):2494–522. doi: 10.1038/s44318-026-00728-w (PMC13083883; doi:10.1038/s44318-026-00728-w)
Supplement: Supplementary file 10 — Dataset EV5 [file 44318_2026_728_MOESM10_ESM.xlsx]

## Sheet: Dataset EV5
siDF1 vs siCtrl						siDF2 vs siCtrl						siDF3 vs siCtrl
gene name	log2FoldChange	pvalue	padj	group		gene name	log2FoldChange	pvalue	padj	group		gene name	log2FoldChange	pvalue	padj	group
ENSMUSG00000041431|protein_coding|Ccnb1	-1.23045	2.05049e-15	1.38818e-11	Down		ENSMUSG00000040025|protein_coding|Ythdf2	-2.72504	1.72448e-42	1.33665e-38	Down		ENSMUSG00000047213|protein_coding|Ythdf3	-3.81647	2.52522e-110	2.32825e-106	Down
ENSMUSG00000038848|protein_coding|Ythdf1	-3.13238	1.78819e-14	6.05303e-11	Down		ENSMUSG00000016559|protein_coding|H3f3b	-1.38327	3.67158e-32	1.42292e-28	Down		ENSMUSG00000064370|protein_coding|mt-Cytb	-1.38473	7.35711e-36	3.39163e-32	Down
ENSMUSG00000045291|protein_coding|E330021D16Rik	-1.00721	7.31707e-12	1.65122e-08	Down		ENSMUSG00000064370|protein_coding|mt-Cytb	-1.23677	6.03721e-29	1.55981e-25	Down		ENSMUSG00000038750|protein_coding|Omt2b	-1.39837	2.06138e-32	6.33531e-29	Down
ENSMUSG00000026360|protein_coding|Rgs2	-1.23375	1.32598e-09	1.79538e-06	Down		ENSMUSG00000038750|protein_coding|Omt2b	-1.26685	6.73058e-27	1.30422e-23	Down		ENSMUSG00000024989|protein_coding|Cep55	-1.45853	7.44939e-27	1.71709e-23	Down
ENSMUSG00000048574|pseudogene|Gm5593	-2.04499	3.91446e-07	0.000189292	Down		ENSMUSG00000066463|protein_coding|Omt2a	-1.13634	6.82895e-24	1.05862e-20	Down		ENSMUSG00000066463|protein_coding|Omt2a	-1.20241	1.46612e-26	2.70353e-23	Down
ENSMUSG00000079242|protein_coding|C730034F03Rik	-3.36132	1.65696e-05	NA	Down		ENSMUSG00000031843|protein_coding|Mphosph6	-1.12253	1.47822e-21	1.90962e-18	Down		ENSMUSG00000031843|protein_coding|Mphosph6	-1.25265	1.89696e-26	2.915e-23	Down
ENSMUSG00000028212|protein_coding|Ccne2	-1.08916	2.53985e-05	0.0042987	Down		ENSMUSG00000062248|protein_coding|Cks2	-1.00477	7.04487e-21	7.80068e-18	Down		ENSMUSG00000021460|protein_coding|Auh	-1.39125	5.52661e-25	7.27933e-22	Down
ENSMUSG00000042082|protein_coding|Arsb	-1.32365	4.03292e-05	0.00580913	Down		ENSMUSG00000048949|pseudogene|Gm6206	-1.86385	3.54959e-12	1.9652e-09	Down		ENSMUSG00000040025|protein_coding|Ythdf2	-1.91161	4.34053e-24	5.00246e-21	Down
ENSMUSG00000020572|protein_coding|Nampt	1.65887	4.64238e-05	0.00641406	Up		ENSMUSG00000046323|protein_coding|Dppa3	-1.00683	8.95106e-12	4.08116e-09	Down		ENSMUSG00000062248|protein_coding|Cks2	-1.08247	5.53782e-24	5.67318e-21	Down
ENSMUSG00000048949|pseudogene|Gm6206	-1.07686	6.13425e-05	0.00769054	Down		ENSMUSG00000070313|protein_coding|A630095E13Rik	-1.19097	8.42063e-10	2.71951e-07	Down		ENSMUSG00000021395|protein_coding|Spin1	-1.03671	1.84201e-19	1.69833e-16	Down
ENSMUSG00000058922|pseudogene|Gm10052	-1.38841	7.11751e-05	0.00830785	Down		ENSMUSG00000058922|pseudogene|Gm10052	-2.07794	1.84738e-09	5.30335e-07	Down		ENSMUSG00000016559|protein_coding|H3f3b	-1.0374	8.14945e-19	6.83072e-16	Down
ENSMUSG00000090862|protein_coding|Rps13	1.44789	9.06106e-05	0.00986084	Up		ENSMUSG00000091900|protein_coding|Gm4353	-2.34049	3.26885e-07	4.52444e-05	Down		ENSMUSG00000070034|protein_coding|Sp110	1.30905	4.76306e-15	3.37811e-12	Up
ENSMUSG00000075053|pseudogene|Vdac3-ps1	-1.08486	0.000138041	0.0128383	Down		ENSMUSG00000023755|protein_coding|Rhebl1	-1.09887	4.80972e-07	6.42762e-05	Down		ENSMUSG00000046323|protein_coding|Dppa3	-1.11316	4.58114e-14	2.63988e-11	Down
ENSMUSG00000078564|protein_coding|Gm9631	1.38499	0.000140699	0.0128383	Up		ENSMUSG00000090891|protein_coding|D6Ertd527e	-1.3128	8.24586e-07	0.00010145	Down		ENSMUSG00000048949|pseudogene|Gm6206	-1.90783	9.12501e-13	4.20663e-10	Down
ENSMUSG00000009566|protein_coding|Fpgs	1.3305	0.000175947	0.0143514	Up		ENSMUSG00000084319|pseudogene|Gm14456	-1.07364	3.18115e-06	0.000324435	Down		ENSMUSG00000049124|pseudogene|Gm8186	-1.02399	1.37387e-12	6.03195e-10	Down
ENSMUSG00000019992|protein_coding|Fam54a	1.92885	0.000181573	0.0146339	Up		ENSMUSG00000043424|protein_coding|Gm9781	-1.646	3.87231e-06	0.000379927	Down		ENSMUSG00000030101|protein_coding|Sumf1	-1.66221	1.67275e-12	7.01033e-10	Down
ENSMUSG00000020180|protein_coding|Snrpd3	-1.18966	0.000229892	0.0169171	Down		ENSMUSG00000089999|pseudogene|Gm6485	-1.01829	4.25153e-06	0.000401873	Down		ENSMUSG00000067869|pseudogene|Tcea1-ps1	-1.37803	2.14572e-12	8.60153e-10	Down
ENSMUSG00000047227|protein_coding|Gm527	-1.06263	0.000253161	0.018429	Down		ENSMUSG00000084353|pseudogene|Gm15452	-1.06333	5.1249e-06	0.000456587	Down		ENSMUSG00000075054|protein_coding|1600012F09Rik	-1.42592	3.07863e-11	9.15643e-09	Down
ENSMUSG00000025351|protein_coding|Cd63	1.84763	0.000268392	0.01933	Up		ENSMUSG00000009566|protein_coding|Fpgs	1.54921	8.95866e-06	0.000738709	Up		ENSMUSG00000058922|pseudogene|Gm10052	-2.15536	3.4597e-10	8.62121e-08	Down
ENSMUSG00000061482|protein_coding|Hist1h4d	1.43544	0.000282654	0.019933	Up		ENSMUSG00000067017|pseudogene|Gm3608	-1.24345	1.00522e-05	0.000803247	Down		ENSMUSG00000044726|protein_coding|BC030476	-1.40772	1.6903e-09	3.80111e-07	Down
ENSMUSG00000001827|protein_coding|Folr1	2.46111	0.000308496	NA	Up		ENSMUSG00000048574|pseudogene|Gm5593	-1.60462	1.63218e-05	0.00116065	Down		ENSMUSG00000063480|protein_coding|Nhp2l1	-1.0411	2.8039e-09	6.15523e-07	Down
ENSMUSG00000032657|protein_coding|Fam189b	1.96154	0.000336736	0.02235	Up		ENSMUSG00000025351|protein_coding|Cd63	2.13779	1.88066e-05	0.00127868	Up		ENSMUSG00000084067|pseudogene|Gm14269	-1.00586	1.32884e-08	2.5004e-06	Down
ENSMUSG00000073568|protein_coding|Gm949	1.34307	0.000367577	0.0237	Up		ENSMUSG00000078997|protein_coding|Vmn2r-ps105	-2.83038	3.1043e-05	NA	Down		ENSMUSG00000061482|protein_coding|Hist1h4d	2.08751	6.56382e-08	1.10034e-05	Up
ENSMUSG00000030432|protein_coding|Rpl28	2.20234	0.000433267	0.0269103	Up		ENSMUSG00000061482|protein_coding|Hist1h4d	1.58247	4.70237e-05	0.00284751	Up		ENSMUSG00000025351|protein_coding|Cd63	2.51887	4.16591e-07	5.73279e-05	Up
ENSMUSG00000065952|protein_coding|C330021F23Rik	-2.73326	0.000625985	NA	Down		ENSMUSG00000083902|pseudogene|Gm15975	-2.79204	4.78623e-05	NA	Down		ENSMUSG00000084353|pseudogene|Gm15452	-1.13411	1.11862e-06	0.000143245	Down
ENSMUSG00000032890|protein_coding|Rims3	2.02213	0.000698612	0.0384212	Up		ENSMUSG00000007670|protein_coding|Khsrp	1.05788	6.47129e-05	0.00353378	Up		ENSMUSG00000043424|protein_coding|Gm9781	-1.64663	3.44227e-06	0.000401743	Down
ENSMUSG00000041841|protein_coding|Rpl37	1.03119	0.000731599	0.0386473	Up		ENSMUSG00000083567|pseudogene|Gm11451	-1.43204	6.51954e-05	0.00353378	Down		ENSMUSG00000038576|protein_coding|Susd4	-4.10074	4.94022e-06	NA	Down
ENSMUSG00000074361|protein_coding|Gpr77	-5.94656	0.000741261	NA	Down		ENSMUSG00000021597|protein_coding|Ankrd32	-1.19413	6.98346e-05	0.0036868	Down		ENSMUSG00000030156|protein_coding|Cd69	-1.39691	5.52784e-06	0.000599608	Down
ENSMUSG00000056260|protein_coding|4933421E11Rik	-1.04359	0.000773864	0.0388078	Down		ENSMUSG00000002968|protein_coding|Med25	1.1621	7.27538e-05	0.00381024	Up		ENSMUSG00000038903|protein_coding|Ccdc68	-1.97573	6.16644e-06	0.000646074	Down
ENSMUSG00000056412|pseudogene|Gm12396	-1.31229	0.000788943	0.0389865	Down		ENSMUSG00000020460|protein_coding|Rps27a	1.82539	7.69688e-05	0.00400393	Up		ENSMUSG00000084319|pseudogene|Gm14456	-1.01305	1.01963e-05	0.000930794	Down
ENSMUSG00000037104|protein_coding|Socs5	1.24513	0.000831401	0.0402558	Up		ENSMUSG00000078441|protein_coding|Scamp4	1.62536	0.000112559	0.00544504	Up		ENSMUSG00000028523|protein_coding|Tctex1d1	-1.12264	1.48916e-05	0.00129529	Down
ENSMUSG00000029722|protein_coding|Agfg2	4.38157	0.000843219	NA	Up		ENSMUSG00000056260|protein_coding|4933421E11Rik	-1.16046	0.0001358	0.00633053	Down		ENSMUSG00000059974|protein_coding|Ntm	-1.34462	1.85068e-05	0.00156544	Down
ENSMUSG00000015474|protein_coding|Ppt2	1.17206	0.000855563	0.0407899	Up		ENSMUSG00000082045|pseudogene|Gm11585	-2.15301	0.000160233	0.00726294	Down		ENSMUSG00000022228|protein_coding|Zfp187	-1.70457	2.08683e-05	0.00171791	Down
ENSMUSG00000007122|protein_coding|Casq1	-4.48645	0.000870013	NA	Down		ENSMUSG00000061983|protein_coding|Rps12	1.49077	0.000190827	0.00837761	Up		ENSMUSG00000046818|protein_coding|Ddit4l	1.29902	2.15059e-05	0.00172902	Up
ENSMUSG00000079525|protein_coding|4930468A15Rik	-3.52048	0.000878423	NA	Down		ENSMUSG00000033356|protein_coding|Pus7l	1.22276	0.00019585	0.00852826	Up		ENSMUSG00000024302|protein_coding|Dtna	-1.29742	2.33065e-05	0.00182107	Down
ENSMUSG00000061983|protein_coding|Rps12	1.33267	0.00104762	0.0466606	Up		ENSMUSG00000027220|protein_coding|Syt13	-3.07302	0.00028625	NA	Down		ENSMUSG00000009566|protein_coding|Fpgs	1.47119	2.41252e-05	0.0018692	Up
ENSMUSG00000028081|protein_coding|Rps3a	1.02693	0.00106878	0.0472919	Up		ENSMUSG00000048655|protein_coding|A730037C10Rik	4.81605	0.000306939	NA	Up		ENSMUSG00000002968|protein_coding|Med25	1.19877	4.09087e-05	0.00296991	Up
ENSMUSG00000050777|protein_coding|Tmem37	1.35248	0.00108718	0.0477937	Up		ENSMUSG00000042797|protein_coding|Aqp11	2.06558	0.000326981	0.0128001	Up		ENSMUSG00000037104|protein_coding|Socs5	1.48021	4.75343e-05	0.00337128	Up
ENSMUSG00000041607|protein_coding|Mbp	2.04472	0.00113846	NA	Up		ENSMUSG00000059659|lincRNA|Gm10069	-1.64502	0.000351324	0.0136155	Down		ENSMUSG00000048574|pseudogene|Gm5593	-1.49594	4.80278e-05	0.00338028	Down
ENSMUSG00000061313|protein_coding|Ddhd2	1.05638	0.00122213	0.0517116	Up		ENSMUSG00000081176|pseudogene|H3f3a-ps2	-3.28744	0.000361104	NA	Down		ENSMUSG00000080713|pseudogene|Olfr1174-ps	-1.29768	5.18829e-05	0.00362394	Down
ENSMUSG00000092212|polymorphic_pseudogene|Slc22a13b	-2.74388	0.00123191	NA	Down		ENSMUSG00000058126|protein_coding|Tpm3-rs7	-1.32376	0.000401822	0.0151191	Down		ENSMUSG00000011382|protein_coding|Dhdh	-1.60998	5.68266e-05	0.00388105	Down
ENSMUSG00000031708|protein_coding|Tecr	1.55351	0.00123615	0.0519798	Up		ENSMUSG00000030432|protein_coding|Rpl28	2.17715	0.000439124	0.016131	Up		ENSMUSG00000050777|protein_coding|Tmem37	1.62931	5.95479e-05	0.004037	Up
ENSMUSG00000073294|protein_coding|AU022751	-1.49383	0.00125396	0.0524032	Down		ENSMUSG00000011382|protein_coding|Dhdh	-1.40422	0.000446396	0.0163208	Down		ENSMUSG00000079242|protein_coding|C730034F03Rik	-2.82375	6.03481e-05	0.00406138	Down
ENSMUSG00000066440|protein_coding|Zfyve26	1.03266	0.00136329	0.0555993	Up		ENSMUSG00000031708|protein_coding|Tecr	1.65651	0.00047324	0.0166731	Up		ENSMUSG00000032890|protein_coding|Rims3	2.35158	6.11086e-05	0.00408276	Up
ENSMUSG00000045078|protein_coding|Rnf216	-1.97367	0.00141239	NA	Down		ENSMUSG00000006585|protein_coding|Cdt1	1.65834	0.000482591	0.0168379	Up		ENSMUSG00000000740|protein_coding|Rpl13	1.70684	6.80329e-05	0.00429632	Up
ENSMUSG00000028789|protein_coding|Adc	-5.11586	0.00151332	NA	Down		ENSMUSG00000015474|protein_coding|Ppt2	1.19942	0.000521588	0.0177317	Up		ENSMUSG00000024248|protein_coding|Cox7a2l	-1.10439	6.98033e-05	0.00432953	Down
ENSMUSG00000030325|protein_coding|Klrb1c	-2.38974	0.00155678	NA	Down		ENSMUSG00000032127|protein_coding|Vps11	-2.74171	0.000521647	NA	Down		ENSMUSG00000003778|protein_coding|Brd8	-1.40615	7.58098e-05	0.00462892	Down
ENSMUSG00000024268|protein_coding|Celf4	1.26524	0.00164197	0.062384	Up		ENSMUSG00000061544|protein_coding|Zfp229	-1.14979	0.000526243	0.0177344	Down		ENSMUSG00000052889|protein_coding|Prkcb	-4.40968	9.40032e-05	NA	Down
ENSMUSG00000002769|protein_coding|Gnmt	4.57496	0.00164479	NA	Up		ENSMUSG00000029149|protein_coding|Krtcap3	2.20212	0.000548207	0.0182608	Up		ENSMUSG00000046179|protein_coding|E2f8	1.78718	0.000135381	0.00751936	Up
ENSMUSG00000029521|protein_coding|Chek2	2.21005	0.00167996	NA	Up		ENSMUSG00000078564|protein_coding|Gm9631	1.23727	0.000548932	0.0182608	Up		ENSMUSG00000008976|protein_coding|Gabpa	1.49344	0.000143371	0.00786835	Up
ENSMUSG00000079544|protein_coding|Gm11145	-1.38085	0.0016824	NA	Down		ENSMUSG00000085283|lincRNA|9530027J09Rik	-3.04197	0.000587013	NA	Down		ENSMUSG00000020407|protein_coding|Upp1	2.30631	0.000152735	0.00823516	Up
ENSMUSG00000048655|protein_coding|A730037C10Rik	4.20286	0.00184764	NA	Up		ENSMUSG00000085793|protein_coding|Lin52	-1.22357	0.000626672	0.020409	Down		ENSMUSG00000074910|protein_coding|Tes3-ps	-1.36975	0.000159948	0.00852438	Down
ENSMUSG00000074911|lincRNA|Gm17362	2.4898	0.00218734	NA	Up		ENSMUSG00000038903|protein_coding|Ccdc68	-1.47335	0.00064147	0.0208035	Down		ENSMUSG00000017288|protein_coding|Vps53	-1.89729	0.000161758	0.00857133	Down
ENSMUSG00000007036|protein_coding|Abhd16a	1.14291	0.00219538	0.072501	Up		ENSMUSG00000039168|protein_coding|Dap	4.31244	0.00066203	NA	Up		ENSMUSG00000007122|protein_coding|Casq1	-3.96263	0.000174259	NA	Down
ENSMUSG00000038903|protein_coding|Ccdc68	-1.37514	0.00228607	NA	Down		ENSMUSG00000090862|protein_coding|Rps13	1.2434	0.000689709	0.0219997	Up		ENSMUSG00000075053|pseudogene|Vdac3-ps1	-1.0101	0.000181575	0.00930069	Down
ENSMUSG00000052926|protein_coding|Rnaseh2a	3.42249	0.00228679	NA	Up		ENSMUSG00000064841|snoRNA|SNORA42	2.58673	0.000691166	NA	Up		ENSMUSG00000041133|protein_coding|Smc1a	-1.03069	0.000191996	0.00950881	Down
ENSMUSG00000043583|protein_coding|4930470P17Rik	-2.09122	0.00232048	NA	Down		ENSMUSG00000074910|protein_coding|Tes3-ps	-1.23331	0.000696661	0.0221304	Down		ENSMUSG00000041841|protein_coding|Rpl37	1.11372	0.000192125	0.00950881	Up
ENSMUSG00000017485|protein_coding|Top2b	-1.42105	0.00236388	NA	Down		ENSMUSG00000026116|protein_coding|Tmem131	1.10443	0.000776366	0.0240704	Up		ENSMUSG00000027905|protein_coding|Ddx20	1.48378	0.00020207	0.00975506	Up
ENSMUSG00000020407|protein_coding|Upp1	1.8834	0.00241262	0.0774095	Up		ENSMUSG00000069011|pseudogene|Gm10254	-2.40383	0.000784978	NA	Down		ENSMUSG00000059327|protein_coding|Eda	-2.04001	0.000202953	0.00975506	Down
ENSMUSG00000063316|protein_coding|Rpl27	1.47563	0.00254625	0.079806	Up		ENSMUSG00000041841|protein_coding|Rpl37	1.00486	0.000808404	0.024669	Up		ENSMUSG00000060534|protein_coding|Dcc	2.07255	0.000205842	0.00978279	Up
ENSMUSG00000032680|protein_coding|6820408C15Rik	3.86397	0.00258329	NA	Up		ENSMUSG00000063171|protein_coding|Rps4y2	1.2461	0.000815573	0.0247902	Up		ENSMUSG00000019861|protein_coding|Gopc	-1.6332	0.000209249	0.00984324	Down
ENSMUSG00000004937|protein_coding|Sgta	1.45566	0.00261355	0.080159	Up		ENSMUSG00000053477|protein_coding|Tcf4	-1.69979	0.00083012	NA	Down		ENSMUSG00000081176|pseudogene|H3f3a-ps2	-3.36058	0.000217702	NA	Down
ENSMUSG00000000740|protein_coding|Rpl13	1.31746	0.00271026	0.080159	Up		ENSMUSG00000034731|protein_coding|Dgkh	-1.11639	0.000832005	0.024797	Down		ENSMUSG00000091074|lincRNA|Gm17410	-6.00907	0.000248913	NA	Down
ENSMUSG00000090136|processed_transcript|Gm10177	-1.0535	0.00271294	0.080159	Down		ENSMUSG00000090980|lincRNA|Gm17274	-6.1298	0.000833369	NA	Down		ENSMUSG00000020396|protein_coding|Nefh	-1.9542	0.000252942	0.0113247	Down
ENSMUSG00000001418|protein_coding|0610031J06Rik	4.3343	0.00282645	NA	Up		ENSMUSG00000054723|protein_coding|Vmac	-3.68386	0.000837263	NA	Down		ENSMUSG00000025103|protein_coding|Btbd1	-5.11194	0.000257178	NA	Down
ENSMUSG00000062116|protein_coding|Zfp954	2.7919	0.0029428	NA	Up		ENSMUSG00000063953|protein_coding|Amd2	-1.355	0.000894558	0.0257759	Down		ENSMUSG00000020460|protein_coding|Rps27a	1.68602	0.000257665	0.0114215	Up
ENSMUSG00000048970|protein_coding|C1galt1c1	1.05339	0.00296276	0.0846883	Up		ENSMUSG00000037992|protein_coding|Rara	1.9881	0.0009012	0.0258711	Up		ENSMUSG00000078653|protein_coding|Cntd1	-2.08187	0.000283097	0.0124293	Down
ENSMUSG00000002111|protein_coding|Sfpi1	-2.48371	0.00296405	NA	Down		ENSMUSG00000028854|protein_coding|Slc9a1	1.03432	0.000996796	0.027792	Up		ENSMUSG00000085711|pseudogene|Gm15163	-1.08748	0.000309147	0.0133193	Down
ENSMUSG00000057440|protein_coding|Mpp7	-4.50545	0.00303014	NA	Down		ENSMUSG00000031480|protein_coding|Thsd1	4.46829	0.00104389	NA	Up		ENSMUSG00000044211|pseudogene|Gm7887	-1.41133	0.000323743	0.0136923	Down
ENSMUSG00000026955|protein_coding|2010317E24Rik	3.95193	0.00303461	NA	Up		ENSMUSG00000020407|protein_coding|Upp1	2.00177	0.0010672	0.0294371	Up		ENSMUSG00000083902|pseudogene|Gm15975	-2.36971	0.000335551	NA	Down
ENSMUSG00000021278|protein_coding|Amn	1.58799	0.00312487	NA	Up		ENSMUSG00000083396|pseudogene|Gm15542	-2.41367	0.00107655	NA	Down		ENSMUSG00000032657|protein_coding|Fam189b	1.93369	0.000338506	0.0141223	Up
ENSMUSG00000033326|protein_coding|Kdm4a	-1.34282	0.00315243	0.0874051	Down		ENSMUSG00000039206|protein_coding|Daglb	1.51609	0.00115682	0.0310259	Up		ENSMUSG00000042506|protein_coding|Usp22	-1.4491	0.000340341	0.0141349	Down
ENSMUSG00000058392|protein_coding|Rrp1b	1.38536	0.00315484	0.0874051	Up		ENSMUSG00000058809|pseudogene|Gm12141	-1.72804	0.00116457	NA	Down		ENSMUSG00000030432|protein_coding|Rpl28	2.20085	0.000369956	0.0149605	Up
ENSMUSG00000040413|protein_coding|Timd2	1.31879	0.00340136	0.0913779	Up		ENSMUSG00000024527|protein_coding|Afg3l2	1.3026	0.00126179	0.0332762	Up		ENSMUSG00000087338|processed_transcript|4930405P13Rik	-2.37291	0.000410604	0.0160176	Down
ENSMUSG00000021497|protein_coding|Txndc15	1.90782	0.0034928	NA	Up		ENSMUSG00000031838|protein_coding|Ifi30	3.57379	0.00131086	NA	Up		ENSMUSG00000041763|protein_coding|Tpp2	-1.14879	0.000431636	0.0163773	Down
ENSMUSG00000025260|protein_coding|Hsd17b10	1.47992	0.00355631	0.0943901	Up		ENSMUSG00000003316|protein_coding|Glg1	4.36991	0.00132139	NA	Up		ENSMUSG00000026955|protein_coding|2010317E24Rik	4.62007	0.000432735	NA	Up
ENSMUSG00000008305|protein_coding|Tle1	1.34639	0.0036637	0.0951837	Up		ENSMUSG00000070610|pseudogene|Gm13127	-1.69824	0.00132269	NA	Down		ENSMUSG00000020792|protein_coding|Exoc7	-6.48696	0.00043357	NA	Down
ENSMUSG00000083902|pseudogene|Gm15975	-2.01087	0.00372139	NA	Down		ENSMUSG00000078653|protein_coding|Cntd1	-1.83732	0.00134385	NA	Down		ENSMUSG00000030325|protein_coding|Klrb1c	-2.43463	0.000440348	NA	Down
ENSMUSG00000005732|protein_coding|Ranbp1	1.65087	0.00375714	NA	Up		ENSMUSG00000022545|protein_coding|Ercc4	2.12308	0.0013476	NA	Up		ENSMUSG00000062093|protein_coding|Gm10110	-1.64661	0.000502187	0.0183042	Down
ENSMUSG00000078653|protein_coding|Cntd1	-1.73772	0.00377214	NA	Down		ENSMUSG00000028789|protein_coding|Adc	-4.29023	0.00135884	NA	Down		ENSMUSG00000056412|pseudogene|Gm12396	-1.29253	0.000504977	0.0183303	Down
ENSMUSG00000008976|protein_coding|Gabpa	1.15521	0.00389271	0.0991935	Up		ENSMUSG00000087346|protein_coding|Gm5699	4.7094	0.0014362	NA	Up		ENSMUSG00000043583|protein_coding|4930470P17Rik	-2.19311	0.000558758	NA	Down
ENSMUSG00000019467|protein_coding|Arhgef25	-4.89314	0.00397482	NA	Down		ENSMUSG00000061897|pseudogene|Gm14292	-1.52025	0.00149157	0.0379054	Down		ENSMUSG00000015474|protein_coding|Ppt2	1.18961	0.000561074	0.0198203	Up
ENSMUSG00000070892|protein_coding|Gm10305	-2.08997	0.00420223	NA	Down		ENSMUSG00000066407|pseudogene|Gm10263	-3.09217	0.00151665	NA	Down		ENSMUSG00000078564|protein_coding|Gm9631	1.23008	0.000567103	0.0199568	Up
ENSMUSG00000000628|protein_coding|Hk2	-1.14925	0.00422954	0.104887	Down		ENSMUSG00000034324|protein_coding|Tmem132c	1.30664	0.00152865	0.0385799	Up		ENSMUSG00000070610|pseudogene|Gm13127	-1.80278	0.000604955	0.0209687	Down
ENSMUSG00000039182|protein_coding|AW209491	4.06609	0.00425751	NA	Up		ENSMUSG00000082209|pseudogene|Eif4a-ps4	-1.13016	0.00153304	0.0385799	Down		ENSMUSG00000081254|pseudogene|Gm12112	-1.60024	0.000607848	0.0209901	Down
ENSMUSG00000050299|protein_coding|Gm9843	-2.45729	0.00433129	NA	Down		ENSMUSG00000015943|protein_coding|Bola1	1.62355	0.00160178	0.039793	Up		ENSMUSG00000051729|protein_coding|Gm5087	-1.44306	0.000631789	0.021579	Down
ENSMUSG00000003316|protein_coding|Glg1	3.92894	0.00435252	NA	Up		ENSMUSG00000060534|protein_coding|Dcc	1.76805	0.00160735	0.0398036	Up		ENSMUSG00000020572|protein_coding|Nampt	1.3705	0.000644018	0.0218303	Up
ENSMUSG00000026787|protein_coding|Gad2	2.84858	0.00443926	NA	Up		ENSMUSG00000020160|protein_coding|Meis1	4.24979	0.00163512	NA	Up		ENSMUSG00000029722|protein_coding|Agfg2	4.42865	0.000661117	NA	Up
ENSMUSG00000027959|protein_coding|Sass6	1.0619	0.00447583	0.108706	Up		ENSMUSG00000000740|protein_coding|Rpl13	1.35531	0.00167915	0.0410571	Up		ENSMUSG00000056155|protein_coding|Nanos3	-6.20593	0.000672229	NA	Down
ENSMUSG00000042215|protein_coding|Bag2	2.02369	0.00453331	NA	Up		ENSMUSG00000087338|processed_transcript|4930405P13Rik	-2.09659	0.00176262	NA	Down		ENSMUSG00000031819|protein_coding|Cox4nb	1.1445	0.000691218	0.0230073	Up
ENSMUSG00000029423|protein_coding|Piwil1	1.13093	0.00458845	0.110155	Up		ENSMUSG00000040189|protein_coding|Ccdc114	2.61578	0.00178567	NA	Up		ENSMUSG00000024401|protein_coding|Tnf	-6.4881	0.000734664	NA	Down
ENSMUSG00000024298|protein_coding|Zfp871	4.04193	0.00459234	NA	Up		ENSMUSG00000032657|protein_coding|Fam189b	1.69189	0.0018013	0.0437677	Up		ENSMUSG00000006585|protein_coding|Cdt1	1.59596	0.000768168	0.0248509	Up
ENSMUSG00000027809|protein_coding|Etfdh	3.17418	0.00459268	NA	Up		ENSMUSG00000038175|protein_coding|Mylip	-1.33994	0.00192516	0.0460552	Down		ENSMUSG00000058126|protein_coding|Tpm3-rs7	-1.24582	0.000782808	0.0251502	Down
ENSMUSG00000032380|protein_coding|Dapk2	1.55642	0.00462215	0.110385	Up		ENSMUSG00000059149|protein_coding|Mfsd4	1.16298	0.00199133	0.0473459	Up		ENSMUSG00000091900|protein_coding|Gm4353	-1.44322	0.000802225	0.0256823	Down
ENSMUSG00000024527|protein_coding|Afg3l2	1.16097	0.00480507	0.111658	Up		ENSMUSG00000080968|pseudogene|Gm1862	-4.47379	0.00203012	NA	Down		ENSMUSG00000022878|protein_coding|Adipoq	-5.58187	0.000855656	NA	Down
ENSMUSG00000031565|protein_coding|Fgfr1	1.24078	0.00481483	0.111658	Up		ENSMUSG00000057228|protein_coding|Aadat	-1.20597	0.0020522	0.0483482	Down		ENSMUSG00000026107|protein_coding|Obfc2a	-1.17255	0.00090478	0.0276731	Down
ENSMUSG00000037992|protein_coding|Rara	1.71959	0.00485566	NA	Up		ENSMUSG00000020691|protein_coding|Mettl2	2.51152	0.00207712	0.0485837	Up		ENSMUSG00000042797|protein_coding|Aqp11	1.90501	0.000915432	0.0276731	Up
ENSMUSG00000020690|protein_coding|Efcab3	-1.087	0.00487696	0.112588	Down		ENSMUSG00000071655|protein_coding|Ubxn1	1.01276	0.00208726	0.0485837	Up		ENSMUSG00000061983|protein_coding|Rps12	1.32266	0.000926195	0.027816	Up
ENSMUSG00000043998|protein_coding|Mgat2	1.39472	0.00497793	0.113853	Up		ENSMUSG00000022228|protein_coding|Zfp187	-1.21708	0.00210744	0.0487604	Down		ENSMUSG00000079164|protein_coding|Tlr5	-3.00764	0.0010289	NA	Down
ENSMUSG00000014773|protein_coding|Dll1	3.91027	0.00501628	NA	Up		ENSMUSG00000019428|protein_coding|Fkbp8	1.06167	0.00223352	0.0507685	Up		ENSMUSG00000052516|protein_coding|Robo2	-1.37747	0.00103388	0.0308491	Down
ENSMUSG00000020312|protein_coding|Shc2	-5.05803	0.0050702	NA	Down		ENSMUSG00000024065|protein_coding|Ehd3	1.70468	0.00224255	0.0508246	Up		ENSMUSG00000049409|protein_coding|Prokr1	-6.28812	0.00107795	NA	Down
ENSMUSG00000043831|protein_coding|Lysmd4	1.38495	0.00507265	0.115241	Up		ENSMUSG00000037104|protein_coding|Socs5	1.11705	0.00231643	0.0520424	Up		ENSMUSG00000050043|protein_coding|Tmx2	-1.59937	0.00115835	0.0337752	Down
ENSMUSG00000027368|protein_coding|Dusp2	1.75972	0.00524636	NA	Up		ENSMUSG00000036305|processed_transcript|Gm15430	-3.32784	0.00233567	NA	Down		ENSMUSG00000027368|protein_coding|Dusp2	2.00838	0.00115999	0.0337752	Up
ENSMUSG00000040189|protein_coding|Ccdc114	2.36712	0.00524901	NA	Up		ENSMUSG00000065208|snoRNA|SNORA4	1.38292	0.00248795	0.0549215	Up		ENSMUSG00000026116|protein_coding|Tmem131	1.06148	0.00120099	0.0346035	Up
ENSMUSG00000046593|protein_coding|Tmem215	3.93748	0.00526087	NA	Up		ENSMUSG00000057036|protein_coding|Gm7536	-2.28693	0.00248953	NA	Down		ENSMUSG00000078151|pseudogene|Gm12226	-2.01428	0.00122535	0.0348794	Down
ENSMUSG00000042506|protein_coding|Usp22	-1.17086	0.005313	0.117293	Down		ENSMUSG00000089803|pseudogene|Gm10171	-1.10659	0.00250776	0.0549215	Down		ENSMUSG00000053856|protein_coding|Dnajc5g	-1.47972	0.00122948	0.0348794	Down
ENSMUSG00000000562|protein_coding|Adora3	-5.13722	0.00535921	NA	Down		ENSMUSG00000025171|protein_coding|Ubtd1	1.64273	0.00265677	0.0570433	Up		ENSMUSG00000037847|protein_coding|BC016495	-1.75084	0.00127282	NA	Down
ENSMUSG00000074505|protein_coding|Fat3	-1.07188	0.00541229	0.118216	Down		ENSMUSG00000070729|pseudogene|Gm12966	-1.53636	0.0027189	NA	Down		ENSMUSG00000037992|protein_coding|Rara	1.92483	0.00128507	0.0360133	Up
ENSMUSG00000024401|protein_coding|Tnf	-5.34182	0.00543922	NA	Down		ENSMUSG00000042275|protein_coding|Pelo	-3.41955	0.0027315	NA	Down		ENSMUSG00000022428|protein_coding|Cby1	1.1284	0.00135477	0.0371756	Up
ENSMUSG00000011382|protein_coding|Dhdh	-1.11311	0.00554401	0.120298	Down		ENSMUSG00000030374|protein_coding|Strn4	1.12944	0.00278041	0.0595331	Up		ENSMUSG00000086813|lincRNA|Gm13657	-3.62463	0.00139216	NA	Down
ENSMUSG00000085994|lincRNA|Gm16733	1.92291	0.00555123	NA	Up		ENSMUSG00000021906|protein_coding|Oxnad1	-1.57359	0.0028872	NA	Down		ENSMUSG00000092159|protein_coding|Gm2135	-1.90429	0.00143389	0.0385499	Down
ENSMUSG00000005881|protein_coding|Ergic3	1.82098	0.00558429	NA	Up		ENSMUSG00000021135|protein_coding|Slc10a1	-3.35764	0.00299856	NA	Down		ENSMUSG00000024527|protein_coding|Afg3l2	1.28389	0.00144383	0.0385499	Up
ENSMUSG00000023143|protein_coding|Nagpa	1.55451	0.00566081	0.121663	Up		ENSMUSG00000007036|protein_coding|Abhd16a	1.09338	0.00301997	0.0625876	Up		ENSMUSG00000079544|protein_coding|Gm11145	-1.32018	0.00148141	0.039181	Down
ENSMUSG00000068959|protein_coding|Zfp619	-5.26337	0.00598699	NA	Down		ENSMUSG00000087491|processed_transcript|Gm14552	4.47187	0.00310098	NA	Up		ENSMUSG00000031079|protein_coding|Zfp300	-3.75093	0.00148228	NA	Down
ENSMUSG00000010175|protein_coding|Prox1	3.90314	0.00604141	NA	Up		ENSMUSG00000062116|protein_coding|Zfp954	2.75317	0.00310739	NA	Up		ENSMUSG00000087491|processed_transcript|Gm14552	4.79242	0.0014949	NA	Up
ENSMUSG00000079065|protein_coding|BC005561	3.65453	0.00604813	NA	Up		ENSMUSG00000065952|protein_coding|C330021F23Rik	-2.18351	0.00312404	NA	Down		ENSMUSG00000067186|protein_coding|Olfr132	-5.8664	0.00153951	NA	Down
ENSMUSG00000031485|protein_coding|Prosc	1.3094	0.00619653	0.129477	Up		ENSMUSG00000037683|protein_coding|Armc3	-5.52263	0.00312522	NA	Down		ENSMUSG00000065952|protein_coding|C330021F23Rik	-2.32899	0.00157684	NA	Down
ENSMUSG00000013698|protein_coding|Pea15a	3.94507	0.00620896	NA	Up		ENSMUSG00000020375|protein_coding|Rufy1	1.45761	0.00316931	0.0641393	Up		ENSMUSG00000090862|protein_coding|Rps13	1.15255	0.00163413	0.0423221	Up
ENSMUSG00000058600|protein_coding|Rpl30	1.24883	0.00623573	0.129663	Up		ENSMUSG00000024143|protein_coding|Rhoq	-2.28446	0.00326098	NA	Down		ENSMUSG00000029370|protein_coding|Rassf6	-1.12431	0.00164927	0.0425946	Down
ENSMUSG00000007570|protein_coding|Fance	3.06969	0.00635843	NA	Up		ENSMUSG00000037847|protein_coding|BC016495	-1.59885	0.0033794	NA	Down		ENSMUSG00000016918|protein_coding|Sulf1	-2.39566	0.00169362	NA	Down
ENSMUSG00000030330|protein_coding|Ing4	2.60262	0.00642891	NA	Up		ENSMUSG00000047977|protein_coding|D930020E02Rik	-5.08739	0.00338047	NA	Down		ENSMUSG00000024594|protein_coding|Prrc1	4.15479	0.00172238	NA	Up
ENSMUSG00000070305|protein_coding|Mpzl3	-1.69014	0.00643952	NA	Down		ENSMUSG00000062762|protein_coding|Ei24	1.27147	0.00342135	0.0667982	Up		ENSMUSG00000021872|protein_coding|Rnase10	-5.25892	0.00172498	NA	Down
ENSMUSG00000060314|protein_coding|Zfp941	3.78049	0.00677275	NA	Up		ENSMUSG00000084335|pseudogene|Gm12619	3.98439	0.00342147	NA	Up		ENSMUSG00000006057|protein_coding|Atp5g1	1.07382	0.00181977	0.046349	Up
ENSMUSG00000006585|protein_coding|Cdt1	1.30965	0.00688836	0.136757	Up		ENSMUSG00000006057|protein_coding|Atp5g1	1.00988	0.00347111	0.0674299	Up		ENSMUSG00000038020|protein_coding|Rapgefl1	1.00778	0.00188932	0.0474646	Up
ENSMUSG00000033726|protein_coding|Emx1	2.55606	0.00707986	NA	Up		ENSMUSG00000073568|protein_coding|Gm949	1.085	0.00355255	0.0679624	Up		ENSMUSG00000084933|processed_transcript|Gm13962	2.50732	0.00195376	0.0486856	Up
ENSMUSG00000082131|pseudogene|Gm12624	-4.72749	0.0070953	NA	Down		ENSMUSG00000082028|pseudogene|Gm1826	-3.43407	0.00356358	NA	Down		ENSMUSG00000024298|protein_coding|Zfp871	4.33931	0.00209203	NA	Up
ENSMUSG00000035372|protein_coding|1810055G02Rik	1.24713	0.00720351	0.141356	Up		ENSMUSG00000023143|protein_coding|Nagpa	1.61166	0.00361247	0.0684603	Up		ENSMUSG00000079225|pseudogene|Gm9531	-1.50607	0.00211915	0.0508817	Down
ENSMUSG00000052516|protein_coding|Robo2	-1.15461	0.00735937	0.142567	Down		ENSMUSG00000026955|protein_coding|2010317E24Rik	3.84189	0.00363606	NA	Up		ENSMUSG00000091415|protein_coding|Akd1	-1.22229	0.002157	0.051389	Down
ENSMUSG00000044807|protein_coding|Zfp354c	3.96691	0.00736631	NA	Up		ENSMUSG00000026857|protein_coding|Mettl11a	1.98228	0.00368203	0.0694724	Up		ENSMUSG00000023903|protein_coding|Mmp25	-5.86961	0.00217193	NA	Down
ENSMUSG00000019254|protein_coding|Ppp1r12c	3.4876	0.00739158	NA	Up		ENSMUSG00000025505|protein_coding|Tmem80	-1.66344	0.00377694	NA	Down		ENSMUSG00000031480|protein_coding|Thsd1	4.1798	0.00217235	NA	Up
ENSMUSG00000046179|protein_coding|E2f8	1.29031	0.00743744	0.143451	Up		ENSMUSG00000030330|protein_coding|Ing4	2.7305	0.00387842	NA	Up		ENSMUSG00000033726|protein_coding|Emx1	2.86469	0.00221961	0.0522339	Up
ENSMUSG00000039452|protein_coding|Snx22	1.1904	0.00746334	0.143542	Up		ENSMUSG00000038828|protein_coding|Tmem214	1.14115	0.00390464	0.0722312	Up		ENSMUSG00000039037|protein_coding|St6galnac5	-5.76438	0.0022221	NA	Down
ENSMUSG00000019082|protein_coding|Slc25a22	1.82476	0.00750653	NA	Up		ENSMUSG00000028730|protein_coding|Wdr65	-3.61121	0.00394498	NA	Down		ENSMUSG00000019428|protein_coding|Fkbp8	1.05739	0.00227075	0.0530791	Up
ENSMUSG00000031480|protein_coding|Thsd1	3.67468	0.00802378	NA	Up		ENSMUSG00000074868|pseudogene|Gm6478	-2.82959	0.00396719	NA	Down		ENSMUSG00000055652|protein_coding|Klhl25	4.16079	0.00231789	NA	Up
ENSMUSG00000024862|protein_coding|Klc2	2.95025	0.00816187	NA	Up		ENSMUSG00000029070|protein_coding|Mxra8	1.56416	0.00401928	0.0738233	Up		ENSMUSG00000037594|protein_coding|BC022687	2.35601	0.00235135	0.0541986	Up
ENSMUSG00000078997|protein_coding|Vmn2r-ps105	-1.77671	0.0083929	NA	Down		ENSMUSG00000024910|protein_coding|Ctsw	-5.82322	0.0040723	NA	Down		ENSMUSG00000041241|protein_coding|Mul1	4.18347	0.00240505	NA	Up
ENSMUSG00000032175|protein_coding|Tyk2	1.09025	0.00843257	0.153052	Up		ENSMUSG00000029627|protein_coding|Zkscan14	2.67985	0.00425086	NA	Up		ENSMUSG00000040140|protein_coding|Tdrd6	-2.7143	0.00241798	NA	Down
ENSMUSG00000024594|protein_coding|Prrc1	3.55713	0.00849232	NA	Up		ENSMUSG00000058600|protein_coding|Rpl30	1.28085	0.00430566	0.0761294	Up		ENSMUSG00000070729|pseudogene|Gm12966	-1.53725	0.00242216	0.055278	Down
ENSMUSG00000038022|protein_coding|Fam188b	-1.9412	0.00854245	NA	Down		ENSMUSG00000081673|pseudogene|Gm14794	-2.97423	0.0044221	NA	Down		ENSMUSG00000029621|protein_coding|Arpc1a	1.0512	0.00245264	0.055561	Up
ENSMUSG00000030980|protein_coding|2310008H09Rik	1.95831	0.00878258	NA	Up		ENSMUSG00000021497|protein_coding|Txndc15	1.83319	0.00445476	0.0774136	Up		ENSMUSG00000039206|protein_coding|Daglb	1.4093	0.0024878	0.0560819	Up
ENSMUSG00000064210|protein_coding|Ano6	1.98186	0.0088153	NA	Up		ENSMUSG00000026994|protein_coding|Galnt3	-1.09574	0.00447798	0.0774751	Down		ENSMUSG00000028234|protein_coding|Rps20	1.05774	0.00251631	0.0564487	Up
ENSMUSG00000055670|protein_coding|Zzef1	2.55949	0.0088206	NA	Up		ENSMUSG00000080564|miRNA|AC191865.2	4.16208	0.00450964	NA	Up		ENSMUSG00000081087|pseudogene|Gm14166	-2.66457	0.00256307	NA	Down
ENSMUSG00000033788|protein_coding|Dysf	-1.51986	0.00884225	NA	Down		ENSMUSG00000081344|pseudogene|Gm14303	-1.90314	0.00454263	NA	Down		ENSMUSG00000085391|processed_transcript|Gm16150	-5.24258	0.00256783	NA	Down
ENSMUSG00000031657|protein_coding|Heatr3	2.36118	0.00887494	NA	Up		ENSMUSG00000062093|protein_coding|Gm10110	-1.33761	0.00456543	0.0777636	Down		ENSMUSG00000049122|protein_coding|Frmd3	-1.45119	0.00258172	0.0573964	Down
ENSMUSG00000070610|pseudogene|Gm13127	-1.44039	0.00889325	NA	Down		ENSMUSG00000040372|protein_coding|Gpr63	1.86018	0.00466002	NA	Up		ENSMUSG00000027498|protein_coding|Cstf1	1.3807	0.00261981	0.0578191	Up
ENSMUSG00000059659|lincRNA|Gm10069	-1.20679	0.00905788	0.156628	Down		ENSMUSG00000032175|protein_coding|Tyk2	1.14539	0.00470274	0.078558	Up		ENSMUSG00000092062|pseudogene|Gm7664	-1.86183	0.00262285	NA	Down
ENSMUSG00000079470|protein_coding|Utp14b	1.82403	0.00907807	NA	Up		ENSMUSG00000085103|pseudogene|Gm16357	-3.35198	0.0048147	NA	Down		ENSMUSG00000040413|protein_coding|Timd2	1.32876	0.00264249	0.0580104	Up
ENSMUSG00000063434|protein_coding|Sorcs3	-1.03857	0.0091177	0.156628	Down		ENSMUSG00000021278|protein_coding|Amn	1.49139	0.00482973	0.0799898	Up		ENSMUSG00000064943|snRNA|U1	-5.65865	0.00265653	NA	Down
ENSMUSG00000084133|pseudogene|Gm12856	-1.40832	0.00918423	NA	Down		ENSMUSG00000027368|protein_coding|Dusp2	1.74856	0.00488568	0.0806549	Up		ENSMUSG00000048970|protein_coding|C1galt1c1	1.04096	0.00267484	0.0583026	Up
ENSMUSG00000059741|protein_coding|Myl3	3.76441	0.0091978	NA	Up		ENSMUSG00000063548|protein_coding|Gm4825	-2.03622	0.0050901	NA	Down		ENSMUSG00000029592|protein_coding|Usp30	1.1392	0.00270375	0.0583808	Up
ENSMUSG00000040722|protein_coding|Scamp5	3.40953	0.00934708	NA	Up		ENSMUSG00000050777|protein_coding|Tmem37	1.14298	0.00519683	0.0835173	Up		ENSMUSG00000045776|protein_coding|Lrtm1	-4.59227	0.00275964	NA	Down
ENSMUSG00000026857|protein_coding|Mettl11a	1.80027	0.00937993	NA	Up		ENSMUSG00000031765|protein_coding|Mt1	1.02061	0.00521867	0.0835173	Up		ENSMUSG00000017858|protein_coding|Ift52	-1.27148	0.00282189	0.0594899	Down
ENSMUSG00000020160|protein_coding|Meis1	3.56292	0.00949773	NA	Up		ENSMUSG00000008976|protein_coding|Gabpa	1.10315	0.00522649	0.0835173	Up		ENSMUSG00000026011|protein_coding|Ctla4	-1.62546	0.00282609	0.0594899	Down
ENSMUSG00000044268|pseudogene|Gm4895	-2.01791	0.00957263	NA	Down		ENSMUSG00000084949|processed_transcript|Gm16249	-1.03709	0.00531194	0.084194	Down		ENSMUSG00000001418|protein_coding|0610031J06Rik	4.30192	0.00282973	NA	Up
ENSMUSG00000038175|protein_coding|Mylip	-1.16172	0.00978448	NA	Down		ENSMUSG00000022801|protein_coding|Lrch3	3.09705	0.00556169	NA	Up		ENSMUSG00000046160|protein_coding|Olig1	4.28021	0.0028687	NA	Up
ENSMUSG00000061897|pseudogene|Gm14292	-1.2769	0.0098049	NA	Down		ENSMUSG00000062867|protein_coding|Impdh2	1.66474	0.00565415	NA	Up		ENSMUSG00000046840|processed_transcript|0610008F07Rik	1.34865	0.00287779	0.0597072	Up
ENSMUSG00000058809|pseudogene|Gm12141	-1.41041	0.00986249	NA	Down		ENSMUSG00000058488|protein_coding|Kl	-2.98408	0.00568756	NA	Down		ENSMUSG00000080990|protein_coding|Olfr118	1.81918	0.00288638	0.0597072	Up
ENSMUSG00000035356|protein_coding|Nfkbiz	-1.74672	0.0098668	NA	Down		ENSMUSG00000079034|protein_coding|Gm8300	3.63914	0.00574605	NA	Up		ENSMUSG00000062931|protein_coding|Zfp938	-2.94056	0.00291099	NA	Down
ENSMUSG00000078865|protein_coding|Gm14406	-1.88752	0.00998764	NA	Down		ENSMUSG00000020873|protein_coding|Slc35b1	1.22534	0.00583064	0.0894916	Up		ENSMUSG00000084995|processed_transcript|4930596M17Rik	-2.91906	0.00292738	NA	Down
ENSMUSG00000016526|protein_coding|Dyrk3	2.29387	0.0100609	NA	Up		ENSMUSG00000018425|protein_coding|Dhx40	-1.18671	0.00587523	0.0898203	Down		ENSMUSG00000029627|protein_coding|Zkscan14	2.78304	0.00292739	0.0603815	Up
ENSMUSG00000087338|processed_transcript|4930405P13Rik	-1.76617	0.0100906	NA	Down		ENSMUSG00000024401|protein_coding|Tnf	-5.29202	0.00588926	NA	Down		ENSMUSG00000048655|protein_coding|A730037C10Rik	3.98059	0.0029458	NA	Up
ENSMUSG00000030822|protein_coding|Prr14	1.42008	0.010139	NA	Up		ENSMUSG00000040813|protein_coding|Tex264	1.15667	0.00602503	0.0913895	Up		ENSMUSG00000081775|pseudogene|Gm12420	-3.64761	0.0030374	NA	Down
ENSMUSG00000090621|lincRNA|Gm4419	2.8989	0.0101984	NA	Up		ENSMUSG00000056155|protein_coding|Nanos3	-5.00985	0.00604654	NA	Down		ENSMUSG00000021278|protein_coding|Amn	1.56037	0.00307907	0.0627704	Up
ENSMUSG00000070371|protein_coding|Prss36	3.50803	0.010223	NA	Up		ENSMUSG00000024420|protein_coding|Zfp521	-2.0393	0.0061571	NA	Down		ENSMUSG00000064841|snoRNA|SNORA42	2.25748	0.00308773	0.0627704	Up
ENSMUSG00000055652|protein_coding|Klhl25	3.56786	0.0103154	NA	Up		ENSMUSG00000041241|protein_coding|Mul1	3.78298	0.0062751	NA	Up		ENSMUSG00000021910|protein_coding|Nisch	1.28609	0.00309698	0.0627704	Up
ENSMUSG00000072653|processed_transcript|Zfp783	-4.51428	0.0104385	NA	Down		ENSMUSG00000069089|protein_coding|Cdk7	1.09307	0.00636203	0.0950136	Up		ENSMUSG00000033970|protein_coding|Rfc3	-1.15944	0.00311955	0.0629673	Down
ENSMUSG00000020460|protein_coding|Rps27a	1.21088	0.0105633	0.166311	Up		ENSMUSG00000050234|protein_coding|Gja4	1.39213	0.00639859	0.095338	Up		ENSMUSG00000081344|pseudogene|Gm14303	-1.9639	0.00313387	NA	Down
ENSMUSG00000029149|protein_coding|Krtcap3	1.66192	0.0105703	NA	Up		ENSMUSG00000046179|protein_coding|E2f8	1.28839	0.00640835	0.095338	Up		ENSMUSG00000078995|protein_coding|Zfp456	-4.41798	0.00313549	NA	Down
ENSMUSG00000078511|protein_coding|Gm13109	-1.29791	0.0106373	NA	Down		ENSMUSG00000044268|pseudogene|Gm4895	-1.99534	0.00644831	NA	Down		ENSMUSG00000085596|processed_transcript|Gm11476	-1.03647	0.00317154	0.0637065	Down
ENSMUSG00000051951|protein_coding|Xkr4	-2.3148	0.0107643	NA	Down		ENSMUSG00000030122|protein_coding|Ptms	2.1034	0.00645859	NA	Up		ENSMUSG00000071074|protein_coding|Yipf3	1.92979	0.00320151	0.0638916	Up
ENSMUSG00000068391|protein_coding|Chrac1	3.56401	0.0108377	NA	Up		ENSMUSG00000068959|protein_coding|Zfp619	-5.21357	0.00647927	NA	Down		ENSMUSG00000050931|protein_coding|Sgms2	1.08844	0.00321601	0.0640423	Up
ENSMUSG00000024521|protein_coding|Pmaip1	1.56003	0.0109254	NA	Up		ENSMUSG00000078865|protein_coding|Gm14406	-1.87724	0.00651294	NA	Down		ENSMUSG00000050299|protein_coding|Gm9843	-2.28544	0.00322454	NA	Down
ENSMUSG00000071415|protein_coding|Rpl23	1.17432	0.0109849	0.170178	Up		ENSMUSG00000032890|protein_coding|Rims3	1.60956	0.00655317	0.0966205	Up		ENSMUSG00000031754|protein_coding|Nudt21	1.97169	0.00325641	0.0644295	Up
ENSMUSG00000081984|protein_coding|Dnajb3	3.3719	0.0110536	NA	Up		ENSMUSG00000046840|processed_transcript|0610008F07Rik	1.23536	0.00656907	0.0966205	Up		ENSMUSG00000063434|protein_coding|Sorcs3	-1.11554	0.00333388	0.065186	Down
ENSMUSG00000028884|protein_coding|Rpa2	1.07147	0.0111094	0.171323	Up		ENSMUSG00000041309|protein_coding|Nkx6-2	1.40547	0.00669691	0.0975709	Up		ENSMUSG00000044252|protein_coding|Osbpl1a	1.16137	0.003335	0.065186	Up
ENSMUSG00000059208|protein_coding|Hnrnpm	1.89434	0.0113098	NA	Up		ENSMUSG00000022816|protein_coding|Fstl1	-1.14712	0.00672384	0.0975964	Down		ENSMUSG00000030507|protein_coding|Dbx1	4.15025	0.00333793	NA	Up
ENSMUSG00000021271|protein_coding|Zfp839	-3.41491	0.0114847	NA	Down		ENSMUSG00000063415|protein_coding|Cyp26b1	-3.80549	0.00678675	NA	Down		ENSMUSG00000040722|protein_coding|Scamp5	3.80684	0.00334965	NA	Up
ENSMUSG00000032641|protein_coding|Gpr19	2.91313	0.0114856	NA	Up		ENSMUSG00000024552|protein_coding|Slc14a2	1.70373	0.00680582	0.0984178	Up		ENSMUSG00000092127|lincRNA|Gm17580	-1.93119	0.00340331	0.0659212	Down
ENSMUSG00000031838|protein_coding|Ifi30	2.84271	0.0115802	NA	Up		ENSMUSG00000020988|protein_coding|L2hgdh	2.60592	0.00681453	NA	Up		ENSMUSG00000068391|protein_coding|Chrac1	4.02193	0.00344273	NA	Up
ENSMUSG00000087531|processed_transcript|Gm15606	-1.48525	0.0115806	NA	Down		ENSMUSG00000055835|protein_coding|Zfp1	3.62872	0.00688851	NA	Up		ENSMUSG00000027809|protein_coding|Etfdh	3.24721	0.00346074	0.0667532	Up
ENSMUSG00000020396|protein_coding|Nefh	-1.39611	0.011619	NA	Down		ENSMUSG00000056412|pseudogene|Gm12396	-1.0006	0.00697464	0.0991373	Down		ENSMUSG00000032478|protein_coding|Nme6	1.43486	0.00349448	0.0672632	Up
ENSMUSG00000022553|protein_coding|Maf1	1.17117	0.0116362	0.176234	Up		ENSMUSG00000033726|protein_coding|Emx1	2.53061	0.00709605	NA	Up		ENSMUSG00000049521|protein_coding|Cdc42ep1	3.88026	0.00354316	NA	Up
ENSMUSG00000029716|protein_coding|Trfr2	-4.51458	0.011836	NA	Down		ENSMUSG00000062282|protein_coding|Gm10113	-4.75747	0.00718118	NA	Down		ENSMUSG00000089803|pseudogene|Gm10171	-1.05933	0.00354581	0.0679675	Down
ENSMUSG00000029219|protein_coding|Slc10a4	2.24954	0.011878	NA	Up		ENSMUSG00000063229|protein_coding|Ldha	1.42957	0.00721471	0.100902	Up		ENSMUSG00000058809|pseudogene|Gm12141	-1.52258	0.00370554	0.0702985	Down
ENSMUSG00000058550|protein_coding|Dppa4	1.10041	0.0118813	0.178352	Up		ENSMUSG00000091380|lincRNA|Gm17575	-1.24839	0.00726505	0.101098	Down		ENSMUSG00000034057|protein_coding|Gm239	-2.57416	0.00370992	NA	Down
ENSMUSG00000071074|protein_coding|Yipf3	1.68093	0.0119017	NA	Up		ENSMUSG00000026925|protein_coding|Inpp5e	1.19488	0.00735261	0.102133	Up		ENSMUSG00000028954|protein_coding|Nub1	1.16395	0.00372587	0.070539	Up
ENSMUSG00000039458|protein_coding|Mtmr12	1.22845	0.0119535	NA	Up		ENSMUSG00000071074|protein_coding|Yipf3	1.7505	0.00775424	NA	Up		ENSMUSG00000034028|protein_coding|Cd226	-1.74168	0.00380552	0.0714952	Down
ENSMUSG00000078134|protein_coding|Gm12355	-4.61072	0.0123455	NA	Down		ENSMUSG00000027679|protein_coding|Dnajc19	1.2175	0.00790315	0.107281	Up		ENSMUSG00000070619|protein_coding|Gm13119	1.52653	0.00380739	0.0714952	Up
ENSMUSG00000021135|protein_coding|Slc10a1	-3.01285	0.0123635	NA	Down		ENSMUSG00000075273|protein_coding|Ttc30b	1.66376	0.00794146	NA	Up		ENSMUSG00000031893|protein_coding|Tsnaxip1	-4.08921	0.0039042	NA	Down
ENSMUSG00000038598|protein_coding|AI481877	-1.05885	0.0124211	0.183449	Down		ENSMUSG00000060795|pseudogene|Gm13363	-1.37576	0.00803567	NA	Down		ENSMUSG00000031708|protein_coding|Tecr	1.36638	0.0039629	0.0728721	Up
ENSMUSG00000092839|misc_RNA|AL606908.1	4.03135	0.0126754	NA	Up		ENSMUSG00000055652|protein_coding|Klhl25	3.6328	0.00816589	NA	Up		ENSMUSG00000027959|protein_coding|Sass6	1.05189	0.00398764	0.0728721	Up
ENSMUSG00000049760|protein_coding|2410015M20Rik	1.71548	0.0127953	NA	Up		ENSMUSG00000049323|protein_coding|Smcr8	3.46175	0.00823248	NA	Up		ENSMUSG00000007036|protein_coding|Abhd16a	1.05823	0.00403256	0.0733337	Up
ENSMUSG00000028413|protein_coding|B4galt1	1.87898	0.0130316	NA	Up		ENSMUSG00000060096|protein_coding|Amd-ps3	-1.40252	0.00829066	0.110101	Down		ENSMUSG00000041309|protein_coding|Nkx6-2	1.48474	0.00406835	0.0736939	Up
ENSMUSG00000053337|lincRNA|Gm9903	3.84937	0.0130956	NA	Up		ENSMUSG00000082674|pseudogene|Gm11914	-1.04407	0.00829557	0.110101	Down		ENSMUSG00000031154|protein_coding|Otud5	1.18436	0.004133	0.0744262	Up
ENSMUSG00000049323|protein_coding|Smcr8	3.28048	0.013124	NA	Up		ENSMUSG00000090013|processed_transcript|Gm6507	3.73348	0.00834887	NA	Up		ENSMUSG00000039168|protein_coding|Dap	3.63577	0.00416738	NA	Up
ENSMUSG00000065541|miRNA|Mir24-2	-4.61568	0.0131584	NA	Down		ENSMUSG00000060314|protein_coding|Zfp941	3.63267	0.00865067	NA	Up		ENSMUSG00000022905|protein_coding|Kpna1	1.12782	0.00423252	0.0754813	Up
ENSMUSG00000058906|protein_coding|Zfp353	-1.56511	0.0132533	NA	Down		ENSMUSG00000024732|protein_coding|Ccdc86	2.00405	0.00872303	NA	Up		ENSMUSG00000050936|protein_coding|Hist2h2bb	-1.54209	0.00436267	0.0773534	Down
ENSMUSG00000063754|protein_coding|Gm10136	1.36576	0.0133956	NA	Up		ENSMUSG00000024558|protein_coding|Mapk4	-2.39858	0.0087982	NA	Down		ENSMUSG00000032788|protein_coding|Pdxk	1.15735	0.0044254	0.0781489	Up
ENSMUSG00000058174|protein_coding|Gm5148	-3.56392	0.0136092	NA	Down		ENSMUSG00000035697|protein_coding|Hmha1	-5.42848	0.00883034	NA	Down		ENSMUSG00000090013|processed_transcript|Gm6507	4.01121	0.00446055	NA	Up
ENSMUSG00000044562|protein_coding|Rasip1	-4.11438	0.0136745	NA	Down		ENSMUSG00000032680|protein_coding|6820408C15Rik	3.34598	0.00886487	NA	Up		ENSMUSG00000003500|protein_coding|Impdh1	3.85626	0.00447486	NA	Up
ENSMUSG00000039168|protein_coding|Dap	3.15778	0.0141208	NA	Up		ENSMUSG00000067578|protein_coding|Cbln4	-2.56252	0.00892749	NA	Down		ENSMUSG00000066407|pseudogene|Gm10263	-2.61922	0.00455065	NA	Down
ENSMUSG00000075136|protein_coding|Olfr1164	-1.30659	0.0141976	NA	Down		ENSMUSG00000028278|protein_coding|Rragd	1.3171	0.00898212	0.116453	Up		ENSMUSG00000089818|pseudogene|Gm15950	3.88873	0.00457403	NA	Up
ENSMUSG00000017978|protein_coding|Cadps2	-1.2487	0.0142792	NA	Down		ENSMUSG00000057572|protein_coding|Zbtb8os	-1.64609	0.00898447	0.116453	Down		ENSMUSG00000039678|protein_coding|Tbc1d13	1.2582	0.00464544	0.0807071	Up
ENSMUSG00000086800|processed_transcript|4930556L07Rik	-3.24378	0.0143376	NA	Down		ENSMUSG00000046593|protein_coding|Tmem215	3.6606	0.00899655	NA	Up		ENSMUSG00000021497|protein_coding|Txndc15	1.81955	0.00466233	0.0808021	Up
ENSMUSG00000021411|protein_coding|1300014I06Rik	1.3199	0.0144014	NA	Up		ENSMUSG00000033036|pseudogene|Gm7879	-1.68981	0.00908952	0.117421	Down		ENSMUSG00000078994|protein_coding|Zfp429	-5.26911	0.00467999	NA	Down
ENSMUSG00000066760|protein_coding|Psg16	-1.13215	0.0144422	0.199754	Down		ENSMUSG00000026617|protein_coding|Bpnt1	3.03404	0.00928522	NA	Up		ENSMUSG00000039231|protein_coding|Suv39h1	-1.89132	0.00469738	NA	Down
ENSMUSG00000032436|protein_coding|Cmtm7	1.76479	0.0144691	NA	Up		ENSMUSG00000079225|pseudogene|Gm9531	-1.27319	0.00936569	NA	Down		ENSMUSG00000058600|protein_coding|Rpl30	1.26425	0.00472632	0.0814517	Up
ENSMUSG00000022799|protein_coding|Arhgap31	3.34175	0.0144875	NA	Up		ENSMUSG00000052516|protein_coding|Robo2	-1.08877	0.00939911	0.119823	Down		ENSMUSG00000087346|protein_coding|Gm5699	4.17761	0.00474943	NA	Up
ENSMUSG00000035776|protein_coding|Cd99l2	3.41171	0.0144975	NA	Up		ENSMUSG00000034709|protein_coding|Klraq1	1.2275	0.00943346	0.119867	Up		ENSMUSG00000056305|protein_coding|Usp39	1.34442	0.00474975	0.0815606	Up
ENSMUSG00000050936|protein_coding|Hist2h2bb	-1.39146	0.0146381	NA	Down		ENSMUSG00000059070|protein_coding|Rpl18	1.41624	0.00946861	0.120117	Up		ENSMUSG00000027466|protein_coding|Rbck1	2.69176	0.00478959	NA	Up
ENSMUSG00000063229|protein_coding|Ldha	1.31396	0.0147321	0.201082	Up		ENSMUSG00000078453|protein_coding|3110003A17Rik	-1.58061	0.00953479	NA	Down		ENSMUSG00000053080|protein_coding|2700081O15Rik	3.9174	0.00487085	NA	Up
ENSMUSG00000087491|processed_transcript|Gm14552	3.72975	0.0149	NA	Up		ENSMUSG00000032641|protein_coding|Gpr19	2.95872	0.00965086	NA	Up		ENSMUSG00000030621|protein_coding|Me3	-1.70842	0.00502439	NA	Down
ENSMUSG00000075243|lincRNA|4930547M16Rik	-1.0703	0.015015	0.204119	Down		ENSMUSG00000084933|processed_transcript|Gm13962	2.10417	0.00965381	NA	Up		ENSMUSG00000085060|processed_transcript|Gm3677	-2.48351	0.00514179	0.08577	Down
ENSMUSG00000038332|protein_coding|Sesn1	1.54718	0.0150394	NA	Up		ENSMUSG00000066315|pseudogene|Gm12918	-3.1164	0.00968142	NA	Down		ENSMUSG00000079470|protein_coding|Utp14b	1.91687	0.00533425	0.0881393	Up
ENSMUSG00000049521|protein_coding|Cdc42ep1	3.26546	0.0153403	NA	Up		ENSMUSG00000058818|protein_coding|Lilrb3	-2.81754	0.00974764	NA	Down		ENSMUSG00000078865|protein_coding|Gm14406	-1.90445	0.00533509	NA	Down
ENSMUSG00000050944|protein_coding|Efcab5	-1.2463	0.0153574	NA	Down		ENSMUSG00000002769|protein_coding|Gnmt	3.75389	0.00975081	NA	Up		ENSMUSG00000071041|pseudogene|Gm15210	-1.58319	0.00534401	0.0881427	Down
ENSMUSG00000069662|protein_coding|Marcks	1.03243	0.0154195	0.207535	Up		ENSMUSG00000064266|protein_coding|Olfr1283	-5.60871	0.00977277	NA	Down		ENSMUSG00000037905|protein_coding|Bri3bp	2.40188	0.00543639	0.0891877	Up
ENSMUSG00000092239|processed_transcript|1700031A10Rik	-4.51228	0.0155281	NA	Down		ENSMUSG00000064347|Mt_tRNA|mt-Ta	1.49658	0.00989387	0.123098	Up		ENSMUSG00000062939|protein_coding|Stat4	-1.19681	0.00549351	0.0896463	Down
ENSMUSG00000025171|protein_coding|Ubtd1	1.34321	0.0159071	0.211159	Up		ENSMUSG00000027194|protein_coding|Ttc17	-1.04695	0.00994117	0.123189	Down		ENSMUSG00000090940|lincRNA|AW121686	-4.77689	0.00550934	NA	Down
ENSMUSG00000053749|protein_coding|Gm9920	3.52634	0.0160393	NA	Up		ENSMUSG00000028969|protein_coding|Cdk5	1.69096	0.00994923	0.123189	Up		ENSMUSG00000064105|protein_coding|Cnnm2	-1.00451	0.00559971	0.090737	Down
ENSMUSG00000023994|protein_coding|Nfya	1.01676	0.0161654	0.213332	Up		ENSMUSG00000091415|protein_coding|Akd1	-1.02755	0.0099923	0.123328	Down		ENSMUSG00000051379|protein_coding|Flrt3	1.23519	0.00563145	0.0909317	Up
ENSMUSG00000003500|protein_coding|Impdh1	3.3324	0.0161707	NA	Up		ENSMUSG00000042766|protein_coding|Trim46	-5.00235	0.0100576	NA	Down		ENSMUSG00000020160|protein_coding|Meis1	3.74085	0.00566009	NA	Up
ENSMUSG00000027284|protein_coding|Cdan1	1.40713	0.016362	NA	Up		ENSMUSG00000048997|protein_coding|Atxn7l2	3.53797	0.0101325	NA	Up		ENSMUSG00000032175|protein_coding|Tyk2	1.11739	0.00568214	0.0912706	Up
ENSMUSG00000045493|protein_coding|Bhlhe23	3.37239	0.0163642	NA	Up		ENSMUSG00000093288|miRNA|AC153909.1	-5.03889	0.0101963	NA	Down		ENSMUSG00000055093|pseudogene|Gm8430	-2.10379	0.00573766	NA	Down
ENSMUSG00000068762|protein_coding|Gstm6	-1.85114	0.0165722	NA	Down		ENSMUSG00000054793|protein_coding|Cadm4	-2.41953	0.0104377	NA	Down		ENSMUSG00000060393|pseudogene|Gm5580	1.89677	0.00596804	0.0942214	Up
ENSMUSG00000022801|protein_coding|Lrch3	2.70715	0.0166376	NA	Up		ENSMUSG00000065855|snRNA|U6	-5.17346	0.0104461	NA	Down		ENSMUSG00000003316|protein_coding|Glg1	3.75052	0.00597876	NA	Up
ENSMUSG00000000567|protein_coding|Sox9	3.43525	0.0166859	NA	Up		ENSMUSG00000085060|processed_transcript|Gm3677	-2.27227	0.0104665	0.127157	Down		ENSMUSG00000019992|protein_coding|Fam54a	1.40322	0.00602226	0.0949149	Up
ENSMUSG00000031669|protein_coding|Gins3	1.99893	0.016777	NA	Up		ENSMUSG00000032434|protein_coding|Cmtm6	1.46417	0.0104933	0.127261	Up		ENSMUSG00000060256|protein_coding|Tdpoz4	3.80053	0.0061073	NA	Up
ENSMUSG00000025899|protein_coding|Alkbh8	-1.3161	0.0167792	NA	Down		ENSMUSG00000050936|protein_coding|Hist2h2bb	-1.38574	0.0106328	NA	Down		ENSMUSG00000068748|protein_coding|Ptprz1	-2.34133	0.00612706	NA	Down
ENSMUSG00000046138|protein_coding|9930021J03Rik	2.69998	0.0168664	NA	Up		ENSMUSG00000038695|protein_coding|Josd2	1.4404	0.0106372	0.12812	Up		ENSMUSG00000046593|protein_coding|Tmem215	3.82918	0.00613146	NA	Up
ENSMUSG00000005899|protein_coding|Smpd4	1.51525	0.0168839	NA	Up		ENSMUSG00000024414|protein_coding|Mrpl27	3.39493	0.0106629	NA	Up		ENSMUSG00000027878|protein_coding|Notch2	1.66149	0.00613606	0.0959755	Up
ENSMUSG00000064347|Mt_tRNA|mt-Ta	1.41007	0.0169246	NA	Up		ENSMUSG00000074361|protein_coding|Gpr77	-3.78987	0.0108535	NA	Down		ENSMUSG00000078451|protein_coding|Ppil6	-1.18578	0.00618148	0.0964353	Down
ENSMUSG00000091074|lincRNA|Gm17410	-3.35526	0.0172139	NA	Down		ENSMUSG00000071104|protein_coding|Ccdc110	-2.09876	0.0108808	NA	Down		ENSMUSG00000063316|protein_coding|Rpl27	1.31766	0.00620157	0.0965269	Up
ENSMUSG00000087120|processed_transcript|Gm12279	3.39562	0.0172622	NA	Up		ENSMUSG00000036062|protein_coding|N28178	-4.92071	0.0110067	NA	Down		ENSMUSG00000079224|pseudogene|Gm6565	-2.45835	0.00621251	NA	Down
ENSMUSG00000031101|protein_coding|Sash3	-4.51245	0.0173806	NA	Down		ENSMUSG00000022905|protein_coding|Kpna1	1.00448	0.0111274	0.131477	Up		ENSMUSG00000040428|protein_coding|Plekha4	1.07648	0.00625596	0.0969411	Up
ENSMUSG00000075033|protein_coding|Fam55c	3.49417	0.0174238	NA	Up		ENSMUSG00000036745|protein_coding|Ttll7	-1.09423	0.0112202	0.13217	Down		ENSMUSG00000030980|protein_coding|2310008H09Rik	2.0141	0.00627168	0.0970216	Up
ENSMUSG00000024805|protein_coding|Pcgf5	1.22508	0.017494	NA	Up		ENSMUSG00000060256|protein_coding|Tdpoz4	3.52359	0.0113512	NA	Up		ENSMUSG00000042215|protein_coding|Bag2	1.9208	0.00629345	0.0971954	Up
ENSMUSG00000038709|protein_coding|Txndc8	-4.9101	0.0175147	NA	Down		ENSMUSG00000029521|protein_coding|Chek2	1.76699	0.011449	NA	Up		ENSMUSG00000078441|protein_coding|Scamp4	1.15218	0.00634827	0.0978467	Up
ENSMUSG00000031998|protein_coding|1700128F08Rik	-4.50649	0.0175428	NA	Down		ENSMUSG00000033184|protein_coding|Tmed7	1.12872	0.0116277	0.135838	Up		ENSMUSG00000062116|protein_coding|Zfp954	2.53536	0.00646796	0.0992257	Up
ENSMUSG00000032583|protein_coding|Mon1a	1.58887	0.017709	NA	Up		ENSMUSG00000067870|protein_coding|Gm8759	-2.63116	0.0116986	NA	Down		ENSMUSG00000024826|protein_coding|Dpf2	1.46971	0.0065858	0.100532	Up
ENSMUSG00000056552|protein_coding|Zfp953	3.67684	0.0177184	NA	Up		ENSMUSG00000003500|protein_coding|Impdh1	3.43924	0.0116997	NA	Up		ENSMUSG00000044068|protein_coding|Zrsr1	3.60212	0.00660489	NA	Up
ENSMUSG00000002897|protein_coding|Il17ra	2.76398	0.0177306	NA	Up		ENSMUSG00000007570|protein_coding|Fance	2.81923	0.0117248	NA	Up		ENSMUSG00000054252|protein_coding|Fgfr3	2.55258	0.00664228	0.101226	Up
ENSMUSG00000054252|protein_coding|Fgfr3	2.26395	0.0177912	NA	Up		ENSMUSG00000021520|protein_coding|Uqcrb	1.27481	0.011731	0.136527	Up		ENSMUSG00000078997|protein_coding|Vmn2r-ps105	-1.74918	0.00674427	0.102273	Down
ENSMUSG00000084335|pseudogene|Gm12619	3.2914	0.0179245	NA	Up		ENSMUSG00000082925|pseudogene|Gm13135	-1.88111	0.0117501	NA	Down		ENSMUSG00000057036|protein_coding|Gm7536	-1.98752	0.00680968	NA	Down
ENSMUSG00000082079|pseudogene|Gm14490	3.481	0.0179454	NA	Up		ENSMUSG00000001827|protein_coding|Folr1	1.70649	0.0121966	0.14026	Up		ENSMUSG00000021692|protein_coding|Dimt1	1.18803	0.0068593	0.103338	Up
ENSMUSG00000041309|protein_coding|Nkx6-2	1.24623	0.0180473	0.226909	Up		ENSMUSG00000024862|protein_coding|Klc2	2.77498	0.0122377	NA	Up		ENSMUSG00000047675|protein_coding|Rps8	2.18623	0.00688436	0.103546	Up
ENSMUSG00000062931|protein_coding|Zfp938	-2.49217	0.0181333	NA	Down		ENSMUSG00000025209|protein_coding|Peo1	1.94019	0.0122975	NA	Up		ENSMUSG00000060314|protein_coding|Zfp941	3.72762	0.00690893	NA	Up
ENSMUSG00000024187|protein_coding|Itfg3	1.40016	0.0182252	NA	Up		ENSMUSG00000049521|protein_coding|Cdc42ep1	3.34086	0.0123621	NA	Up		ENSMUSG00000039715|protein_coding|Wdr34	2.67832	0.00691508	0.103839	Up
ENSMUSG00000028522|protein_coding|Mier1	1.55784	0.018254	NA	Up		ENSMUSG00000073176|protein_coding|Zfp449	-1.21031	0.0124112	0.141886	Down		ENSMUSG00000074365|protein_coding|Crxos1	1.05042	0.00698466	0.104543	Up
ENSMUSG00000078995|protein_coding|Zfp456	-3.77247	0.0182773	NA	Down		ENSMUSG00000031691|protein_coding|Tnpo2	-1.1133	0.0124484	0.141924	Down		ENSMUSG00000024552|protein_coding|Slc14a2	1.6933	0.00704659	0.104959	Up
ENSMUSG00000048707|protein_coding|Tprn	1.51678	0.0184906	NA	Up		ENSMUSG00000043257|protein_coding|Pigv	-3.67295	0.0126091	NA	Down		ENSMUSG00000064266|protein_coding|Olfr1283	-5.84299	0.00710898	NA	Down
ENSMUSG00000043505|protein_coding|Gimap5	-1.73171	0.0185409	NA	Down		ENSMUSG00000029722|protein_coding|Agfg2	3.27675	0.0127573	NA	Up		ENSMUSG00000050234|protein_coding|Gja4	1.36888	0.00719987	0.10657	Up
ENSMUSG00000029561|protein_coding|Oasl2	-2.09698	0.0185928	NA	Down		ENSMUSG00000061032|protein_coding|Rrp1	2.15728	0.0127855	NA	Up		ENSMUSG00000032053|protein_coding|Pou2af1	3.07929	0.00723744	NA	Up
ENSMUSG00000092605|processed_transcript|Gm19980	2.04126	0.0187659	NA	Up		ENSMUSG00000050335|protein_coding|Lgals3	1.12462	0.0128781	0.144874	Up		ENSMUSG00000024486|protein_coding|Hbegf	1.04497	0.00726595	0.107016	Up
ENSMUSG00000037847|protein_coding|BC016495	-1.33372	0.0188559	NA	Down		ENSMUSG00000078151|pseudogene|Gm12226	-1.53181	0.01304	NA	Down		ENSMUSG00000058392|protein_coding|Rrp1b	1.2347	0.00749	0.109442	Up
ENSMUSG00000036814|protein_coding|Slc6a20a	1.19359	0.018926	NA	Up		ENSMUSG00000024866|protein_coding|Acy3	3.67151	0.0130982	NA	Up		ENSMUSG00000003153|protein_coding|Slc2a3	3.04676	0.00757711	NA	Up
ENSMUSG00000004231|protein_coding|Pax2	1.04408	0.0189677	0.234147	Up		ENSMUSG00000026842|protein_coding|Abl1	1.00022	0.0131073	0.14639	Up		ENSMUSG00000071019|protein_coding|Sdr16c6	-3.41083	0.00758144	NA	Down
ENSMUSG00000022760|protein_coding|Thap7	-1.08	0.0189877	0.234147	Down		ENSMUSG00000027933|protein_coding|Ints3	1.10921	0.0138365	0.150839	Up		ENSMUSG00000067203|pseudogene|H2-K2	-4.69874	0.00760827	NA	Down
ENSMUSG00000024534|protein_coding|Sncaip	-2.09283	0.0191173	NA	Down		ENSMUSG00000019254|protein_coding|Ppp1r12c	3.1844	0.013927	NA	Up		ENSMUSG00000090630|lincRNA|Gm17403	-5.27003	0.00766137	NA	Down
ENSMUSG00000017288|protein_coding|Vps53	-1.21057	0.0191246	NA	Down		ENSMUSG00000080776|pseudogene|Gm12174	-5.42907	0.0139314	NA	Down		ENSMUSG00000022890|protein_coding|Atp5j	1.63142	0.00779449	0.112641	Up
ENSMUSG00000001138|protein_coding|Cnnm3	3.35075	0.0191559	NA	Up		ENSMUSG00000032788|protein_coding|Pdxk	1.00388	0.0140422	0.151726	Up		ENSMUSG00000081984|protein_coding|Dnajb3	3.49464	0.00783517	NA	Up
ENSMUSG00000082292|pseudogene|Gm12250	-4.74004	0.0192967	NA	Down		ENSMUSG00000050558|protein_coding|Prokr2	-2.95865	0.0141109	NA	Down		ENSMUSG00000029634|protein_coding|Rnf6	1.23625	0.00792597	0.113474	Up
ENSMUSG00000028744|protein_coding|Pqlc2	3.44374	0.019308	NA	Up		ENSMUSG00000026820|protein_coding|Ptges2	3.45701	0.0141138	NA	Up		ENSMUSG00000035129|pseudogene|Gm6781	-5.41444	0.00797944	NA	Down
ENSMUSG00000012428|protein_coding|Steap4	-3.92956	0.0193609	NA	Down		ENSMUSG00000029634|protein_coding|Rnf6	1.1467	0.0141829	0.152162	Up		ENSMUSG00000058550|protein_coding|Dppa4	1.13547	0.00798156	0.113916	Up
ENSMUSG00000038147|protein_coding|Cd84	3.7718	0.019461	NA	Up		ENSMUSG00000084133|pseudogene|Gm12856	-1.25102	0.0143514	NA	Down		ENSMUSG00000026773|protein_coding|Pfkfb3	-2.77289	0.00802624	NA	Down
ENSMUSG00000021314|protein_coding|Amph	-4.0361	0.0194613	NA	Down		ENSMUSG00000080990|protein_coding|Olfr118	1.50259	0.0143592	0.153093	Up		ENSMUSG00000043870|pseudogene|Gm5809	-5.65969	0.00810578	NA	Down
ENSMUSG00000002812|protein_coding|Flii	1.60139	0.019581	NA	Up		ENSMUSG00000022956|protein_coding|Atp5o	1.29329	0.0144164	0.15328	Up		ENSMUSG00000051228|protein_coding|Nyx	-4.6095	0.00821335	NA	Down
ENSMUSG00000029070|protein_coding|Mxra8	1.29015	0.0197633	0.240211	Up		ENSMUSG00000039308|protein_coding|Ndst2	3.49386	0.0144711	NA	Up		ENSMUSG00000024268|protein_coding|Celf4	1.04712	0.00828312	0.117057	Up
ENSMUSG00000044068|protein_coding|Zrsr1	3.12816	0.0198934	NA	Up		ENSMUSG00000043998|protein_coding|Mgat2	1.20046	0.0144868	0.15358	Up		ENSMUSG00000034709|protein_coding|Klraq1	1.24498	0.00830214	0.117057	Up
ENSMUSG00000056947|protein_coding|Mab21l1	-1.84492	0.0199794	NA	Down		ENSMUSG00000039335|protein_coding|Spata16	-2.98028	0.0145138	NA	Down		ENSMUSG00000049323|protein_coding|Smcr8	3.44812	0.00841438	NA	Up
ENSMUSG00000081254|pseudogene|Gm12112	-1.12322	0.0200878	NA	Down		ENSMUSG00000023017|protein_coding|Accn2	-2.87438	0.0145388	NA	Down		ENSMUSG00000024732|protein_coding|Ccdc86	2.00636	0.00850349	0.118803	Up
ENSMUSG00000059070|protein_coding|Rpl18	1.29533	0.0200926	NA	Up		ENSMUSG00000090493|protein_coding|Gm3089	-1.47632	0.0145904	NA	Down		ENSMUSG00000048450|protein_coding|Msx1	1.27478	0.00856807	0.119332	Up
ENSMUSG00000056305|protein_coding|Usp39	1.13315	0.0201579	0.242714	Up		ENSMUSG00000039182|protein_coding|AW209491	3.46265	0.0145989	NA	Up		ENSMUSG00000089994|processed_transcript|Gm16239	1.99084	0.00861498	0.119425	Up
ENSMUSG00000022519|protein_coding|Srl	-1.12719	0.0202105	0.242714	Down		ENSMUSG00000029999|protein_coding|Tgfa	-1.87925	0.0146155	NA	Down		ENSMUSG00000052609|protein_coding|Plekhg3	1.37674	0.00874066	0.120282	Up
ENSMUSG00000039110|protein_coding|Mycbpap	-2.99308	0.0202567	NA	Down		ENSMUSG00000017288|protein_coding|Vps53	-1.20181	0.0146579	NA	Down		ENSMUSG00000064347|Mt_tRNA|mt-Ta	1.51536	0.00881641	0.120963	Up
ENSMUSG00000040828|protein_coding|Tmem146	-1.70868	0.0202979	NA	Down		ENSMUSG00000046160|protein_coding|Olig1	3.52572	0.0146827	NA	Up		ENSMUSG00000075273|protein_coding|Ttc30b	1.63781	0.00883371	0.12102	Up
ENSMUSG00000051900|protein_coding|Abca16	-1.81289	0.0205526	NA	Down		ENSMUSG00000009894|protein_coding|Snap47	1.83008	0.0147755	NA	Up		ENSMUSG00000070867|protein_coding|Gm12824	3.11203	0.00885004	NA	Up
ENSMUSG00000028217|protein_coding|Cdh17	-1.07567	0.0207127	0.246441	Down		ENSMUSG00000090031|processed_transcript|4732440D04Rik	1.43345	0.0147816	NA	Up		ENSMUSG00000005299|protein_coding|Letm1	1.77137	0.00890471	0.121632	Up
ENSMUSG00000038195|protein_coding|Rilp	3.98998	0.020714	NA	Up		ENSMUSG00000028551|protein_coding|Cdkn2c	1.91858	0.0148846	NA	Up		ENSMUSG00000034438|protein_coding|Gbp8	-5.19	0.0089429	NA	Down
ENSMUSG00000091903|protein_coding|Gm8871	-4.69986	0.0208464	NA	Down		ENSMUSG00000091996|protein_coding|BC049352	3.46194	0.0150238	NA	Up		ENSMUSG00000084854|processed_transcript|Gm12678	-4.69362	0.00896384	NA	Down
ENSMUSG00000000058|protein_coding|Cav2	2.38219	0.02087	NA	Up		ENSMUSG00000024594|protein_coding|Prrc1	3.2537	0.0150933	NA	Up		ENSMUSG00000059070|protein_coding|Rpl18	1.41913	0.00911783	0.123264	Up
ENSMUSG00000027827|protein_coding|Kcnab1	-1.47382	0.0212168	NA	Down		ENSMUSG00000031565|protein_coding|Fgfr1	1.0546	0.0151391	0.158358	Up		ENSMUSG00000084758|processed_transcript|Gm12798	1.33192	0.00923149	0.124579	Up
ENSMUSG00000028996|protein_coding|Rbp7	-3.04575	0.0212719	NA	Down		ENSMUSG00000032643|protein_coding|Fhl3	3.28324	0.0151622	NA	Up		ENSMUSG00000026914|protein_coding|Psmd14	-1.02456	0.00937462	0.125546	Down
ENSMUSG00000033676|protein_coding|Gabrb3	3.21303	0.0213186	NA	Up		ENSMUSG00000002111|protein_coding|Sfpi1	-1.7894	0.0152079	NA	Down		ENSMUSG00000082028|pseudogene|Gm1826	-2.86724	0.0094359	NA	Down
ENSMUSG00000056856|protein_coding|Jakmip3	1.21359	0.0213561	NA	Up		ENSMUSG00000043831|protein_coding|Lysmd4	1.1819	0.0152613	0.159206	Up		ENSMUSG00000001827|protein_coding|Folr1	1.7619	0.00944488	0.126205	Up
ENSMUSG00000054808|protein_coding|Actn4	1.42459	0.0213618	NA	Up		ENSMUSG00000058906|protein_coding|Zfp353	-1.46119	0.0152877	NA	Down		ENSMUSG00000043998|protein_coding|Mgat2	1.26903	0.00951151	0.126728	Up
ENSMUSG00000027220|protein_coding|Syt13	-1.909	0.0214167	NA	Down		ENSMUSG00000041358|protein_coding|BC125332	-1.45706	0.0153181	NA	Down		ENSMUSG00000005732|protein_coding|Ranbp1	1.4551	0.00957724	0.127053	Up
ENSMUSG00000058638|protein_coding|Zfp110	3.46812	0.0214213	NA	Up		ENSMUSG00000082536|pseudogene|Gm13456	-2.24932	0.0153852	NA	Down		ENSMUSG00000026857|protein_coding|Mettl11a	1.76646	0.00965089	0.127812	Up
ENSMUSG00000040466|protein_coding|Blvrb	3.35844	0.0215317	NA	Up		ENSMUSG00000058603|pseudogene|Rpl28-ps1	-2.4821	0.0154244	NA	Down		ENSMUSG00000084335|pseudogene|Gm12619	3.52446	0.00975939	NA	Up
ENSMUSG00000061898|protein_coding|Rbak	3.5637	0.0215318	NA	Up		ENSMUSG00000005881|protein_coding|Ergic3	1.57729	0.0154366	0.160388	Up		ENSMUSG00000054770|protein_coding|Kctd18	1.21423	0.00976837	0.129032	Up
ENSMUSG00000020988|protein_coding|L2hgdh	2.24498	0.02158	NA	Up		ENSMUSG00000000399|protein_coding|Ndufa9	-1.21802	0.015547	0.161318	Down		ENSMUSG00000085006|processed_transcript|BC021767	2.96003	0.00977932	NA	Up
ENSMUSG00000022551|protein_coding|Cyc1	1.85073	0.0216762	NA	Up		ENSMUSG00000068200|pseudogene|Gm5931	-1.24454	0.0156569	0.161643	Down		ENSMUSG00000086082|lincRNA|1700113A16Rik	-3.0902	0.00982191	NA	Down
ENSMUSG00000020484|protein_coding|Xbp1	1.48463	0.021719	NA	Up		ENSMUSG00000048731|protein_coding|Ggnbp1	-4.46237	0.0156938	NA	Down		ENSMUSG00000081673|pseudogene|Gm14794	-2.55672	0.00992556	NA	Down
ENSMUSG00000072660|lincRNA|Gm6288	1.86926	0.0217826	NA	Up		ENSMUSG00000020262|protein_coding|Adarb1	1.39702	0.0159079	NA	Up		ENSMUSG00000028969|protein_coding|Cdk5	1.68774	0.00992793	0.130952	Up
ENSMUSG00000000600|protein_coding|Krit1	-1.3268	0.0220305	NA	Down		ENSMUSG00000029204|protein_coding|Rhoh	-1.37773	0.015908	NA	Down		ENSMUSG00000052688|protein_coding|5430435G22Rik	-4.70636	0.00997577	NA	Down
ENSMUSG00000031633|protein_coding|Slc25a4	1.86951	0.0220331	NA	Up		ENSMUSG00000068267|protein_coding|Cenpb	2.35543	0.0159361	NA	Up		ENSMUSG00000060671|protein_coding|Atp8b2	-5.14338	0.010111	NA	Down
ENSMUSG00000026820|protein_coding|Ptges2	3.27668	0.0220435	NA	Up		ENSMUSG00000016526|protein_coding|Dyrk3	2.12905	0.0159778	NA	Up		ENSMUSG00000080776|pseudogene|Gm12174	-5.66335	0.0103133	NA	Down
ENSMUSG00000028108|protein_coding|Ecm1	3.51279	0.0222958	NA	Up		ENSMUSG00000030996|protein_coding|Art1	-4.15904	0.0164305	NA	Down		ENSMUSG00000054986|protein_coding|Sec14l3	1.75475	0.0103376	0.133867	Up
ENSMUSG00000029410|protein_coding|Ppef2	3.49936	0.0223894	NA	Up		ENSMUSG00000092159|protein_coding|Gm2135	1.34682	0.0164812	0.166551	Up		ENSMUSG00000082105|pseudogene|Gm12621	3.67621	0.0103697	NA	Up
ENSMUSG00000032087|protein_coding|Dscaml1	-4.50969	0.0223971	NA	Down		ENSMUSG00000025290|protein_coding|Rps24	1.25224	0.0164945	0.166551	Up		ENSMUSG00000048997|protein_coding|Atxn7l2	3.50938	0.010617	NA	Up
ENSMUSG00000086262|processed_transcript|A930031H19Rik	3.65051	0.022409	NA	Up		ENSMUSG00000092029|pseudogene|Gm9027	-1.55275	0.0165495	NA	Down		ENSMUSG00000031485|protein_coding|Prosc	1.19803	0.0107047	0.13727	Up
ENSMUSG00000090000|protein_coding|Ier3ip1	2.27611	0.0224424	NA	Up		ENSMUSG00000044068|protein_coding|Zrsr1	3.18463	0.0167231	NA	Up		ENSMUSG00000068009|protein_coding|Bpifb6	-5.28091	0.0108005	NA	Down
ENSMUSG00000021466|protein_coding|Ptch1	2.23635	0.0224619	NA	Up		ENSMUSG00000063316|protein_coding|Rpl27	1.15586	0.0168981	0.169105	Up		ENSMUSG00000020834|protein_coding|Dhrs13	2.38582	0.0108188	NA	Up
ENSMUSG00000032518|protein_coding|Rpsa	2.30488	0.0224845	NA	Up		ENSMUSG00000087128|lincRNA|Gm12655	-4.36175	0.0169491	NA	Down		ENSMUSG00000080943|pseudogene|Gm13130	-5.42155	0.010869	NA	Down
ENSMUSG00000038695|protein_coding|Josd2	1.31136	0.0224921	NA	Up		ENSMUSG00000054452|protein_coding|Aes	1.19463	0.01697	0.169105	Up		ENSMUSG00000037447|protein_coding|Arid5a	4.03719	0.0109967	NA	Up
ENSMUSG00000081232|pseudogene|Gm14373	-4.01855	0.022566	NA	Down		ENSMUSG00000035933|protein_coding|Cog5	-1.19786	0.0170387	0.169534	Down		ENSMUSG00000003099|protein_coding|Ppp5c	1.09847	0.0109983	0.138903	Up
ENSMUSG00000046180|protein_coding|4930550L24Rik	-1.49442	0.0226654	NA	Down		ENSMUSG00000031485|protein_coding|Prosc	1.12397	0.0171152	0.169859	Up		ENSMUSG00000078499|protein_coding|Rex2	-1.32314	0.0109985	0.138903	Down
ENSMUSG00000050234|protein_coding|Gja4	1.18739	0.0227695	0.261958	Up		ENSMUSG00000023452|protein_coding|Pisd	-1.97063	0.0173588	NA	Down		ENSMUSG00000049866|protein_coding|Arl4c	-1.91179	0.0110422	NA	Down
ENSMUSG00000034485|protein_coding|Uaca	1.85186	0.0228334	NA	Up		ENSMUSG00000019082|protein_coding|Slc25a22	1.60616	0.0173708	NA	Up		ENSMUSG00000048755|protein_coding|Mcat	1.9244	0.0111227	0.139336	Up
ENSMUSG00000061882|protein_coding|Ccdc62	1.28297	0.0228566	NA	Up		ENSMUSG00000017485|protein_coding|Top2b	-1.03817	0.0173857	0.171446	Down		ENSMUSG00000005628|protein_coding|Tmod4	-2.1715	0.0112005	NA	Down
ENSMUSG00000062202|protein_coding|Btbd9	1.21075	0.0229049	NA	Up		ENSMUSG00000040856|protein_coding|Dlk1	3.35376	0.0173882	NA	Up		ENSMUSG00000024132|protein_coding|Eci1	3.60708	0.0112342	NA	Up
ENSMUSG00000079137|protein_coding|Rpl27-ps1	3.44866	0.0229311	NA	Up		ENSMUSG00000001138|protein_coding|Cnnm3	3.35211	0.0175573	NA	Up		ENSMUSG00000081391|pseudogene|Gm11765	-1.0142	0.0113326	0.141389	Down
ENSMUSG00000024143|protein_coding|Rhoq	-1.81019	0.0229461	NA	Down		ENSMUSG00000046185|protein_coding|Zfp84	-1.55301	0.0176028	NA	Down		ENSMUSG00000024805|protein_coding|Pcgf5	1.27569	0.0114597	0.142205	Up
ENSMUSG00000037905|protein_coding|Bri3bp	2.00022	0.0229516	NA	Up		ENSMUSG00000000562|protein_coding|Adora3	-4.11033	0.0176191	NA	Down		ENSMUSG00000022391|protein_coding|Rangap1	1.1473	0.0114933	0.142349	Up
ENSMUSG00000035150|protein_coding|Eif2s3x	-1.07024	0.0232485	NA	Down		ENSMUSG00000060343|pseudogene|Calm5	-2.60103	0.0176764	NA	Down		ENSMUSG00000033184|protein_coding|Tmed7	1.12466	0.0116471	0.1437	Up
ENSMUSG00000039826|protein_coding|Trub2	-2.19017	0.023292	NA	Down		ENSMUSG00000021196|protein_coding|Pfkp	-1.49158	0.0177087	0.173747	Down		ENSMUSG00000027445|protein_coding|Cst9	1.52004	0.0116754	0.143721	Up
ENSMUSG00000070708|protein_coding|Gtsf1l	1.35549	0.0233456	NA	Up		ENSMUSG00000078998|protein_coding|Bpifa6	3.35823	0.0179004	NA	Up		ENSMUSG00000067870|protein_coding|Gm8759	-2.59193	0.0117597	NA	Down
ENSMUSG00000090998|lincRNA|Gm17586	1.34669	0.0234143	NA	Up		ENSMUSG00000036644|protein_coding|Tbc1d9b	1.30419	0.017916	0.174896	Up		ENSMUSG00000025209|protein_coding|Peo1	1.94839	0.0117846	0.144295	Up
ENSMUSG00000027661|protein_coding|Slc2a10	3.28678	0.0234889	NA	Up		ENSMUSG00000052926|protein_coding|Rnaseh2a	2.64843	0.0181334	NA	Up		ENSMUSG00000091655|pseudogene|Gm8741	-1.50212	0.0118427	0.144725	Down
ENSMUSG00000025764|protein_coding|Phf17	1.03337	0.0235026	0.263973	Up		ENSMUSG00000088252|snoRNA|Snord13	3.22365	0.0181338	NA	Up		ENSMUSG00000031785|protein_coding|Gpr56	2.16486	0.0119311	NA	Up
ENSMUSG00000075070|lincRNA|4932412D23Rik	-3.93236	0.0235261	NA	Down		ENSMUSG00000083287|pseudogene|Gm13502	-1.26814	0.0181485	NA	Down		ENSMUSG00000090033|processed_transcript|Gm16243	3.53327	0.0119367	NA	Up
ENSMUSG00000047497|protein_coding|Adamts12	3.71674	0.0237508	NA	Up		ENSMUSG00000056947|protein_coding|Mab21l1	-1.73689	0.0181855	NA	Down		ENSMUSG00000029714|protein_coding|Gigyf1	3.60143	0.0119824	NA	Up
ENSMUSG00000042589|protein_coding|Cux2	1.73628	0.0238448	NA	Up		ENSMUSG00000024787|protein_coding|Snx15	3.9137	0.0181866	NA	Up		ENSMUSG00000039308|protein_coding|Ndst2	3.5778	0.0120522	NA	Up
ENSMUSG00000029188|protein_coding|Slc34a2	2.776	0.0239962	NA	Up		ENSMUSG00000054252|protein_coding|Fgfr3	2.23021	0.0182161	NA	Up		ENSMUSG00000080968|pseudogene|Gm1862	-2.9191	0.012056	NA	Down
ENSMUSG00000084817|pseudogene|Gm5526	-1.21039	0.024047	NA	Down		ENSMUSG00000028392|protein_coding|Bspry	1.03215	0.0182647	0.177406	Up		ENSMUSG00000049233|protein_coding|Apoo-ps	-1.23924	0.0120629	0.146622	Down
ENSMUSG00000055128|protein_coding|Cgrrf1	1.65318	0.0240541	NA	Up		ENSMUSG00000082122|pseudogene|Gm11809	3.50878	0.0183024	NA	Up		ENSMUSG00000010175|protein_coding|Prox1	3.53938	0.012083	NA	Up
ENSMUSG00000048997|protein_coding|Atxn7l2	3.16485	0.0241527	NA	Up		ENSMUSG00000089954|pseudogene|Gm8783	-1.35519	0.0183983	0.178034	Down		ENSMUSG00000082045|pseudogene|Gm11585	-1.41985	0.012086	0.146622	Down
ENSMUSG00000035413|protein_coding|Tmem98	4.07444	0.0242103	NA	Up		ENSMUSG00000059895|protein_coding|Ptp4a3	3.39862	0.0185181	NA	Up		ENSMUSG00000004937|protein_coding|Sgta	1.1974	0.0121873	0.147463	Up
ENSMUSG00000039515|protein_coding|Ppp2r4	2.18217	0.0244722	NA	Up		ENSMUSG00000024968|protein_coding|Rcor2	3.43498	0.0186029	NA	Up		ENSMUSG00000051056|protein_coding|Gja10	-1.97619	0.0122073	NA	Down
ENSMUSG00000086082|lincRNA|1700113A16Rik	-3.21677	0.0245087	NA	Down		ENSMUSG00000003452|protein_coding|Bicd1	-3.80813	0.0186358	NA	Down		ENSMUSG00000060708|protein_coding|Cno	1.34892	0.0124735	0.149942	Up
ENSMUSG00000027099|protein_coding|Mtx2	1.97085	0.0245157	NA	Up		ENSMUSG00000043542|protein_coding|Fam164a	-1.19279	0.0186535	NA	Down		ENSMUSG00000021411|protein_coding|1300014I06Rik	1.31852	0.0126882	0.151761	Up
ENSMUSG00000043372|protein_coding|Hexim2	3.30917	0.0246323	NA	Up		ENSMUSG00000032078|protein_coding|Zfp259	1.85116	0.0186784	NA	Up		ENSMUSG00000087120|processed_transcript|Gm12279	3.49418	0.0127889	NA	Up
ENSMUSG00000007080|protein_coding|Pole	1.87412	0.024643	NA	Up		ENSMUSG00000056305|protein_coding|Usp39	1.12609	0.0186943	0.180223	Up		ENSMUSG00000074868|pseudogene|Gm6478	-2.34594	0.0127986	NA	Down
ENSMUSG00000024911|protein_coding|Fibp	3.43996	0.024649	NA	Up		ENSMUSG00000025876|protein_coding|Unc5a	3.4545	0.0187794	NA	Up		ENSMUSG00000034616|protein_coding|Ssh3	1.03722	0.0128475	0.152256	Up
ENSMUSG00000039903|protein_coding|4931408A02Rik	3.3355	0.0246961	NA	Up		ENSMUSG00000033788|protein_coding|Dysf	-1.2685	0.0188105	NA	Down		ENSMUSG00000024911|protein_coding|Fibp	3.74911	0.0129484	NA	Up
ENSMUSG00000083022|pseudogene|Gm11968	-3.93126	0.02481	NA	Down		ENSMUSG00000051043|protein_coding|Gprc5c	1.09483	0.0190754	0.182597	Up		ENSMUSG00000082157|pseudogene|Gm12038	-5.14069	0.0130377	NA	Down
ENSMUSG00000022358|protein_coding|Fbxo32	-1.31715	0.0248946	NA	Down		ENSMUSG00000082079|pseudogene|Gm14490	3.40945	0.0191175	NA	Up		ENSMUSG00000022553|protein_coding|Maf1	1.12992	0.0130803	0.153452	Up
ENSMUSG00000060216|protein_coding|Arrb2	3.24572	0.0249848	NA	Up		ENSMUSG00000083261|pseudogene|Gm7816	-4.57489	0.0191868	NA	Down		ENSMUSG00000029098|protein_coding|Acox3	1.48527	0.0130983	0.153452	Up
ENSMUSG00000020566|protein_coding|Atp6v1c2	1.87229	0.0250566	NA	Up		ENSMUSG00000056586|protein_coding|Zar1l	1.8721	0.0192026	NA	Up		ENSMUSG00000031910|protein_coding|Has3	3.6679	0.0132077	NA	Up
ENSMUSG00000058331|protein_coding|Zfp85-rs1	-1.01389	0.0253042	NA	Down		ENSMUSG00000030402|protein_coding|Ppm1n	-4.4657	0.0192103	NA	Down		ENSMUSG00000083396|pseudogene|Gm15542	-1.7433	0.0132105	NA	Down
ENSMUSG00000026147|protein_coding|Col9a1	-4.63398	0.0253208	NA	Down		ENSMUSG00000049122|protein_coding|Frmd3	-1.12396	0.0192162	0.182597	Down		ENSMUSG00000041012|protein_coding|Cmtm8	1.29821	0.0133464	0.155462	Up
ENSMUSG00000053080|protein_coding|2700081O15Rik	3.18018	0.0256114	NA	Up		ENSMUSG00000072763|protein_coding|5430403G16Rik	-1.94975	0.0192515	NA	Down		ENSMUSG00000000567|protein_coding|Sox9	3.49739	0.0133713	NA	Up
ENSMUSG00000025876|protein_coding|Unc5a	3.32577	0.0256432	NA	Up		ENSMUSG00000027661|protein_coding|Slc2a10	3.34799	0.0192589	NA	Up		ENSMUSG00000082321|pseudogene|Gm14253	-1.94571	0.0134558	NA	Down
ENSMUSG00000036887|protein_coding|C1qa	-4.75244	0.0256531	NA	Down		ENSMUSG00000031513|protein_coding|Leprotl1	1.04717	0.0193681	0.182597	Up		ENSMUSG00000047384|protein_coding|A730013G03Rik	3.80627	0.0136269	NA	Up
ENSMUSG00000028278|protein_coding|Rragd	1.14895	0.0257694	NA	Up		ENSMUSG00000050549|protein_coding|5730508B09Rik	3.5362	0.0194443	NA	Up		ENSMUSG00000059208|protein_coding|Hnrnpm	1.8181	0.0137306	0.158841	Up
ENSMUSG00000070415|protein_coding|Olfr478	-4.12561	0.0258787	NA	Down		ENSMUSG00000014601|protein_coding|Fam40a	1.47637	0.0194453	0.182692	Up		ENSMUSG00000051732|protein_coding|Pabpc2	-5.43406	0.0138227	NA	Down
ENSMUSG00000059734|protein_coding|Ndufs8	-1.65784	0.0258803	NA	Down		ENSMUSG00000073738|protein_coding|Gm10567	-3.20583	0.0194971	NA	Down		ENSMUSG00000021213|protein_coding|Akr1c13	-5.65306	0.0139861	NA	Down
ENSMUSG00000029627|protein_coding|Zkscan14	2.12504	0.025969	NA	Up		ENSMUSG00000027466|protein_coding|Rbck1	2.24002	0.0195001	NA	Up		ENSMUSG00000050910|protein_coding|Cdr2l	3.20952	0.0140614	NA	Up
ENSMUSG00000028128|protein_coding|F3	2.16497	0.026116	NA	Up		ENSMUSG00000056427|protein_coding|Slit3	-1.81849	0.0195059	NA	Down		ENSMUSG00000002769|protein_coding|Gnmt	3.56131	0.0141891	NA	Up
ENSMUSG00000029175|protein_coding|4930471M23Rik	1.26134	0.0261465	NA	Up		ENSMUSG00000010154|protein_coding|Spire2	3.45198	0.019567	NA	Up		ENSMUSG00000020648|protein_coding|Dus4l	-1.34621	0.0141996	0.16203	Down
ENSMUSG00000030507|protein_coding|Dbx1	3.21818	0.0262178	NA	Up		ENSMUSG00000026672|protein_coding|Optn	-1.12736	0.0196868	0.183846	Down		ENSMUSG00000031289|protein_coding|Il13ra2	-3.64914	0.0142137	NA	Down
ENSMUSG00000029547|protein_coding|Ints1	3.17753	0.0263771	NA	Up		ENSMUSG00000022306|protein_coding|Zfpm2	3.60627	0.0197659	NA	Up		ENSMUSG00000038332|protein_coding|Sesn1	1.54006	0.0142203	0.162065	Up
ENSMUSG00000026070|protein_coding|Il18r1	1.2854	0.0265328	NA	Up		ENSMUSG00000078895|protein_coding|Gm11009	3.83483	0.019979	NA	Up		ENSMUSG00000029149|protein_coding|Krtcap3	1.56737	0.0142777	0.16252	Up
ENSMUSG00000026384|protein_coding|Ptpn4	1.64982	0.0265687	NA	Up		ENSMUSG00000053334|protein_coding|Ficd	2.16384	0.0200259	NA	Up		ENSMUSG00000039515|protein_coding|Ppp2r4	2.33837	0.0143632	NA	Up
ENSMUSG00000003423|protein_coding|Pih1d1	3.5327	0.0267037	NA	Up		ENSMUSG00000091923|protein_coding|Gm8267	-2.56151	0.0200727	NA	Down		ENSMUSG00000019082|protein_coding|Slc25a22	1.64595	0.0144873	0.163473	Up
ENSMUSG00000032053|protein_coding|Pou2af1	2.5768	0.0267124	NA	Up		ENSMUSG00000000125|protein_coding|Wnt3	1.53066	0.0201028	NA	Up		ENSMUSG00000037627|protein_coding|Rgs22	-1.68998	0.0145636	NA	Down
ENSMUSG00000031880|protein_coding|Rrad	3.59529	0.0267323	NA	Up		ENSMUSG00000028744|protein_coding|Pqlc2	3.36866	0.0206741	NA	Up		ENSMUSG00000005899|protein_coding|Smpd4	1.52148	0.0145839	0.16378	Up
ENSMUSG00000026748|protein_coding|Plxdc2	2.19762	0.0268022	NA	Up		ENSMUSG00000028008|protein_coding|Accn5	-3.99805	0.0207759	NA	Down		ENSMUSG00000051043|protein_coding|Gprc5c	1.13599	0.0147194	0.164231	Up
ENSMUSG00000037171|protein_coding|Nodal	3.62186	0.0268129	NA	Up		ENSMUSG00000042501|protein_coding|Cpa6	-1.31589	0.0208071	NA	Down		ENSMUSG00000063229|protein_coding|Ldha	1.29692	0.0147218	0.164231	Up
ENSMUSG00000031932|protein_coding|Gpr83	2.0372	0.0268483	NA	Up		ENSMUSG00000061024|protein_coding|Rrs1	1.86757	0.0209539	NA	Up		ENSMUSG00000002007|protein_coding|Srpk3	-4.71802	0.0147753	NA	Down
ENSMUSG00000065979|protein_coding|Cpped1	3.0268	0.0269461	NA	Up		ENSMUSG00000051900|protein_coding|Abca16	-1.6502	0.0211804	NA	Down		ENSMUSG00000017588|protein_coding|Krt27	-1.10548	0.0148036	0.164609	Down
ENSMUSG00000050423|protein_coding|Ppp1r3g	3.25371	0.0270037	NA	Up		ENSMUSG00000026011|protein_coding|Ctla4	-1.24904	0.0212735	0.193117	Down		ENSMUSG00000061532|protein_coding|Zfp955b	-1.34811	0.0149382	0.165144	Down
ENSMUSG00000083458|pseudogene|Gm5510	-1.15442	0.0270311	NA	Down		ENSMUSG00000028965|protein_coding|Tnfrsf9	-1.01686	0.0212878	0.193117	Down		ENSMUSG00000035799|protein_coding|Twist1	-1.8659	0.0149888	NA	Down
ENSMUSG00000035953|protein_coding|Tmem55b	1.56897	0.0273892	NA	Up		ENSMUSG00000039715|protein_coding|Wdr34	2.29062	0.0212959	NA	Up		ENSMUSG00000030330|protein_coding|Ing4	2.3028	0.0150201	0.165608	Up
ENSMUSG00000025377|protein_coding|2410002I01Rik	2.63821	0.027462	NA	Up		ENSMUSG00000020432|protein_coding|Tcn2	1.13144	0.0214335	0.193495	Up		ENSMUSG00000079070|processed_transcript|Gm3985	-1.0781	0.0150206	0.165608	Down
ENSMUSG00000037606|protein_coding|Osbpl5	2.5779	0.0276734	NA	Up		ENSMUSG00000068391|protein_coding|Chrac1	3.19122	0.0214781	NA	Up		ENSMUSG00000075701|protein_coding|H47	1.24644	0.0150341	0.165608	Up
ENSMUSG00000025747|protein_coding|Tyms	1.33112	0.0277539	NA	Up		ENSMUSG00000018932|protein_coding|Map2k3	1.19156	0.0215583	0.193923	Up		ENSMUSG00000075327|protein_coding|Zbtb2	1.27711	0.0151478	0.166509	Up
ENSMUSG00000027508|protein_coding|Pag1	1.24074	0.027806	NA	Up		ENSMUSG00000056091|protein_coding|St3gal5	2.69283	0.021571	NA	Up		ENSMUSG00000091905|pseudogene|Gm6395	-1.53754	0.0151622	0.166509	Down
ENSMUSG00000025082|protein_coding|Vwa2	-1.72208	0.0278077	NA	Down		ENSMUSG00000035372|protein_coding|1810055G02Rik	1.05005	0.021626	0.194008	Up		ENSMUSG00000039182|protein_coding|AW209491	3.43497	0.015226	NA	Up
ENSMUSG00000082164|pseudogene|Gm13360	-2.00395	0.0278474	NA	Down		ENSMUSG00000084843|processed_transcript|B230312C02Rik	2.51128	0.0216887	NA	Up		ENSMUSG00000034324|protein_coding|Tmem132c	1.00143	0.0152661	0.167166	Up
ENSMUSG00000022223|protein_coding|Sdr39u1	1.4643	0.0278635	NA	Up		ENSMUSG00000011837|protein_coding|Snapc2	1.23723	0.0217101	0.194313	Up		ENSMUSG00000035314|protein_coding|Gdpd5	3.54635	0.0152721	NA	Up
ENSMUSG00000037361|protein_coding|0610009D07Rik	1.00754	0.0279864	0.292841	Up		ENSMUSG00000063994|protein_coding|Olfr120	3.42845	0.0218298	NA	Up		ENSMUSG00000040013|protein_coding|Fkbp6	-1.66872	0.0153861	NA	Down
ENSMUSG00000050910|protein_coding|Cdr2l	2.91391	0.0279875	NA	Up		ENSMUSG00000082924|pseudogene|Gm11462	-4.65596	0.0218572	NA	Down		ENSMUSG00000059430|protein_coding|Actg2	-2.42551	0.015408	NA	Down
ENSMUSG00000032802|protein_coding|Srxn1	-3.17665	0.0282295	NA	Down		ENSMUSG00000052151|protein_coding|Ppap2c	1.62192	0.0219268	NA	Up		ENSMUSG00000082140|pseudogene|Gm13094	-5.28004	0.0154322	NA	Down
ENSMUSG00000024132|protein_coding|Eci1	3.18492	0.0283062	NA	Up		ENSMUSG00000022799|protein_coding|Arhgap31	3.11341	0.0219303	NA	Up		ENSMUSG00000020537|protein_coding|Drg2	1.86408	0.0155081	0.169213	Up
ENSMUSG00000046312|protein_coding|AI464131	3.49294	0.0283102	NA	Up		ENSMUSG00000079525|protein_coding|4930468A15Rik	-1.88159	0.0221022	NA	Down		ENSMUSG00000028492|protein_coding|Fam154a	-1.80955	0.01558	NA	Down
ENSMUSG00000025597|protein_coding|Klhl4	-3.77068	0.0283211	NA	Down		ENSMUSG00000030780|protein_coding|BC017158	1.05246	0.0221638	0.196493	Up		ENSMUSG00000036430|protein_coding|Tbcc	1.49989	0.0156724	0.170401	Up
ENSMUSG00000070871|protein_coding|Ccnyl1	1.14775	0.0284546	NA	Up		ENSMUSG00000092052|lincRNA|Gm5101	3.09616	0.0222305	NA	Up		ENSMUSG00000065208|snoRNA|SNORA4	1.10403	0.0158175	0.171329	Up
ENSMUSG00000021432|protein_coding|Slc35b3	2.43847	0.0286755	NA	Up		ENSMUSG00000029020|protein_coding|Mfn2	1.46796	0.0222434	NA	Up		ENSMUSG00000024937|protein_coding|Ehbp1l1	-5.28026	0.0158351	NA	Down
ENSMUSG00000072980|protein_coding|Oip5	-1.71068	0.0286891	NA	Down		ENSMUSG00000050423|protein_coding|Ppp1r3g	3.30968	0.0225311	NA	Up		ENSMUSG00000020988|protein_coding|L2hgdh	2.32436	0.0158507	0.171329	Up
ENSMUSG00000042408|protein_coding|Zmym6	-1.62535	0.0287067	NA	Down		ENSMUSG00000046101|protein_coding|6030422M02Rik	-1.1816	0.0227536	NA	Down		ENSMUSG00000043015|protein_coding|Tmem194b	-1.63873	0.0159878	NA	Down
ENSMUSG00000026202|protein_coding|Tuba4a	-1.08625	0.0287311	NA	Down		ENSMUSG00000074911|lincRNA|Gm17362	1.8465	0.0227564	NA	Up		ENSMUSG00000023964|protein_coding|Calcr	-2.00535	0.016	NA	Down
ENSMUSG00000037390|protein_coding|Muc3	1.33617	0.0287812	NA	Up		ENSMUSG00000024913|protein_coding|Lrp5	2.23197	0.0227979	NA	Up		ENSMUSG00000042826|protein_coding|Fgf11	-4.14351	0.0160404	NA	Down
ENSMUSG00000034403|protein_coding|Pja1	-1.81699	0.0288514	NA	Down		ENSMUSG00000061882|protein_coding|Ccdc62	1.26544	0.0227986	0.199901	Up		ENSMUSG00000038695|protein_coding|Josd2	1.35514	0.0160769	0.173165	Up
ENSMUSG00000048572|protein_coding|E030010A14Rik	-4.50662	0.0289224	NA	Down		ENSMUSG00000050299|protein_coding|Gm9843	-1.7356	0.0230447	NA	Down		ENSMUSG00000090980|lincRNA|Gm17274	-3.94102	0.0161072	NA	Down
ENSMUSG00000068748|protein_coding|Ptprz1	-1.96143	0.0290264	NA	Down		ENSMUSG00000090422|lincRNA|Gm17272	3.28852	0.0231346	NA	Up		ENSMUSG00000025027|protein_coding|Xpnpep1	1.10998	0.0161493	0.173337	Up
ENSMUSG00000041241|protein_coding|Mul1	3.09292	0.0290638	NA	Up		ENSMUSG00000028982|protein_coding|Slc25a33	1.29977	0.02314	NA	Up		ENSMUSG00000036285|protein_coding|2610024G14Rik	1.10736	0.0162324	0.173824	Up
ENSMUSG00000040044|protein_coding|Orc3	-1.19387	0.0290748	NA	Down		ENSMUSG00000083716|pseudogene|Gm13436	-2.86787	0.023306	NA	Down		ENSMUSG00000061897|pseudogene|Gm14292	-1.12611	0.0163355	0.174726	Down
ENSMUSG00000054951|protein_coding|9130008F23Rik	-3.71401	0.0292122	NA	Down		ENSMUSG00000039661|protein_coding|Dusp26	1.15671	0.0233598	0.202078	Up		ENSMUSG00000037621|protein_coding|Atoh8	3.58961	0.0164144	NA	Up
ENSMUSG00000001123|protein_coding|Lgals9	1.18788	0.0292429	NA	Up		ENSMUSG00000034755|protein_coding|Pcdh11x	-3.21487	0.0233649	NA	Down		ENSMUSG00000085248|processed_transcript|Gm11587	-1.08213	0.0164874	0.175739	Down
ENSMUSG00000039206|protein_coding|Daglb	1.04614	0.029447	0.301489	Up		ENSMUSG00000090663|protein_coding|Srcap	1.15348	0.023468	0.202359	Up		ENSMUSG00000029547|protein_coding|Ints1	3.36501	0.0165059	NA	Up
ENSMUSG00000036644|protein_coding|Tbc1d9b	1.21968	0.0294626	NA	Up		ENSMUSG00000071415|protein_coding|Rpl23	1.02793	0.0235454	0.202359	Up		ENSMUSG00000040189|protein_coding|Ccdc114	2.01339	0.0165368	0.175858	Up
ENSMUSG00000082396|pseudogene|Zfp389	-3.93529	0.0294914	NA	Down		ENSMUSG00000037390|protein_coding|Muc3	1.36172	0.0235489	0.202359	Up		ENSMUSG00000028551|protein_coding|Cdkn2c	1.88446	0.0165597	0.175899	Up
ENSMUSG00000041720|protein_coding|Pi4ka	1.31757	0.0295075	NA	Up		ENSMUSG00000049409|protein_coding|Prokr1	-4.10642	0.0235756	NA	Down		ENSMUSG00000022306|protein_coding|Zfpm2	3.69925	0.0165814	NA	Up
ENSMUSG00000070348|protein_coding|Ccnd1	1.68882	0.0295399	NA	Up		ENSMUSG00000027202|protein_coding|Slc12a1	-1.40692	0.0238449	NA	Down		ENSMUSG00000055670|protein_coding|Zzef1	2.31846	0.0166557	NA	Up
ENSMUSG00000073817|protein_coding|Gm11239	-2.8372	0.0295823	NA	Down		ENSMUSG00000075591|protein_coding|Gm10874	-4.46616	0.0239523	NA	Down		ENSMUSG00000083716|pseudogene|Gm13436	-3.00536	0.0166826	NA	Down
ENSMUSG00000003847|protein_coding|Nfat5	1.17626	0.0296372	NA	Up		ENSMUSG00000037033|protein_coding|Clca4	-2.10686	0.0241291	NA	Down		ENSMUSG00000018932|protein_coding|Map2k3	1.23565	0.0168271	0.177463	Up
ENSMUSG00000049409|protein_coding|Prokr1	-4.18005	0.0297569	NA	Down		ENSMUSG00000064427|snoRNA|SNORA42	1.06409	0.0242902	0.205763	Up		ENSMUSG00000002325|protein_coding|Irf9	1.72019	0.0168416	0.177463	Up
ENSMUSG00000004038|protein_coding|Gstm3	3.29677	0.0298312	NA	Up		ENSMUSG00000055900|protein_coding|Tmem69	-2.5167	0.0243999	NA	Down		ENSMUSG00000040856|protein_coding|Dlk1	3.36257	0.0168449	NA	Up
ENSMUSG00000090863|protein_coding|A530084C06Rik	-3.62475	0.0298626	NA	Down		ENSMUSG00000067597|protein_coding|Dgat2l6	-4.1886	0.0244211	NA	Down		ENSMUSG00000044268|pseudogene|Gm4895	-1.71109	0.0169548	NA	Down
ENSMUSG00000024826|protein_coding|Dpf2	1.20389	0.0299066	NA	Up		ENSMUSG00000024826|protein_coding|Dpf2	1.22446	0.024427	0.2061	Up		ENSMUSG00000062762|protein_coding|Ei24	1.03607	0.0170925	0.178955	Up
ENSMUSG00000032599|protein_coding|Ip6k2	1.7323	0.0299094	NA	Up		ENSMUSG00000062661|protein_coding|Ncs1	-3.30913	0.0245292	NA	Down		ENSMUSG00000028278|protein_coding|Rragd	1.20036	0.0170997	0.178955	Up
ENSMUSG00000021339|protein_coding|Mrs2	2.51256	0.0300536	NA	Up		ENSMUSG00000081775|pseudogene|Gm12420	-2.55097	0.0245696	NA	Down		ENSMUSG00000020312|protein_coding|Shc2	-3.84889	0.0171262	NA	Down
ENSMUSG00000085291|lincRNA|Gm16628	-4.50663	0.0300569	NA	Down		ENSMUSG00000047675|protein_coding|Rps8	1.82555	0.0246252	NA	Up		ENSMUSG00000027285|protein_coding|Haus2	-1.12662	0.0172151	0.179755	Down
ENSMUSG00000021263|protein_coding|Degs2	1.28283	0.030085	NA	Up		ENSMUSG00000027809|protein_coding|Etfdh	2.51026	0.0246724	NA	Up		ENSMUSG00000042369|protein_coding|Rbm45	1.723	0.0172427	0.179839	Up
ENSMUSG00000064634|snoRNA|SNORA1	3.13994	0.030155	NA	Up		ENSMUSG00000037991|protein_coding|A630055G03Rik	1.05574	0.0246812	0.207301	Up		ENSMUSG00000026748|protein_coding|Plxdc2	2.3281	0.0173239	NA	Up
ENSMUSG00000028476|protein_coding|Reck	3.03579	0.0301845	NA	Up		ENSMUSG00000082105|pseudogene|Gm12621	3.24028	0.0246987	NA	Up		ENSMUSG00000051081|protein_coding|Gm4847	1.8697	0.017341	NA	Up
ENSMUSG00000037455|protein_coding|1110021L09Rik	-1.12885	0.0303407	NA	Down		ENSMUSG00000043372|protein_coding|Hexim2	3.26479	0.024786	NA	Up		ENSMUSG00000050397|protein_coding|Foxl2	3.49608	0.0174703	NA	Up
ENSMUSG00000031505|protein_coding|Carkd	3.28282	0.0303839	NA	Up		ENSMUSG00000027848|protein_coding|Olfml3	3.6923	0.0248173	NA	Up		ENSMUSG00000030035|protein_coding|Wbp1	3.46102	0.0175799	NA	Up
ENSMUSG00000064841|snoRNA|SNORA42	1.69024	0.0304236	NA	Up		ENSMUSG00000024413|protein_coding|Npc1	1.25798	0.0249033	0.208226	Up		ENSMUSG00000054808|protein_coding|Actn4	1.44286	0.0175982	0.182515	Up
ENSMUSG00000036613|protein_coding|Tssc1	1.55509	0.0305649	NA	Up		ENSMUSG00000050973|protein_coding|D330012F22Rik	3.18546	0.0250107	NA	Up		ENSMUSG00000034912|protein_coding|Mdga2	-1.09428	0.0176869	0.182909	Down
ENSMUSG00000034488|protein_coding|Edil3	-2.74788	0.0305963	NA	Down		ENSMUSG00000056629|protein_coding|Fkbp2	2.67633	0.0250211	NA	Up		ENSMUSG00000060216|protein_coding|Arrb2	3.36551	0.0180236	NA	Up
ENSMUSG00000051056|protein_coding|Gja10	-1.7777	0.0306005	NA	Down		ENSMUSG00000022878|protein_coding|Adipoq	-3.52425	0.0250993	NA	Down		ENSMUSG00000028217|protein_coding|Cdh17	-1.0595	0.0180971	0.184167	Down
ENSMUSG00000001518|protein_coding|Itfg2	3.02614	0.0306189	NA	Up		ENSMUSG00000085152|processed_transcript|Gm11496	1.87162	0.025196	NA	Up		ENSMUSG00000031060|protein_coding|Rbm10	1.99462	0.0181212	NA	Up
ENSMUSG00000022048|protein_coding|Dpysl2	-1.15186	0.0306711	NA	Down		ENSMUSG00000025491|protein_coding|Ifitm1	3.30202	0.0252967	NA	Up		ENSMUSG00000029219|protein_coding|Slc10a4	2.09012	0.0181426	0.184426	Up
ENSMUSG00000003848|protein_coding|Nob1	1.24667	0.030784	NA	Up		ENSMUSG00000040877|protein_coding|Wdr25	1.36009	0.0253689	NA	Up		ENSMUSG00000046138|protein_coding|9930021J03Rik	2.63899	0.0182661	NA	Up
ENSMUSG00000046402|protein_coding|Rbp1	1.51457	0.0309565	NA	Up		ENSMUSG00000084013|pseudogene|Gm14270	-1.25898	0.0253816	NA	Down		ENSMUSG00000053656|processed_transcript|2700023E23Rik	1.89455	0.0183284	0.185294	Up
ENSMUSG00000061024|protein_coding|Rrs1	1.77013	0.0309639	NA	Up		ENSMUSG00000026342|protein_coding|Slc35f5	-1.16943	0.0254396	NA	Down		ENSMUSG00000062202|protein_coding|Btbd9	1.23044	0.0183952	0.185765	Up
ENSMUSG00000050397|protein_coding|Foxl2	3.22872	0.0310383	NA	Up		ENSMUSG00000027445|protein_coding|Cst9	1.35261	0.0254774	NA	Up		ENSMUSG00000072894|pseudogene|Gm7749	-5.13217	0.01845	NA	Down
ENSMUSG00000039021|protein_coding|Ttc16	3.35773	0.0310476	NA	Up		ENSMUSG00000001707|protein_coding|Eef1e1	1.07852	0.0255592	0.212108	Up		ENSMUSG00000085067|lincRNA|Gm15631	-1.24355	0.0184789	0.186406	Down
ENSMUSG00000085006|processed_transcript|BC021767	2.50128	0.0314142	NA	Up		ENSMUSG00000007122|protein_coding|Casq1	-2.11498	0.0256717	NA	Down		ENSMUSG00000079065|protein_coding|BC005561	3.11853	0.0186119	NA	Up
ENSMUSG00000002329|protein_coding|Mdp1	2.89454	0.0315709	NA	Up		ENSMUSG00000092839|misc_RNA|AL606908.1	3.59358	0.0257128	NA	Up		ENSMUSG00000045886|pseudogene|Gm9803	-1.92974	0.0186396	NA	Down
ENSMUSG00000036672|protein_coding|Cenpt	1.72746	0.0317511	NA	Up		ENSMUSG00000005699|protein_coding|Pard6a	1.63476	0.0258198	NA	Up		ENSMUSG00000024306|protein_coding|4921528I01Rik	-1.24294	0.0186755	0.187183	Down
ENSMUSG00000033152|protein_coding|Podxl2	-4.26015	0.0319128	NA	Down		ENSMUSG00000050043|protein_coding|Tmx2	-1.08488	0.0259431	NA	Down		ENSMUSG00000075269|protein_coding|Bex6	1.28235	0.018816	0.187796	Up
ENSMUSG00000027952|protein_coding|Pmvk	3.10711	0.0319539	NA	Up		ENSMUSG00000035027|protein_coding|Map2k2	2.96925	0.0260502	NA	Up		ENSMUSG00000030513|protein_coding|Pcsk6	1.07113	0.0190268	0.188174	Up
ENSMUSG00000040856|protein_coding|Dlk1	3.08198	0.0320083	NA	Up		ENSMUSG00000071604|protein_coding|Fam189a2	-1.4028	0.0261403	NA	Down		ENSMUSG00000004231|protein_coding|Pax2	1.0195	0.0190309	0.188174	Up
ENSMUSG00000069248|protein_coding|Serpinb6e	-2.47466	0.0320288	NA	Down		ENSMUSG00000028036|protein_coding|Ptgfr	-2.65542	0.0261406	NA	Down		ENSMUSG00000023110|protein_coding|Prmt5	2.44677	0.0191134	NA	Up
ENSMUSG00000036398|protein_coding|Ppp1r11	1.03414	0.0321465	0.309906	Up		ENSMUSG00000036298|protein_coding|Slc2a13	1.85575	0.0261657	NA	Up		ENSMUSG00000038178|protein_coding|Slc43a2	1.81624	0.0191277	NA	Up
ENSMUSG00000033316|protein_coding|Galnt9	-3.76533	0.0322766	NA	Down		ENSMUSG00000040729|protein_coding|AK129341	-1.30321	0.0262128	NA	Down		ENSMUSG00000055835|protein_coding|Zfp1	3.1503	0.0191505	NA	Up
ENSMUSG00000028551|protein_coding|Cdkn2c	1.71626	0.0322944	NA	Up		ENSMUSG00000029273|protein_coding|Sult1d1	-1.16039	0.0263194	NA	Down		ENSMUSG00000029344|protein_coding|Tpst2	-2.89958	0.0191564	NA	Down
ENSMUSG00000037363|protein_coding|Letm2	1.47002	0.0323255	NA	Up		ENSMUSG00000044350|protein_coding|9030625A04Rik	-2.34427	0.0264199	NA	Down		ENSMUSG00000040812|protein_coding|Agbl2	2.32865	0.0192159	NA	Up
ENSMUSG00000025491|protein_coding|Ifitm1	3.20447	0.0323839	NA	Up		ENSMUSG00000001240|protein_coding|Ramp2	1.99977	0.0264813	NA	Up		ENSMUSG00000035666|protein_coding|Gtf3c4	2.11962	0.0192475	NA	Up
ENSMUSG00000031149|protein_coding|Praf2	2.20353	0.0323967	NA	Up		ENSMUSG00000064336|Mt_tRNA|mt-Tf	2.99997	0.0265153	NA	Up		ENSMUSG00000035773|protein_coding|Kiss1r	1.81994	0.019309	NA	Up
ENSMUSG00000021340|protein_coding|Gpld1	-1.22293	0.0324351	NA	Down		ENSMUSG00000031060|protein_coding|Rbm10	1.87887	0.026549	NA	Up		ENSMUSG00000082079|pseudogene|Gm14490	3.39286	0.0194853	NA	Up
ENSMUSG00000027878|protein_coding|Notch2	1.32955	0.032454	NA	Up		ENSMUSG00000044377|pseudogene|Gm13080	-1.45921	0.0265507	NA	Down		ENSMUSG00000030822|protein_coding|Prr14	1.26845	0.0195103	0.190932	Up
ENSMUSG00000032398|protein_coding|Snapc5	1.4974	0.0327872	NA	Up		ENSMUSG00000078063|miRNA|AL671982.1	-5.04378	0.0267495	NA	Down		ENSMUSG00000031657|protein_coding|Heatr3	2.08776	0.0195488	0.190932	Up
ENSMUSG00000024732|protein_coding|Ccdc86	1.66393	0.0328172	NA	Up		ENSMUSG00000072640|protein_coding|1810012P15Rik	3.25364	0.0269016	NA	Up		ENSMUSG00000056313|protein_coding|1810011O10Rik	-4.73346	0.0196685	NA	Down
ENSMUSG00000003360|protein_coding|Ddx23	3.28918	0.0328288	NA	Up		ENSMUSG00000044117|protein_coding|2900011O08Rik	3.50414	0.0269904	NA	Up		ENSMUSG00000028233|protein_coding|Tgs1	1.16851	0.0196813	0.191327	Up
ENSMUSG00000037846|protein_coding|Rtkn2	1.16793	0.0329499	NA	Up		ENSMUSG00000036887|protein_coding|C1qa	-4.70264	0.0272415	NA	Down		ENSMUSG00000043079|protein_coding|Synpo	3.43497	0.0197775	NA	Up
ENSMUSG00000026617|protein_coding|Bpnt1	2.52003	0.0329912	NA	Up		ENSMUSG00000028435|protein_coding|Aqp3	3.10925	0.027246	NA	Up		ENSMUSG00000091982|lincRNA|Gm17259	2.29612	0.019838	NA	Up
ENSMUSG00000034057|protein_coding|Gm239	-1.96487	0.0330377	NA	Down		ENSMUSG00000049832|pseudogene|Gm9840	-1.27402	0.0273819	NA	Down		ENSMUSG00000035953|protein_coding|Tmem55b	1.63006	0.0198477	0.192502	Up
ENSMUSG00000087346|protein_coding|Gm5699	3.22229	0.033043	NA	Up		ENSMUSG00000021337|protein_coding|Scgn	-3.78578	0.027398	NA	Down		ENSMUSG00000044055|protein_coding|Otos	-5.28654	0.0198822	NA	Down
ENSMUSG00000063994|protein_coding|Olfr120	3.2333	0.0330705	NA	Up		ENSMUSG00000074448|protein_coding|Gm5615	-2.38275	0.0275617	NA	Down		ENSMUSG00000050944|protein_coding|Efcab5	-1.11869	0.0198966	0.192631	Down
ENSMUSG00000049832|pseudogene|Gm9840	-1.29598	0.033104	NA	Down		ENSMUSG00000041607|protein_coding|Mbp	1.37974	0.027576	0.219585	Up		ENSMUSG00000085879|lincRNA|C430014B12Rik	-1.33146	0.0199532	0.192631	Down
ENSMUSG00000044881|protein_coding|Chchd8	-1.73428	0.0332536	NA	Down		ENSMUSG00000060393|pseudogene|Gm5580	1.52764	0.0277523	NA	Up		ENSMUSG00000078998|protein_coding|Bpifa6	3.29394	0.0201159	NA	Up
ENSMUSG00000001419|protein_coding|Mef2d	1.70461	0.0332698	NA	Up		ENSMUSG00000018844|protein_coding|Fndc8	-4.68287	0.0278272	NA	Down		ENSMUSG00000032291|protein_coding|Crabp1	1.40432	0.0201215	0.193049	Up
ENSMUSG00000070732|protein_coding|Rbm44	-1.63317	0.0334068	NA	Down		ENSMUSG00000033256|protein_coding|Shf	3.11821	0.0279013	NA	Up		ENSMUSG00000022956|protein_coding|Atp5o	1.2259	0.0201682	0.193296	Up
ENSMUSG00000042041|protein_coding|2010003K11Rik	-3.72789	0.033519	NA	Down		ENSMUSG00000023072|protein_coding|Ccdc123	1.01238	0.0280228	0.220593	Up		ENSMUSG00000070822|protein_coding|Zscan18	3.29296	0.0202766	NA	Up
ENSMUSG00000024544|protein_coding|D18Ertd653e	1.93892	0.0335918	NA	Up		ENSMUSG00000028467|protein_coding|Gba2	3.22358	0.0280436	NA	Up		ENSMUSG00000046924|protein_coding|Vmn1r179	-5.27801	0.0203076	NA	Down
ENSMUSG00000023036|protein_coding|Pcdhgc5	1.85367	0.033611	NA	Up		ENSMUSG00000082588|pseudogene|Gm15443	-4.19824	0.0281385	NA	Down		ENSMUSG00000085283|lincRNA|9530027J09Rik	-1.85533	0.0204946	NA	Down
ENSMUSG00000040354|protein_coding|Mars	3.47869	0.0336982	NA	Up		ENSMUSG00000022185|protein_coding|Acin1	2.61562	0.0281958	NA	Up		ENSMUSG00000080564|miRNA|AC191865.2	3.40685	0.0205452	NA	Up
ENSMUSG00000034437|pseudogene|Gm9761	-1.34495	0.0338304	NA	Down		ENSMUSG00000062209|protein_coding|Erbb4	3.31741	0.0283559	NA	Up		ENSMUSG00000028630|protein_coding|Dyrk2	-3.19123	0.0205872	NA	Down
ENSMUSG00000030122|protein_coding|Ptms	1.6723	0.0339221	NA	Up		ENSMUSG00000081087|pseudogene|Gm14166	-1.86872	0.0283588	NA	Down		ENSMUSG00000043670|protein_coding|Diras1	3.52395	0.0205973	NA	Up
ENSMUSG00000023885|protein_coding|Thbs2	3.04293	0.0340193	NA	Up		ENSMUSG00000055670|protein_coding|Zzef1	2.1298	0.0284143	NA	Up		ENSMUSG00000032641|protein_coding|Gpr19	2.64713	0.0206559	NA	Up
ENSMUSG00000046961|protein_coding|Gpr156	2.53254	0.0340261	NA	Up		ENSMUSG00000006720|protein_coding|Zfp184	2.68115	0.0284722	NA	Up		ENSMUSG00000059895|protein_coding|Ptp4a3	3.33339	0.0207084	NA	Up
ENSMUSG00000026456|protein_coding|Cyb5r1	1.99229	0.0340332	NA	Up		ENSMUSG00000046138|protein_coding|9930021J03Rik	2.4494	0.0289864	NA	Up		ENSMUSG00000079297|pseudogene|Gm2223	-1.83159	0.0207677	NA	Down
ENSMUSG00000015189|protein_coding|Casd1	-3.94361	0.0340483	NA	Down		ENSMUSG00000047342|protein_coding|Zfp286	-4.50271	0.0289928	NA	Down		ENSMUSG00000015943|protein_coding|Bola1	1.19201	0.020808	0.198197	Up
ENSMUSG00000045928|protein_coding|4933440M02Rik	-4.26418	0.0341171	NA	Down		ENSMUSG00000049100|protein_coding|Pcdh10	-1.40733	0.0290123	NA	Down		ENSMUSG00000026411|protein_coding|Tmem9	1.49985	0.0208238	0.198197	Up
ENSMUSG00000085201|processed_transcript|Gm13507	-4.26046	0.0343211	NA	Down		ENSMUSG00000038527|protein_coding|C1rl	3.19804	0.0290732	NA	Up		ENSMUSG00000035873|protein_coding|Pawr	-1.12953	0.0208322	0.198197	Down
ENSMUSG00000053279|protein_coding|Aldh1a1	-3.76732	0.0343749	NA	Down		ENSMUSG00000090093|protein_coding|Gm14399	-1.26612	0.0293257	NA	Down		ENSMUSG00000037188|protein_coding|Grhl3	-2.21204	0.0208538	NA	Down
ENSMUSG00000087107|processed_transcript|AI662270	3.20262	0.0345247	NA	Up		ENSMUSG00000025260|protein_coding|Hsd17b10	1.09502	0.0294547	0.227225	Up		ENSMUSG00000038301|protein_coding|Snx10	3.1354	0.0208986	NA	Up
ENSMUSG00000020251|protein_coding|Glt8d2	-4.00505	0.0345315	NA	Down		ENSMUSG00000015981|protein_coding|Stk32c	-3.14306	0.0294551	NA	Down		ENSMUSG00000041115|protein_coding|Iqsec2	1.28811	0.0212131	0.199372	Up
ENSMUSG00000029640|protein_coding|Usp12	1.78531	0.0345419	NA	Up		ENSMUSG00000078965|protein_coding|Gm12033	-4.8887	0.0295523	NA	Down		ENSMUSG00000032680|protein_coding|6820408C15Rik	2.94538	0.0213922	NA	Up
ENSMUSG00000029714|protein_coding|Gigyf1	3.09576	0.0346407	NA	Up		ENSMUSG00000024805|protein_coding|Pcgf5	1.10327	0.0296507	0.228225	Up		ENSMUSG00000025491|protein_coding|Ifitm1	3.38413	0.0215156	NA	Up
ENSMUSG00000001510|protein_coding|Dlx3	-1.43518	0.0346426	NA	Down		ENSMUSG00000039804|protein_coding|Ncoa5	1.6059	0.0296997	NA	Up		ENSMUSG00000068267|protein_coding|Cenpb	2.2397	0.0218008	NA	Up
ENSMUSG00000086476|lincRNA|9530059O14Rik	1.7789	0.0348685	NA	Up		ENSMUSG00000045268|protein_coding|Zfp691	1.52992	0.0297614	NA	Up		ENSMUSG00000022886|protein_coding|Prl2a1	-2.72942	0.022026	NA	Down
ENSMUSG00000057729|protein_coding|Prtn3	1.41718	0.0348956	NA	Up		ENSMUSG00000064634|snoRNA|SNORA1	3.10133	0.0297955	NA	Up		ENSMUSG00000040852|protein_coding|Plekhh2	1.80163	0.022105	NA	Up
ENSMUSG00000030029|protein_coding|Lrig1	1.04702	0.0350128	0.319092	Up		ENSMUSG00000060716|protein_coding|Plekhh1	-1.24164	0.0298885	NA	Down		ENSMUSG00000009894|protein_coding|Snap47	1.71609	0.0221197	0.203944	Up
ENSMUSG00000047904|protein_coding|Sstr2	4.36598	0.0352142	NA	Up		ENSMUSG00000058761|protein_coding|Rnf169	1.19889	0.0299427	0.229108	Up		ENSMUSG00000039804|protein_coding|Ncoa5	1.68355	0.0222824	0.204707	Up
ENSMUSG00000055835|protein_coding|Zfp1	2.87031	0.0353165	NA	Up		ENSMUSG00000054679|protein_coding|Srsf12	-4.88395	0.0301281	NA	Down		ENSMUSG00000022799|protein_coding|Arhgap31	3.09816	0.0224073	NA	Up
ENSMUSG00000042766|protein_coding|Trim46	-4.09036	0.0353262	NA	Down		ENSMUSG00000036882|protein_coding|Arhgap33	3.27538	0.0301331	NA	Up		ENSMUSG00000035372|protein_coding|1810055G02Rik	1.03952	0.0225279	0.20565	Up
ENSMUSG00000073465|protein_coding|Park2	-3.18806	0.0353465	NA	Down		ENSMUSG00000032478|protein_coding|Nme6	1.07127	0.0303326	0.231035	Up		ENSMUSG00000006134|protein_coding|Crkl	1.07812	0.0227824	0.206102	Up
ENSMUSG00000053835|protein_coding|H2-T24	3.4348	0.035372	NA	Up		ENSMUSG00000089889|processed_transcript|0610040B10Rik	3.26026	0.0304346	NA	Up		ENSMUSG00000068749|protein_coding|Psma5	1.10513	0.0228085	0.206102	Up
ENSMUSG00000057540|protein_coding|Olfr310	-1.27803	0.0354578	NA	Down		ENSMUSG00000025584|protein_coding|Pde8a	-1.12892	0.0304535	0.231035	Down		ENSMUSG00000090610|pseudogene|Gm3571	-3.04465	0.0228087	NA	Down
ENSMUSG00000041423|protein_coding|Paqr6	1.07116	0.0354641	NA	Up		ENSMUSG00000019992|protein_coding|Fam54a	1.1134	0.0304629	0.231035	Up		ENSMUSG00000040511|protein_coding|Pvr	3.05137	0.0229317	NA	Up
ENSMUSG00000001844|protein_coding|Zdhhc4	1.68918	0.0355519	NA	Up		ENSMUSG00000026787|protein_coding|Gad2	2.16249	0.0305079	NA	Up		ENSMUSG00000032643|protein_coding|Fhl3	3.06794	0.0232503	NA	Up
ENSMUSG00000048330|protein_coding|Ric3	1.42659	0.0356145	NA	Up		ENSMUSG00000065979|protein_coding|Cpped1	2.93441	0.030521	NA	Up		ENSMUSG00000024866|protein_coding|Acy3	3.35976	0.0232852	NA	Up
ENSMUSG00000090063|processed_transcript|Dlx6os1	-1.46188	0.0356583	NA	Down		ENSMUSG00000049866|protein_coding|Arl4c	-1.62145	0.0306795	NA	Down		ENSMUSG00000031766|protein_coding|Slc12a3	-4.59228	0.0233439	NA	Down
ENSMUSG00000038467|protein_coding|Chmp4b	2.91876	0.0356822	NA	Up		ENSMUSG00000032014|protein_coding|Oaf	-3.97149	0.0308846	NA	Down		ENSMUSG00000035697|protein_coding|Hmha1	-4.70097	0.0233522	NA	Down
ENSMUSG00000067614|protein_coding|Krt86	-4.38623	0.0357115	NA	Down		ENSMUSG00000034551|protein_coding|Hdx	-2.84116	0.0309638	NA	Down		ENSMUSG00000078868|protein_coding|Gm14412	-1.6254	0.0234039	NA	Down
ENSMUSG00000006711|protein_coding|D130043K22Rik	2.5552	0.0357327	NA	Up		ENSMUSG00000048402|protein_coding|Gli2	2.1588	0.0310368	NA	Up		ENSMUSG00000092029|pseudogene|Gm9027	-1.4438	0.0235504	NA	Down
ENSMUSG00000059874|protein_coding|Olfr603	2.59016	0.0358223	NA	Up		ENSMUSG00000054910|lincRNA|4931415C17Rik	-2.1653	0.0311306	NA	Down		ENSMUSG00000024670|protein_coding|Cd6	3.00528	0.0236728	NA	Up
ENSMUSG00000025779|protein_coding|Ly96	-1.56179	0.0359715	NA	Down		ENSMUSG00000022212|protein_coding|Cpne6	-3.15905	0.0311933	NA	Down		ENSMUSG00000019254|protein_coding|Ppp1r12c	2.92896	0.0237379	NA	Up
ENSMUSG00000086042|processed_transcript|Gm12670	-1.29103	0.0359839	NA	Down		ENSMUSG00000020792|protein_coding|Exoc7	-3.43103	0.0315384	NA	Down		ENSMUSG00000083147|pseudogene|Olfr1103-ps1	-4.74067	0.0238391	NA	Down
ENSMUSG00000079681|protein_coding|Zglp1	1.64394	0.0360953	NA	Up		ENSMUSG00000060034|protein_coding|Ctf2	2.14617	0.0316149	NA	Up		ENSMUSG00000043831|protein_coding|Lysmd4	1.09845	0.0238422	0.211574	Up
ENSMUSG00000061532|protein_coding|Zfp955b	-1.20274	0.0362855	NA	Down		ENSMUSG00000007021|protein_coding|Syngr3	1.14722	0.0317005	0.236342	Up		ENSMUSG00000089659|processed_transcript|Gm3470	-1.43939	0.0238531	NA	Down
ENSMUSG00000031181|protein_coding|Ctag2	3.28764	0.0363791	NA	Up		ENSMUSG00000029714|protein_coding|Gigyf1	3.09853	0.0318124	NA	Up		ENSMUSG00000022671|protein_coding|Mzt2	2.27868	0.0242495	NA	Up
ENSMUSG00000056204|protein_coding|Pgpep1	1.41433	0.0364225	NA	Up		ENSMUSG00000059775|protein_coding|Rps26-ps1	-1.67667	0.0320734	NA	Down		ENSMUSG00000073408|protein_coding|Dpcr1	-1.60598	0.0245122	NA	Down
ENSMUSG00000028391|protein_coding|Wdr31	-2.73366	0.0364718	NA	Down		ENSMUSG00000086583|processed_transcript|Gm15500	-1.03607	0.0321519	0.23773	Down		ENSMUSG00000035201|protein_coding|B020004J07Rik	-2.3647	0.024558	NA	Down
ENSMUSG00000031872|protein_coding|Bean1	3.46012	0.0364894	NA	Up		ENSMUSG00000036672|protein_coding|Cenpt	1.70242	0.0321944	NA	Up		ENSMUSG00000063661|protein_coding|Krt73	-1.64494	0.0245623	NA	Down
ENSMUSG00000086488|lincRNA|1600020E01Rik	-1.55073	0.0366519	NA	Down		ENSMUSG00000022560|protein_coding|Gpr172b	3.40175	0.032274	NA	Up		ENSMUSG00000038552|protein_coding|Fndc4	2.73567	0.0247422	NA	Up
ENSMUSG00000058498|protein_coding|Rnf207	-2.49053	0.0367063	NA	Down		ENSMUSG00000002307|protein_coding|Daxx	1.04952	0.0322777	0.238044	Up		ENSMUSG00000048065|protein_coding|Cyb5r2	-1.63065	0.0250204	NA	Down
ENSMUSG00000022194|protein_coding|Pabpn1	-1.48558	0.0368595	NA	Down		ENSMUSG00000063971|protein_coding|1700011A15Rik	1.19202	0.0323882	0.238501	Up		ENSMUSG00000022554|protein_coding|Fam203a	-1.07226	0.0250268	0.217578	Down
ENSMUSG00000070889|protein_coding|Pgap1	1.29373	0.0369867	NA	Up		ENSMUSG00000022890|protein_coding|Atp5j	1.31844	0.0324255	0.238501	Up		ENSMUSG00000027500|protein_coding|Stmn2	-4.73724	0.0250534	NA	Down
ENSMUSG00000066407|pseudogene|Gm10263	-2.00045	0.0370757	NA	Down		ENSMUSG00000058638|protein_coding|Zfp110	3.1974	0.0324579	NA	Up		ENSMUSG00000037499|protein_coding|Nenf	-2.69528	0.0251887	NA	Down
ENSMUSG00000024670|protein_coding|Cd6	2.80799	0.0372016	NA	Up		ENSMUSG00000086980|processed_transcript|Gm13791	2.14218	0.0326664	NA	Up		ENSMUSG00000013698|protein_coding|Pea15a	3.21018	0.0253184	NA	Up
ENSMUSG00000085436|processed_transcript|Gm11458	-1.99361	0.0372398	NA	Down		ENSMUSG00000023000|protein_coding|Dhh	3.11944	0.0327065	NA	Up		ENSMUSG00000048922|protein_coding|Cdca2	1.52474	0.0253401	0.218823	Up
ENSMUSG00000046748|protein_coding|2310005G13Rik	-4.12387	0.0372432	NA	Down		ENSMUSG00000026411|protein_coding|Tmem9	1.38992	0.0328417	NA	Up		ENSMUSG00000030122|protein_coding|Ptms	1.72895	0.0254013	0.218823	Up
ENSMUSG00000057134|protein_coding|Ado	1.11638	0.0372498	NA	Up		ENSMUSG00000019982|protein_coding|Myb	3.2814	0.0331211	NA	Up		ENSMUSG00000027679|protein_coding|Dnajc19	1.0239	0.0254352	0.218823	Up
ENSMUSG00000024968|protein_coding|Rcor2	3.09071	0.037628	NA	Up		ENSMUSG00000085370|lincRNA|2310002F09Rik	-4.88558	0.0331424	NA	Down		ENSMUSG00000039661|protein_coding|Dusp26	1.13659	0.0254799	0.218823	Up
ENSMUSG00000028871|protein_coding|Rspo1	3.35002	0.0378682	NA	Up		ENSMUSG00000090033|processed_transcript|Gm16243	3.01528	0.0332743	NA	Up		ENSMUSG00000048644|protein_coding|Ctxn1	1.16764	0.0255512	0.218942	Up
ENSMUSG00000081344|pseudogene|Gm14303	-1.42951	0.0380591	NA	Down		ENSMUSG00000021339|protein_coding|Mrs2	2.43697	0.0336628	NA	Up		ENSMUSG00000038351|protein_coding|Sgsm2	1.94762	0.0255624	NA	Up
ENSMUSG00000054770|protein_coding|Kctd18	1.00065	0.038203	0.335019	Up		ENSMUSG00000082525|pseudogene|Gm12627	1.69704	0.0338036	NA	Up		ENSMUSG00000058638|protein_coding|Zfp110	3.32662	0.0255811	NA	Up
ENSMUSG00000030084|protein_coding|Plxna1	1.2885	0.0382641	NA	Up		ENSMUSG00000037922|protein_coding|Bank1	-1.07235	0.0339947	NA	Down		ENSMUSG00000071035|pseudogene|Gm5499	-3.33955	0.0257061	NA	Down
ENSMUSG00000024682|protein_coding|Gif	-3.7632	0.038299	NA	Down		ENSMUSG00000022570|protein_coding|Tsta3	1.52675	0.0342762	NA	Up		ENSMUSG00000048334|protein_coding|Gm8258	-2.88656	0.0258597	NA	Down
ENSMUSG00000055235|protein_coding|Wdr86	-2.77089	0.0383768	NA	Down		ENSMUSG00000029822|protein_coding|Osbpl3	-1.68447	0.0343052	NA	Down		ENSMUSG00000068200|pseudogene|Gm5931	-1.13747	0.0259103	0.220173	Down
ENSMUSG00000030987|protein_coding|Stim1	2.05103	0.0384326	NA	Up		ENSMUSG00000036918|protein_coding|Ttc7	1.14436	0.0344045	0.244954	Up		ENSMUSG00000074417|protein_coding|Pira5	-3.77933	0.0259945	NA	Down
ENSMUSG00000059539|protein_coding|Magea1	-2.11425	0.0386904	NA	Down		ENSMUSG00000087455|lincRNA|5330411J11Rik	3.3849	0.0346821	NA	Up		ENSMUSG00000023143|protein_coding|Nagpa	1.23481	0.0260317	0.220494	Up
ENSMUSG00000080564|miRNA|AC191865.2	3.09719	0.0389395	NA	Up		ENSMUSG00000042041|protein_coding|2010003K11Rik	-3.30867	0.0347642	NA	Down		ENSMUSG00000085534|processed_transcript|Gm2117	-1.94688	0.0260957	NA	Down
ENSMUSG00000000171|protein_coding|Sdhd	1.11101	0.039015	NA	Up		ENSMUSG00000027824|protein_coding|Vmn2r1	2.19742	0.0349686	NA	Up		ENSMUSG00000021906|protein_coding|Oxnad1	-1.14927	0.0261627	0.220898	Down
ENSMUSG00000027466|protein_coding|Rbck1	2.01006	0.0390585	NA	Up		ENSMUSG00000024132|protein_coding|Eci1	3.02372	0.0350134	NA	Up		ENSMUSG00000089936|pseudogene|Gm16199	-1.57934	0.0262233	NA	Down
ENSMUSG00000026586|protein_coding|Prrx1	-2.58459	0.0391416	NA	Down		ENSMUSG00000025202|protein_coding|Scd3	1.04972	0.0350193	0.246653	Up		ENSMUSG00000032577|protein_coding|Mapkapk3	1.6622	0.0262603	0.220945	Up
ENSMUSG00000022438|protein_coding|Parvb	-1.73333	0.0392125	NA	Down		ENSMUSG00000035314|protein_coding|Gdpd5	3.09934	0.0351382	NA	Up		ENSMUSG00000017721|protein_coding|Pigt	3.58403	0.0262809	NA	Up
ENSMUSG00000036430|protein_coding|Tbcc	1.31047	0.0395366	NA	Up		ENSMUSG00000031557|protein_coding|Plekha2	1.00475	0.0351921	0.247056	Up		ENSMUSG00000028789|protein_coding|Adc	-2.59589	0.0264606	NA	Down
ENSMUSG00000026177|protein_coding|Slc11a1	-4.00946	0.0396073	NA	Down		ENSMUSG00000054945|protein_coding|Gm9958	-1.83988	0.0354682	NA	Down		ENSMUSG00000072844|lincRNA|G530011O06Rik	-2.87949	0.0265002	NA	Down
ENSMUSG00000002307|protein_coding|Daxx	1.02799	0.0397564	NA	Up		ENSMUSG00000060181|protein_coding|Slc35e3	1.86728	0.0354947	NA	Up		ENSMUSG00000036006|protein_coding|Fam65b	1.11373	0.0265285	0.222357	Up
ENSMUSG00000033557|protein_coding|Fam20b	-1.07615	0.0402322	NA	Down		ENSMUSG00000037336|protein_coding|Mfsd2b	-1.85041	0.0355351	NA	Down		ENSMUSG00000000901|protein_coding|Mmp11	4.99146	0.026533	NA	Up
ENSMUSG00000049866|protein_coding|Arl4c	-1.6158	0.0402678	NA	Down		ENSMUSG00000083530|pseudogene|Gm13867	1.40576	0.0355851	NA	Up		ENSMUSG00000035967|protein_coding|Ddx26b	-2.33071	0.0265598	NA	Down
ENSMUSG00000044348|protein_coding|Mcart6	1.7569	0.0403433	NA	Up		ENSMUSG00000037106|protein_coding|Fer1l6	1.28724	0.0356498	NA	Up		ENSMUSG00000033966|protein_coding|Cdkl4	-1.80729	0.0266378	NA	Down
ENSMUSG00000086606|processed_transcript|Gm13205	-3.54962	0.0403605	NA	Down		ENSMUSG00000090919|protein_coding|Pabpc4l	-2.74445	0.0357145	NA	Down		ENSMUSG00000085282|lincRNA|Gm15663	-4.73949	0.0267007	NA	Down
ENSMUSG00000000792|protein_coding|Slc5a5	3.17739	0.0404895	NA	Up		ENSMUSG00000074677|protein_coding|Sirpb1c	-1.7487	0.0357456	NA	Down		ENSMUSG00000043605|protein_coding|Olfr13	-3.21809	0.0268236	NA	Down
ENSMUSG00000074284|lincRNA|Gm10658	-2.64601	0.0404901	NA	Down		ENSMUSG00000022994|protein_coding|Adcy6	-3.4971	0.0357934	NA	Down		ENSMUSG00000022243|protein_coding|Slc45a2	-4.59261	0.0268651	NA	Down
ENSMUSG00000086643|processed_transcript|Gm15687	-1.16421	0.040501	NA	Down		ENSMUSG00000075269|protein_coding|Bex6	1.15127	0.0359201	NA	Up		ENSMUSG00000052926|protein_coding|Rnaseh2a	2.4797	0.0268784	NA	Up
ENSMUSG00000040414|protein_coding|Slc25a28	1.83819	0.0409076	NA	Up		ENSMUSG00000053749|protein_coding|Gm9920	3.05257	0.0359579	NA	Up		ENSMUSG00000025171|protein_coding|Ubtd1	1.21264	0.0268955	0.224297	Up
ENSMUSG00000037594|protein_coding|BC022687	1.61675	0.0409678	NA	Up		ENSMUSG00000020372|protein_coding|Gnb2l1	1.17363	0.0359771	0.249873	Up		ENSMUSG00000028413|protein_coding|B4galt1	1.65399	0.0269059	0.224297	Up
ENSMUSG00000089818|pseudogene|Gm15950	2.89081	0.0410858	NA	Up		ENSMUSG00000061718|protein_coding|Ppp1r1b	3.0488	0.0361163	NA	Up		ENSMUSG00000032598|protein_coding|Nckipsd	-1.80385	0.0269535	NA	Down
ENSMUSG00000039683|protein_coding|Sdk1	1.52806	0.0411387	NA	Up		ENSMUSG00000038422|protein_coding|Hdhd3	3.43346	0.0362281	NA	Up		ENSMUSG00000062382|protein_coding|Gm10116	-1.20187	0.0270412	0.22441	Down
ENSMUSG00000031060|protein_coding|Rbm10	1.75896	0.0412592	NA	Up		ENSMUSG00000028795|protein_coding|Ccdc28b	-2.3345	0.036274	NA	Down		ENSMUSG00000032965|protein_coding|Ift57	-1.54785	0.0270428	NA	Down
ENSMUSG00000066643|protein_coding|Wdr35	-2.26793	0.0413868	NA	Down		ENSMUSG00000060675|protein_coding|Pla2g16	1.25056	0.0363054	NA	Up		ENSMUSG00000029410|protein_coding|Ppef2	3.34994	0.0270831	NA	Up
ENSMUSG00000043391|protein_coding|2510009E07Rik	-1.9857	0.0414384	NA	Down		ENSMUSG00000013766|protein_coding|Ly6g6e	-1.79265	0.0363926	NA	Down		ENSMUSG00000087119|pseudogene|Atg4a-ps	-1.39092	0.0272009	NA	Down
ENSMUSG00000074280|pseudogene|Gm6166	-1.50855	0.0414497	NA	Down		ENSMUSG00000002329|protein_coding|Mdp1	2.78937	0.0364636	NA	Up		ENSMUSG00000033219|protein_coding|Gm9758	3.30977	0.0272853	NA	Up
ENSMUSG00000005699|protein_coding|Pard6a	1.52215	0.0414923	NA	Up		ENSMUSG00000079224|pseudogene|Gm6565	-1.83057	0.0365502	NA	Down		ENSMUSG00000090621|lincRNA|Gm4419	2.47405	0.0272937	NA	Up
ENSMUSG00000031959|protein_coding|Wdr59	-1.04819	0.0418453	NA	Down		ENSMUSG00000037606|protein_coding|Osbpl5	2.42818	0.0365659	NA	Up		ENSMUSG00000057572|protein_coding|Zbtb8os	-1.37658	0.027297	0.225316	Down
ENSMUSG00000024366|protein_coding|Gfra3	1.9998	0.0419863	NA	Up		ENSMUSG00000043870|pseudogene|Gm5809	-4.46361	0.0367888	NA	Down		ENSMUSG00000025069|protein_coding|Gsto2	-2.02395	0.0273734	NA	Down
ENSMUSG00000069516|protein_coding|Lyz2	2.47066	0.0421432	NA	Up		ENSMUSG00000031785|protein_coding|Gpr56	1.80786	0.0367896	NA	Up		ENSMUSG00000045087|protein_coding|S1pr5	3.26947	0.0273938	NA	Up
ENSMUSG00000042202|protein_coding|Slc35e2	2.63873	0.0421796	NA	Up		ENSMUSG00000053080|protein_coding|2700081O15Rik	2.93944	0.0368104	NA	Up		ENSMUSG00000021127|protein_coding|Zfp36l1	3.04577	0.0274276	NA	Up
ENSMUSG00000003184|protein_coding|Irf3	2.47662	0.0421931	NA	Up		ENSMUSG00000027508|protein_coding|Pag1	1.15847	0.036823	NA	Up		ENSMUSG00000084013|pseudogene|Gm14270	-1.22724	0.0275	0.226384	Down
ENSMUSG00000022043|protein_coding|Trim35	1.31073	0.0421971	NA	Up		ENSMUSG00000033676|protein_coding|Gabrb3	2.89703	0.0368372	NA	Up		ENSMUSG00000027714|protein_coding|Exosc9	-1.00909	0.0276363	0.226731	Down
ENSMUSG00000055093|pseudogene|Gm8430	-1.59896	0.0422472	NA	Down		ENSMUSG00000075044|protein_coding|Slc22a29	-4.507	0.0368499	NA	Down		ENSMUSG00000040236|protein_coding|Trappc5	1.55843	0.0276405	0.226731	Up
ENSMUSG00000030805|protein_coding|Stx4a	-1.31219	0.0423048	NA	Down		ENSMUSG00000049233|protein_coding|Apoo-ps	-1.03083	0.0368952	NA	Down		ENSMUSG00000088819|misc_RNA|7SK	2.42281	0.0277126	NA	Up
ENSMUSG00000086141|processed_transcript|9030622O22Rik	-3.54716	0.0424102	NA	Down		ENSMUSG00000052373|protein_coding|Mpp3	2.82701	0.0369541	NA	Up		ENSMUSG00000029999|protein_coding|Tgfa	-1.66718	0.0277812	NA	Down
ENSMUSG00000056708|protein_coding|Ier5	2.7981	0.0426411	NA	Up		ENSMUSG00000041936|protein_coding|Agrn	3.04683	0.037059	NA	Up		ENSMUSG00000050323|protein_coding|2310030N02Rik	3.74515	0.0278234	NA	Up
ENSMUSG00000067870|protein_coding|Gm8759	-2.18059	0.0426621	NA	Down		ENSMUSG00000070371|protein_coding|Prss36	2.84186	0.0370693	NA	Up		ENSMUSG00000068860|protein_coding|Gm128	3.19679	0.0280067	NA	Up
ENSMUSG00000074634|protein_coding|Gm7120	-1.0043	0.0430583	NA	Down		ENSMUSG00000074678|protein_coding|Defb25	2.87728	0.0371433	NA	Up		ENSMUSG00000082122|pseudogene|Gm11809	3.26747	0.0280386	NA	Up
ENSMUSG00000052056|protein_coding|Zfp217	1.34407	0.0432276	NA	Up		ENSMUSG00000036749|protein_coding|Pramel5	2.88844	0.0371767	NA	Up		ENSMUSG00000000058|protein_coding|Cav2	2.24215	0.0280854	NA	Up
ENSMUSG00000036002|protein_coding|B230312A22Rik	1.48105	0.0432533	NA	Up		ENSMUSG00000089818|pseudogene|Gm15950	2.8933	0.0372238	NA	Up		ENSMUSG00000033676|protein_coding|Gabrb3	3.03964	0.0281053	NA	Up
ENSMUSG00000073627|lincRNA|C130036L24Rik	1.68053	0.0433418	NA	Up		ENSMUSG00000055093|pseudogene|Gm8430	-1.5671	0.0372316	NA	Down		ENSMUSG00000029070|protein_coding|Mxra8	1.19446	0.0282885	0.230316	Up
ENSMUSG00000079343|protein_coding|Gm5077	3.16544	0.0434371	NA	Up		ENSMUSG00000090036|pseudogene|Gm15900	-1.83111	0.0372365	NA	Down		ENSMUSG00000067795|protein_coding|4930444P10Rik	1.17205	0.0283444	0.230316	Up
ENSMUSG00000078862|protein_coding|Gm14326	-1.97073	0.0435408	NA	Down		ENSMUSG00000025377|protein_coding|2410002I01Rik	2.4738	0.0372677	NA	Up		ENSMUSG00000034437|pseudogene|Gm9761	-1.29536	0.0283562	NA	Down
ENSMUSG00000067430|protein_coding|Zfp763	-1.65732	0.0435702	NA	Down		ENSMUSG00000079029|protein_coding|Gm2016	3.27156	0.0373083	NA	Up		ENSMUSG00000035776|protein_coding|Cd99l2	3.04136	0.0283567	NA	Up
ENSMUSG00000092052|lincRNA|Gm5101	2.77053	0.0435706	NA	Up		ENSMUSG00000041633|protein_coding|Kctd12b	3.25796	0.0373925	NA	Up		ENSMUSG00000029551|protein_coding|Psmg3	1.94073	0.0283661	NA	Up
ENSMUSG00000078864|protein_coding|Gm14322	3.09783	0.0437657	NA	Up		ENSMUSG00000067440|protein_coding|Dnahc7a	-2.92723	0.0374489	NA	Down		ENSMUSG00000023067|protein_coding|Cdkn1a	1.32997	0.0283773	0.230316	Up
ENSMUSG00000081603|pseudogene|Gm14681	-1.09296	0.0439259	NA	Down		ENSMUSG00000031787|protein_coding|Katnb1	1.67961	0.0374596	NA	Up		ENSMUSG00000031328|protein_coding|Flna	-3.19873	0.0286324	NA	Down
ENSMUSG00000053226|protein_coding|Dand5	-1.73794	0.044002	NA	Down		ENSMUSG00000040511|protein_coding|Pvr	2.80029	0.0375289	NA	Up		ENSMUSG00000039929|protein_coding|Urb1	-1.29405	0.0286461	0.231775	Down
ENSMUSG00000070995|processed_transcript|Gm6313	1.08022	0.0440386	NA	Up		ENSMUSG00000059327|protein_coding|Eda	-1.10901	0.0377366	NA	Down		ENSMUSG00000044197|protein_coding|Gpr146	1.76213	0.0287663	0.232104	Up
ENSMUSG00000023911|protein_coding|Flywch2	3.10946	0.0441413	NA	Up		ENSMUSG00000024298|protein_coding|Zfp871	2.96807	0.0378245	NA	Up		ENSMUSG00000037405|protein_coding|Icam1	2.95255	0.0288328	NA	Up
ENSMUSG00000030605|protein_coding|Mfge8	3.22372	0.0442593	NA	Up		ENSMUSG00000020752|protein_coding|Recql5	1.50703	0.0378312	NA	Up		ENSMUSG00000024862|protein_coding|Klc2	2.42205	0.0289269	NA	Up
ENSMUSG00000046317|protein_coding|BC107364	2.94848	0.0443551	NA	Up		ENSMUSG00000032380|protein_coding|Dapk2	1.13253	0.0378454	0.256131	Up		ENSMUSG00000046793|protein_coding|Gpr61	-3.84713	0.0289566	NA	Down
ENSMUSG00000019975|protein_coding|Ikbip	2.02094	0.0445524	NA	Up		ENSMUSG00000031935|protein_coding|Med17	-1.12722	0.0378969	0.256131	Down		ENSMUSG00000025202|protein_coding|Scd3	1.08347	0.0290266	0.232489	Up
ENSMUSG00000060279|protein_coding|Ap2a1	2.14393	0.0445864	NA	Up		ENSMUSG00000022464|protein_coding|Slc38a4	-1.59568	0.037938	NA	Down		ENSMUSG00000024197|protein_coding|Plin3	-1.22967	0.0291212	0.232489	Down
ENSMUSG00000021288|protein_coding|Klc1	1.15369	0.044602	NA	Up		ENSMUSG00000025076|protein_coding|Casp7	3.52029	0.0379647	NA	Up		ENSMUSG00000026787|protein_coding|Gad2	2.17744	0.0291301	0.232489	Up
ENSMUSG00000038351|protein_coding|Sgsm2	1.78221	0.0446146	NA	Up		ENSMUSG00000019261|protein_coding|Mtap1s	2.77337	0.0381513	NA	Up		ENSMUSG00000028707|protein_coding|Dmbx1	1.06413	0.0291493	0.232489	Up
ENSMUSG00000025004|protein_coding|Cyp2c40	-4.12626	0.0446577	NA	Down		ENSMUSG00000044330|pseudogene|Gm9790	-2.46532	0.0382141	NA	Down		ENSMUSG00000081406|pseudogene|Gm13654	-1.90324	0.0291552	NA	Down
ENSMUSG00000027849|protein_coding|Syt6	3.068	0.0447317	NA	Up		ENSMUSG00000027997|protein_coding|Casp6	-1.18463	0.0383822	NA	Down		ENSMUSG00000020911|protein_coding|Krt19	3.73747	0.0295106	NA	Up
ENSMUSG00000002741|protein_coding|Ykt6	1.12863	0.0448962	NA	Up		ENSMUSG00000046269|protein_coding|Usp27x	3.01261	0.0386112	NA	Up		ENSMUSG00000024968|protein_coding|Rcor2	3.17417	0.0297155	NA	Up
ENSMUSG00000073476|lincRNA|Gm10516	-1.40711	0.0451004	NA	Down		ENSMUSG00000035873|protein_coding|Pawr	-1.01341	0.0386989	0.259926	Down		ENSMUSG00000089954|pseudogene|Gm8783	-1.24749	0.0297343	0.234175	Down
ENSMUSG00000022342|protein_coding|Kcnv1	-2.8056	0.0452613	NA	Down		ENSMUSG00000090854|protein_coding|Gm4340	-2.0471	0.0387618	NA	Down		ENSMUSG00000035594|protein_coding|Chrna5	-1.14651	0.0297492	0.234175	Down
ENSMUSG00000002233|protein_coding|Rhoc	2.37618	0.0453599	NA	Up		ENSMUSG00000087573|lincRNA|9530026P05Rik	-1.68581	0.0387703	NA	Down		ENSMUSG00000049687|protein_coding|Fam109b	-4.74882	0.0297632	NA	Down
ENSMUSG00000026725|protein_coding|Tnn	1.96405	0.0454526	NA	Up		ENSMUSG00000038552|protein_coding|Fndc4	2.52203	0.0389378	NA	Up		ENSMUSG00000086800|processed_transcript|4930556L07Rik	-2.41051	0.0297812	NA	Down
ENSMUSG00000022544|protein_coding|Fam86	-3.46262	0.0454576	NA	Down		ENSMUSG00000034485|protein_coding|Uaca	1.66038	0.0391142	NA	Up		ENSMUSG00000027485|protein_coding|Bpifb1	-3.60054	0.029869	NA	Down
ENSMUSG00000070407|protein_coding|Hs3st3b1	-1.95673	0.0455153	NA	Down		ENSMUSG00000068860|protein_coding|Gm128	3.01469	0.0391278	NA	Up		ENSMUSG00000046269|protein_coding|Usp27x	3.14955	0.0299251	NA	Up
ENSMUSG00000053158|protein_coding|Fes	3.07894	0.0455776	NA	Up		ENSMUSG00000050896|protein_coding|Rtn4rl2	2.87151	0.0392469	NA	Up		ENSMUSG00000092219|processed_transcript|Gm20443	-3.55262	0.0302128	NA	Down
ENSMUSG00000045098|protein_coding|Suv420h1	1.05028	0.0456278	0.364314	Up		ENSMUSG00000030069|protein_coding|Prok2	2.80094	0.0393436	NA	Up		ENSMUSG00000072621|protein_coding|Slfn10-ps	-2.52392	0.0302453	NA	Down
ENSMUSG00000020537|protein_coding|Drg2	1.56889	0.045809	NA	Up		ENSMUSG00000021090|protein_coding|Lrrc9	3.3229	0.0393638	NA	Up		ENSMUSG00000031489|protein_coding|Adrb3	1.73876	0.0303566	NA	Up
ENSMUSG00000031714|protein_coding|Gab1	2.81769	0.0459371	NA	Up		ENSMUSG00000078883|protein_coding|Gm14430	-4.88536	0.0394007	NA	Down		ENSMUSG00000022216|protein_coding|Psme1	1.33034	0.0304173	0.237372	Up
ENSMUSG00000039967|protein_coding|Zfp292	1.82683	0.0459966	NA	Up		ENSMUSG00000004846|protein_coding|Plod3	-2.33657	0.039456	NA	Down		ENSMUSG00000029521|protein_coding|Chek2	1.51303	0.0304311	0.237372	Up
ENSMUSG00000028969|protein_coding|Cdk5	1.33577	0.0462642	NA	Up		ENSMUSG00000074794|protein_coding|Arrdc3	-1.41302	0.0395111	NA	Down		ENSMUSG00000010154|protein_coding|Spire2	3.19945	0.0305331	NA	Up
ENSMUSG00000034522|protein_coding|Zfp395	2.99625	0.0465008	NA	Up		ENSMUSG00000036466|protein_coding|Megf11	3.10913	0.0395315	NA	Up		ENSMUSG00000070946|protein_coding|Gm428	1.01912	0.0306032	0.238111	Up
ENSMUSG00000046768|protein_coding|Rhoj	3.17997	0.0465203	NA	Up		ENSMUSG00000025158|protein_coding|Rfng	1.8606	0.0395817	NA	Up		ENSMUSG00000021135|protein_coding|Slc10a1	-2.23045	0.0306326	NA	Down
ENSMUSG00000006782|protein_coding|Cnp	-3.0342	0.0465603	NA	Down		ENSMUSG00000082070|pseudogene|Gm1866	-2.42304	0.0396714	NA	Down		ENSMUSG00000028373|protein_coding|Astn2	-4.58505	0.0307719	NA	Down
ENSMUSG00000054967|protein_coding|Zfp647	1.65918	0.0465658	NA	Up		ENSMUSG00000050397|protein_coding|Foxl2	3.04536	0.0396994	NA	Up		ENSMUSG00000024679|protein_coding|Ms4a6d	-1.06934	0.030842	0.239173	Down
ENSMUSG00000040452|protein_coding|Cdh12	-3.20031	0.0466618	NA	Down		ENSMUSG00000090998|lincRNA|Gm17586	1.20264	0.0397895	NA	Up		ENSMUSG00000030741|protein_coding|Spns1	1.40882	0.0309071	0.239264	Up
ENSMUSG00000070342|protein_coding|Gm10287	4.38922	0.0467275	NA	Up		ENSMUSG00000062038|protein_coding|Gm10108	-2.56555	0.0398389	NA	Down		ENSMUSG00000042507|protein_coding|C130039O16Rik	3.16352	0.0309113	NA	Up
ENSMUSG00000037326|protein_coding|Solh	2.87499	0.0468104	NA	Up		ENSMUSG00000090658|protein_coding|Prss47	-2.37879	0.0399749	NA	Down		ENSMUSG00000031101|protein_coding|Sash3	-3.91718	0.0309715	NA	Down
ENSMUSG00000022890|protein_coding|Atp5j	1.24517	0.0468208	NA	Up		ENSMUSG00000050910|protein_coding|Cdr2l	2.69914	0.0400369	NA	Up		ENSMUSG00000040124|protein_coding|Gorab	1.873	0.031069	NA	Up
ENSMUSG00000038260|protein_coding|Trpm4	-3.46339	0.0468866	NA	Down		ENSMUSG00000029547|protein_coding|Ints1	2.90337	0.040148	NA	Up		ENSMUSG00000044988|protein_coding|Ucn3	-1.89787	0.0311054	NA	Down
ENSMUSG00000044763|protein_coding|Rg9mtd1	-1.18664	0.0468989	NA	Down		ENSMUSG00000060279|protein_coding|Ap2a1	2.16659	0.040198	NA	Up		ENSMUSG00000070871|protein_coding|Ccnyl1	1.10955	0.0311173	0.240286	Up
ENSMUSG00000068263|protein_coding|Ccdc48	3.39793	0.0470735	NA	Up		ENSMUSG00000074736|protein_coding|Tmem90b	2.33317	0.0403569	NA	Up		ENSMUSG00000044330|pseudogene|Gm9790	-2.53649	0.0311462	NA	Down
ENSMUSG00000015652|protein_coding|Steap1	1.0169	0.0471191	0.368691	Up		ENSMUSG00000074056|protein_coding|Gm10615	2.94521	0.0404293	NA	Up		ENSMUSG00000029438|protein_coding|Bcl7a	1.8676	0.0311822	NA	Up
ENSMUSG00000046733|protein_coding|Gprc5a	1.57421	0.047129	NA	Up		ENSMUSG00000030084|protein_coding|Plxna1	1.24927	0.0407886	NA	Up		ENSMUSG00000032802|protein_coding|Srxn1	-2.75497	0.0312395	NA	Down
ENSMUSG00000029020|protein_coding|Mfn2	1.30086	0.0472029	NA	Up		ENSMUSG00000000916|protein_coding|Nsun5	-2.17436	0.0408279	NA	Down		ENSMUSG00000074420|pseudogene|Gm10693	-4.60616	0.0312937	NA	Down
ENSMUSG00000039804|protein_coding|Ncoa5	1.48798	0.0472294	NA	Up		ENSMUSG00000035540|protein_coding|Gc	-1.91328	0.0408758	NA	Down		ENSMUSG00000030069|protein_coding|Prok2	2.919	0.0313126	NA	Up
ENSMUSG00000089791|pseudogene|Gm3555	3.00571	0.0473935	NA	Up		ENSMUSG00000091761|lincRNA|Gm4349	2.47158	0.0409269	NA	Up		ENSMUSG00000026134|protein_coding|Prim2	2.11997	0.0313795	NA	Up
ENSMUSG00000036103|protein_coding|Colec12	3.08811	0.0474078	NA	Up		ENSMUSG00000093298|miRNA|AC161426.1	3.48523	0.0413259	NA	Up		ENSMUSG00000084843|processed_transcript|B230312C02Rik	2.3518	0.0314983	NA	Up
ENSMUSG00000022561|protein_coding|Gpaa1	2.75581	0.0474358	NA	Up		ENSMUSG00000029344|protein_coding|Tpst2	-2.50078	0.04139	NA	Down		ENSMUSG00000028744|protein_coding|Pqlc2	3.13103	0.0315327	NA	Up
ENSMUSG00000085335|lincRNA|Gm13684	2.99894	0.0474668	NA	Up		ENSMUSG00000042589|protein_coding|Cux2	1.54966	0.0415211	NA	Up		ENSMUSG00000029708|protein_coding|Gcc1	2.90906	0.0315845	NA	Up
ENSMUSG00000033124|protein_coding|Atg9a	1.14166	0.0475549	NA	Up		ENSMUSG00000036537|protein_coding|Rnf113a1	-1.09564	0.0415363	NA	Down		ENSMUSG00000086748|lincRNA|Gm13261	2.47336	0.0315983	NA	Up
ENSMUSG00000028414|protein_coding|Fktn	-1.32933	0.0475778	NA	Down		ENSMUSG00000014773|protein_coding|Dll1	2.84296	0.0415959	NA	Up		ENSMUSG00000087106|processed_transcript|Gm13964	2.22348	0.0317138	NA	Up
ENSMUSG00000068614|protein_coding|Actc1	-3.64595	0.047726	NA	Down		ENSMUSG00000083259|pseudogene|Gm12625	1.44188	0.0416684	NA	Up		ENSMUSG00000040452|protein_coding|Cdh12	-3.00443	0.0317164	NA	Down
ENSMUSG00000031988|protein_coding|Vps26b	2.79823	0.0477357	NA	Up		ENSMUSG00000024868|protein_coding|Dkk1	-1.93297	0.0416753	NA	Down		ENSMUSG00000088149|snRNA|U6	-3.89545	0.0317508	NA	Down
ENSMUSG00000006958|protein_coding|Chrd	3.10756	0.0477969	NA	Up		ENSMUSG00000053279|protein_coding|Aldh1a1	-3.20697	0.0417547	NA	Down		ENSMUSG00000030083|protein_coding|Abtb1	-2.45745	0.031779	NA	Down
ENSMUSG00000033705|protein_coding|Stard9	2.38718	0.0480893	NA	Up		ENSMUSG00000072601|protein_coding|Ear1	-4.07867	0.0418753	NA	Down		ENSMUSG00000079108|protein_coding|Srp54b	-1.68163	0.0319864	0.243731	Down
ENSMUSG00000041859|protein_coding|Mcm3	1.26963	0.0481477	NA	Up		ENSMUSG00000067608|pseudogene|Pcna-ps2	-1.73057	0.0419373	NA	Down		ENSMUSG00000089639|pseudogene|Gm2862	-4.57093	0.0320474	NA	Down
ENSMUSG00000026628|protein_coding|Atf3	1.56858	0.0481686	NA	Up		ENSMUSG00000039187|protein_coding|Fanci	-1.13575	0.0419375	NA	Down		ENSMUSG00000040563|protein_coding|BC018242	-4.95587	0.0320731	NA	Down
ENSMUSG00000056586|protein_coding|Zar1l	1.60847	0.0482955	NA	Up		ENSMUSG00000005299|protein_coding|Letm1	1.38648	0.0420957	NA	Up		ENSMUSG00000083792|pseudogene|Rpl12-ps2	-3.86119	0.0322083	NA	Down
ENSMUSG00000032078|protein_coding|Zfp259	1.58045	0.0483249	NA	Up		ENSMUSG00000034032|protein_coding|Rpap1	2.75357	0.0421206	NA	Up		ENSMUSG00000031608|protein_coding|Galnt7	3.28669	0.0323238	NA	Up
ENSMUSG00000035376|protein_coding|Ptplb	1.10193	0.0484575	NA	Up		ENSMUSG00000079065|protein_coding|BC005561	2.7066	0.0421265	NA	Up		ENSMUSG00000019817|protein_coding|Plagl1	2.02452	0.0323301	NA	Up
ENSMUSG00000060147|protein_coding|Serpinb6a	-1.23912	0.0484963	NA	Down		ENSMUSG00000070867|protein_coding|Gm12824	2.42839	0.0421928	NA	Up		ENSMUSG00000034645|protein_coding|Zyg11a	-3.38312	0.0324042	NA	Down
ENSMUSG00000028445|processed_transcript|Enho	3.50386	0.048523	NA	Up		ENSMUSG00000066042|protein_coding|Med18	1.42322	0.0422218	NA	Up		ENSMUSG00000019261|protein_coding|Mtap1s	2.85419	0.0324383	NA	Up
ENSMUSG00000085492|lincRNA|Trmt61b	2.81761	0.0486423	NA	Up		ENSMUSG00000049657|protein_coding|Zbtb5	1.21185	0.0422608	NA	Up		ENSMUSG00000035027|protein_coding|Map2k2	2.85093	0.0324769	NA	Up
ENSMUSG00000079108|protein_coding|Srp54b	-1.5611	0.0487416	0.375952	Down		ENSMUSG00000020778|protein_coding|2310004N24Rik	3.20304	0.0423136	NA	Up		ENSMUSG00000029161|protein_coding|Cgref1	3.38939	0.0325202	NA	Up
ENSMUSG00000039715|protein_coding|Wdr34	1.98275	0.048875	NA	Up		ENSMUSG00000031489|protein_coding|Adrb3	1.635	0.0424633	NA	Up		ENSMUSG00000065979|protein_coding|Cpped1	2.89582	0.0325392	NA	Up
ENSMUSG00000000215|protein_coding|Ins2	2.37779	0.0490479	NA	Up		ENSMUSG00000078864|protein_coding|Gm14322	3.07376	0.0425834	NA	Up		ENSMUSG00000040429|protein_coding|Mterf	-1.92606	0.0328968	NA	Down
ENSMUSG00000074417|protein_coding|Pira5	-3.55012	0.0490743	NA	Down		ENSMUSG00000039615|protein_coding|Stub1	1.79338	0.0426291	NA	Up		ENSMUSG00000067698|protein_coding|Gm10220	-5.2817	0.032989	NA	Down
ENSMUSG00000048482|protein_coding|Bdnf	1.48979	0.049406	NA	Up		ENSMUSG00000056130|protein_coding|Ticam2	-3.70273	0.0426295	NA	Down		ENSMUSG00000025583|protein_coding|Rptor	1.11243	0.0330457	0.248112	Up
ENSMUSG00000025993|protein_coding|Slc40a1	1.03085	0.0494428	NA	Up		ENSMUSG00000057863|protein_coding|Rpl36	3.0121	0.0426886	NA	Up		ENSMUSG00000090256|pseudogene|Alms1-ps1	3.34192	0.033049	NA	Up
ENSMUSG00000090071|protein_coding|Cdk5r2	-3.54738	0.0495551	NA	Down		ENSMUSG00000030980|protein_coding|2310008H09Rik	1.504	0.0427633	NA	Up		ENSMUSG00000037111|protein_coding|Setd7	3.37645	0.0331376	NA	Up
ENSMUSG00000049411|protein_coding|6030446N20Rik	1.01935	0.0498067	NA	Up		ENSMUSG00000072812|protein_coding|Ahnak2	3.28383	0.0430439	NA	Up		ENSMUSG00000059003|protein_coding|Grin2a	1.57379	0.0331487	0.248683	Up
ENSMUSG00000074121|protein_coding|Ntf5	3.24064	0.0498146	NA	Up		ENSMUSG00000062980|protein_coding|A430107O13Rik	-2.47509	0.0430795	NA	Down		ENSMUSG00000074794|protein_coding|Arrdc3	-1.45004	0.0332258	NA	Down
ENSMUSG00000057818|protein_coding|1600029O15Rik	3.08571	0.0498966	NA	Up		ENSMUSG00000062510|protein_coding|Nsl1	1.76786	0.0431161	NA	Up		ENSMUSG00000086579|lincRNA|A930012L18Rik	-1.50081	0.0333046	NA	Down
ENSMUSG00000015401|protein_coding|Tmem27	-1.5557	0.0498973	NA	Down		ENSMUSG00000052525|protein_coding|Spdya	-2.17904	0.0432652	NA	Down		ENSMUSG00000005881|protein_coding|Ergic3	1.38551	0.0333277	0.249417	Up
ENSMUSG00000078998|protein_coding|Bpifa6	2.81821	0.049911	NA	Up		ENSMUSG00000042492|protein_coding|Tbc1d10b	-1.16943	0.0434206	NA	Down		ENSMUSG00000029004|protein_coding|Mll5	-1.15586	0.0335544	0.250503	Down
ENSMUSG00000022856|protein_coding|Tmem41a	1.44154	0.0499122	NA	Up		ENSMUSG00000078876|protein_coding|Gm14408	3.74024	0.0434935	NA	Up		ENSMUSG00000050558|protein_coding|Prokr2	-2.4878	0.0336044	NA	Down
						ENSMUSG00000026017|protein_coding|Carf	-1.25404	0.0435509	NA	Down		ENSMUSG00000082536|pseudogene|Gm13456	-1.90052	0.0336069	NA	Down
						ENSMUSG00000060216|protein_coding|Arrb2	2.89346	0.0436518	NA	Up		ENSMUSG00000073152|processed_transcript|Gm10475	-5.28186	0.0337113	NA	Down
						ENSMUSG00000048648|protein_coding|Gm9830	-2.054	0.0436993	NA	Down		ENSMUSG00000066944|protein_coding|4921513D11Rik	-2.16646	0.0337932	NA	Down
						ENSMUSG00000036103|protein_coding|Colec12	3.09916	0.0437049	NA	Up		ENSMUSG00000029245|protein_coding|Epha5	3.30426	0.0338953	NA	Up
						ENSMUSG00000046562|protein_coding|Unc119b	2.08851	0.0439439	NA	Up		ENSMUSG00000018537|protein_coding|Pcgf2	2.53781	0.0340698	NA	Up
						ENSMUSG00000092153|protein_coding|Gm17266	-2.51446	0.0441646	NA	Down		ENSMUSG00000056870|protein_coding|Gulp1	-1.34286	0.034104	0.25358	Down
						ENSMUSG00000026679|protein_coding|Enkur	-4.35252	0.0442948	NA	Down		ENSMUSG00000085611|pseudogene|Ap3s1-ps1	-1.01864	0.0342378	0.254165	Down
						ENSMUSG00000078513|protein_coding|Gm13088	-1.69368	0.0445069	NA	Down		ENSMUSG00000002329|protein_coding|Mdp1	2.81356	0.0344975	NA	Up
						ENSMUSG00000032291|protein_coding|Crabp1	1.21909	0.0445569	0.281238	Up		ENSMUSG00000025876|protein_coding|Unc5a	3.11104	0.0345373	NA	Up
						ENSMUSG00000027703|protein_coding|Lrriq4	-1.24894	0.0447325	NA	Down		ENSMUSG00000078694|lincRNA|AC152164.1	4.66214	0.0345518	0.255491	Up
						ENSMUSG00000031893|protein_coding|Tsnaxip1	-2.5338	0.0450999	NA	Down		ENSMUSG00000037251|protein_coding|4930444A02Rik	2.53649	0.0347273	NA	Up
						ENSMUSG00000030217|protein_coding|Art4	2.83875	0.0451579	NA	Up		ENSMUSG00000079334|protein_coding|Nat6	2.98255	0.0347568	NA	Up
						ENSMUSG00000001418|protein_coding|0610031J06Rik	2.92338	0.0452475	NA	Up		ENSMUSG00000031633|protein_coding|Slc25a4	1.70399	0.0348052	0.255538	Up
						ENSMUSG00000041012|protein_coding|Cmtm8	1.05478	0.0455061	0.284221	Up		ENSMUSG00000045091|protein_coding|Aqp12	-3.91784	0.0348582	NA	Down
						ENSMUSG00000055069|protein_coding|Rab39	2.82282	0.0455806	NA	Up		ENSMUSG00000025993|protein_coding|Slc40a1	1.07879	0.0348754	0.255538	Up
						ENSMUSG00000087150|processed_transcript|BC064078	-3.27379	0.0456172	NA	Down		ENSMUSG00000038691|protein_coding|Mbd3l1	-2.74619	0.0349418	NA	Down
						ENSMUSG00000074865|protein_coding|Zfp934	3.33267	0.0459674	NA	Up		ENSMUSG00000085989|processed_transcript|Gm7437	-1.99073	0.0349931	0.255655	Down
						ENSMUSG00000014030|protein_coding|Pax5	1.73899	0.0460429	NA	Up		ENSMUSG00000031986|protein_coding|Gm505	3.48137	0.0350439	NA	Up
						ENSMUSG00000078954|protein_coding|Arhgap8	1.68293	0.0460745	NA	Up		ENSMUSG00000033983|protein_coding|Coil	1.47173	0.0350515	0.25573	Up
						ENSMUSG00000020721|protein_coding|Helz	1.00203	0.0461937	0.287296	Up		ENSMUSG00000033788|protein_coding|Dysf	-1.12159	0.0350588	0.25573	Down
						ENSMUSG00000084812|lincRNA|Gm17445	2.25473	0.0462029	NA	Up		ENSMUSG00000029697|protein_coding|Fezf1	-2.89481	0.0351801	NA	Down
						ENSMUSG00000040812|protein_coding|Agbl2	1.99	0.0464488	NA	Up		ENSMUSG00000078157|protein_coding|4931440F15Rik	2.88945	0.0352343	NA	Up
						ENSMUSG00000022342|protein_coding|Kcnv1	-2.49927	0.0464878	NA	Down		ENSMUSG00000022404|protein_coding|Slc25a17	1.05345	0.0354968	0.257939	Up
						ENSMUSG00000042156|protein_coding|Dzip1	-1.06662	0.0465044	0.28759	Down		ENSMUSG00000001123|protein_coding|Lgals9	1.12269	0.0355325	0.257961	Up
						ENSMUSG00000003051|protein_coding|Elf3	1.32908	0.0465197	NA	Up		ENSMUSG00000031838|protein_coding|Ifi30	2.35045	0.0356333	0.258489	Up
						ENSMUSG00000026384|protein_coding|Ptpn4	1.46182	0.0465299	NA	Up		ENSMUSG00000081049|pseudogene|Rps24-ps3	-2.76483	0.0357787	NA	Down
						ENSMUSG00000028974|protein_coding|Dffa	1.5649	0.0466253	NA	Up		ENSMUSG00000031902|protein_coding|Nfatc3	1.06648	0.0358762	0.259551	Up
						ENSMUSG00000079343|protein_coding|Gm5077	3.08217	0.0466449	NA	Up		ENSMUSG00000080576|miRNA|AC108410.1	3.2218	0.0359732	NA	Up
						ENSMUSG00000042694|protein_coding|Obfc1	2.72707	0.0466993	NA	Up		ENSMUSG00000037600|protein_coding|1810019J16Rik	3.0844	0.0359751	NA	Up
						ENSMUSG00000029245|protein_coding|Epha5	3.10766	0.0468504	NA	Up		ENSMUSG00000027366|protein_coding|2010106G01Rik	2.92248	0.0359845	NA	Up
						ENSMUSG00000072968|protein_coding|Gm17728	-1.48804	0.0470548	NA	Down		ENSMUSG00000082516|pseudogene|Gm13342	-1.6932	0.0362223	NA	Down
						ENSMUSG00000072905|protein_coding|Gm5662	1.47034	0.0470827	NA	Up		ENSMUSG00000042729|protein_coding|Wdr74	1.74713	0.0362496	NA	Up
						ENSMUSG00000084817|pseudogene|Gm5526	-1.00221	0.0471872	NA	Down		ENSMUSG00000012519|protein_coding|Mlkl	2.827	0.0362605	NA	Up
						ENSMUSG00000015966|protein_coding|Il17rb	1.75907	0.0472312	NA	Up		ENSMUSG00000075178|protein_coding|Olfr1080	-5.45956	0.0363816	NA	Down
						ENSMUSG00000038486|protein_coding|Sv2a	-2.83465	0.0472495	NA	Down		ENSMUSG00000053334|protein_coding|Ficd	1.94635	0.0364288	NA	Up
						ENSMUSG00000001415|protein_coding|Smg5	-2.06591	0.0473315	NA	Down		ENSMUSG00000051098|protein_coding|Mblac2	2.53821	0.0364431	NA	Up
						ENSMUSG00000067186|protein_coding|Olfr132	-3.05266	0.0473405	NA	Down		ENSMUSG00000046295|protein_coding|Ankle1	-4.75632	0.0367165	NA	Down
						ENSMUSG00000092072|protein_coding|Gm4540	-1.76072	0.0473479	NA	Down		ENSMUSG00000028414|protein_coding|Fktn	-1.33278	0.0367482	NA	Down
						ENSMUSG00000033653|protein_coding|Vps8	1.23052	0.0473981	NA	Up		ENSMUSG00000034913|protein_coding|Spert	-1.39017	0.0368518	NA	Down
						ENSMUSG00000091577|pseudogene|Gm6211	-4.35056	0.0477152	NA	Down		ENSMUSG00000032380|protein_coding|Dapk2	1.13419	0.0370421	0.263895	Up
						ENSMUSG00000038623|protein_coding|Tm6sf1	-1.66176	0.0478136	NA	Down		ENSMUSG00000036918|protein_coding|Ttc7	1.12505	0.0370858	0.263895	Up
						ENSMUSG00000043583|protein_coding|4930470P17Rik	-1.21631	0.0478659	NA	Down		ENSMUSG00000029560|protein_coding|Snx8	3.16908	0.0371	NA	Up
						ENSMUSG00000039244|protein_coding|E130309D02Rik	1.05698	0.0479173	0.292245	Up		ENSMUSG00000083530|pseudogene|Gm13867	1.39083	0.037116	0.263895	Up
						ENSMUSG00000046961|protein_coding|Gpr156	2.34432	0.0479272	NA	Up		ENSMUSG00000045996|protein_coding|Polr2k	1.35518	0.0371516	0.263895	Up
						ENSMUSG00000071414|protein_coding|Gm6736	-2.96742	0.0479598	NA	Down		ENSMUSG00000050122|protein_coding|Vwa3b	3.30115	0.0372973	NA	Up
						ENSMUSG00000035045|protein_coding|Zc3h12b	1.53212	0.0479773	NA	Up		ENSMUSG00000038515|protein_coding|Grtp1	2.4543	0.0376602	NA	Up
						ENSMUSG00000025474|protein_coding|Tubgcp2	1.46683	0.048056	NA	Up		ENSMUSG00000048481|protein_coding|Mypop	1.26425	0.0377238	0.26632	Up
						ENSMUSG00000078499|protein_coding|Rex2	-1.02665	0.0480624	0.292871	Down		ENSMUSG00000070892|protein_coding|Gm10305	-1.35501	0.037746	NA	Down
						ENSMUSG00000030621|protein_coding|Me3	-1.18531	0.0484148	NA	Down		ENSMUSG00000009030|protein_coding|Pdcl	1.73543	0.0378023	NA	Up
						ENSMUSG00000025232|protein_coding|Hexa	1.49076	0.0484221	NA	Up		ENSMUSG00000001419|protein_coding|Mef2d	1.6413	0.0378032	0.266568	Up
						ENSMUSG00000026213|protein_coding|Stk11ip	2.07781	0.048433	NA	Up		ENSMUSG00000026628|protein_coding|Atf3	1.62495	0.0378168	0.266568	Up
						ENSMUSG00000071645|protein_coding|Tut1	2.44048	0.0484425	NA	Up		ENSMUSG00000064354|protein_coding|mt-Co2	-1.20582	0.0379019	0.266963	Down
						ENSMUSG00000090373|lincRNA|Gm17435	-1.76461	0.0484596	NA	Down		ENSMUSG00000079525|protein_coding|4930468A15Rik	-1.67589	0.0379872	NA	Down
						ENSMUSG00000081984|protein_coding|Dnajb3	2.61391	0.0484991	NA	Up		ENSMUSG00000028008|protein_coding|Accn5	-3.22967	0.0380083	NA	Down
						ENSMUSG00000059741|protein_coding|Myl3	2.85136	0.0485383	NA	Up		ENSMUSG00000021339|protein_coding|Mrs2	2.37725	0.0380111	NA	Up
						ENSMUSG00000085879|lincRNA|C430014B12Rik	-1.12931	0.0485781	NA	Down		ENSMUSG00000008730|protein_coding|Hipk1	1.18504	0.0381175	0.267171	Up
						ENSMUSG00000067795|protein_coding|4930444P10Rik	1.05789	0.0487436	0.294475	Up		ENSMUSG00000062376|protein_coding|2010012O05Rik	-1.5094	0.0381329	NA	Down
						ENSMUSG00000066270|pseudogene|Gm10157	-1.10684	0.0487598	NA	Down		ENSMUSG00000090663|protein_coding|Srcap	1.05369	0.0381341	0.267171	Up
						ENSMUSG00000004038|protein_coding|Gstm3	2.96358	0.0488884	NA	Up		ENSMUSG00000022184|protein_coding|Fbxo4	-2.78348	0.0381757	NA	Down
						ENSMUSG00000070056|protein_coding|Mfhas1	1.99535	0.0489589	NA	Up		ENSMUSG00000086726|pseudogene|Gm9458	2.26477	0.0382603	NA	Up
						ENSMUSG00000029161|protein_coding|Cgref1	3.13383	0.0489627	NA	Up		ENSMUSG00000063994|protein_coding|Olfr120	3.09984	0.0383229	NA	Up
						ENSMUSG00000040010|protein_coding|Slc7a5	1.59041	0.049095	NA	Up		ENSMUSG00000055653|protein_coding|Gpc3	-1.32172	0.0383527	NA	Down
						ENSMUSG00000056055|protein_coding|Sag	-1.55358	0.0491018	NA	Down		ENSMUSG00000035045|protein_coding|Zc3h12b	1.5977	0.0384619	NA	Up
						ENSMUSG00000039167|protein_coding|Eltd1	1.37933	0.0491821	NA	Up		ENSMUSG00000074282|protein_coding|Zfp94	2.95867	0.0384769	NA	Up
						ENSMUSG00000019102|protein_coding|Aldh3a1	-5.41898	0.0492245	NA	Down		ENSMUSG00000015365|protein_coding|Mov10l1	-2.36665	0.0384988	NA	Down
						ENSMUSG00000031993|protein_coding|Snx19	2.89014	0.0493085	NA	Up		ENSMUSG00000066270|pseudogene|Gm10157	-1.1532	0.0386542	NA	Down
						ENSMUSG00000042369|protein_coding|Rbm45	1.43006	0.0494822	NA	Up		ENSMUSG00000054967|protein_coding|Zfp647	1.69476	0.0386547	0.269793	Up
						ENSMUSG00000029439|protein_coding|Sfswap	1.1701	0.0497062	NA	Up		ENSMUSG00000073982|protein_coding|Rhog	2.64521	0.0387441	NA	Up
						ENSMUSG00000041859|protein_coding|Mcm3	1.24187	0.0498709	NA	Up		ENSMUSG00000028800|protein_coding|Hdac1	1.43194	0.0389554	0.271134	Up
						ENSMUSG00000051910|protein_coding|Sox6	-1.20476	0.0499139	NA	Down		ENSMUSG00000050945|protein_coding|Zfp438	1.76076	0.0389574	NA	Up
						ENSMUSG00000044703|protein_coding|Phf11	2.32448	0.049964	NA	Up		ENSMUSG00000046173|protein_coding|Pabpc6	-2.52193	0.0389977	NA	Down
												ENSMUSG00000031841|protein_coding|Cdh13	-1.20346	0.0390528	0.271134	Down
												ENSMUSG00000022550|protein_coding|Adck5	-2.91046	0.0390851	NA	Down
												ENSMUSG00000024069|protein_coding|Slc30a6	-1.32293	0.0390942	0.271218	Down
												ENSMUSG00000036218|protein_coding|Pdzrn4	1.95172	0.0391813	NA	Up
												ENSMUSG00000074797|protein_coding|Itpa	-1.49648	0.0392675	NA	Down
												ENSMUSG00000025223|protein_coding|Ldb1	1.06689	0.0392759	0.272088	Up
												ENSMUSG00000027220|protein_coding|Syt13	-1.58625	0.0392825	NA	Down
												ENSMUSG00000091996|protein_coding|BC049352	2.94139	0.0394453	NA	Up
												ENSMUSG00000085591|processed_transcript|Gm13479	-1.98134	0.0396408	NA	Down
												ENSMUSG00000092052|lincRNA|Gm5101	2.7857	0.0398033	NA	Up
												ENSMUSG00000015189|protein_coding|Casd1	-3.34975	0.039854	NA	Down
												ENSMUSG00000058779|protein_coding|Tomm20	2.10758	0.0398622	NA	Up
												ENSMUSG00000042589|protein_coding|Cux2	1.55732	0.0400381	0.274688	Up
												ENSMUSG00000019102|protein_coding|Aldh3a1	-5.65327	0.0402019	NA	Down
												ENSMUSG00000007080|protein_coding|Pole	1.68996	0.0402279	NA	Up
												ENSMUSG00000088226|misc_RNA|7SK	-4.97474	0.0403645	NA	Down
												ENSMUSG00000025726|protein_coding|Slc28a1	2.51419	0.0405533	NA	Up
												ENSMUSG00000007570|protein_coding|Fance	2.29537	0.0406278	NA	Up
												ENSMUSG00000039683|protein_coding|Sdk1	1.50377	0.0406459	0.276733	Up
												ENSMUSG00000045679|protein_coding|Pqlc3	1.89074	0.0408493	NA	Up
												ENSMUSG00000025535|protein_coding|4930579G22Rik	2.83235	0.0409301	NA	Up
												ENSMUSG00000056043|protein_coding|Rgs9bp	1.71372	0.0409747	NA	Up
												ENSMUSG00000064634|snoRNA|SNORA1	2.9158	0.0409795	NA	Up
												ENSMUSG00000087168|lincRNA|Gm15983	1.31301	0.0410365	0.277742	Up
												ENSMUSG00000046991|protein_coding|Wdr27	1.80758	0.0410766	NA	Up
												ENSMUSG00000039903|protein_coding|4931408A02Rik	2.99911	0.0411088	NA	Up
												ENSMUSG00000032436|protein_coding|Cmtm7	1.45603	0.0411636	0.277742	Up
												ENSMUSG00000045098|protein_coding|Suv420h1	1.05261	0.0411801	0.277742	Up
												ENSMUSG00000020752|protein_coding|Recql5	1.47853	0.0411839	0.277742	Up
												ENSMUSG00000073755|protein_coding|5730409E04Rik	-3.25941	0.0412004	NA	Down
												ENSMUSG00000036749|protein_coding|Pramel5	2.82423	0.041365	NA	Up
												ENSMUSG00000033128|protein_coding|Gga1	-1.33479	0.0413722	NA	Down
												ENSMUSG00000002550|protein_coding|Uck1	3.11437	0.0414261	NA	Up
												ENSMUSG00000042425|protein_coding|Frmpd3	-1.54233	0.0414886	NA	Down
												ENSMUSG00000061718|protein_coding|Ppp1r1b	2.9607	0.0415213	NA	Up
												ENSMUSG00000001467|protein_coding|Cyp51	2.5684	0.0416135	NA	Up
												ENSMUSG00000038709|protein_coding|Txndc8	-3.94621	0.0418677	NA	Down
												ENSMUSG00000041961|protein_coding|Znrf3	1.03975	0.0418866	0.279648	Up
												ENSMUSG00000039917|protein_coding|Rhbdd2	2.90072	0.0419385	NA	Up
												ENSMUSG00000041607|protein_coding|Mbp	1.27184	0.0419587	0.279927	Up
												ENSMUSG00000046961|protein_coding|Gpr156	2.4049	0.0419864	NA	Up
												ENSMUSG00000031669|protein_coding|Gins3	1.68095	0.0421172	0.27998	Up
												ENSMUSG00000002233|protein_coding|Rhoc	2.38267	0.0421309	NA	Up
												ENSMUSG00000049305|protein_coding|Ccdc71	3.10102	0.0422082	NA	Up
												ENSMUSG00000031376|protein_coding|Atp2b3	2.53816	0.0422598	NA	Up
												ENSMUSG00000078887|protein_coding|Gm6710	-3.49355	0.0424213	NA	Down
												ENSMUSG00000014601|protein_coding|Fam40a	1.28147	0.0424654	0.27998	Up
												ENSMUSG00000022212|protein_coding|Cpne6	-2.85778	0.0424935	NA	Down
												ENSMUSG00000024941|protein_coding|Scyl1	1.87708	0.0425321	NA	Up
												ENSMUSG00000055538|protein_coding|Zcchc24	-2.05438	0.0425849	NA	Down
												ENSMUSG00000054793|protein_coding|Cadm4	-1.83013	0.0426847	NA	Down
												ENSMUSG00000039754|protein_coding|Alkbh4	2.88177	0.0428516	NA	Up
												ENSMUSG00000028999|protein_coding|Rint1	1.09573	0.042856	0.280721	Up
												ENSMUSG00000022342|protein_coding|Kcnv1	-2.50848	0.0428652	NA	Down
												ENSMUSG00000026856|protein_coding|Dolpp1	2.85322	0.042913	NA	Up
												ENSMUSG00000083562|pseudogene|Gm13234	-2.87219	0.0429603	NA	Down
												ENSMUSG00000091903|protein_coding|Gm8871	-3.91144	0.0430358	NA	Down
												ENSMUSG00000050855|protein_coding|Zfp940	-1.25344	0.0431701	0.280997	Down
												ENSMUSG00000074783|processed_transcript|AU019990	1.11994	0.0432396	0.280997	Up
												ENSMUSG00000019295|protein_coding|Tmem129	1.32869	0.0433399	0.281204	Up
												ENSMUSG00000026227|protein_coding|2810459M11Rik	1.50337	0.0433701	0.281204	Up
												ENSMUSG00000030532|protein_coding|Hddc3	-2.65821	0.0435384	NA	Down
												ENSMUSG00000056130|protein_coding|Ticam2	-3.55553	0.0436456	NA	Down
												ENSMUSG00000027202|protein_coding|Slc12a1	-1.23602	0.0437233	NA	Down
												ENSMUSG00000086988|lincRNA|1700086O06Rik	-1.72501	0.0437474	NA	Down
												ENSMUSG00000056856|protein_coding|Jakmip3	1.04431	0.0437724	0.282596	Up
												ENSMUSG00000069622|pseudogene|Gm10273	-1.01153	0.0437877	0.282596	Down
												ENSMUSG00000029597|protein_coding|Sds	2.33508	0.0438845	NA	Up
												ENSMUSG00000025384|protein_coding|2310003H01Rik	2.8044	0.0441104	NA	Up
												ENSMUSG00000033368|protein_coding|Trim69	3.07357	0.0442	NA	Up
												ENSMUSG00000087546|processed_transcript|Gm2101	-4.56949	0.0442156	NA	Down
												ENSMUSG00000041530|protein_coding|Eif2c1	-2.00174	0.0443618	NA	Down
												ENSMUSG00000064210|protein_coding|Ano6	1.50671	0.0445799	0.285096	Up
												ENSMUSG00000022832|protein_coding|Ropn1	-4.31335	0.0448546	NA	Down
												ENSMUSG00000022048|protein_coding|Dpysl2	-1.02947	0.0449428	0.286565	Down
												ENSMUSG00000025510|protein_coding|Cd151	1.75661	0.0449482	NA	Up
												ENSMUSG00000085303|lincRNA|Gm16751	2.00146	0.0449832	NA	Up
												ENSMUSG00000014773|protein_coding|Dll1	2.79279	0.0450539	NA	Up
												ENSMUSG00000040372|protein_coding|Gpr63	1.32209	0.0451449	0.286854	Up
												ENSMUSG00000046994|protein_coding|Mars2	1.38626	0.0453446	0.287393	Up
												ENSMUSG00000024610|protein_coding|Cd74	1.83655	0.0454215	NA	Up
												ENSMUSG00000086249|processed_transcript|Gm12724	2.94108	0.0454814	NA	Up
												ENSMUSG00000054051|protein_coding|Ercc6	1.15924	0.0455985	0.288353	Up
												ENSMUSG00000040017|protein_coding|Saa4	-3.61934	0.0456217	NA	Down
												ENSMUSG00000009734|protein_coding|Pou6f2	-1.69052	0.0458776	NA	Down
												ENSMUSG00000008932|protein_coding|Slc1a7	-2.10488	0.0459825	0.290184	Down
												ENSMUSG00000014030|protein_coding|Pax5	1.7349	0.0460231	NA	Up
												ENSMUSG00000024910|protein_coding|Ctsw	-3.71625	0.0460483	NA	Down
												ENSMUSG00000082568|pseudogene|Gm14683	-1.55575	0.0460756	NA	Down
												ENSMUSG00000052384|protein_coding|Lrrc33	2.96536	0.0460874	NA	Up
												ENSMUSG00000058603|pseudogene|Rpl28-ps1	-1.95153	0.0461507	NA	Down
												ENSMUSG00000027528|protein_coding|Fabp9	3.2909	0.0461706	NA	Up
												ENSMUSG00000022551|protein_coding|Cyc1	1.58911	0.0462785	0.290906	Up
												ENSMUSG00000033036|pseudogene|Gm7879	-1.28457	0.0464035	0.291115	Down
												ENSMUSG00000040018|protein_coding|Cox15	1.53974	0.046431	NA	Up
												ENSMUSG00000023036|protein_coding|Pcdhgc5	1.71115	0.0464557	NA	Up
												ENSMUSG00000047509|pseudogene|Gm6776	-2.50055	0.0464847	NA	Down
												ENSMUSG00000028108|protein_coding|Ecm1	3.03523	0.0465568	NA	Up
												ENSMUSG00000009941|protein_coding|Nxf2	-1.78967	0.0466176	NA	Down
												ENSMUSG00000019975|protein_coding|Ikbip	1.97417	0.0466951	NA	Up
												ENSMUSG00000021573|protein_coding|Tppp	1.99847	0.046723	NA	Up
												ENSMUSG00000030638|protein_coding|Sh3gl3	-2.27659	0.046788	NA	Down
												ENSMUSG00000073557|protein_coding|Ppp1r12b	1.4065	0.0468001	0.292144	Up
												ENSMUSG00000047108|protein_coding|Dnajb7	-3.93914	0.0468051	NA	Down
												ENSMUSG00000061882|protein_coding|Ccdc62	1.1037	0.0469133	0.292455	Up
												ENSMUSG00000082887|pseudogene|Gm14607	-3.58319	0.047116	NA	Down
												ENSMUSG00000020262|protein_coding|Adarb1	1.14995	0.0472614	0.294001	Up
												ENSMUSG00000038415|protein_coding|Foxq1	2.77678	0.0472928	NA	Up
												ENSMUSG00000024143|protein_coding|Rhoq	-1.4824	0.047315	NA	Down
												ENSMUSG00000040105|protein_coding|Ppapdc2	-2.52714	0.0473601	NA	Down
												ENSMUSG00000028959|protein_coding|Fastk	1.22146	0.0475149	0.294224	Up
												ENSMUSG00000039335|protein_coding|Spata16	-2.27713	0.0475932	NA	Down
												ENSMUSG00000042659|protein_coding|Arrdc4	-1.44181	0.0476761	NA	Down
												ENSMUSG00000020922|protein_coding|Lsm12	1.10525	0.0477566	0.294808	Up
												ENSMUSG00000041313|protein_coding|Slc7a1	-1.0214	0.0478024	0.294808	Down
												ENSMUSG00000053964|protein_coding|Lgals4	3.15533	0.0478732	NA	Up
												ENSMUSG00000037946|protein_coding|Fgd3	-2.43831	0.0481608	NA	Down
												ENSMUSG00000027661|protein_coding|Slc2a10	2.83535	0.0482115	NA	Up
												ENSMUSG00000049291|protein_coding|Prss38	-2.53253	0.0482264	NA	Down
												ENSMUSG00000048583|protein_coding|Igf2	-1.68757	0.0484209	NA	Down
												ENSMUSG00000092072|protein_coding|Gm4540	-1.7317	0.0486567	NA	Down
												ENSMUSG00000025330|protein_coding|Padi4	2.28612	0.0487586	NA	Up
												ENSMUSG00000073647|pseudogene|Gm10557	-1.68093	0.048847	NA	Down
												ENSMUSG00000013766|protein_coding|Ly6g6e	-1.66819	0.0489214	NA	Down
												ENSMUSG00000079480|protein_coding|Pin4	2.73744	0.0490452	NA	Up
												ENSMUSG00000063696|protein_coding|Gm8730	1.17837	0.049316	0.299599	Up
												ENSMUSG00000087635|pseudogene|Gm13414	-1.3594	0.0494484	NA	Down
												ENSMUSG00000028885|protein_coding|Smpdl3b	-1.69209	0.0494946	NA	Down
												ENSMUSG00000006517|protein_coding|Mvd	3.1211	0.049509	NA	Up
												ENSMUSG00000021690|protein_coding|Jmy	2.08026	0.0495305	NA	Up
												ENSMUSG00000031139|protein_coding|Mcf2	-1.1515	0.0495325	NA	Down
												ENSMUSG00000091724|lincRNA|A430010J10Rik	-4.31875	0.0495661	NA	Down
												ENSMUSG00000049760|protein_coding|2410015M20Rik	1.33602	0.049621	0.300595	Up
												ENSMUSG00000020329|protein_coding|Polrmt	3.29219	0.0496544	NA	Up
												ENSMUSG00000047094|protein_coding|Ofcc1	-3.49457	0.0496764	NA	Down
												ENSMUSG00000019539|protein_coding|Rcn3	2.77022	0.0496998	NA	Up
												ENSMUSG00000002658|protein_coding|Gtf2f1	1.28236	0.0498534	0.301211	Up
												ENSMUSG00000024787|protein_coding|Snx15	3.25754	0.0499358	NA	Up
												ENSMUSG00000059775|protein_coding|Rps26-ps1	-1.50903	0.0499468	NA	Down
												ENSMUSG00000091578|protein_coding|Gstm2-ps1	-1.58861	0.0499924	NA	Down

## Sheet: Legend
Dataset EV5
DEGs in DRB-treated embryos with Ythdf KD.
