# Supplementary material for: m6A reader Ythdf proteins control retrotransposon B2 repeat expression and safeguard early embryo development
Source: EMBO J. 2026 Mar 11;45(8):2494–522. doi: 10.1038/s44318-026-00728-w (PMC13083883; doi:10.1038/s44318-026-00728-w)
Supplement: Supplementary file 11 — Dataset EV6 [file 44318_2026_728_MOESM11_ESM.xlsx]

## Sheet: Dataset EV6
B2 OE vs Ctrl (L2C)						B2 OE vs Ctrl (Morula)
gene name	log2FoldChange	pvalue	padj	group		gene name	log2FoldChange	pvalue	padj	group
ENSMUSG00000026246|protein_coding|Alppl2	-2.00084	9.45878e-27	1.58189e-22	Down		ENSMUSG00000048626|protein_coding|Klf17	3.52024	6.69731e-35	9.34476e-31	Up
ENSMUSG00000053334|protein_coding|Ficd	-2.2859	4.13613e-26	3.45863e-22	Down		ENSMUSG00000062151|protein_coding|Unc13c	3.64115	1.08129e-30	7.54364e-27	Up
ENSMUSG00000035201|protein_coding|B020004J07Rik	-2.78027	5.46192e-25	3.04484e-21	Down		ENSMUSG00000038496|protein_coding|Slc19a3	3.11346	3.22519e-29	1.50004e-25	Up
ENSMUSG00000034429|protein_coding|Zfp707	-2.40738	1.82783e-24	7.64216e-21	Down		ENSMUSG00000027210|protein_coding|Meis2	3.35289	1.56936e-23	5.47434e-20	Up
ENSMUSG00000029188|protein_coding|Slc34a2	-2.25156	4.7942e-23	1.60357e-19	Down		ENSMUSG00000027695|protein_coding|Pld1	3.42266	2.80649e-22	6.65552e-19	Up
ENSMUSG00000022476|protein_coding|Polr3h	-2.26808	4.00295e-21	1.11576e-17	Down		ENSMUSG00000034640|protein_coding|Tiparp	2.94828	2.86197e-22	6.65552e-19	Up
ENSMUSG00000081249|pseudogene|Gm11517	-2.10698	8.36665e-21	1.99891e-17	Down		ENSMUSG00000024501|protein_coding|Dpysl3	3.71438	9.18751e-22	1.83133e-18	Up
ENSMUSG00000042506|protein_coding|Usp22	-2.47427	1.66723e-20	3.48535e-17	Down		ENSMUSG00000010592|protein_coding|Dazl	3.31815	1.13347e-21	1.97691e-18	Up
ENSMUSG00000092125|pseudogene|AA543401	-2.39272	2.58462e-20	4.8028e-17	Down		ENSMUSG00000055833|protein_coding|1700034H15Rik	4.0855	1.52148e-20	2.35881e-17	Up
ENSMUSG00000008730|protein_coding|Hipk1	-2.0814	3.41085e-20	5.7043e-17	Down		ENSMUSG00000053490|protein_coding|Trim60	4.29671	5.86978e-20	8.1901e-17	Up
ENSMUSG00000036315|protein_coding|Znrd1	-2.80994	2.60872e-19	3.9662e-16	Down		ENSMUSG00000032999|protein_coding|Nlrp4f	3.08039	1.83304e-18	2.32513e-15	Up
ENSMUSG00000006398|protein_coding|Cdc20	-1.8513	3.54316e-19	4.93798e-16	Down		ENSMUSG00000041548|protein_coding|Hspb8	-4.25231	1.10804e-17	1.28838e-14	Down
ENSMUSG00000038279|protein_coding|Nop2	-2.15476	4.13773e-19	5.32303e-16	Down		ENSMUSG00000019947|protein_coding|Arid5b	2.50885	1.93107e-17	2.07263e-14	Up
ENSMUSG00000074804|pseudogene|AU015228	-1.90346	4.574e-19	5.46397e-16	Down		ENSMUSG00000074212|protein_coding|Dnajb14	3.27214	2.64855e-17	2.63965e-14	Up
ENSMUSG00000005893|protein_coding|Nr2c2	-1.99006	5.27448e-19	5.8807e-16	Down		ENSMUSG00000025777|protein_coding|Gdap1	3.24966	3.5084e-17	3.26352e-14	Up
ENSMUSG00000020668|protein_coding|Kif3c	-2.32466	2.02687e-18	2.11859e-15	Down		ENSMUSG00000041995|protein_coding|Zbed3	2.76976	4.60853e-17	4.01892e-14	Up
ENSMUSG00000011267|protein_coding|Zfp296	-2.00288	4.48503e-18	4.41221e-15	Down		ENSMUSG00000027301|protein_coding|Oxt	-4.84799	2.28792e-16	1.87784e-13	Down
ENSMUSG00000025277|protein_coding|Abhd6	-1.81609	5.28376e-18	4.9092e-15	Down		ENSMUSG00000039103|protein_coding|Nexn	2.62784	3.94982e-16	3.06177e-13	Up
ENSMUSG00000025495|protein_coding|Ptdss2	-1.76871	8.08882e-18	7.11987e-15	Down		ENSMUSG00000049606|protein_coding|Zfp644	2.46897	4.65039e-16	3.4151e-13	Up
ENSMUSG00000058028|protein_coding|Zscan5b	-1.57453	2.52847e-17	2.11431e-14	Down		ENSMUSG00000021125|protein_coding|Arg2	2.30335	2.08824e-15	1.45686e-12	Up
ENSMUSG00000079034|protein_coding|Gm8300	-3.17051	3.2536e-17	2.59111e-14	Down		ENSMUSG00000091647|pseudogene|Gm4971	6.23089	3.57286e-15	2.37391e-12	Up
ENSMUSG00000005481|protein_coding|Ddx39	-1.60238	1.62457e-16	1.23497e-13	Down		ENSMUSG00000022292|protein_coding|Rrm2b	2.43229	3.98203e-15	2.52551e-12	Up
ENSMUSG00000062260|protein_coding|AA415398	-2.1004	1.8599e-16	1.35239e-13	Down		ENSMUSG00000029586|protein_coding|4933411G11Rik	3.91906	2.62372e-14	1.57254e-11	Up
ENSMUSG00000003437|protein_coding|Paf1	-1.77933	2.37201e-16	1.65289e-13	Down		ENSMUSG00000074804|pseudogene|AU015228	4.18839	2.70486e-14	1.57254e-11	Up
ENSMUSG00000026857|protein_coding|Mettl11a	-2.07823	2.85764e-16	1.91164e-13	Down		ENSMUSG00000033634|protein_coding|Cml2	3.03503	4.41047e-14	2.46157e-11	Up
ENSMUSG00000027210|protein_coding|Meis2	1.75867	4.25036e-16	2.73396e-13	Up		ENSMUSG00000005268|protein_coding|Prlr	3.46838	8.09427e-14	4.34382e-11	Up
ENSMUSG00000040751|protein_coding|Lat2	-3.10031	9.94004e-16	6.09548e-13	Down		ENSMUSG00000052477|protein_coding|C130026I21Rik	1.86122	9.34738e-14	4.83052e-11	Up
ENSMUSG00000031162|protein_coding|Gata1	-2.16005	1.02053e-15	6.09548e-13	Down		ENSMUSG00000058906|protein_coding|Zfp353	4.62402	1.02803e-13	5.04125e-11	Up
ENSMUSG00000043522|pseudogene|A430060F13Rik	-2.12016	1.2006e-15	6.92374e-13	Down		ENSMUSG00000029279|protein_coding|Brdt	2.31495	1.04778e-13	5.04125e-11	Up
ENSMUSG00000039329|protein_coding|Tex19.1	-1.50207	1.41187e-15	7.86835e-13	Down		ENSMUSG00000039337|protein_coding|Tex19.2	-3.23719	1.25237e-13	5.82477e-11	Down
ENSMUSG00000011263|protein_coding|Exoc3l2	-2.11912	1.4585e-15	7.86835e-13	Down		ENSMUSG00000048960|protein_coding|Prex2	4.8676	1.66017e-13	7.47236e-11	Up
ENSMUSG00000031753|protein_coding|Cog4	-1.69085	2.4737e-15	1.29282e-12	Down		ENSMUSG00000028496|protein_coding|Mllt3	2.54778	4.68442e-13	2.04255e-10	Up
ENSMUSG00000062939|protein_coding|Stat4	2.42625	2.7067e-15	1.37172e-12	Up		ENSMUSG00000045394|protein_coding|Epcam	-1.82536	7.31556e-13	3.09315e-10	Down
ENSMUSG00000071646|protein_coding|Mta2	-2.00241	3.07628e-15	1.51317e-12	Down		ENSMUSG00000029992|protein_coding|Gfpt1	1.59018	8.6466e-13	3.54841e-10	Up
ENSMUSG00000029466|protein_coding|Anapc7	-1.94899	4.48776e-15	2.14438e-12	Down		ENSMUSG00000070031|protein_coding|Sp140	1.93337	8.93267e-13	3.56107e-10	Up
ENSMUSG00000040435|protein_coding|Ppp1r15a	-2.16997	1.48545e-14	6.90073e-12	Down		ENSMUSG00000055170|protein_coding|Ifng	5.35962	1.20593e-12	4.59413e-10	Up
ENSMUSG00000085114|processed_transcript|1600025M17Rik	-2.98325	1.53351e-14	6.90936e-12	Down		ENSMUSG00000027806|protein_coding|Tsc22d2	2.42085	1.21825e-12	4.59413e-10	Up
ENSMUSG00000039041|protein_coding|Adrm1	-1.65109	1.56993e-14	6.90936e-12	Down		ENSMUSG00000064290|protein_coding|Gm5852	4.88341	1.3084e-12	4.80422e-10	Up
ENSMUSG00000020897|protein_coding|Aurkb	-1.79266	2.89498e-14	1.24142e-11	Down		ENSMUSG00000030994|protein_coding|D7Ertd443e	2.538	1.7709e-12	6.33574e-10	Up
ENSMUSG00000029599|protein_coding|Ddx54	-2.32757	3.16611e-14	1.32375e-11	Down		ENSMUSG00000029019|protein_coding|Nppb	-3.07865	3.15361e-12	1.10006e-09	Down
ENSMUSG00000018583|protein_coding|G3bp1	-1.70757	4.07054e-14	1.66038e-11	Down		ENSMUSG00000033213|protein_coding|AA467197	-3.60121	3.44016e-12	1.17074e-09	Down
ENSMUSG00000003429|protein_coding|Rps11	-1.77061	4.51906e-14	1.79945e-11	Down		ENSMUSG00000021944|protein_coding|Gata4	3.09091	3.87098e-12	1.28599e-09	Up
ENSMUSG00000061286|protein_coding|Exosc5	-2.12349	5.89321e-14	2.29205e-11	Down		ENSMUSG00000040649|protein_coding|Rimklb	2.20389	4.05019e-12	1.31424e-09	Up
ENSMUSG00000040836|protein_coding|Gpr161	-2.19242	6.7978e-14	2.58378e-11	Down		ENSMUSG00000012396|protein_coding|Nanog	-1.49384	4.17766e-12	1.32479e-09	Down
ENSMUSG00000024921|protein_coding|Smarca2	1.36688	1.35298e-13	5.02829e-11	Up		ENSMUSG00000017831|protein_coding|Rab5a	2.07767	4.75534e-12	1.47447e-09	Up
ENSMUSG00000053801|protein_coding|Grwd1	-1.7612	1.58618e-13	5.76681e-11	Down		ENSMUSG00000085793|protein_coding|Lin52	2.00162	6.19242e-12	1.87832e-09	Up
ENSMUSG00000022407|protein_coding|Adsl	-1.63926	1.92118e-13	6.83441e-11	Down		ENSMUSG00000040195|protein_coding|Tmem194	2.1127	6.69873e-12	1.98867e-09	Up
ENSMUSG00000074182|protein_coding|Znhit6	-2.16149	1.96156e-13	6.83441e-11	Down		ENSMUSG00000027070|protein_coding|Lrp2	-2.7334	1.18152e-11	3.43454e-09	Down
ENSMUSG00000008384|protein_coding|Sertad1	-1.80634	2.31641e-13	7.90606e-11	Down		ENSMUSG00000041583|protein_coding|Obox6	1.74728	1.34477e-11	3.82929e-09	Up
ENSMUSG00000050144|protein_coding|Slc25a44	-1.86664	2.84613e-13	9.51973e-11	Down		ENSMUSG00000026492|protein_coding|Tfb2m	1.58739	1.45554e-11	4.06182e-09	Up
ENSMUSG00000039967|protein_coding|Zfp292	-2.76154	3.49099e-13	1.14477e-10	Down		ENSMUSG00000032413|protein_coding|Rasa2	1.8653	1.48849e-11	4.07234e-09	Up
ENSMUSG00000046372|protein_coding|Gm5590	-1.91102	4.44197e-13	1.42861e-10	Down		ENSMUSG00000025907|protein_coding|Rb1cc1	1.72969	1.64666e-11	4.41842e-09	Up
ENSMUSG00000052253|protein_coding|Zfp622	-1.59481	4.8884e-13	1.54252e-10	Down		ENSMUSG00000020021|protein_coding|Fgd6	2.11244	2.53094e-11	6.66305e-09	Up
ENSMUSG00000031728|protein_coding|Zfp821	-1.51138	5.30066e-13	1.64163e-10	Down		ENSMUSG00000047139|protein_coding|Cd24a	2.28294	2.73868e-11	7.07646e-09	Up
ENSMUSG00000028948|protein_coding|Nol9	-1.74821	5.41238e-13	1.64576e-10	Down		ENSMUSG00000051747|protein_coding|Ttn	1.62067	4.47381e-11	1.13497e-08	Up
ENSMUSG00000027472|protein_coding|Pdrg1	-1.56673	5.80756e-13	1.73439e-10	Down		ENSMUSG00000074061|protein_coding|Fbxw19	3.53965	4.73884e-11	1.18073e-08	Up
ENSMUSG00000005374|protein_coding|Tbl2	-1.64321	1.01315e-12	2.97262e-10	Down		ENSMUSG00000006527|protein_coding|Sfmbt1	1.97139	5.17648e-11	1.26715e-08	Up
ENSMUSG00000074194|protein_coding|Zfp791	-1.9432	1.08969e-12	3.14208e-10	Down		ENSMUSG00000040601|protein_coding|Nlrp4a	3.56048	5.61129e-11	1.3499e-08	Up
ENSMUSG00000024805|protein_coding|Pcgf5	-1.69962	1.11317e-12	3.15536e-10	Down		ENSMUSG00000034509|protein_coding|Mad2l1bp	1.69706	6.0592e-11	1.43295e-08	Up
ENSMUSG00000028893|protein_coding|Sesn2	-1.89731	1.19203e-12	3.32259e-10	Down		ENSMUSG00000030788|protein_coding|Rnf141	2.065	7.20297e-11	1.67505e-08	Up
ENSMUSG00000032288|protein_coding|Imp3	-1.86584	1.34488e-12	3.68717e-10	Down		ENSMUSG00000021948|protein_coding|Prkcd	2.09132	7.4251e-11	1.6984e-08	Up
ENSMUSG00000027649|protein_coding|Ctnnbl1	-1.61276	1.48995e-12	3.96905e-10	Down		ENSMUSG00000048701|protein_coding|Ccdc6	1.48526	8.39072e-11	1.88832e-08	Up
ENSMUSG00000038496|protein_coding|Slc19a3	-1.45385	1.49516e-12	3.96905e-10	Down		ENSMUSG00000005202|protein_coding|Shbg	2.78736	8.94466e-11	1.95471e-08	Up
ENSMUSG00000024045|protein_coding|Akap8	-1.47602	1.6951e-12	4.4295e-10	Down		ENSMUSG00000026674|protein_coding|Ddr2	1.55517	8.96593e-11	1.95471e-08	Up
ENSMUSG00000035828|protein_coding|Pim3	-2.19583	1.72506e-12	4.43845e-10	Down		ENSMUSG00000032649|protein_coding|Glt25d2	6.15231	1.16139e-10	2.49305e-08	Up
ENSMUSG00000040463|protein_coding|Mybbp1a	-2.13594	1.79709e-12	4.55372e-10	Down		ENSMUSG00000004359|protein_coding|Spic	1.83446	1.19774e-10	2.53214e-08	Up
ENSMUSG00000026848|protein_coding|Tor1b	-1.63734	2.03553e-12	5.08093e-10	Down		ENSMUSG00000042390|protein_coding|Gatad2b	1.65876	2.1466e-10	4.44829e-08	Up
ENSMUSG00000020482|protein_coding|Ccdc117	-1.38144	2.09712e-12	5.15768e-10	Down		ENSMUSG00000056380|protein_coding|Gpr50	2.99279	2.16788e-10	4.44829e-08	Up
ENSMUSG00000024369|protein_coding|Rdbp	-2.1703	2.16488e-12	5.24718e-10	Down		ENSMUSG00000030815|protein_coding|Phkg2	1.68284	2.44146e-10	4.93706e-08	Up
ENSMUSG00000023764|protein_coding|Sfi1	-1.62991	2.32639e-12	5.55807e-10	Down		ENSMUSG00000014503|protein_coding|Pkd2l2	2.00702	2.48841e-10	4.96011e-08	Up
ENSMUSG00000069713|protein_coding|4933406P04Rik	3.51478	2.72298e-12	6.41396e-10	Up		ENSMUSG00000089716|pseudogene|Gm6264	3.77821	2.5665e-10	5.04371e-08	Up
ENSMUSG00000058779|protein_coding|Tomm20	-1.87493	2.95366e-12	6.8607e-10	Down		ENSMUSG00000074060|protein_coding|Fbxw15	3.72552	3.17574e-10	6.11307e-08	Up
ENSMUSG00000026095|protein_coding|Asnsd1	1.62082	2.99567e-12	6.86295e-10	Up		ENSMUSG00000071226|protein_coding|Cecr2	1.49119	3.19827e-10	6.11307e-08	Up
ENSMUSG00000063802|protein_coding|Hspbp1	-2.23292	3.07241e-12	6.94365e-10	Down		ENSMUSG00000027624|protein_coding|Epb4.1l1	-2.78303	3.40529e-10	6.4208e-08	Down
ENSMUSG00000022557|protein_coding|Bop1	-2.14728	3.14055e-12	7.003e-10	Down		ENSMUSG00000054387|protein_coding|Mdm4	1.60582	4.02211e-10	7.48274e-08	Up
ENSMUSG00000020021|protein_coding|Fgd6	1.34151	4.16399e-12	9.1295e-10	Up		ENSMUSG00000056383|protein_coding|AI987944	2.49259	4.26407e-10	7.8285e-08	Up
ENSMUSG00000071671|protein_coding|Gm10343	-2.54804	4.20337e-12	9.1295e-10	Down		ENSMUSG00000078980|pseudogene|Gm2035	5.09623	4.32389e-10	7.83523e-08	Up
ENSMUSG00000003500|protein_coding|Impdh1	-2.42551	4.45648e-12	9.55515e-10	Down		ENSMUSG00000023004|protein_coding|Tuba1b	-1.68079	4.43266e-10	7.92934e-08	Down
ENSMUSG00000024987|protein_coding|Cyp26a1	3.48763	4.77063e-12	1.00992e-09	Up		ENSMUSG00000023571|protein_coding|Fam132a	-1.93303	6.0155e-10	1.06246e-07	Down
ENSMUSG00000024132|protein_coding|Eci1	-1.67634	4.91492e-12	1.02746e-09	Down		ENSMUSG00000015937|protein_coding|H2afy	-2.02796	6.13368e-10	1.06979e-07	Down
ENSMUSG00000020534|protein_coding|Shmt1	-1.46208	5.73645e-12	1.1844e-09	Down		ENSMUSG00000072109|processed_transcript|A530040E14Rik	2.1361	6.33332e-10	1.09097e-07	Up
ENSMUSG00000004393|protein_coding|Ddx56	-1.65111	6.0881e-12	1.24168e-09	Down		ENSMUSG00000074427|protein_coding|Tdpoz5	3.58678	6.49595e-10	1.10534e-07	Up
ENSMUSG00000020526|protein_coding|Znhit3	-1.67698	6.37893e-12	1.28532e-09	Down		ENSMUSG00000020493|protein_coding|Prr11	1.88931	6.77223e-10	1.13847e-07	Up
ENSMUSG00000092349|processed_transcript|BC033916	-2.32807	6.47908e-12	1.28995e-09	Down		ENSMUSG00000024597|protein_coding|Slc12a2	1.71231	7.28202e-10	1.2096e-07	Up
ENSMUSG00000036160|protein_coding|Surf6	-1.65643	6.93705e-12	1.36489e-09	Down		ENSMUSG00000066867|protein_coding|Oas1e	-2.27636	7.93836e-10	1.30311e-07	Down
ENSMUSG00000091358|pseudogene|Speer5-ps1	1.94852	7.15514e-12	1.39143e-09	Up		ENSMUSG00000078184|protein_coding|B020018G12Rik	3.6034	8.29814e-10	1.34633e-07	Up
ENSMUSG00000017264|protein_coding|Exosc10	-1.46073	7.7312e-12	1.48617e-09	Down		ENSMUSG00000032294|protein_coding|Pkm2	-1.41602	9.23282e-10	1.48075e-07	Down
ENSMUSG00000039244|protein_coding|E130309D02Rik	-2.04156	7.93839e-12	1.50866e-09	Down		ENSMUSG00000063881|protein_coding|Olfr376	4.20293	1.1599e-09	1.8391e-07	Up
ENSMUSG00000005968|protein_coding|Tuft1	-1.83281	8.92931e-12	1.67791e-09	Down		ENSMUSG00000041235|protein_coding|Chd7	1.63592	1.26032e-09	1.97587e-07	Up
ENSMUSG00000032300|protein_coding|1700017B05Rik	-2.57807	9.28043e-12	1.72451e-09	Down		ENSMUSG00000061232|protein_coding|H2-K1	-1.69145	1.29271e-09	1.9938e-07	Down
ENSMUSG00000028873|protein_coding|Cdca8	-1.31214	9.67463e-12	1.77801e-09	Down		ENSMUSG00000032405|protein_coding|Pias1	1.48563	1.30034e-09	1.9938e-07	Up
ENSMUSG00000039826|protein_coding|Trub2	-1.82518	1.04375e-11	1.89735e-09	Down		ENSMUSG00000011263|protein_coding|Exoc3l2	1.49259	1.37565e-09	2.08636e-07	Up
ENSMUSG00000073409|protein_coding|H2-Q6	-2.6934	1.12692e-11	2.02651e-09	Down		ENSMUSG00000037754|protein_coding|Ppp1r16b	4.04925	1.41269e-09	2.1195e-07	Up
ENSMUSG00000073794|protein_coding|I0C0044D17Rik	-1.90644	1.18481e-11	2.10796e-09	Down		ENSMUSG00000082088|pseudogene|Gm15753	1.55231	1.47662e-09	2.19184e-07	Up
ENSMUSG00000047030|protein_coding|Spata2	-1.76892	1.34493e-11	2.36765e-09	Down		ENSMUSG00000040446|protein_coding|Rprd1a	1.5922	1.59629e-09	2.34453e-07	Up
ENSMUSG00000017999|protein_coding|Ddx27	-1.76847	1.42428e-11	2.48121e-09	Down		ENSMUSG00000071217|protein_coding|BB287469	5.01892	1.71568e-09	2.49115e-07	Up
ENSMUSG00000032294|protein_coding|Pkm2	-1.42639	1.48623e-11	2.56244e-09	Down		ENSMUSG00000004207|protein_coding|Psap	-1.42944	1.73183e-09	2.49115e-07	Down
ENSMUSG00000054836|protein_coding|2610002I17Rik	-1.57055	1.52509e-11	2.60261e-09	Down		ENSMUSG00000064351|protein_coding|mt-Co1	1.43354	1.91612e-09	2.72812e-07	Up
ENSMUSG00000017764|protein_coding|Zswim1	-1.53627	1.54466e-11	2.60938e-09	Down		ENSMUSG00000066031|protein_coding|Gm13023	2.59738	2.10092e-09	2.96102e-07	Up
ENSMUSG00000079455|pseudogene|Gm16026	-1.35728	1.72757e-11	2.8631e-09	Down		ENSMUSG00000009628|protein_coding|Tex15	2.31903	2.12532e-09	2.96546e-07	Up
ENSMUSG00000020802|protein_coding|Ube2o	-1.99996	1.72909e-11	2.8631e-09	Down		ENSMUSG00000030068|protein_coding|Eif4e3	3.04123	2.16338e-09	2.98868e-07	Up
ENSMUSG00000054196|protein_coding|Cthrc1	2.21107	2.12111e-11	3.47779e-09	Up		ENSMUSG00000001767|protein_coding|Crnkl1	1.15202	2.59052e-09	3.54368e-07	Up
ENSMUSG00000042502|protein_coding|Cd2bp2	-1.43749	2.65019e-11	4.30309e-09	Down		ENSMUSG00000014550|protein_coding|Zfyve20	2.12387	2.68139e-09	3.63237e-07	Up
ENSMUSG00000019947|protein_coding|Arid5b	1.21221	2.79645e-11	4.48955e-09	Up		ENSMUSG00000026743|protein_coding|Mllt10	1.74064	2.78446e-09	3.70656e-07	Up
ENSMUSG00000046591|protein_coding|5730590G19Rik	-1.43453	2.81872e-11	4.48955e-09	Down		ENSMUSG00000035597|protein_coding|Prpf39	1.62583	2.78928e-09	3.70656e-07	Up
ENSMUSG00000029003|protein_coding|Mad2l2	-1.34978	2.92205e-11	4.61023e-09	Down		ENSMUSG00000091835|protein_coding|Gm2075	4.4679	3.47057e-09	4.56839e-07	Up
ENSMUSG00000042821|protein_coding|Snai1	-1.84772	3.19475e-11	4.99336e-09	Down		ENSMUSG00000033739|protein_coding|Fkbpl	2.3347	4.2072e-09	5.48627e-07	Up
ENSMUSG00000018040|protein_coding|Rrp7a	-1.82005	3.22674e-11	4.99667e-09	Down		ENSMUSG00000016319|protein_coding|Slc25a5	-1.17779	4.5123e-09	5.82964e-07	Down
ENSMUSG00000025130|protein_coding|P4hb	-1.23187	3.48286e-11	5.32932e-09	Down		ENSMUSG00000085600|processed_transcript|E330012B07Rik	3.16394	4.68444e-09	5.99651e-07	Up
ENSMUSG00000025364|protein_coding|Pa2g4	-1.20207	3.51594e-11	5.32932e-09	Down		ENSMUSG00000028483|protein_coding|Snapc3	1.59458	4.73234e-09	6.00275e-07	Up
ENSMUSG00000022009|protein_coding|Nufip1	-1.46098	3.53716e-11	5.32932e-09	Down		ENSMUSG00000010097|protein_coding|Nxf1	1.40645	5.08457e-09	6.39144e-07	Up
ENSMUSG00000019803|protein_coding|Nr2e1	1.79262	3.85017e-11	5.68142e-09	Up		ENSMUSG00000028282|protein_coding|Casp8ap2	1.42601	5.22966e-09	6.48595e-07	Up
ENSMUSG00000075701|protein_coding|H47	-1.28793	3.8535e-11	5.68142e-09	Down		ENSMUSG00000032334|protein_coding|Loxl1	2.67625	5.25272e-09	6.48595e-07	Up
ENSMUSG00000002280|protein_coding|Narfl	-2.67956	3.87277e-11	5.68142e-09	Down		ENSMUSG00000021758|protein_coding|Ddx4	1.49611	5.61742e-09	6.83057e-07	Up
ENSMUSG00000031931|protein_coding|Ankrd49	1.31699	4.00087e-11	5.81831e-09	Up		ENSMUSG00000045291|protein_coding|E330021D16Rik	3.13002	5.65451e-09	6.83057e-07	Up
ENSMUSG00000024501|protein_coding|Dpysl3	1.31697	4.52588e-11	6.47261e-09	Up		ENSMUSG00000062275|protein_coding|Fbxw24	2.47067	5.67868e-09	6.83057e-07	Up
ENSMUSG00000073700|protein_coding|Klhl21	-2.21567	4.52819e-11	6.47261e-09	Down		ENSMUSG00000020009|protein_coding|Ifngr1	2.22611	5.8651e-09	6.97966e-07	Up
ENSMUSG00000029145|protein_coding|Eif2b4	-1.66578	4.60118e-11	6.5212e-09	Down		ENSMUSG00000070034|protein_coding|Sp110	1.35076	5.90268e-09	6.97966e-07	Up
ENSMUSG00000040364|protein_coding|Sec1	-2.66474	5.2603e-11	7.35169e-09	Down		ENSMUSG00000076441|protein_coding|Ass1	-1.99891	5.97412e-09	7.00478e-07	Down
ENSMUSG00000027012|protein_coding|Dync1i2	1.53863	5.27507e-11	7.35169e-09	Up		ENSMUSG00000055334|protein_coding|Snupn	1.48016	6.40707e-09	7.44981e-07	Up
ENSMUSG00000001569|protein_coding|Nom1	-1.67554	5.65062e-11	7.81e-09	Down		ENSMUSG00000010608|protein_coding|Rbm25	1.18825	6.82487e-09	7.87003e-07	Up
ENSMUSG00000031508|protein_coding|Ankrd10	-1.28053	5.738e-11	7.86577e-09	Down		ENSMUSG00000023021|protein_coding|Lass5	1.31714	7.67406e-09	8.77673e-07	Up
ENSMUSG00000023982|protein_coding|Guca1a	-1.46282	6.44283e-11	8.75972e-09	Down		ENSMUSG00000020063|protein_coding|Sirt1	1.80734	8.80989e-09	9.99386e-07	Up
ENSMUSG00000022793|protein_coding|B4galt4	1.67431	6.49489e-11	8.75972e-09	Up		ENSMUSG00000051669|protein_coding|AU021092	-3.50024	9.23948e-09	1.03967e-06	Down
ENSMUSG00000074212|protein_coding|Dnajb14	-1.54551	6.69499e-11	8.90551e-09	Down		ENSMUSG00000070803|protein_coding|Cited4	-2.54769	9.58507e-09	1.06992e-06	Down
ENSMUSG00000062794|protein_coding|Zfp599	-1.46307	6.70949e-11	8.90551e-09	Down		ENSMUSG00000079031|protein_coding|BB287469	5.01625	1.03596e-08	1.1472e-06	Up
ENSMUSG00000006641|protein_coding|Slc5a6	-1.44653	7.10371e-11	9.35452e-09	Down		ENSMUSG00000079455|pseudogene|Gm16026	1.47298	1.0681e-08	1.17348e-06	Up
ENSMUSG00000024787|protein_coding|Snx15	-1.80862	7.50642e-11	9.8076e-09	Down		ENSMUSG00000071089|protein_coding|Trim75	3.09206	1.14137e-08	1.2372e-06	Up
ENSMUSG00000071654|protein_coding|AI462493	-2.01686	7.57351e-11	9.81856e-09	Down		ENSMUSG00000072907|protein_coding|Gm10436	2.36273	1.14713e-08	1.2372e-06	Up
ENSMUSG00000024843|protein_coding|Chka	-1.47593	8.04251e-11	1.03464e-08	Down		ENSMUSG00000062604|protein_coding|Srpk2	1.78855	1.1527e-08	1.2372e-06	Up
ENSMUSG00000032788|protein_coding|Pdxk	-1.58592	9.92595e-11	1.26719e-08	Down		ENSMUSG00000024381|protein_coding|Bin1	-2.38714	1.24945e-08	1.33081e-06	Down
ENSMUSG00000021550|protein_coding|2210016F16Rik	-2.02311	1.01929e-10	1.29141e-08	Down		ENSMUSG00000014905|protein_coding|Dnajb9	1.45817	1.34661e-08	1.42343e-06	Up
ENSMUSG00000026798|protein_coding|Coq4	-1.5846	1.02702e-10	1.29142e-08	Down		ENSMUSG00000068252|protein_coding|Apol7b	2.8846	1.36909e-08	1.4363e-06	Up
ENSMUSG00000010358|protein_coding|Ifi35	-2.24916	1.11572e-10	1.39248e-08	Down		ENSMUSG00000086445|processed_transcript|Gm13191	4.02932	1.49175e-08	1.55331e-06	Up
ENSMUSG00000025580|protein_coding|Eif4a3	-1.41651	1.18511e-10	1.45907e-08	Down		ENSMUSG00000085403|processed_transcript|Gm13068	2.5203	1.51764e-08	1.56857e-06	Up
ENSMUSG00000024791|protein_coding|Cdca5	-1.21641	1.18652e-10	1.45907e-08	Down		ENSMUSG00000034761|protein_coding|Map4k5	1.51028	1.58406e-08	1.62518e-06	Up
ENSMUSG00000062369|protein_coding|Dub1a	-1.68175	1.20974e-10	1.47676e-08	Down		ENSMUSG00000039328|protein_coding|Rnf122	1.96283	1.70755e-08	1.73908e-06	Up
ENSMUSG00000000028|protein_coding|Cdc45	-1.38302	1.30345e-10	1.57963e-08	Down		ENSMUSG00000049382|protein_coding|Krt8	-2.16467	1.72105e-08	1.74013e-06	Down
ENSMUSG00000030357|protein_coding|Fkbp4	-1.36858	1.3751e-10	1.65447e-08	Down		ENSMUSG00000024805|protein_coding|Pcgf5	1.69232	1.84505e-08	1.85208e-06	Up
ENSMUSG00000036223|protein_coding|Ska1	-1.60719	1.50972e-10	1.80346e-08	Down		ENSMUSG00000024843|protein_coding|Chka	1.38946	1.92476e-08	1.9183e-06	Up
ENSMUSG00000060550|protein_coding|H2-Q7	-2.36322	1.62721e-10	1.93004e-08	Down		ENSMUSG00000041415|protein_coding|Dicer1	1.5282	2.1507e-08	2.12828e-06	Up
ENSMUSG00000029394|protein_coding|Cdk2ap1	-1.50823	1.69394e-10	1.99503e-08	Down		ENSMUSG00000036022|protein_coding|Fam122b	-1.84247	2.25435e-08	2.21514e-06	Down
ENSMUSG00000056962|protein_coding|Jmjd6	-1.32597	1.77447e-10	2.07526e-08	Down		ENSMUSG00000028645|protein_coding|Slc2a1	-1.83944	2.29619e-08	2.24047e-06	Down
ENSMUSG00000041920|protein_coding|Slc16a6	-1.20274	2.07167e-10	2.40601e-08	Down		ENSMUSG00000024590|protein_coding|Lmnb1	-1.53964	2.33653e-08	2.264e-06	Down
ENSMUSG00000075227|protein_coding|Znhit2-ps	-2.58236	2.13306e-10	2.46023e-08	Down		ENSMUSG00000044786|protein_coding|Zfp36	1.94564	2.52122e-08	2.42611e-06	Up
ENSMUSG00000027496|protein_coding|Aurka	-1.19204	2.29403e-10	2.62777e-08	Down		ENSMUSG00000041147|protein_coding|Brca2	1.65748	2.57116e-08	2.45722e-06	Up
ENSMUSG00000028800|protein_coding|Hdac1	-1.32205	2.52271e-10	2.87005e-08	Down		ENSMUSG00000037321|protein_coding|Tap1	-1.9272	2.59306e-08	2.46129e-06	Down
ENSMUSG00000074643|protein_coding|Cpne1	-1.98724	2.68755e-10	3.03694e-08	Down		ENSMUSG00000074429|protein_coding|Gm9116	3.93004	2.75083e-08	2.5934e-06	Up
ENSMUSG00000079260|protein_coding|Glb1	-1.95642	2.72674e-10	3.06054e-08	Down		ENSMUSG00000046997|protein_coding|Spsb4	2.57726	3.16045e-08	2.95958e-06	Up
ENSMUSG00000090354|lincRNA|Gm17556	-1.7829	2.77446e-10	3.09334e-08	Down		ENSMUSG00000036769|protein_coding|Wdr44	1.88555	3.55484e-08	3.30671e-06	Up
ENSMUSG00000071564|pseudogene|Gm5989	-3.08137	3.02403e-10	3.34927e-08	Down		ENSMUSG00000035164|protein_coding|Zc3h12c	1.61651	3.59605e-08	3.3229e-06	Up
ENSMUSG00000041703|protein_coding|Zic5	4.02398	3.0939e-10	3.4041e-08	Up		ENSMUSG00000030990|protein_coding|Pgap2	1.33664	3.88462e-08	3.56593e-06	Up
ENSMUSG00000057375|protein_coding|Yipf1	-1.47666	3.15776e-10	3.45166e-08	Down		ENSMUSG00000062627|protein_coding|Mysm1	1.22185	3.96514e-08	3.61605e-06	Up
ENSMUSG00000009733|protein_coding|Tcfcp2	-1.706	3.2814e-10	3.56351e-08	Down		ENSMUSG00000090891|protein_coding|D6Ertd527e	2.48947	4.02244e-08	3.64449e-06	Up
ENSMUSG00000031072|protein_coding|Oraov1	-1.85727	3.41995e-10	3.6688e-08	Down		ENSMUSG00000020766|protein_coding|Galk1	-1.23226	4.05741e-08	3.65246e-06	Down
ENSMUSG00000036273|protein_coding|Lrrk2	5.28563	3.42222e-10	3.6688e-08	Up		ENSMUSG00000031530|protein_coding|Dusp4	-2.594	4.27419e-08	3.82294e-06	Down
ENSMUSG00000048039|protein_coding|Isg20l2	-1.68729	3.70008e-10	3.94141e-08	Down		ENSMUSG00000028698|protein_coding|Pik3r3	2.59296	4.32588e-08	3.84452e-06	Up
ENSMUSG00000030611|protein_coding|Mrps11	-1.58979	3.7882e-10	4.00973e-08	Down		ENSMUSG00000037747|protein_coding|Phyhipl	2.137	4.84002e-08	4.27423e-06	Up
ENSMUSG00000021640|protein_coding|Naip1	2.12017	4.01068e-10	4.20557e-08	Up		ENSMUSG00000004952|protein_coding|Rasa4	-2.54638	5.10026e-08	4.47572e-06	Down
ENSMUSG00000027630|protein_coding|Tbl1xr1	1.33087	4.02351e-10	4.20557e-08	Up		ENSMUSG00000027466|protein_coding|Rbck1	-1.56989	5.13832e-08	4.48093e-06	Down
ENSMUSG00000053907|protein_coding|Mat2a	-1.32216	4.06944e-10	4.22717e-08	Down		ENSMUSG00000034324|protein_coding|Tmem132c	5.20713	5.28003e-08	4.57592e-06	Up
ENSMUSG00000031889|protein_coding|D230025D16Rik	-1.24881	4.32057e-10	4.46032e-08	Down		ENSMUSG00000039239|protein_coding|Tgfb2	2.0547	5.35285e-08	4.61039e-06	Up
ENSMUSG00000040139|protein_coding|9430038I01Rik	-1.27658	4.84288e-10	4.96885e-08	Down		ENSMUSG00000048271|protein_coding|Rbm33	1.43321	5.57213e-08	4.76981e-06	Up
ENSMUSG00000003051|protein_coding|Elf3	-1.66218	4.94418e-10	5.04186e-08	Down		ENSMUSG00000024789|protein_coding|Jak2	1.98734	5.63968e-08	4.7982e-06	Up
ENSMUSG00000030189|protein_coding|Csda	1.53205	5.11954e-10	5.18905e-08	Up		ENSMUSG00000062369|protein_coding|Dub1a	5.21335	5.81035e-08	4.91344e-06	Up
ENSMUSG00000028318|protein_coding|Polr1e	-1.50225	5.19605e-10	5.23487e-08	Down		ENSMUSG00000089832|protein_coding|Shkbp1	-2.00166	6.24921e-08	5.25273e-06	Down
ENSMUSG00000017210|protein_coding|Med24	-1.70764	5.58342e-10	5.57728e-08	Down		ENSMUSG00000074369|protein_coding|Obox2	3.71891	6.34882e-08	5.30449e-06	Up
ENSMUSG00000027498|protein_coding|Cstf1	-1.32508	5.60262e-10	5.57728e-08	Down		ENSMUSG00000026596|protein_coding|Abl2	1.66398	6.57007e-08	5.43796e-06	Up
ENSMUSG00000020400|protein_coding|Tnip1	-1.87447	5.65955e-10	5.60061e-08	Down		ENSMUSG00000016534|protein_coding|Lamp2	1.32812	6.61835e-08	5.43796e-06	Up
ENSMUSG00000068129|protein_coding|Cst7	-1.77608	5.79141e-10	5.69738e-08	Down		ENSMUSG00000028678|protein_coding|Kif2c	1.37517	6.62549e-08	5.43796e-06	Up
ENSMUSG00000018761|protein_coding|Mpdu1	-2.64342	5.93896e-10	5.80837e-08	Down		ENSMUSG00000025059|protein_coding|Gyk	1.42824	6.66769e-08	5.4406e-06	Up
ENSMUSG00000003271|protein_coding|Sult2b1	-1.67324	6.32064e-10	6.14572e-08	Down		ENSMUSG00000026634|protein_coding|Angel2	1.80996	6.95703e-08	5.64369e-06	Up
ENSMUSG00000040025|protein_coding|Ythdf2	-1.10331	6.89617e-10	6.66656e-08	Down		ENSMUSG00000022186|protein_coding|Oxct1	1.47607	7.39253e-08	5.96231e-06	Up
ENSMUSG00000067148|protein_coding|Polr1c	-1.4128	7.00017e-10	6.72821e-08	Down		ENSMUSG00000081586|pseudogene|Gm11544	4.00964	7.80028e-08	6.25502e-06	Up
ENSMUSG00000049957|protein_coding|Ccdc137	-1.9459	7.14835e-10	6.83137e-08	Down		ENSMUSG00000026466|protein_coding|Tor1aip1	1.46835	8.53025e-08	6.80129e-06	Up
ENSMUSG00000028557|protein_coding|Rnf11	-1.47587	7.46921e-10	7.09744e-08	Down		ENSMUSG00000090637|protein_coding|Gm6189	4.73538	9.1418e-08	7.24658e-06	Up
ENSMUSG00000001054|protein_coding|Rmnd5b	-1.33173	7.74245e-10	7.29522e-08	Down		ENSMUSG00000028890|protein_coding|Mtf1	1.26782	9.19261e-08	7.24658e-06	Up
ENSMUSG00000039239|protein_coding|Tgfb2	1.45079	7.76458e-10	7.29522e-08	Up		ENSMUSG00000083258|pseudogene|Gm5939	5.34623	9.41092e-08	7.377e-06	Up
ENSMUSG00000021123|protein_coding|Rdh12	-1.50906	8.03811e-10	7.51002e-08	Down		ENSMUSG00000021969|protein_coding|Zdhhc20	1.41022	9.55412e-08	7.42458e-06	Up
ENSMUSG00000000916|protein_coding|Nsun5	-1.71908	8.1382e-10	7.56129e-08	Down		ENSMUSG00000042357|protein_coding|Gjb5	-2.35554	9.57804e-08	7.42458e-06	Down
ENSMUSG00000059013|protein_coding|Sh2d3c	-1.56177	8.60341e-10	7.94937e-08	Down		ENSMUSG00000028148|protein_coding|Them5	-2.70575	9.65009e-08	7.4391e-06	Down
ENSMUSG00000053581|protein_coding|Zfand2a	-1.56341	9.36395e-10	8.56815e-08	Down		ENSMUSG00000073628|processed_transcript|Gm10552	2.68269	1.01965e-07	7.81714e-06	Up
ENSMUSG00000014550|protein_coding|Zfyve20	-1.19618	9.37558e-10	8.56815e-08	Down		ENSMUSG00000009733|protein_coding|Tcfcp2	1.54457	1.03164e-07	7.86583e-06	Up
ENSMUSG00000024181|protein_coding|Mrpl28	-1.71005	9.69216e-10	8.80933e-08	Down		ENSMUSG00000044715|protein_coding|4933433P14Rik	1.16313	1.15053e-07	8.72467e-06	Up
ENSMUSG00000005202|protein_coding|Shbg	-2.70055	1.0166e-09	9.19003e-08	Down		ENSMUSG00000032060|protein_coding|Cryab	-2.19907	1.17286e-07	8.84589e-06	Down
ENSMUSG00000045394|protein_coding|Epcam	-1.23155	1.05064e-09	9.43415e-08	Down		ENSMUSG00000026520|protein_coding|Pycr2	-1.70984	1.18224e-07	8.86869e-06	Down
ENSMUSG00000046774|protein_coding|8030474K03Rik	-1.89749	1.05488e-09	9.43415e-08	Down		ENSMUSG00000026360|protein_coding|Rgs2	3.16858	1.23544e-07	9.21826e-06	Up
ENSMUSG00000079470|protein_coding|Utp14b	-1.6037	1.10329e-09	9.81461e-08	Down		ENSMUSG00000026090|protein_coding|2010300C02Rik	-2.26539	1.27891e-07	9.46218e-06	Down
ENSMUSG00000001674|protein_coding|Ddx18	-1.47031	1.14227e-09	9.97885e-08	Down		ENSMUSG00000030660|protein_coding|Pik3c2a	1.55323	1.2817e-07	9.46218e-06	Up
ENSMUSG00000072813|protein_coding|E330014E10Rik	-2.1178	1.14269e-09	9.97885e-08	Down		ENSMUSG00000024313|protein_coding|Mep1b	1.36273	1.3387e-07	9.82348e-06	Up
ENSMUSG00000051548|pseudogene|Gm6365	-1.92302	1.14417e-09	9.97885e-08	Down		ENSMUSG00000040029|protein_coding|Ipo8	1.28147	1.34472e-07	9.82348e-06	Up
ENSMUSG00000078511|protein_coding|Gm13109	-1.37814	1.14562e-09	9.97885e-08	Down		ENSMUSG00000031022|protein_coding|BC051019	-1.57169	1.37276e-07	9.97609e-06	Down
ENSMUSG00000030588|protein_coding|Yif1b	-1.7676	1.17177e-09	1.01522e-07	Down		ENSMUSG00000036840|protein_coding|Siah1a	1.94495	1.41153e-07	1.01535e-05	Up
ENSMUSG00000055762|protein_coding|Eef1d	-1.43827	1.18129e-09	1.01522e-07	Down		ENSMUSG00000034724|protein_coding|Cnot6l	2.26499	1.41699e-07	1.01535e-05	Up
ENSMUSG00000070777|protein_coding|Ceacam20	1.49563	1.18374e-09	1.01522e-07	Up		ENSMUSG00000058976|protein_coding|Usp17l5	5.56089	1.419e-07	1.01535e-05	Up
ENSMUSG00000074397|protein_coding|Foxr1	-1.32188	1.19007e-09	1.01544e-07	Down		ENSMUSG00000071564|pseudogene|Gm5989	6.04121	1.45648e-07	1.03685e-05	Up
ENSMUSG00000009291|protein_coding|Pttg1ip	-1.258	1.24485e-09	1.0568e-07	Down		ENSMUSG00000035329|protein_coding|Fbxo33	2.01591	1.50375e-07	1.06507e-05	Up
ENSMUSG00000002825|protein_coding|Qtrt1	-1.83775	1.32594e-09	1.11995e-07	Down		ENSMUSG00000038644|protein_coding|Pold1	-1.56651	1.51677e-07	1.06886e-05	Down
ENSMUSG00000041506|protein_coding|Rrp9	-1.52763	1.35247e-09	1.13662e-07	Down		ENSMUSG00000024052|protein_coding|Lpin2	2.3797	1.52931e-07	1.07228e-05	Up
ENSMUSG00000039200|protein_coding|Atf7ip2	-1.7348	1.38798e-09	1.16063e-07	Down		ENSMUSG00000008136|protein_coding|Fhl2	-2.9029	1.5405e-07	1.07473e-05	Down
ENSMUSG00000035473|protein_coding|Galm	1.53303	1.39492e-09	1.16063e-07	Up		ENSMUSG00000006005|protein_coding|Tpr	1.15463	1.58255e-07	1.09857e-05	Up
ENSMUSG00000061032|protein_coding|Rrp1	-1.4261	1.51706e-09	1.25601e-07	Down		ENSMUSG00000024406|protein_coding|Pou5f1	-1.32898	1.74214e-07	1.20337e-05	Down
ENSMUSG00000001420|protein_coding|Tmem79	-1.63677	1.6148e-09	1.31519e-07	Down		ENSMUSG00000012350|protein_coding|Ehf	3.52737	1.75368e-07	1.20537e-05	Up
ENSMUSG00000056043|protein_coding|Rgs9bp	2.1445	1.61552e-09	1.31519e-07	Up		ENSMUSG00000048118|protein_coding|Arid4a	1.4619	1.81128e-07	1.23887e-05	Up
ENSMUSG00000034931|protein_coding|Dhx8	-1.35076	1.61922e-09	1.31519e-07	Down		ENSMUSG00000037242|protein_coding|Clic4	-1.27629	1.8564e-07	1.26353e-05	Down
ENSMUSG00000001056|protein_coding|Nhp2	-1.37116	1.62001e-09	1.31519e-07	Down		ENSMUSG00000020694|protein_coding|Tlk2	1.33035	1.9498e-07	1.32066e-05	Up
ENSMUSG00000029177|protein_coding|Cenpa	-1.1608	1.62857e-09	1.31576e-07	Down		ENSMUSG00000039543|protein_coding|Ttc18	3.39255	2.03158e-07	1.36941e-05	Up
ENSMUSG00000060181|protein_coding|Slc35e3	-1.73946	1.64689e-09	1.32416e-07	Down		ENSMUSG00000021068|protein_coding|Nin	1.29618	2.13495e-07	1.43216e-05	Up
ENSMUSG00000049792|protein_coding|Bag5	-1.51647	1.66614e-09	1.33323e-07	Down		ENSMUSG00000018340|protein_coding|Anxa6	-2.74024	2.15743e-07	1.44032e-05	Down
ENSMUSG00000002486|protein_coding|Tchp	-2.11205	1.67615e-09	1.33486e-07	Down		ENSMUSG00000074425|protein_coding|Gm10697	5.42858	2.21889e-07	1.47429e-05	Up
ENSMUSG00000024571|protein_coding|Gm16286	-1.371	1.72215e-09	1.36498e-07	Down		ENSMUSG00000052374|protein_coding|Actn2	-1.48775	2.23603e-07	1.4766e-05	Down
ENSMUSG00000017677|protein_coding|Wsb1	-1.27813	1.78025e-09	1.40438e-07	Down		ENSMUSG00000075602|protein_coding|Ly6a	-1.24172	2.24352e-07	1.4766e-05	Down
ENSMUSG00000012535|protein_coding|Tnpo3	-1.2703	1.81909e-09	1.42829e-07	Down		ENSMUSG00000062995|protein_coding|Ica1	3.01011	2.29753e-07	1.50504e-05	Up
ENSMUSG00000022551|protein_coding|Cyc1	-1.60768	1.87179e-09	1.4628e-07	Down		ENSMUSG00000076437|protein_coding|2700094K13Rik	-1.59493	2.4871e-07	1.62161e-05	Down
ENSMUSG00000004100|protein_coding|Ppan	-1.62592	1.92404e-09	1.49663e-07	Down		ENSMUSG00000029580|protein_coding|Actb	-1.12613	2.52461e-07	1.6313e-05	Down
ENSMUSG00000002308|protein_coding|Cd320	-1.17268	1.93425e-09	1.49761e-07	Down		ENSMUSG00000004626|protein_coding|Stxbp2	-1.41188	2.52535e-07	1.6313e-05	Down
ENSMUSG00000063888|protein_coding|Rpl7l1	-1.42679	1.96841e-09	1.51703e-07	Down		ENSMUSG00000017677|protein_coding|Wsb1	1.09785	2.55118e-07	1.6404e-05	Up
ENSMUSG00000040433|protein_coding|Zbtb38	2.24631	2.04654e-09	1.57001e-07	Up		ENSMUSG00000029064|protein_coding|Gnb1	-1.20627	2.76162e-07	1.76501e-05	Down
ENSMUSG00000009927|protein_coding|Rps25	-1.30606	2.05775e-09	1.57141e-07	Down		ENSMUSG00000074272|protein_coding|Ceacam1	4.33944	2.77028e-07	1.76501e-05	Up
ENSMUSG00000021939|protein_coding|Ctsb	-1.19367	2.09151e-09	1.58993e-07	Down		ENSMUSG00000087166|protein_coding|L1td1	-2.33506	2.81646e-07	1.78628e-05	Down
ENSMUSG00000092576|processed_transcript|Gm7235	-2.06514	2.12641e-09	1.60914e-07	Down		ENSMUSG00000024774|protein_coding|Ankrd22	3.81605	2.89211e-07	1.82591e-05	Up
ENSMUSG00000031917|protein_coding|Nip7	-1.38685	2.4896e-09	1.8755e-07	Down		ENSMUSG00000044703|protein_coding|Phf11	4.18648	2.90645e-07	1.82591e-05	Up
ENSMUSG00000081593|pseudogene|Gm11841	-2.07937	2.5057e-09	1.87916e-07	Down		ENSMUSG00000034087|protein_coding|Nlrp4b	3.87437	2.9182e-07	1.82591e-05	Up
ENSMUSG00000022978|protein_coding|2610039C10Rik	-1.39314	2.56623e-09	1.91596e-07	Down		ENSMUSG00000079034|protein_coding|Gm8300	6.24237	2.95359e-07	1.8398e-05	Up
ENSMUSG00000041203|protein_coding|2310036O22Rik	-1.64107	2.66195e-09	1.9786e-07	Down		ENSMUSG00000043091|protein_coding|Tuba1c	-1.403	2.98811e-07	1.85303e-05	Down
ENSMUSG00000026955|protein_coding|2010317E24Rik	-1.46342	2.75699e-09	2.04017e-07	Down		ENSMUSG00000032249|protein_coding|Anp32a	-1.44498	3.00577e-07	1.85573e-05	Down
ENSMUSG00000044134|protein_coding|Fam109a	-2.42342	2.77796e-09	2.04664e-07	Down		ENSMUSG00000087651|protein_coding|1500009L16Rik	-1.08432	3.14146e-07	1.92978e-05	Down
ENSMUSG00000081402|pseudogene|Gm15455	-1.33741	2.80878e-09	2.06026e-07	Down		ENSMUSG00000042595|protein_coding|Fam199x	2.09697	3.15337e-07	1.92978e-05	Up
ENSMUSG00000035027|protein_coding|Map2k2	-1.7843	2.83007e-09	2.06682e-07	Down		ENSMUSG00000052144|protein_coding|Ppp4r2	1.38125	3.19316e-07	1.9456e-05	Up
ENSMUSG00000024790|protein_coding|Sac3d1	-1.48919	2.84896e-09	2.07157e-07	Down		ENSMUSG00000032290|protein_coding|Ptpn9	2.25095	3.21733e-07	1.9518e-05	Up
ENSMUSG00000029147|protein_coding|Ppm1g	-1.63348	2.87791e-09	2.08356e-07	Down		ENSMUSG00000026450|protein_coding|Chit1	2.93717	3.30729e-07	1.99769e-05	Up
ENSMUSG00000030493|protein_coding|C230052I12Rik	-1.30068	2.94879e-09	2.12567e-07	Down		ENSMUSG00000028745|protein_coding|Capzb	-1.34162	3.48718e-07	2.09481e-05	Down
ENSMUSG00000042386|protein_coding|Tex13	-3.89141	2.98572e-09	2.14305e-07	Down		ENSMUSG00000008129|protein_coding|4930432K21Rik	2.28214	3.49811e-07	2.09481e-05	Up
ENSMUSG00000027613|protein_coding|Eif6	-1.23443	3.07505e-09	2.19774e-07	Down		ENSMUSG00000030717|protein_coding|Nupr1	1.68825	3.86758e-07	2.30617e-05	Up
ENSMUSG00000026819|protein_coding|Slc25a25	-1.67138	3.14326e-09	2.23693e-07	Down		ENSMUSG00000038342|protein_coding|Mlxip	1.8394	4.04307e-07	2.40055e-05	Up
ENSMUSG00000052456|protein_coding|Asna1	-1.488	3.26289e-09	2.31222e-07	Down		ENSMUSG00000020526|protein_coding|Znhit3	1.14516	4.18356e-07	2.473e-05	Up
ENSMUSG00000045503|protein_coding|Sys1	-1.61912	3.58704e-09	2.53121e-07	Down		ENSMUSG00000092798|misc_RNA|AL627204.1	2.59479	4.20053e-07	2.473e-05	Up
ENSMUSG00000022545|protein_coding|Ercc4	-1.46716	3.70739e-09	2.60514e-07	Down		ENSMUSG00000037536|protein_coding|Fbxo34	1.38317	4.41097e-07	2.58598e-05	Up
ENSMUSG00000053070|protein_coding|9230110C19Rik	1.67522	3.78668e-09	2.64972e-07	Up		ENSMUSG00000031995|protein_coding|St14	-1.90484	4.56983e-07	2.6679e-05	Down
ENSMUSG00000024269|protein_coding|5730494M16Rik	1.33146	4.09078e-09	2.85059e-07	Up		ENSMUSG00000026114|protein_coding|Cnga3	-3.08048	4.81772e-07	2.8009e-05	Down
ENSMUSG00000021481|protein_coding|Zfp346	-1.77657	4.22402e-09	2.93122e-07	Down		ENSMUSG00000026083|protein_coding|Eif5b	1.15659	4.86745e-07	2.81807e-05	Up
ENSMUSG00000022995|protein_coding|Enah	1.23124	4.55006e-09	3.13149e-07	Up		ENSMUSG00000034968|protein_coding|Lbx2	2.56562	5.14092e-07	2.95191e-05	Up
ENSMUSG00000041815|protein_coding|Poldip3	-1.47069	4.81649e-09	3.30127e-07	Down		ENSMUSG00000042032|protein_coding|Mat2b	1.14865	5.28799e-07	3.02391e-05	Up
ENSMUSG00000022012|protein_coding|Enox1	1.37751	4.9393e-09	3.37163e-07	Up		ENSMUSG00000071460|pseudogene|Gm7102	5.09268	5.43313e-07	3.09422e-05	Up
ENSMUSG00000040648|protein_coding|Ppip5k2	1.23822	5.11585e-09	3.47795e-07	Up		ENSMUSG00000045969|protein_coding|Ing1	1.6248	5.52071e-07	3.13132e-05	Up
ENSMUSG00000003527|protein_coding|Dgcr14	-1.47047	5.14925e-09	3.48648e-07	Down		ENSMUSG00000040693|protein_coding|Slco4c1	1.06812	5.6033e-07	3.15266e-05	Up
ENSMUSG00000036442|protein_coding|Thap11	-1.50838	5.22502e-09	3.52352e-07	Down		ENSMUSG00000045624|protein_coding|Esf1	1.22781	5.60353e-07	3.15266e-05	Up
ENSMUSG00000032959|protein_coding|Pebp1	-1.2598	5.38157e-09	3.61452e-07	Down		ENSMUSG00000048249|protein_coding|A930001N09Rik	1.53699	5.72952e-07	3.2106e-05	Up
ENSMUSG00000059409|protein_coding|Ppp2r5d	-1.18941	5.44668e-09	3.64361e-07	Down		ENSMUSG00000025545|protein_coding|Clybl	1.2852	5.79282e-07	3.23309e-05	Up
ENSMUSG00000041939|protein_coding|Mvk	-1.87033	5.56322e-09	3.70674e-07	Down		ENSMUSG00000022159|protein_coding|Rab2b	1.409	5.83687e-07	3.2447e-05	Up
ENSMUSG00000028330|protein_coding|Ncbp1	-1.33912	5.68651e-09	3.77385e-07	Down		ENSMUSG00000061755|protein_coding|Bod1l	1.51536	6.3583e-07	3.52053e-05	Up
ENSMUSG00000021696|protein_coding|Elovl7	1.73849	5.84472e-09	3.85904e-07	Up		ENSMUSG00000021395|protein_coding|Spin1	1.24054	6.45738e-07	3.56126e-05	Up
ENSMUSG00000039568|protein_coding|Fam100a	-1.5788	5.86102e-09	3.85904e-07	Down		ENSMUSG00000034342|protein_coding|Cbl	1.26292	6.5336e-07	3.58911e-05	Up
ENSMUSG00000002658|protein_coding|Gtf2f1	-1.11228	5.92383e-09	3.8851e-07	Down		ENSMUSG00000044627|protein_coding|Swi5	-1.03301	6.96218e-07	3.80954e-05	Down
ENSMUSG00000023047|protein_coding|Amhr2	-1.91226	6.0075e-09	3.92459e-07	Down		ENSMUSG00000033107|protein_coding|Rnf125	1.28885	7.01774e-07	3.82494e-05	Up
ENSMUSG00000026473|protein_coding|Glul	-1.21538	6.12827e-09	3.98791e-07	Down		ENSMUSG00000021413|protein_coding|Prpf4b	1.19831	7.30867e-07	3.96801e-05	Up
ENSMUSG00000033933|protein_coding|Vhl	-1.25953	6.1632e-09	3.99509e-07	Down		ENSMUSG00000041836|protein_coding|Ptpre	3.75762	7.37239e-07	3.98709e-05	Up
ENSMUSG00000027405|protein_coding|Nop56	-1.25586	6.20962e-09	4.00964e-07	Down		ENSMUSG00000050052|protein_coding|2610019F03Rik	-1.4302	7.8631e-07	4.23606e-05	Down
ENSMUSG00000046410|protein_coding|Kcnk6	-1.83327	6.3369e-09	4.07609e-07	Down		ENSMUSG00000032590|protein_coding|Apeh	-1.78694	8.01693e-07	4.29435e-05	Down
ENSMUSG00000003604|protein_coding|Aven	1.52298	6.94793e-09	4.452e-07	Up		ENSMUSG00000027610|protein_coding|Gss	-1.92133	8.03286e-07	4.29435e-05	Down
ENSMUSG00000022123|protein_coding|Scel	1.73668	7.00108e-09	4.46893e-07	Up		ENSMUSG00000027684|protein_coding|Mecom	3.75768	8.06812e-07	4.29673e-05	Up
ENSMUSG00000086918|lincRNA|4930429F24Rik	3.18276	7.10018e-09	4.51496e-07	Up		ENSMUSG00000032366|protein_coding|Tpm1	-1.63239	8.40404e-07	4.45862e-05	Down
ENSMUSG00000022686|protein_coding|B3gnt5	2.69807	7.17691e-09	4.54646e-07	Up		ENSMUSG00000072791|protein_coding|Abcb5	1.64456	8.49891e-07	4.49187e-05	Up
ENSMUSG00000029402|protein_coding|Snrnp35	-2.06369	7.32558e-09	4.62313e-07	Down		ENSMUSG00000049658|protein_coding|Bdp1	1.26937	8.74523e-07	4.60461e-05	Up
ENSMUSG00000035769|protein_coding|Xylb	-1.6239	7.42635e-09	4.65711e-07	Down		ENSMUSG00000029787|protein_coding|Avl9	1.56295	8.91108e-07	4.6743e-05	Up
ENSMUSG00000036672|protein_coding|Cenpt	-1.29644	7.43512e-09	4.65711e-07	Down		ENSMUSG00000037415|protein_coding|Ranbp10	1.57607	8.94869e-07	4.67644e-05	Up
ENSMUSG00000091666|lincRNA|Gm17717	2.47806	7.51519e-09	4.6897e-07	Up		ENSMUSG00000060657|protein_coding|4921513D23Rik	1.57669	9.2435e-07	4.81248e-05	Up
ENSMUSG00000023170|protein_coding|Gps2	-1.98005	7.60685e-09	4.72926e-07	Down		ENSMUSG00000028378|protein_coding|Ptgr1	-1.7524	9.32962e-07	4.82696e-05	Down
ENSMUSG00000086598|processed_transcript|Gm13718	-1.54399	8.14267e-09	5.04363e-07	Down		ENSMUSG00000063383|protein_coding|Zfp947	1.60597	9.3405e-07	4.82696e-05	Up
ENSMUSG00000042228|protein_coding|Lyn	1.58816	8.38618e-09	5.17529e-07	Up		ENSMUSG00000001247|protein_coding|Lsr	-2.26128	9.49692e-07	4.88969e-05	Down
ENSMUSG00000002329|protein_coding|Mdp1	-1.70242	8.49756e-09	5.22475e-07	Down		ENSMUSG00000081402|pseudogene|Gm15455	1.69262	9.97978e-07	5.11941e-05	Up
ENSMUSG00000044887|pseudogene|Gm4766	-1.90741	8.69331e-09	5.32553e-07	Down		ENSMUSG00000046441|protein_coding|Ftsjd1	1.82708	1.00727e-06	5.14817e-05	Up
ENSMUSG00000048732|protein_coding|Klhl11	-1.4883	8.78392e-09	5.3614e-07	Down		ENSMUSG00000060098|protein_coding|Prmt7	-1.24313	1.04151e-06	5.30374e-05	Down
ENSMUSG00000024217|protein_coding|Snrpc	-1.23907	8.88567e-09	5.40378e-07	Down		ENSMUSG00000083259|pseudogene|Gm12625	1.32282	1.07673e-06	5.46311e-05	Up
ENSMUSG00000007610|protein_coding|Gtpbp3	-1.78282	9.13167e-09	5.53326e-07	Down		ENSMUSG00000028673|protein_coding|Fuca1	-1.4537	1.0949e-06	5.53519e-05	Down
ENSMUSG00000029578|protein_coding|Wipi2	-1.21086	9.20253e-09	5.55607e-07	Down		ENSMUSG00000005871|protein_coding|Apc	1.29717	1.11144e-06	5.59853e-05	Up
ENSMUSG00000020122|protein_coding|Egfr	1.31508	9.38803e-09	5.64768e-07	Up		ENSMUSG00000078511|protein_coding|Gm13109	5.79322	1.14812e-06	5.7625e-05	Up
ENSMUSG00000059669|protein_coding|Taf1b	-1.69142	9.44504e-09	5.66161e-07	Down		ENSMUSG00000052253|protein_coding|Zfp622	1.27581	1.21879e-06	6.07351e-05	Up
ENSMUSG00000027900|protein_coding|Dram2	1.48378	9.7845e-09	5.84414e-07	Up		ENSMUSG00000048277|protein_coding|Syngr2	-1.23434	1.25846e-06	6.22733e-05	Down
ENSMUSG00000031669|protein_coding|Gins3	-1.57039	1.03601e-08	6.16594e-07	Down		ENSMUSG00000054469|protein_coding|Lclat1	1.33466	1.25859e-06	6.22733e-05	Up
ENSMUSG00000084034|pseudogene|Gm12617	-1.13028	1.04179e-08	6.17833e-07	Down		ENSMUSG00000023072|protein_coding|Ccdc123	1.08017	1.26741e-06	6.24883e-05	Up
ENSMUSG00000022842|protein_coding|Ece2	-1.56792	1.06223e-08	6.2773e-07	Down		ENSMUSG00000033411|protein_coding|Ctdspl2	1.03048	1.27364e-06	6.25744e-05	Up
ENSMUSG00000025027|protein_coding|Xpnpep1	-1.50073	1.07121e-08	6.30052e-07	Down		ENSMUSG00000004565|protein_coding|Pnpla6	-1.60735	1.29382e-06	6.33426e-05	Down
ENSMUSG00000019942|protein_coding|Cdk1	-1.2114	1.0737e-08	6.30052e-07	Down		ENSMUSG00000063550|protein_coding|Nup98	1.28975	1.29905e-06	6.33763e-05	Up
ENSMUSG00000025722|protein_coding|Wdr73	-1.2571	1.1153e-08	6.52175e-07	Down		ENSMUSG00000089696|protein_coding|Gm4778	5.83748	1.31661e-06	6.39455e-05	Up
ENSMUSG00000009566|protein_coding|Fpgs	-1.57896	1.12362e-08	6.54755e-07	Down		ENSMUSG00000018846|protein_coding|Pank3	1.1188	1.31988e-06	6.39455e-05	Up
ENSMUSG00000038354|protein_coding|Ankrd35	-2.67454	1.21016e-08	7.02732e-07	Down		ENSMUSG00000022021|protein_coding|Diap3	1.47437	1.37246e-06	6.62626e-05	Up
ENSMUSG00000024410|protein_coding|3110002H16Rik	-1.38539	1.21484e-08	7.03011e-07	Down		ENSMUSG00000047632|protein_coding|Fgfbp3	-3.54481	1.38247e-06	6.6516e-05	Down
ENSMUSG00000079007|protein_coding|Tcl1b4	-1.22806	1.35936e-08	7.83927e-07	Down		ENSMUSG00000022464|protein_coding|Slc38a4	-2.03347	1.41099e-06	6.76547e-05	Down
ENSMUSG00000003848|protein_coding|Nob1	-1.23298	1.41382e-08	8.10257e-07	Down		ENSMUSG00000022663|protein_coding|Atg3	1.06979	1.41871e-06	6.77921e-05	Up
ENSMUSG00000035258|protein_coding|Abi3bp	1.50461	1.4147e-08	8.10257e-07	Up		ENSMUSG00000047446|protein_coding|Arl4a	1.41383	1.43835e-06	6.83701e-05	Up
ENSMUSG00000006333|protein_coding|Rps9	-1.29486	1.43073e-08	8.16639e-07	Down		ENSMUSG00000025196|protein_coding|Cpn1	-1.77771	1.4474e-06	6.83701e-05	Down
ENSMUSG00000035413|protein_coding|Tmem98	3.52281	1.47819e-08	8.40859e-07	Up		ENSMUSG00000057411|protein_coding|Fam173a	-1.31636	1.45007e-06	6.83701e-05	Down
ENSMUSG00000037608|protein_coding|Bclaf1	-1.11644	1.53018e-08	8.67484e-07	Down		ENSMUSG00000032532|protein_coding|Cck	-6.75893	1.45041e-06	6.83701e-05	Down
ENSMUSG00000033055|protein_coding|Ankrd54	-1.87573	1.59423e-08	9.00743e-07	Down		ENSMUSG00000021592|protein_coding|Arsk	2.62993	1.49855e-06	7.04016e-05	Up
ENSMUSG00000019888|protein_coding|Mgat4c	1.98265	1.6044e-08	9.03434e-07	Up		ENSMUSG00000033420|protein_coding|Antxr1	2.9595	1.53844e-06	7.18374e-05	Up
ENSMUSG00000028678|protein_coding|Kif2c	-1.1616	1.61871e-08	9.08432e-07	Down		ENSMUSG00000037166|protein_coding|Ppp1r14a	-2.0285	1.53941e-06	7.18374e-05	Down
ENSMUSG00000052423|protein_coding|B4galt3	-1.41067	1.66762e-08	9.31476e-07	Down		ENSMUSG00000035572|protein_coding|Dcaf10	1.81436	1.65693e-06	7.70639e-05	Up
ENSMUSG00000024081|protein_coding|Cebpz	-1.46421	1.67091e-08	9.31476e-07	Down		ENSMUSG00000092138|protein_coding|Gm6804	6.66086	1.69117e-06	7.83951e-05	Up
ENSMUSG00000050447|protein_coding|Lypd6	1.74972	1.68758e-08	9.37643e-07	Up		ENSMUSG00000059263|protein_coding|Usp47	1.22319	1.70209e-06	7.85076e-05	Up
ENSMUSG00000019303|protein_coding|Psmc3ip	-1.8058	1.69505e-08	9.38675e-07	Down		ENSMUSG00000039578|protein_coding|Fam190a	3.27219	1.70671e-06	7.85076e-05	Up
ENSMUSG00000050640|protein_coding|Tmem150c	-2.38255	1.72455e-08	9.51863e-07	Down		ENSMUSG00000074432|protein_coding|Gm4858	5.87244	1.71452e-06	7.85076e-05	Up
ENSMUSG00000030204|protein_coding|Ddx47	-1.20724	1.73327e-08	9.53526e-07	Down		ENSMUSG00000059498|protein_coding|Fcgr3	1.059	1.71611e-06	7.85076e-05	Up
ENSMUSG00000031765|protein_coding|Mt1	-1.33919	1.82319e-08	9.99705e-07	Down		ENSMUSG00000021687|protein_coding|Scamp1	1.20123	1.74343e-06	7.94972e-05	Up
ENSMUSG00000072082|protein_coding|Ccnf	-1.41623	1.87238e-08	1.02332e-06	Down		ENSMUSG00000032745|protein_coding|Gpbp1	1.3412	1.7699e-06	8.01799e-05	Up
ENSMUSG00000045252|protein_coding|Zfp574	-2.03915	1.88856e-08	1.0288e-06	Down		ENSMUSG00000026817|protein_coding|Ak1	-2.80052	1.85261e-06	8.33853e-05	Down
ENSMUSG00000021929|protein_coding|Kpna3	1.09407	1.94722e-08	1.05732e-06	Up		ENSMUSG00000037161|protein_coding|4930583H14Rik	-1.86152	1.86323e-06	8.34073e-05	Down
ENSMUSG00000050667|pseudogene|Gm12612	-1.88983	2.02606e-08	1.09656e-06	Down		ENSMUSG00000070837|protein_coding|Aurkc	1.4074	1.86505e-06	8.34073e-05	Up
ENSMUSG00000026816|protein_coding|Gtf3c5	-1.38755	2.12325e-08	1.14493e-06	Down		ENSMUSG00000020673|protein_coding|Tpo	4.68788	1.87246e-06	8.34712e-05	Up
ENSMUSG00000054499|protein_coding|Dedd2	-1.69909	2.12912e-08	1.14493e-06	Down		ENSMUSG00000024816|protein_coding|Frmd8	-1.4395	1.88991e-06	8.39807e-05	Down
ENSMUSG00000070319|protein_coding|Eif3g	-1.28345	2.158e-08	1.15674e-06	Down		ENSMUSG00000006931|protein_coding|Leprel4	2.24152	1.94923e-06	8.63416e-05	Up
ENSMUSG00000039680|protein_coding|Mrps6	-1.47933	2.26481e-08	1.21012e-06	Down		ENSMUSG00000020608|protein_coding|Smc6	1.08154	1.97662e-06	8.72777e-05	Up
ENSMUSG00000078625|protein_coding|Gm12789	-1.49775	2.2761e-08	1.21228e-06	Down		ENSMUSG00000031490|protein_coding|Eif4ebp1	-1.08288	2.04057e-06	8.95349e-05	Down
ENSMUSG00000050786|protein_coding|Ccdc126	-1.36821	2.29751e-08	1.21979e-06	Down		ENSMUSG00000024552|protein_coding|Slc14a2	3.88745	2.05357e-06	8.98228e-05	Up
ENSMUSG00000038762|protein_coding|Abcf1	-1.57872	2.35633e-08	1.24707e-06	Down		ENSMUSG00000045078|protein_coding|Rnf216	1.28334	2.07745e-06	9.05833e-05	Up
ENSMUSG00000030284|protein_coding|Creld1	-2.06047	2.43173e-08	1.28291e-06	Down		ENSMUSG00000018042|protein_coding|Cyb5r3	-1.48423	2.11908e-06	9.20052e-05	Down
ENSMUSG00000032077|protein_coding|Bud13	-1.55952	2.50065e-08	1.31512e-06	Down		ENSMUSG00000048661|protein_coding|Lemd3	1.66377	2.15436e-06	9.30644e-05	Up
ENSMUSG00000003444|protein_coding|Med29	-1.40979	2.51363e-08	1.3178e-06	Down		ENSMUSG00000030275|protein_coding|Etnk1	1.72042	2.19471e-06	9.45148e-05	Up
ENSMUSG00000033335|protein_coding|Dnm2	-1.48123	2.53773e-08	1.32628e-06	Down		ENSMUSG00000038429|protein_coding|Usp5	-1.05445	2.21956e-06	9.51546e-05	Down
ENSMUSG00000078813|protein_coding|Leng1	-1.63896	2.58465e-08	1.34659e-06	Down		ENSMUSG00000072905|protein_coding|Gm5662	4.65528	2.22321e-06	9.51546e-05	Up
ENSMUSG00000007216|protein_coding|Zfp775	-1.86653	2.8319e-08	1.47083e-06	Down		ENSMUSG00000020659|protein_coding|Cbll1	1.07963	2.26318e-06	9.65692e-05	Up
ENSMUSG00000004667|protein_coding|Polr2e	-1.12014	2.92032e-08	1.51206e-06	Down		ENSMUSG00000036792|protein_coding|Mbd5	2.25299	2.33878e-06	9.91885e-05	Up
ENSMUSG00000032112|protein_coding|Trappc4	-1.296	3.00375e-08	1.55046e-06	Down		ENSMUSG00000005615|protein_coding|Pcyt1a	1.14438	2.42911e-06	0.000102707	Up
ENSMUSG00000083246|pseudogene|Gm11839	-1.67161	3.05227e-08	1.56583e-06	Down		ENSMUSG00000020290|protein_coding|Xpo1	1.32144	2.52187e-06	0.000105987	Up
ENSMUSG00000011837|protein_coding|Snapc2	-1.16369	3.14266e-08	1.60728e-06	Down		ENSMUSG00000070902|protein_coding|Zfp352	4.46419	2.67266e-06	0.000111928	Up
ENSMUSG00000000861|protein_coding|Bcl11a	2.04442	3.20629e-08	1.63482e-06	Up		ENSMUSG00000060534|protein_coding|Dcc	3.45251	2.7401e-06	0.000114127	Up
ENSMUSG00000033706|protein_coding|Smyd5	-1.78158	3.22041e-08	1.63703e-06	Down		ENSMUSG00000022905|protein_coding|Kpna1	1.07263	2.76244e-06	0.000114715	Up
ENSMUSG00000029625|protein_coding|Cpsf4	-1.78622	3.28332e-08	1.66395e-06	Down		ENSMUSG00000046957|protein_coding|Spz1	3.48708	2.79453e-06	0.000115603	Up
ENSMUSG00000070034|protein_coding|Sp110	-1.0142	3.31165e-08	1.67323e-06	Down		ENSMUSG00000023027|protein_coding|Atf1	1.10339	2.80094e-06	0.000115603	Up
ENSMUSG00000063457|protein_coding|Rps15	-1.20757	3.34469e-08	1.68484e-06	Down		ENSMUSG00000032643|protein_coding|Fhl3	2.68436	2.80867e-06	0.000115603	Up
ENSMUSG00000030413|protein_coding|Pglyrp1	-1.76652	3.445e-08	1.73015e-06	Down		ENSMUSG00000022772|protein_coding|Senp5	1.44554	2.88746e-06	0.000118496	Up
ENSMUSG00000068180|processed_transcript|AY512915	1.20156	3.47209e-08	1.73854e-06	Up		ENSMUSG00000007891|protein_coding|Ctsd	-1.22228	3.03778e-06	0.000123936	Down
ENSMUSG00000030697|protein_coding|Ppp4c	-1.14691	3.56185e-08	1.77816e-06	Down		ENSMUSG00000021690|protein_coding|Jmy	1.82573	3.05371e-06	0.000124223	Up
ENSMUSG00000024007|protein_coding|Ppil1	-1.33358	3.62857e-08	1.80608e-06	Down		ENSMUSG00000027010|protein_coding|Slc25a12	1.43726	3.07638e-06	0.000124781	Up
ENSMUSG00000025358|protein_coding|Cdk2	-1.20282	3.79677e-08	1.88419e-06	Down		ENSMUSG00000024759|protein_coding|Atl3	1.58749	3.09325e-06	0.000125102	Up
ENSMUSG00000043668|protein_coding|Tox3	1.18146	3.87163e-08	1.91001e-06	Up		ENSMUSG00000037731|protein_coding|BC013712	3.14333	3.1074e-06	0.000125311	Up
ENSMUSG00000017760|protein_coding|Ctsa	-1.29068	3.89353e-08	1.91516e-06	Down		ENSMUSG00000019775|protein_coding|Rgs17	2.9744	3.41123e-06	0.000137167	Up
ENSMUSG00000025066|protein_coding|Sfr1	1.05242	4.00648e-08	1.96494e-06	Up		ENSMUSG00000084335|pseudogene|Gm12619	5.13086	3.46057e-06	0.000138751	Up
ENSMUSG00000034274|protein_coding|Thoc5	-1.37279	4.10056e-08	2.0052e-06	Down		ENSMUSG00000037487|protein_coding|Ubr5	1.20976	3.52401e-06	0.00014089	Up
ENSMUSG00000028741|protein_coding|Mrto4	-1.18069	4.42472e-08	2.15582e-06	Down		ENSMUSG00000079030|protein_coding|Gm2046	5.96413	3.57839e-06	0.000142655	Up
ENSMUSG00000046062|protein_coding|Ppp1r15b	-1.36302	4.43436e-08	2.15582e-06	Down		ENSMUSG00000034042|protein_coding|Gpbp1l1	1.19218	3.63717e-06	0.000144522	Up
ENSMUSG00000023110|protein_coding|Prmt5	-1.2181	4.47144e-08	2.16307e-06	Down		ENSMUSG00000025381|protein_coding|Cnpy2	-1.85185	3.64595e-06	0.000144522	Down
ENSMUSG00000060657|protein_coding|4921513D23Rik	1.05417	4.47514e-08	2.16307e-06	Up		ENSMUSG00000047648|protein_coding|Fbxo30	1.49666	3.68419e-06	0.000145625	Up
ENSMUSG00000028382|protein_coding|Rod1	1.2799	4.5679e-08	2.20155e-06	Up		ENSMUSG00000045973|protein_coding|Mcart1	1.41178	3.71741e-06	0.000146523	Up
ENSMUSG00000031984|protein_coding|2810004N23Rik	-1.39561	4.96985e-08	2.38839e-06	Down		ENSMUSG00000031327|protein_coding|Chic1	1.86466	3.7684e-06	0.000148114	Up
ENSMUSG00000024376|protein_coding|Epb4.1l4a	1.55934	5.11365e-08	2.45045e-06	Up		ENSMUSG00000015766|protein_coding|Eps8	2.07081	3.89433e-06	0.000152634	Up
ENSMUSG00000022858|protein_coding|Tra2b	-1.13116	5.20308e-08	2.48618e-06	Down		ENSMUSG00000072944|protein_coding|Nup62cl	1.80616	3.94129e-06	0.000154041	Up
ENSMUSG00000086049|processed_transcript|Gm12735	-1.83031	5.33979e-08	2.54424e-06	Down		ENSMUSG00000019301|protein_coding|Hsd17b1	-1.88664	4.23702e-06	0.000165137	Down
ENSMUSG00000055491|protein_coding|Pprc1	-1.56984	5.37922e-08	2.54913e-06	Down		ENSMUSG00000017009|protein_coding|Sdc4	-1.16109	4.30741e-06	0.000167413	Down
ENSMUSG00000087222|lincRNA|E030042O20Rik	3.4523	5.38056e-08	2.54913e-06	Up		ENSMUSG00000059474|protein_coding|Mbtd1	1.07489	4.34206e-06	0.000168291	Up
ENSMUSG00000030092|protein_coding|Cntn6	1.31968	5.45312e-08	2.57621e-06	Up		ENSMUSG00000025716|protein_coding|Myo3a	3.32583	4.48875e-06	0.000173158	Up
ENSMUSG00000040688|protein_coding|Tbl3	-1.49337	5.56956e-08	2.62381e-06	Down		ENSMUSG00000089714|processed_transcript|Gm16092	3.31377	4.49551e-06	0.000173158	Up
ENSMUSG00000043924|protein_coding|A330049M08Rik	-1.92293	5.75585e-08	2.70396e-06	Down		ENSMUSG00000017639|protein_coding|Rab11fip4	-2.10476	4.50487e-06	0.000173158	Down
ENSMUSG00000021418|protein_coding|Rpp40	-1.46792	6.14121e-08	2.87691e-06	Down		ENSMUSG00000074182|protein_coding|Znhit6	1.05268	4.5781e-06	0.00017549	Up
ENSMUSG00000015176|protein_coding|Nolc1	-1.09449	6.25832e-08	2.92358e-06	Down		ENSMUSG00000008035|protein_coding|Mid1ip1	-3.72412	4.60804e-06	0.000176153	Down
ENSMUSG00000027581|protein_coding|Stmn3	-1.78153	6.28058e-08	2.9258e-06	Down		ENSMUSG00000048732|protein_coding|Klhl11	1.79171	4.77194e-06	0.00018192	Up
ENSMUSG00000038611|protein_coding|Phrf1	-1.67754	6.51177e-08	3.02508e-06	Down		ENSMUSG00000032300|protein_coding|1700017B05Rik	1.76993	4.80407e-06	0.000182646	Up
ENSMUSG00000025351|protein_coding|Cd63	-1.11378	6.57453e-08	3.04577e-06	Down		ENSMUSG00000038618|protein_coding|Rassf7	-1.15146	4.85047e-06	0.000183909	Down
ENSMUSG00000060416|protein_coding|Gm839	1.26672	6.75961e-08	3.12286e-06	Up		ENSMUSG00000029029|protein_coding|Wdr8	-1.68798	4.87097e-06	0.000184186	Down
ENSMUSG00000014503|protein_coding|Pkd2l2	1.44815	6.80706e-08	3.13612e-06	Up		ENSMUSG00000059923|protein_coding|Grb2	1.19052	4.88961e-06	0.000184391	Up
ENSMUSG00000027502|protein_coding|2410001C21Rik	-1.25441	7.00422e-08	3.20928e-06	Down		ENSMUSG00000052025|processed_transcript|1700023I07Rik	6.57489	4.95387e-06	0.000186311	Up
ENSMUSG00000000301|protein_coding|Pemt	-1.1144	7.35789e-08	3.36211e-06	Down		ENSMUSG00000032712|protein_coding|2810474O19Rik	1.03494	4.96819e-06	0.000186347	Up
ENSMUSG00000052504|protein_coding|Epha3	1.33385	7.4055e-08	3.37465e-06	Up		ENSMUSG00000032265|protein_coding|Fam46a	3.84216	5.34589e-06	0.00019845	Up
ENSMUSG00000079179|protein_coding|1700012B15Rik	-1.50495	7.52208e-08	3.41846e-06	Down		ENSMUSG00000026799|protein_coding|Med27	1.09534	5.34775e-06	0.00019845	Up
ENSMUSG00000033847|protein_coding|Pla2g4c	1.28849	7.65487e-08	3.46938e-06	Up		ENSMUSG00000022102|protein_coding|Dok2	-2.20818	5.41854e-06	0.000200543	Down
ENSMUSG00000015619|protein_coding|Gata3	1.62311	7.73503e-08	3.49623e-06	Up		ENSMUSG00000028970|protein_coding|Abcb1b	-1.6433	5.46612e-06	0.000201769	Down
ENSMUSG00000025326|protein_coding|Ube3a	-1.29338	8.01244e-08	3.61186e-06	Down		ENSMUSG00000066141|protein_coding|Gm11232	3.94279	5.54065e-06	0.000203981	Up
ENSMUSG00000037363|protein_coding|Letm2	1.602	8.0702e-08	3.62812e-06	Up		ENSMUSG00000056211|protein_coding|R3hdm1	1.0544	5.59939e-06	0.000205601	Up
ENSMUSG00000083259|pseudogene|Gm12625	-1.45224	8.3636e-08	3.74274e-06	Down		ENSMUSG00000035678|protein_coding|Tnfsf9	6.67533	5.64917e-06	0.000206884	Up
ENSMUSG00000052833|protein_coding|Sae1	-1.18412	8.36991e-08	3.74274e-06	Down		ENSMUSG00000024486|protein_coding|Hbegf	2.35766	5.90222e-06	0.000215585	Up
ENSMUSG00000005917|protein_coding|Otx1	1.73567	8.5329e-08	3.80545e-06	Up		ENSMUSG00000036097|protein_coding|Fam178a	1.25706	5.94533e-06	0.000216593	Up
ENSMUSG00000020993|protein_coding|Trappc6b	1.32408	8.65041e-08	3.84759e-06	Up		ENSMUSG00000038344|protein_coding|Txlng	1.24323	5.97694e-06	0.000216596	Up
ENSMUSG00000028261|protein_coding|Ndufaf4	1.12825	8.68721e-08	3.85053e-06	Up		ENSMUSG00000038179|protein_coding|Slamf7	2.50621	5.9798e-06	0.000216596	Up
ENSMUSG00000024118|protein_coding|1600002H07Rik	-1.39518	8.72213e-08	3.85053e-06	Down		ENSMUSG00000032462|protein_coding|Pik3cb	1.31257	6.21715e-06	0.000223577	Up
ENSMUSG00000002319|protein_coding|Ipo4	-1.85158	8.72608e-08	3.85053e-06	Down		ENSMUSG00000071650|protein_coding|Ganab	-1.17859	6.32004e-06	0.000226693	Down
ENSMUSG00000030424|protein_coding|Zfp939	-2.11256	8.7841e-08	3.86593e-06	Down		ENSMUSG00000002963|protein_coding|Pnkp	-1.28105	6.45646e-06	0.000230992	Down
ENSMUSG00000052369|protein_coding|Tmem106c	1.31263	8.93081e-08	3.92018e-06	Up		ENSMUSG00000031278|protein_coding|Acsl4	1.50514	6.53438e-06	0.000232587	Up
ENSMUSG00000044533|protein_coding|Rps2	-1.18478	9.03983e-08	3.95765e-06	Down		ENSMUSG00000035637|protein_coding|Grhpr	-1.00872	6.55419e-06	0.000232699	Down
ENSMUSG00000074272|protein_coding|Ceacam1	-2.18752	9.41579e-08	4.11148e-06	Down		ENSMUSG00000060675|protein_coding|Pla2g16	1.1213	6.71284e-06	0.000237727	Up
ENSMUSG00000046562|protein_coding|Unc119b	-1.31315	9.67362e-08	4.20787e-06	Down		ENSMUSG00000035778|protein_coding|Ggta1	-1.88158	6.80336e-06	0.000240322	Down
ENSMUSG00000033909|protein_coding|Usp36	-1.50451	9.68686e-08	4.20787e-06	Down		ENSMUSG00000027533|protein_coding|Fabp5	-1.20683	6.88778e-06	0.000242507	Down
ENSMUSG00000028126|protein_coding|Pip5k1a	-1.09145	9.84694e-08	4.26633e-06	Down		ENSMUSG00000035486|protein_coding|Plk5	-1.44998	6.89997e-06	0.000242507	Down
ENSMUSG00000055531|protein_coding|Cpsf6	-1.31529	1.02283e-07	4.42012e-06	Down		ENSMUSG00000042262|protein_coding|Ccr8	1.90688	7.05352e-06	0.000247281	Up
ENSMUSG00000022394|protein_coding|L3mbtl2	-1.6259	1.03519e-07	4.46199e-06	Down		ENSMUSG00000044501|protein_coding|Zfp758	1.97792	7.22391e-06	0.000252112	Up
ENSMUSG00000000439|protein_coding|Mkrn2	-1.1504	1.06305e-07	4.57029e-06	Down		ENSMUSG00000037999|protein_coding|Arap2	1.39462	7.22961e-06	0.000252112	Up
ENSMUSG00000057594|protein_coding|Arl16	-1.61557	1.06953e-07	4.58638e-06	Down		ENSMUSG00000020385|protein_coding|Clk4	1.172	7.24553e-06	0.000252112	Up
ENSMUSG00000048707|protein_coding|Tprn	-1.66211	1.09576e-07	4.68683e-06	Down		ENSMUSG00000053740|protein_coding|Gm6457	1.28879	7.40041e-06	0.000256861	Up
ENSMUSG00000016757|protein_coding|Ttll12	-1.84122	1.10428e-07	4.71122e-06	Down		ENSMUSG00000042389|protein_coding|Tsen2	1.15772	7.46071e-06	0.000258311	Up
ENSMUSG00000055401|protein_coding|Fbxo6	-1.72153	1.11743e-07	4.75518e-06	Down		ENSMUSG00000025203|protein_coding|Scd2	-1.24154	7.49034e-06	0.000258695	Down
ENSMUSG00000085600|processed_transcript|E330012B07Rik	1.15983	1.13192e-07	4.79801e-06	Up		ENSMUSG00000025220|protein_coding|Mgea5	1.3325	7.585e-06	0.000261317	Up
ENSMUSG00000033174|protein_coding|Mgll	-1.56177	1.13323e-07	4.79801e-06	Down		ENSMUSG00000030779|protein_coding|Rbbp6	1.75789	7.62455e-06	0.000262033	Up
ENSMUSG00000041560|protein_coding|Gltscr2	-1.36103	1.18711e-07	5.00081e-06	Down		ENSMUSG00000042797|protein_coding|Aqp11	1.99919	7.65988e-06	0.0002626	Up
ENSMUSG00000003062|protein_coding|Stard3nl	1.26232	1.22932e-07	5.16562e-06	Up		ENSMUSG00000063838|protein_coding|Cdc42ep5	-1.48779	7.82004e-06	0.000267434	Down
ENSMUSG00000053841|protein_coding|Txlna	-1.43338	1.23532e-07	5.17782e-06	Down		ENSMUSG00000003813|protein_coding|Rad23a	-1.28374	7.902e-06	0.000269495	Down
ENSMUSG00000069833|protein_coding|Ahnak	1.33168	1.24976e-07	5.22526e-06	Up		ENSMUSG00000041670|protein_coding|Rims1	2.71261	7.91894e-06	0.000269495	Up
ENSMUSG00000061882|protein_coding|Ccdc62	2.05495	1.29929e-07	5.40531e-06	Up		ENSMUSG00000040407|protein_coding|Akap9	1.67087	8.0816e-06	0.000273279	Up
ENSMUSG00000043284|protein_coding|Tmem11	-1.18558	1.30364e-07	5.40994e-06	Down		ENSMUSG00000042133|protein_coding|Ppig	1.00134	8.08888e-06	0.000273279	Up
ENSMUSG00000024604|protein_coding|Rbm22	-1.2358	1.32312e-07	5.47718e-06	Down		ENSMUSG00000032470|protein_coding|Mras	-1.34132	8.19822e-06	0.000276304	Down
ENSMUSG00000022864|protein_coding|D16Ertd472e	-1.18188	1.33449e-07	5.51061e-06	Down		ENSMUSG00000034429|protein_coding|Zfp707	1.11248	8.21989e-06	0.000276366	Up
ENSMUSG00000000125|protein_coding|Wnt3	3.74956	1.34631e-07	5.54573e-06	Up		ENSMUSG00000020017|protein_coding|Hal	-2.97032	8.24766e-06	0.000276634	Down
ENSMUSG00000023020|protein_coding|2310016M24Rik	-1.25146	1.3559e-07	5.57152e-06	Down		ENSMUSG00000051527|protein_coding|Usp29	1.87805	8.30666e-06	0.000277944	Up
ENSMUSG00000024875|protein_coding|Yif1a	-1.496	1.36655e-07	5.6015e-06	Down		ENSMUSG00000026686|protein_coding|Lmx1a	4.47298	8.41165e-06	0.000280784	Up
ENSMUSG00000031919|protein_coding|Tmed6	-1.62753	1.38213e-07	5.65151e-06	Down		ENSMUSG00000003119|protein_coding|Cdk12	1.41762	8.53959e-06	0.000284374	Up
ENSMUSG00000001285|protein_coding|Myg1	-1.73823	1.39119e-07	5.67468e-06	Down		ENSMUSG00000028536|protein_coding|2610528J11Rik	-1.67525	8.65895e-06	0.000286892	Down
ENSMUSG00000074934|protein_coding|Grem1	3.41981	1.44571e-07	5.88275e-06	Up		ENSMUSG00000045896|protein_coding|Paip2b	1.14977	8.67687e-06	0.000286892	Up
ENSMUSG00000003269|protein_coding|Cyth2	-1.24281	1.46683e-07	5.95419e-06	Down		ENSMUSG00000054434|protein_coding|Tmem120b	1.64064	8.75461e-06	0.000288778	Up
ENSMUSG00000029076|protein_coding|Sdf4	-1.08951	1.47245e-07	5.96252e-06	Down		ENSMUSG00000091080|protein_coding|Prr23a	1.29796	8.97739e-06	0.000295428	Up
ENSMUSG00000052146|protein_coding|Rps10	-1.32555	1.47799e-07	5.97052e-06	Down		ENSMUSG00000006356|protein_coding|Crip2	-1.13503	9.08161e-06	0.000298155	Down
ENSMUSG00000078184|protein_coding|B020018G12Rik	-1.37033	1.49671e-07	6.03155e-06	Down		ENSMUSG00000036606|protein_coding|Plxnb2	-1.19895	9.13524e-06	0.000298766	Down
ENSMUSG00000046671|protein_coding|Fam54b	1.07382	1.50289e-07	6.03627e-06	Up		ENSMUSG00000026739|protein_coding|Bmi1	1.21999	9.14306e-06	0.000298766	Up
ENSMUSG00000027168|protein_coding|Pax6	1.50681	1.5051e-07	6.03627e-06	Up		ENSMUSG00000052912|processed_transcript|Smarca5-ps	2.28773	9.16859e-06	0.0002989	Up
ENSMUSG00000061207|protein_coding|Stk19	-1.6859	1.51829e-07	6.06324e-06	Down		ENSMUSG00000083530|pseudogene|Gm13867	6.78773	9.22771e-06	0.000300126	Up
ENSMUSG00000018446|protein_coding|C1qbp	-1.11161	1.51988e-07	6.06324e-06	Down		ENSMUSG00000019984|protein_coding|Med23	1.28875	9.31355e-06	0.000302214	Up
ENSMUSG00000024941|protein_coding|Scyl1	-1.99894	1.5227e-07	6.06324e-06	Down		ENSMUSG00000090693|protein_coding|Trim43c	1.0897	9.38838e-06	0.000303935	Up
ENSMUSG00000038127|protein_coding|Ccdc50	1.02329	1.54187e-07	6.12501e-06	Up		ENSMUSG00000007029|protein_coding|Vars	-1.27826	9.44467e-06	0.00030505	Down
ENSMUSG00000032624|protein_coding|Eml4	1.13701	1.60544e-07	6.36242e-06	Up		ENSMUSG00000036499|protein_coding|Eea1	1.73277	9.47798e-06	0.000305082	Up
ENSMUSG00000001750|protein_coding|Tcirg1	-1.86452	1.61756e-07	6.3953e-06	Down		ENSMUSG00000018677|protein_coding|Slc25a39	-1.27137	9.48938e-06	0.000305082	Down
ENSMUSG00000075014|protein_coding|Gm10800	-2.01782	1.65258e-07	6.51834e-06	Down		ENSMUSG00000039145|protein_coding|Camk1d	3.29077	9.77611e-06	0.000312858	Up
ENSMUSG00000090083|protein_coding|Rnf8	-1.14218	1.67654e-07	6.5973e-06	Down		ENSMUSG00000029703|protein_coding|Lrwd1	-1.31721	9.98778e-06	0.0003189	Down
ENSMUSG00000024646|protein_coding|Cyb5	1.30345	1.70199e-07	6.66939e-06	Up		ENSMUSG00000064065|protein_coding|Ipcef1	4.99342	1.00578e-05	0.000320403	Up
ENSMUSG00000031504|protein_coding|Rab20	-1.23775	1.70284e-07	6.66939e-06	Down		ENSMUSG00000025915|protein_coding|Sgk3	1.02688	1.01036e-05	0.000321129	Up
ENSMUSG00000032078|protein_coding|Zfp259	-1.15545	1.71695e-07	6.69887e-06	Down		ENSMUSG00000037032|protein_coding|Apbb1	-1.81823	1.01914e-05	0.000323182	Down
ENSMUSG00000034881|protein_coding|Tbxa2r	-1.95225	1.71838e-07	6.69887e-06	Down		ENSMUSG00000001542|protein_coding|Ell2	1.29563	1.03628e-05	0.000327873	Up
ENSMUSG00000030200|protein_coding|Bcl2l14	-1.54488	1.89357e-07	7.36467e-06	Down		ENSMUSG00000060256|protein_coding|Tdpoz4	3.53605	1.10714e-05	0.0003495	Up
ENSMUSG00000039384|protein_coding|Dusp10	-1.18504	1.95263e-07	7.5723e-06	Down		ENSMUSG00000040990|protein_coding|Sh3kbp1	2.18865	1.16366e-05	0.000365687	Up
ENSMUSG00000020133|protein_coding|2310011J03Rik	-1.95036	1.95601e-07	7.5723e-06	Down		ENSMUSG00000074817|protein_coding|Papolb	3.44273	1.16716e-05	0.000365963	Up
ENSMUSG00000037408|protein_coding|Cnnm4	-1.16125	1.9931e-07	7.69807e-06	Down		ENSMUSG00000027104|protein_coding|Atf2	1.26958	1.17704e-05	0.000367789	Up
ENSMUSG00000062762|protein_coding|Ei24	-1.48443	2.04758e-07	7.89026e-06	Down		ENSMUSG00000026198|protein_coding|Abcb6	-1.5362	1.17825e-05	0.000367789	Down
ENSMUSG00000024907|protein_coding|Gal	1.41183	2.0664e-07	7.94447e-06	Up		ENSMUSG00000023074|protein_coding|Mospd1	1.04813	1.19316e-05	0.000371612	Up
ENSMUSG00000027677|protein_coding|Ttc14	-1.61435	2.07405e-07	7.95561e-06	Down		ENSMUSG00000023852|protein_coding|Chd1	1.29632	1.20908e-05	0.000375729	Up
ENSMUSG00000022560|protein_coding|Gpr172b	-1.9834	2.10753e-07	8.06552e-06	Down		ENSMUSG00000024944|protein_coding|Arl2	-1.5011	1.22345e-05	0.00037935	Down
ENSMUSG00000039913|protein_coding|Pak7	1.03022	2.15887e-07	8.24314e-06	Up		ENSMUSG00000033319|protein_coding|Fem1c	1.70011	1.2683e-05	0.000391517	Up
ENSMUSG00000013418|protein_coding|B4galnt2	-1.68815	2.20595e-07	8.39211e-06	Down		ENSMUSG00000059708|protein_coding|Akap17b	1.40304	1.30255e-05	0.000401203	Up
ENSMUSG00000024824|protein_coding|Rad9	-1.38529	2.20792e-07	8.39211e-06	Down		ENSMUSG00000026380|protein_coding|Tcfcp2l1	-1.09189	1.31539e-05	0.000404264	Down
ENSMUSG00000039382|protein_coding|Wdr45	-1.4332	2.26033e-07	8.57184e-06	Down		ENSMUSG00000037921|protein_coding|Ddx60	1.2444	1.32586e-05	0.000406587	Up
ENSMUSG00000060204|protein_coding|Gm5868	1.84571	2.28007e-07	8.62714e-06	Up		ENSMUSG00000014551|protein_coding|Mrps25	-1.46554	1.33168e-05	0.000407476	Down
ENSMUSG00000042184|protein_coding|1700069L16Rik	-1.87053	2.31931e-07	8.75578e-06	Down		ENSMUSG00000028845|protein_coding|Tekt2	2.22527	1.41054e-05	0.000430661	Up
ENSMUSG00000052616|protein_coding|Ccdc79	1.65671	2.37576e-07	8.94869e-06	Up		ENSMUSG00000026383|protein_coding|Epb4.1l5	-1.38029	1.42305e-05	0.000433534	Down
ENSMUSG00000032705|protein_coding|Exd2	-1.11164	2.38153e-07	8.95026e-06	Down		ENSMUSG00000028274|protein_coding|Rngtt	1.38894	1.43073e-05	0.000434296	Up
ENSMUSG00000042359|protein_coding|Osbpl6	-1.18393	2.42133e-07	9.07943e-06	Down		ENSMUSG00000062762|protein_coding|Ei24	1.07312	1.43642e-05	0.00043476	Up
ENSMUSG00000066892|protein_coding|Fbxl12	-1.57577	2.43958e-07	9.12741e-06	Down		ENSMUSG00000039967|protein_coding|Zfp292	1.18521	1.47921e-05	0.000446692	Up
ENSMUSG00000030677|protein_coding|Kif22	-1.11841	2.47975e-07	9.25699e-06	Down		ENSMUSG00000038070|protein_coding|Cntln	2.57536	1.48225e-05	0.000446692	Up
ENSMUSG00000031953|protein_coding|Tmem170	-1.68324	2.51136e-07	9.35412e-06	Down		ENSMUSG00000037419|protein_coding|Endod1	2.03654	1.49322e-05	0.000449028	Up
ENSMUSG00000072582|protein_coding|Ptrh2	-1.45313	2.53016e-07	9.40321e-06	Down		ENSMUSG00000088373|miRNA|Mir1956	3.84484	1.52944e-05	0.00045893	Up
ENSMUSG00000063200|protein_coding|Nol7	-1.62061	2.5995e-07	9.63946e-06	Down		ENSMUSG00000022540|protein_coding|Rogdi	-1.36722	1.62022e-05	0.000482024	Down
ENSMUSG00000028797|protein_coding|2510006D16Rik	-1.94902	2.65196e-07	9.81225e-06	Down		ENSMUSG00000021676|protein_coding|Iqgap2	2.62967	1.62577e-05	0.000482647	Up
ENSMUSG00000044600|protein_coding|9130011J15Rik	-1.14504	2.66765e-07	9.83395e-06	Down		ENSMUSG00000021775|protein_coding|Nr1d2	1.49273	1.69551e-05	0.000500156	Up
ENSMUSG00000028558|protein_coding|Calr4	1.06672	2.66959e-07	9.83395e-06	Up		ENSMUSG00000060147|protein_coding|Serpinb6a	-1.53055	1.71778e-05	0.000504593	Down
ENSMUSG00000005043|protein_coding|Sgsh	-2.49759	2.80041e-07	1.02932e-05	Down		ENSMUSG00000038550|protein_coding|Gm129	1.74151	1.73119e-05	0.000507048	Up
ENSMUSG00000025920|protein_coding|Stau2	1.36765	2.86221e-07	1.04973e-05	Up		ENSMUSG00000026411|protein_coding|Tmem9	-1.37854	1.7334e-05	0.000507048	Down
ENSMUSG00000006585|protein_coding|Cdt1	-1.3768	2.94123e-07	1.07635e-05	Down		ENSMUSG00000008730|protein_coding|Hipk1	1.19346	1.74072e-05	0.000508123	Up
ENSMUSG00000023944|protein_coding|Hsp90ab1	-1.05527	2.96473e-07	1.08258e-05	Down		ENSMUSG00000079029|protein_coding|Gm2016	4.59423	1.75201e-05	0.000510351	Up
ENSMUSG00000042207|protein_coding|Kdm5b	-1.12433	3.0454e-07	1.10961e-05	Down		ENSMUSG00000055937|protein_coding|Krt28	2.22127	1.78033e-05	0.000517519	Up
ENSMUSG00000021357|protein_coding|Exoc2	1.24376	3.07243e-07	1.11703e-05	Up		ENSMUSG00000025358|protein_coding|Cdk2	1.19943	1.79561e-05	0.000520487	Up
ENSMUSG00000027540|protein_coding|Ptpn1	-1.40505	3.12586e-07	1.13399e-05	Down		ENSMUSG00000006345|protein_coding|Ggt1	-1.532	1.798e-05	0.000520487	Down
ENSMUSG00000039337|protein_coding|Tex19.2	-1.5667	3.14473e-07	1.13836e-05	Down		ENSMUSG00000079049|protein_coding|Serpinb1c	3.7917	1.81047e-05	0.000523013	Up
ENSMUSG00000058709|protein_coding|Egln2	-2.30413	3.19054e-07	1.15245e-05	Down		ENSMUSG00000031139|protein_coding|Mcf2	2.02713	1.84022e-05	0.000530473	Up
ENSMUSG00000026234|protein_coding|Ncl	-1.02135	3.24417e-07	1.1693e-05	Down		ENSMUSG00000052727|protein_coding|Mtap1b	1.66727	1.8439e-05	0.000530473	Up
ENSMUSG00000047649|protein_coding|Cd3eap	-1.86535	3.29504e-07	1.18419e-05	Down		ENSMUSG00000069114|protein_coding|Zbtb10	1.1263	1.85297e-05	0.000531985	Up
ENSMUSG00000037204|protein_coding|9430023L20Rik	-1.11658	3.29965e-07	1.18419e-05	Down		ENSMUSG00000006315|protein_coding|Tmem147	-1.15279	1.90892e-05	0.000545802	Down
ENSMUSG00000033386|protein_coding|Frrs1	-1.73677	3.30699e-07	1.18428e-05	Down		ENSMUSG00000025403|protein_coding|Shmt2	-1.65848	1.92153e-05	0.000548283	Down
ENSMUSG00000003200|protein_coding|Sh3gl1	-1.26036	3.32319e-07	1.18754e-05	Down		ENSMUSG00000092019|protein_coding|Gm4027	4.70243	1.98527e-05	0.000565315	Up
ENSMUSG00000003778|protein_coding|Brd8	-1.13793	3.36386e-07	1.19917e-05	Down		ENSMUSG00000035704|protein_coding|Alg8	-1.36738	2.02013e-05	0.000571943	Down
ENSMUSG00000020063|protein_coding|Sirt1	-1.41495	3.37007e-07	1.19917e-05	Down		ENSMUSG00000056014|protein_coding|A430033K04Rik	3.08756	2.02084e-05	0.000571943	Up
ENSMUSG00000031950|protein_coding|Gabarapl2	-1.23539	3.42308e-07	1.21545e-05	Down		ENSMUSG00000024197|protein_coding|Plin3	-1.07618	2.04122e-05	0.000576542	Down
ENSMUSG00000085403|processed_transcript|Gm13068	-1.75693	3.46447e-07	1.22754e-05	Down		ENSMUSG00000038330|protein_coding|C87499	2.85462	2.04939e-05	0.000577497	Up
ENSMUSG00000028233|protein_coding|Tgs1	-1.10394	3.48376e-07	1.23176e-05	Down		ENSMUSG00000020034|protein_coding|Tcp11l2	1.73351	2.06231e-05	0.000578981	Up
ENSMUSG00000029817|protein_coding|Tra2a	-1.40774	3.49352e-07	1.23261e-05	Down		ENSMUSG00000044647|protein_coding|Csrnp3	2.94742	2.11376e-05	0.000592236	Up
ENSMUSG00000032715|protein_coding|Trib3	-1.55077	3.52947e-07	1.24243e-05	Down		ENSMUSG00000036880|protein_coding|Acaa2	-1.0985	2.12087e-05	0.000593037	Down
ENSMUSG00000041112|protein_coding|Elmo1	1.60446	3.5362e-07	1.24243e-05	Up		ENSMUSG00000025277|protein_coding|Abhd6	1.13423	2.18612e-05	0.000609627	Up
ENSMUSG00000034773|protein_coding|BC030867	-1.2546	3.60908e-07	1.26537e-05	Down		ENSMUSG00000074312|protein_coding|Gm6176	4.53254	2.18894e-05	0.000609627	Up
ENSMUSG00000071716|protein_coding|Apol7e	-3.22838	3.62618e-07	1.26731e-05	Down		ENSMUSG00000049878|protein_coding|Rlf	1.15107	2.19382e-05	0.000609768	Up
ENSMUSG00000029464|protein_coding|Gpn3	-1.10942	3.62977e-07	1.26731e-05	Down		ENSMUSG00000048720|protein_coding|Tbc1d12	1.86356	2.2064e-05	0.000610883	Up
ENSMUSG00000044783|protein_coding|Hjurp	-1.17698	3.6616e-07	1.27576e-05	Down		ENSMUSG00000090013|processed_transcript|Gm6507	3.52821	2.21096e-05	0.000610883	Up
ENSMUSG00000002524|protein_coding|Puf60	-1.16308	3.70409e-07	1.28788e-05	Down		ENSMUSG00000026187|protein_coding|Xrcc5	-1.60692	2.21566e-05	0.00061097	Down
ENSMUSG00000024949|protein_coding|Sf1	-1.45732	3.71632e-07	1.28946e-05	Down		ENSMUSG00000021696|protein_coding|Elovl7	-1.79986	2.24545e-05	0.000617965	Down
ENSMUSG00000047675|protein_coding|Rps8	-1.33112	3.76281e-07	1.30288e-05	Down		ENSMUSG00000007880|protein_coding|Arid1a	1.04456	2.28067e-05	0.000626421	Up
ENSMUSG00000042660|protein_coding|Wdr55	-1.29663	3.85531e-07	1.33215e-05	Down		ENSMUSG00000002997|protein_coding|Prkar2b	2.67137	2.29267e-05	0.000627773	Up
ENSMUSG00000058290|protein_coding|Espl1	-1.32797	3.86585e-07	1.33304e-05	Down		ENSMUSG00000038024|protein_coding|Dennd4c	1.35702	2.29459e-05	0.000627773	Up
ENSMUSG00000061755|protein_coding|Bod1l	-1.44388	3.94595e-07	1.35786e-05	Down		ENSMUSG00000038116|protein_coding|Phf20	1.27784	2.37711e-05	0.000646545	Up
ENSMUSG00000003421|protein_coding|Nosip	-1.34852	4.0375e-07	1.38651e-05	Down		ENSMUSG00000024472|protein_coding|Dcp2	1.48513	2.41652e-05	0.000655987	Up
ENSMUSG00000021771|protein_coding|Vdac2	1.25419	4.12975e-07	1.41239e-05	Up		ENSMUSG00000025202|protein_coding|Scd3	1.4156	2.45335e-05	0.000664691	Up
ENSMUSG00000027332|protein_coding|Ivd	-1.17663	4.17033e-07	1.42336e-05	Down		ENSMUSG00000038047|protein_coding|Haus6	1.04242	2.46482e-05	0.000666504	Up
ENSMUSG00000022538|protein_coding|Lsg1	-1.03955	4.25568e-07	1.44857e-05	Down		ENSMUSG00000021364|protein_coding|Elovl2	2.62487	2.48655e-05	0.00067108	Up
ENSMUSG00000027654|protein_coding|Fam83d	-1.05784	4.26151e-07	1.44857e-05	Down		ENSMUSG00000033342|protein_coding|4833424O15Rik	3.68333	2.50022e-05	0.000673466	Up
ENSMUSG00000062210|protein_coding|Tnfaip8	1.49753	4.27042e-07	1.44865e-05	Up		ENSMUSG00000054169|protein_coding|Ceacam10	-1.32673	2.52999e-05	0.000680173	Down
ENSMUSG00000039886|protein_coding|Tmem120a	-1.12497	4.38129e-07	1.48325e-05	Down		ENSMUSG00000032281|protein_coding|Acsbg1	-1.79974	2.59209e-05	0.000692985	Down
ENSMUSG00000032449|protein_coding|Slc25a36	-1.16649	4.39427e-07	1.48464e-05	Down		ENSMUSG00000029462|protein_coding|Vps29	-1.16099	2.59705e-05	0.000692985	Down
ENSMUSG00000020135|protein_coding|Apc2	-1.8559	4.47152e-07	1.5077e-05	Down		ENSMUSG00000074655|protein_coding|Gm1527	3.27205	2.59751e-05	0.000692985	Up
ENSMUSG00000046791|protein_coding|2410016O06Rik	-2.29311	4.5022e-07	1.51499e-05	Down		ENSMUSG00000050211|protein_coding|Pla2g4e	1.99947	2.61153e-05	0.000695393	Up
ENSMUSG00000001819|protein_coding|Hoxd13	3.12139	4.62806e-07	1.55421e-05	Up		ENSMUSG00000090854|protein_coding|Gm4340	7.80896	2.62725e-05	0.000697711	Up
ENSMUSG00000090693|protein_coding|Trim43c	-1.32732	4.74507e-07	1.59031e-05	Down		ENSMUSG00000090170|protein_coding|Tnfsf12	2.04849	2.63023e-05	0.000697711	Up
ENSMUSG00000032238|protein_coding|Rora	1.26486	4.96128e-07	1.65304e-05	Up		ENSMUSG00000068855|protein_coding|Hist2h2ac	-2.5076	2.64989e-05	0.000699833	Down
ENSMUSG00000020918|protein_coding|Kat2a	-1.58584	4.9619e-07	1.65304e-05	Down		ENSMUSG00000006056|protein_coding|Calcoco2	-1.18257	2.65829e-05	0.000699833	Down
ENSMUSG00000005204|protein_coding|Senp3	-1.31929	5.01101e-07	1.66278e-05	Down		ENSMUSG00000063145|protein_coding|Bbs5	1.132	2.6724e-05	0.000702223	Up
ENSMUSG00000045679|protein_coding|Pqlc3	2.88749	5.14733e-07	1.70463e-05	Up		ENSMUSG00000022199|protein_coding|Slc22a17	-3.61952	2.70056e-05	0.000706959	Down
ENSMUSG00000025873|protein_coding|Faf2	-1.21001	5.20034e-07	1.7154e-05	Down		ENSMUSG00000045519|protein_coding|Zfp560	1.7761	2.72521e-05	0.000712075	Up
ENSMUSG00000032525|protein_coding|Nktr	-1.0928	5.29059e-07	1.74173e-05	Down		ENSMUSG00000032537|protein_coding|Ephb1	5.19516	2.75233e-05	0.000717817	Up
ENSMUSG00000024309|protein_coding|H2-Ke2	-1.66626	5.3179e-07	1.74583e-05	Down		ENSMUSG00000032412|protein_coding|Atp1b3	1.08839	2.77819e-05	0.00072321	Up
ENSMUSG00000006215|protein_coding|Zbtb17	-1.92506	5.32392e-07	1.74583e-05	Down		ENSMUSG00000019478|protein_coding|Rab4a	-1.91736	2.78352e-05	0.000723248	Down
ENSMUSG00000074501|pseudogene|Gm5612	-1.17044	5.35564e-07	1.75279e-05	Down		ENSMUSG00000040950|protein_coding|Mgl2	-2.06403	2.7888e-05	0.000723275	Down
ENSMUSG00000036817|protein_coding|Sun1	-1.12432	5.51454e-07	1.80127e-05	Down		ENSMUSG00000022311|protein_coding|Csmd3	3.85647	2.84439e-05	0.000734958	Up
ENSMUSG00000015316|protein_coding|Slamf1	1.86364	5.58023e-07	1.81918e-05	Up		ENSMUSG00000030647|protein_coding|Ndufc2	-1.04801	2.86653e-05	0.000739311	Down
ENSMUSG00000019837|protein_coding|Gtf3c6	-1.34589	5.67525e-07	1.84656e-05	Down		ENSMUSG00000067034|protein_coding|Zfp960	1.13065	2.876e-05	0.000740385	Up
ENSMUSG00000052056|protein_coding|Zfp217	-1.34224	5.70788e-07	1.85357e-05	Down		ENSMUSG00000027985|protein_coding|Lef1	2.0477	2.88638e-05	0.000741689	Up
ENSMUSG00000038179|protein_coding|Slamf7	-1.90898	5.83617e-07	1.89155e-05	Down		ENSMUSG00000028470|protein_coding|Hint2	-1.52487	2.89184e-05	0.000741726	Down
ENSMUSG00000053536|protein_coding|Cstf2t	-1.41114	5.89565e-07	1.90713e-05	Down		ENSMUSG00000052331|protein_coding|Ankrd44	1.82061	2.90786e-05	0.000743398	Up
ENSMUSG00000070677|protein_coding|D5Ertd577e	-1.59114	5.91353e-07	1.90922e-05	Down		ENSMUSG00000024304|protein_coding|Cdh2	6.54788	2.90902e-05	0.000743398	Up
ENSMUSG00000034544|protein_coding|Rsrc1	1.67104	5.9514e-07	1.91775e-05	Up		ENSMUSG00000011486|protein_coding|Slc25a41	-1.1343	2.94109e-05	0.00074885	Down
ENSMUSG00000004071|protein_coding|5730403B10Rik	-1.31814	6.06816e-07	1.95161e-05	Down		ENSMUSG00000045693|protein_coding|Nlrp4e	2.43326	2.95185e-05	0.000750223	Up
ENSMUSG00000072419|protein_coding|Dppa2	-1.09424	6.14225e-07	1.97165e-05	Down		ENSMUSG00000024293|protein_coding|Esco1	1.10659	2.966e-05	0.000752448	Up
ENSMUSG00000047044|protein_coding|D030056L22Rik	-1.09356	6.18034e-07	1.98008e-05	Down		ENSMUSG00000024491|protein_coding|Rbm27	1.04719	3.02764e-05	0.00076669	Up
ENSMUSG00000069020|protein_coding|Urm1	-1.89869	6.24072e-07	1.9956e-05	Down		ENSMUSG00000052397|protein_coding|Ezr	-1.81166	3.03711e-05	0.000767238	Down
ENSMUSG00000015568|protein_coding|Lpl	1.0732	6.27168e-07	1.99961e-05	Up		ENSMUSG00000031985|protein_coding|Gnpat	-1.25229	3.04269e-05	0.000767238	Down
ENSMUSG00000029563|protein_coding|Foxp2	1.79869	6.27718e-07	1.99961e-05	Up		ENSMUSG00000027366|protein_coding|2010106G01Rik	-1.21026	3.0463e-05	0.000767238	Down
ENSMUSG00000066772|protein_coding|Obox3	-1.33386	6.29825e-07	2.00251e-05	Down		ENSMUSG00000039720|protein_coding|Got1l1	-1.09716	3.06703e-05	0.000771068	Down
ENSMUSG00000045411|protein_coding|2410002F23Rik	-1.50137	6.35052e-07	2.01521e-05	Down		ENSMUSG00000030541|protein_coding|Idh2	-1.00118	3.08519e-05	0.000773697	Down
ENSMUSG00000036875|protein_coding|Dna2	-1.34886	6.41364e-07	2.02763e-05	Down		ENSMUSG00000070686|protein_coding|C87414	1.83343	3.08858e-05	0.000773697	Up
ENSMUSG00000029660|protein_coding|4930588N13Rik	1.60679	6.44457e-07	2.03356e-05	Up		ENSMUSG00000033735|protein_coding|Spr	-1.60303	3.12707e-05	0.000780536	Down
ENSMUSG00000020766|protein_coding|Galk1	-2.27496	6.50925e-07	2.05011e-05	Down		ENSMUSG00000059495|protein_coding|Arhgef12	1.11448	3.13486e-05	0.000781083	Up
ENSMUSG00000019478|protein_coding|Rab4a	1.18323	6.58549e-07	2.07022e-05	Up		ENSMUSG00000040481|protein_coding|Bptf	1.04291	3.15147e-05	0.000783823	Up
ENSMUSG00000060950|protein_coding|Trmt61a	-2.14493	6.62926e-07	2.08007e-05	Down		ENSMUSG00000028093|protein_coding|Acp6	-2.11775	3.18489e-05	0.000790726	Down
ENSMUSG00000025839|protein_coding|Pramel7	-1.16645	6.83872e-07	2.14177e-05	Down		ENSMUSG00000052485|protein_coding|Tmem171	-4.36817	3.23134e-05	0.000800832	Down
ENSMUSG00000004359|protein_coding|Spic	-1.25647	6.90832e-07	2.15953e-05	Down		ENSMUSG00000055024|protein_coding|Ep300	1.39563	3.23731e-05	0.000800889	Up
ENSMUSG00000028896|protein_coding|Rcc1	-1.50202	6.96512e-07	2.17322e-05	Down		ENSMUSG00000044349|protein_coding|Snhg11	-1.46138	3.2438e-05	0.000801074	Down
ENSMUSG00000032042|protein_coding|Srpr	-1.14107	6.99989e-07	2.17851e-05	Down		ENSMUSG00000024896|protein_coding|Minpp1	-1.61533	3.25874e-05	0.000802157	Down
ENSMUSG00000079162|protein_coding|Trim43b	-1.01434	7.00812e-07	2.17851e-05	Down		ENSMUSG00000028066|protein_coding|Pmf1	-1.07381	3.25968e-05	0.000802157	Down
ENSMUSG00000000561|protein_coding|Wdr77	-1.07555	7.39277e-07	2.29382e-05	Down		ENSMUSG00000015839|protein_coding|Nfe2l2	-1.15694	3.28421e-05	0.000806771	Down
ENSMUSG00000059327|protein_coding|Eda	-1.80418	7.51406e-07	2.32713e-05	Down		ENSMUSG00000034552|protein_coding|Zswim2	4.43085	3.30708e-05	0.000808851	Up
ENSMUSG00000015943|protein_coding|Bola1	-1.31856	7.53808e-07	2.33026e-05	Down		ENSMUSG00000031595|protein_coding|Pdgfrl	2.74248	3.31007e-05	0.000808851	Up
ENSMUSG00000080268|protein_coding|Brms1	-1.09509	7.65136e-07	2.36091e-05	Down		ENSMUSG00000042489|protein_coding|Clspn	1.13224	3.35111e-05	0.000817449	Up
ENSMUSG00000030382|protein_coding|Slc27a5	-1.92704	7.69975e-07	2.37147e-05	Down		ENSMUSG00000023333|protein_coding|Gcm1	2.38555	3.39952e-05	0.00082493	Up
ENSMUSG00000017404|protein_coding|Rpl19	-1.222	7.80358e-07	2.39903e-05	Down		ENSMUSG00000047508|protein_coding|Mbd3l2	1.47594	3.55394e-05	0.000858226	Up
ENSMUSG00000009076|protein_coding|Zmat5	-1.42191	7.84917e-07	2.40798e-05	Down		ENSMUSG00000042462|protein_coding|Dctpp1	-1.05997	3.55707e-05	0.000858226	Down
ENSMUSG00000039737|protein_coding|Prkrip1	-1.55454	7.86151e-07	2.40798e-05	Down		ENSMUSG00000042367|protein_coding|Gjb3	-1.31004	3.56133e-05	0.000858226	Down
ENSMUSG00000026788|protein_coding|Zbtb43	-1.53041	7.98674e-07	2.44187e-05	Down		ENSMUSG00000059676|protein_coding|Tdpoz1	1.92298	3.63519e-05	0.000871253	Up
ENSMUSG00000006498|protein_coding|Ptbp1	-1.45492	8.16636e-07	2.48951e-05	Down		ENSMUSG00000011831|protein_coding|Evi5	1.15231	3.63741e-05	0.000871253	Up
ENSMUSG00000030825|protein_coding|Hsd17b14	-1.32333	8.17232e-07	2.48951e-05	Down		ENSMUSG00000036061|protein_coding|Smug1	-1.59038	3.64858e-05	0.000871253	Down
ENSMUSG00000032171|protein_coding|Pin1	-1.27516	8.26323e-07	2.50966e-05	Down		ENSMUSG00000004929|protein_coding|Thop1	-1.2563	3.64895e-05	0.000871253	Down
ENSMUSG00000083227|pseudogene|Gm11546	-1.16426	8.26849e-07	2.50966e-05	Down		ENSMUSG00000058022|protein_coding|9530008L14Rik	1.0245	3.65286e-05	0.000871253	Up
ENSMUSG00000030738|protein_coding|Eif3c	-1.07441	8.35354e-07	2.53088e-05	Down		ENSMUSG00000038891|protein_coding|Prl3b1	1.46754	3.67835e-05	0.000875836	Up
ENSMUSG00000021876|protein_coding|Rnase4	2.10002	8.40384e-07	2.54152e-05	Up		ENSMUSG00000036585|protein_coding|Fgf1	2.19492	3.69507e-05	0.000876824	Up
ENSMUSG00000025716|protein_coding|Myo3a	-1.48335	8.42612e-07	2.54366e-05	Down		ENSMUSG00000046733|protein_coding|Gprc5a	-1.25712	3.74456e-05	0.00088706	Down
ENSMUSG00000033983|protein_coding|Coil	-1.18249	8.47435e-07	2.5536e-05	Down		ENSMUSG00000029469|protein_coding|Ift81	2.93668	3.76456e-05	0.000889682	Up
ENSMUSG00000024673|protein_coding|Ms4a1	1.29895	8.52477e-07	2.56418e-05	Up		ENSMUSG00000021619|protein_coding|Atg10	1.96116	3.76838e-05	0.000889682	Up
ENSMUSG00000027947|protein_coding|Il6ra	-2.2716	8.56401e-07	2.57136e-05	Down		ENSMUSG00000037492|protein_coding|Zmat4	4.36716	3.78092e-05	0.000891135	Up
ENSMUSG00000032777|protein_coding|Gtf3c1	-1.57692	8.62986e-07	2.58648e-05	Down		ENSMUSG00000069678|protein_coding|Pcgf1	1.11173	3.82029e-05	0.000898895	Up
ENSMUSG00000022194|protein_coding|Pabpn1	-1.27357	8.66415e-07	2.59211e-05	Down		ENSMUSG00000026879|protein_coding|Gsn	-1.79393	3.83305e-05	0.00090038	Down
ENSMUSG00000029066|protein_coding|Mrpl20	-1.31863	8.86063e-07	2.64616e-05	Down		ENSMUSG00000051548|pseudogene|Gm6365	1.69033	3.84028e-05	0.000900562	Up
ENSMUSG00000044201|protein_coding|Cdc25c	-1.07859	9.11943e-07	2.7186e-05	Down		ENSMUSG00000050552|protein_coding|0910001L09Rik	-1.1916	3.87439e-05	0.000907036	Down
ENSMUSG00000028744|protein_coding|Pqlc2	-1.35347	9.48754e-07	2.8233e-05	Down		ENSMUSG00000042099|protein_coding|Kank3	-1.66969	3.95727e-05	0.000924888	Down
ENSMUSG00000027855|protein_coding|Sycp1	-1.10175	9.68389e-07	2.87151e-05	Down		ENSMUSG00000035212|protein_coding|Leprot	-1.53277	3.97069e-05	0.000926473	Down
ENSMUSG00000029345|protein_coding|Tfip11	-1.81612	9.76813e-07	2.89137e-05	Down		ENSMUSG00000030084|protein_coding|Plxna1	-2.02763	4.11559e-05	0.000958679	Down
ENSMUSG00000030741|protein_coding|Spns1	-1.30719	9.83995e-07	2.90748e-05	Down		ENSMUSG00000020484|protein_coding|Xbp1	-1.44748	4.21152e-05	0.00097776	Down
ENSMUSG00000079671|protein_coding|2610203C22Rik	1.71971	1.01822e-06	3.00329e-05	Up		ENSMUSG00000019841|protein_coding|Rev3l	1.45593	4.22752e-05	0.000979844	Up
ENSMUSG00000074129|protein_coding|Rpl13a	-1.14655	1.02337e-06	3.00886e-05	Down		ENSMUSG00000040234|protein_coding|Tm7sf3	-1.19748	4.23963e-05	0.000981021	Down
ENSMUSG00000028559|protein_coding|Osbpl9	1.11707	1.0237e-06	3.00886e-05	Up		ENSMUSG00000028127|protein_coding|Abcd3	-1.07958	4.25855e-05	0.000983767	Down
ENSMUSG00000056486|protein_coding|Chn1	1.07337	1.0411e-06	3.05462e-05	Up		ENSMUSG00000031337|protein_coding|Mtm1	1.38559	4.32359e-05	0.00099714	Up
ENSMUSG00000028850|protein_coding|Gpatch3	-1.88828	1.04709e-06	3.06682e-05	Down		ENSMUSG00000032998|protein_coding|Foxj3	1.19602	4.33073e-05	0.00099714	Up
ENSMUSG00000079104|protein_coding|Prps1l3	-1.12504	1.06485e-06	3.11338e-05	Down		ENSMUSG00000011958|protein_coding|Bnip2	1.0541	4.36657e-05	0.00100374	Up
ENSMUSG00000081478|pseudogene|AA623943	-1.33697	1.07414e-06	3.13506e-05	Down		ENSMUSG00000032077|protein_coding|Bud13	1.00411	4.39652e-05	0.00100896	Up
ENSMUSG00000036752|protein_coding|Tubb2c	-1.07059	1.08692e-06	3.16133e-05	Down		ENSMUSG00000038039|protein_coding|Gcc2	1.04722	4.48408e-05	0.00102736	Up
ENSMUSG00000038235|protein_coding|F11r	-1.03124	1.09098e-06	3.16764e-05	Down		ENSMUSG00000003226|protein_coding|Ranbp2	1.02313	4.51708e-05	0.00103323	Up
ENSMUSG00000075419|protein_coding|Dolk	-1.5417	1.11943e-06	3.23837e-05	Down		ENSMUSG00000063849|protein_coding|Ppcdc	-1.0569	4.56721e-05	0.00104298	Down
ENSMUSG00000000740|protein_coding|Rpl13	-1.16457	1.12029e-06	3.23837e-05	Down		ENSMUSG00000070619|protein_coding|Gm13119	4.02532	4.57837e-05	0.00104382	Up
ENSMUSG00000023106|protein_coding|Denr	-1.03504	1.12123e-06	3.23837e-05	Down		ENSMUSG00000045064|protein_coding|Fam164c	2.54	4.61126e-05	0.00104961	Up
ENSMUSG00000061024|protein_coding|Rrs1	-1.58246	1.12309e-06	3.23837e-05	Down		ENSMUSG00000078762|protein_coding|Haus5	-1.01514	4.67171e-05	0.00105991	Down
ENSMUSG00000081472|pseudogene|Gm12620	-1.70849	1.14583e-06	3.29826e-05	Down		ENSMUSG00000053360|protein_coding|F730035P03Rik	2.47795	4.74111e-05	0.00107217	Up
ENSMUSG00000036376|protein_coding|Abt1	-1.13601	1.1658e-06	3.34996e-05	Down		ENSMUSG00000031204|protein_coding|Asb12	2.77264	4.7538e-05	0.00107276	Up
ENSMUSG00000073067|lincRNA|9130019P16Rik	3.03914	1.17143e-06	3.36039e-05	Up		ENSMUSG00000000325|protein_coding|Arvcf	-1.12911	4.75912e-05	0.00107276	Down
ENSMUSG00000039097|protein_coding|Rln1	1.95697	1.17717e-06	3.37023e-05	Up		ENSMUSG00000046794|protein_coding|Ppp1r3b	-1.48122	4.81809e-05	0.00108256	Down
ENSMUSG00000031174|protein_coding|Rpgr	1.95201	1.20141e-06	3.42289e-05	Up		ENSMUSG00000046687|pseudogene|Gm5424	-1.53795	4.88491e-05	0.00109405	Down
ENSMUSG00000026972|protein_coding|Arrdc1	-1.23877	1.23523e-06	3.51326e-05	Down		ENSMUSG00000021782|protein_coding|Dlg5	1.85017	4.92085e-05	0.00110033	Up
ENSMUSG00000009563|protein_coding|Tor2a	-1.13712	1.2396e-06	3.51969e-05	Down		ENSMUSG00000052316|protein_coding|Lrrc15	1.90664	5.01265e-05	0.00111906	Up
ENSMUSG00000021665|protein_coding|Hexb	-1.22308	1.25878e-06	3.56209e-05	Down		ENSMUSG00000070336|protein_coding|Fbxo47	2.81861	5.11619e-05	0.00114035	Up
ENSMUSG00000020696|protein_coding|Rffl	-1.33187	1.25879e-06	3.56209e-05	Down		ENSMUSG00000048445|protein_coding|Ccdc57	1.56975	5.1428e-05	0.00114446	Up
ENSMUSG00000025178|protein_coding|Pi4k2a	-1.39267	1.28033e-06	3.61694e-05	Down		ENSMUSG00000019579|protein_coding|D17Wsu104e	-1.07345	5.19893e-05	0.00115511	Down
ENSMUSG00000053063|protein_coding|Clec12a	1.70324	1.2827e-06	3.61753e-05	Up		ENSMUSG00000074199|protein_coding|Krtdap	-3.27093	5.23328e-05	0.00116089	Down
ENSMUSG00000029634|protein_coding|Rnf6	-1.10839	1.29435e-06	3.64423e-05	Down		ENSMUSG00000043940|protein_coding|Wdfy3	1.64129	5.24502e-05	0.00116165	Up
ENSMUSG00000022744|protein_coding|Cldn25	1.22919	1.3005e-06	3.64926e-05	Up		ENSMUSG00000020181|protein_coding|Nav3	2.02307	5.32913e-05	0.00117654	Up
ENSMUSG00000001270|protein_coding|Ckb	-1.00952	1.33656e-06	3.74417e-05	Down		ENSMUSG00000064363|protein_coding|mt-Nd4	1.02956	5.41061e-05	0.00119264	Up
ENSMUSG00000064036|protein_coding|Mro	1.64716	1.36453e-06	3.81611e-05	Up		ENSMUSG00000048231|protein_coding|H2-M10.4	5.41983	5.43452e-05	0.00119602	Up
ENSMUSG00000055835|protein_coding|Zfp1	-1.32694	1.38207e-06	3.84546e-05	Down		ENSMUSG00000073633|protein_coding|Fbxo36	1.55724	5.51178e-05	0.00121112	Up
ENSMUSG00000091647|pseudogene|Gm4971	-1.74801	1.38668e-06	3.84591e-05	Down		ENSMUSG00000024283|protein_coding|Wac	1.21774	5.58393e-05	0.00122312	Up
ENSMUSG00000057788|protein_coding|Ddx49	-1.56176	1.39159e-06	3.85313e-05	Down		ENSMUSG00000011632|protein_coding|2310033E01Rik	-1.10063	5.60037e-05	0.00122399	Down
ENSMUSG00000030801|protein_coding|Myst1	-1.63045	1.40001e-06	3.86365e-05	Down		ENSMUSG00000068245|protein_coding|D14Ertd668e	-2.30339	5.63055e-05	0.00122755	Down
ENSMUSG00000051344|protein_coding|Plekhm3	-1.19537	1.40371e-06	3.86747e-05	Down		ENSMUSG00000030688|protein_coding|Stard10	-1.43097	5.66735e-05	0.00123364	Down
ENSMUSG00000002984|protein_coding|Tomm40	-1.54522	1.41002e-06	3.87847e-05	Down		ENSMUSG00000019810|protein_coding|Fuca2	-1.70197	5.73004e-05	0.00124535	Down
ENSMUSG00000037466|protein_coding|4930427A07Rik	-1.77429	1.43018e-06	3.92104e-05	Down		ENSMUSG00000061601|protein_coding|Pclo	3.34736	5.81134e-05	0.00126105	Up
ENSMUSG00000006056|protein_coding|Calcoco2	-1.15414	1.45407e-06	3.98e-05	Down		ENSMUSG00000031231|protein_coding|Cox7b	-1.0801	5.86958e-05	0.00127136	Down
ENSMUSG00000027506|protein_coding|Tpd52	1.07193	1.47102e-06	4.01983e-05	Up		ENSMUSG00000014353|protein_coding|Tmem87b	1.05165	5.87708e-05	0.00127136	Up
ENSMUSG00000022829|protein_coding|Stxbp5l	1.19958	1.48859e-06	4.06121e-05	Up		ENSMUSG00000009356|protein_coding|Lpo	3.95671	5.98649e-05	0.00129303	Up
ENSMUSG00000004364|protein_coding|Cul3	-1.17928	1.49494e-06	4.07188e-05	Down		ENSMUSG00000016344|protein_coding|Ppdpf	-1.01477	6.0564e-05	0.00130571	Down
ENSMUSG00000064194|protein_coding|Zfp936	-1.36551	1.53992e-06	4.18758e-05	Down		ENSMUSG00000043008|protein_coding|Klhl6	4.35102	6.06849e-05	0.00130571	Up
ENSMUSG00000010592|protein_coding|Dazl	1.10288	1.5471e-06	4.20027e-05	Up		ENSMUSG00000069910|protein_coding|Ccdc99	1.14458	6.17503e-05	0.00132554	Up
ENSMUSG00000068922|protein_coding|Msto1	-1.31834	1.5674e-06	4.24701e-05	Down		ENSMUSG00000025068|protein_coding|Gsto1	-1.15739	6.19162e-05	0.00132706	Down
ENSMUSG00000030556|protein_coding|Lrrc28	1.09616	1.56939e-06	4.24701e-05	Up		ENSMUSG00000054693|protein_coding|Adam10	1.19557	6.2298e-05	0.0013332	Up
ENSMUSG00000018666|protein_coding|Cbx1	1.07101	1.57219e-06	4.2477e-05	Up		ENSMUSG00000026965|protein_coding|Anapc2	-1.11325	6.24274e-05	0.00133392	Down
ENSMUSG00000022385|protein_coding|Gtse1	-1.09259	1.57896e-06	4.25911e-05	Down		ENSMUSG00000027931|protein_coding|Npr1	-1.74057	6.25459e-05	0.00133441	Down
ENSMUSG00000004151|protein_coding|Etv1	1.4372	1.66158e-06	4.46039e-05	Up		ENSMUSG00000079042|protein_coding|Trim61	1.63684	6.3227e-05	0.00134688	Up
ENSMUSG00000015092|protein_coding|Edf1	-1.48057	1.66903e-06	4.47322e-05	Down		ENSMUSG00000049649|protein_coding|Gpr3	2.37201	6.38886e-05	0.00135683	Up
ENSMUSG00000018567|protein_coding|Gabarap	-1.04761	1.67751e-06	4.48419e-05	Down		ENSMUSG00000021767|protein_coding|Myst4	1.00496	6.53715e-05	0.00138621	Up
ENSMUSG00000043445|protein_coding|Pgp	-1.41661	1.7207e-06	4.58964e-05	Down		ENSMUSG00000034320|protein_coding|Slc26a2	-1.33274	6.63691e-05	0.00140523	Down
ENSMUSG00000039901|protein_coding|9130011E15Rik	-1.26918	1.72915e-06	4.59752e-05	Down		ENSMUSG00000074911|lincRNA|Gm17362	3.35165	6.75775e-05	0.00142865	Up
ENSMUSG00000015749|protein_coding|Anp32e	-1.0576	1.73628e-06	4.60914e-05	Down		ENSMUSG00000091856|lincRNA|Gm17701	3.42408	6.8271e-05	0.00143986	Up
ENSMUSG00000049565|protein_coding|Aknad1	1.65256	1.74726e-06	4.63038e-05	Up		ENSMUSG00000026848|protein_coding|Tor1b	1.07315	6.83141e-05	0.00143986	Up
ENSMUSG00000002477|protein_coding|Snrpd1	-1.05075	1.74982e-06	4.63038e-05	Down		ENSMUSG00000074295|protein_coding|Gm6902	2.71709	6.93872e-05	0.00146027	Up
ENSMUSG00000029621|protein_coding|Arpc1a	-1.01477	1.75508e-06	4.63696e-05	Down		ENSMUSG00000056829|protein_coding|Foxb2	-5.61015	6.98285e-05	0.00146549	Down
ENSMUSG00000037376|protein_coding|Trmt6	-1.40737	1.79636e-06	4.73854e-05	Down		ENSMUSG00000020325|protein_coding|Fstl3	-1.39227	6.98454e-05	0.00146549	Down
ENSMUSG00000008348|protein_coding|Ubc	-1.10519	1.82582e-06	4.80605e-05	Down		ENSMUSG00000028048|protein_coding|Gba	-1.09705	7.00507e-05	0.00146759	Down
ENSMUSG00000032401|protein_coding|Lctl	-1.69182	1.8277e-06	4.80605e-05	Down		ENSMUSG00000002111|protein_coding|Sfpi1	-1.35309	7.08479e-05	0.00148207	Down
ENSMUSG00000068011|protein_coding|2510049J12Rik	-1.62288	1.84487e-06	4.84321e-05	Down		ENSMUSG00000026921|protein_coding|Egfl7	-1.59249	7.13219e-05	0.00148975	Down
ENSMUSG00000013707|protein_coding|Tnfaip8l2	-1.18064	1.84762e-06	4.84321e-05	Down		ENSMUSG00000021009|protein_coding|Ptpn21	1.13006	7.44848e-05	0.00154886	Up
ENSMUSG00000026578|protein_coding|4930455F23Rik	1.55504	1.85467e-06	4.85408e-05	Up		ENSMUSG00000018102|protein_coding|Hist1h2bc	-1.65689	7.46013e-05	0.00154898	Down
ENSMUSG00000032513|protein_coding|Gorasp1	-1.95699	1.8654e-06	4.87453e-05	Down		ENSMUSG00000027208|protein_coding|Fgf7	4.40453	7.48622e-05	0.00155208	Up
ENSMUSG00000025373|protein_coding|Rnf41	-1.35126	1.86975e-06	4.87828e-05	Down		ENSMUSG00000035201|protein_coding|B020004J07Rik	4.89445	7.51986e-05	0.00155214	Up
ENSMUSG00000044749|protein_coding|Abca6	2.91509	1.90202e-06	4.95473e-05	Up		ENSMUSG00000002289|protein_coding|Angptl4	-1.50078	7.57928e-05	0.00155749	Down
ENSMUSG00000019297|protein_coding|2610027L16Rik	-1.33235	1.90599e-06	4.95736e-05	Down		ENSMUSG00000039219|protein_coding|Arid4b	1.26995	7.65742e-05	0.00156893	Up
ENSMUSG00000022312|protein_coding|Eif3h	-1.00337	1.91113e-06	4.96302e-05	Down		ENSMUSG00000024177|protein_coding|Nme4	-1.1683	7.6907e-05	0.00157344	Down
ENSMUSG00000072820|protein_coding|Gm6367	1.42012	1.97421e-06	5.11095e-05	Up		ENSMUSG00000082454|pseudogene|Gm12183	1.14197	7.73103e-05	0.00157476	Up
ENSMUSG00000002635|protein_coding|Pdcd2l	-1.03065	1.9871e-06	5.12844e-05	Down		ENSMUSG00000021240|protein_coding|Abcd4	-1.83656	7.84925e-05	0.00159651	Down
ENSMUSG00000054385|protein_coding|Ceacam2	1.6547	2.01209e-06	5.17738e-05	Up		ENSMUSG00000003282|protein_coding|Plag1	2.05396	7.86949e-05	0.0015983	Up
ENSMUSG00000081753|pseudogene|Gm12626	-1.67024	2.01226e-06	5.17738e-05	Down		ENSMUSG00000062210|protein_coding|Tnfaip8	1.78548	7.93881e-05	0.00161003	Up
ENSMUSG00000023915|protein_coding|Tnfrsf21	2.44737	2.01814e-06	5.18454e-05	Up		ENSMUSG00000004451|protein_coding|Ralb	-1.54986	8.04293e-05	0.00162642	Down
ENSMUSG00000024644|protein_coding|Cndp2	-1.41759	2.0536e-06	5.26214e-05	Down		ENSMUSG00000031838|protein_coding|Ifi30	-1.3537	8.07912e-05	0.00163137	Down
ENSMUSG00000037526|protein_coding|Atg14	-1.0396	2.05464e-06	5.26214e-05	Down		ENSMUSG00000068921|protein_coding|Dap3	-1.04005	8.13079e-05	0.0016373	Down
ENSMUSG00000008976|protein_coding|Gabpa	-1.02156	2.07377e-06	5.30302e-05	Down		ENSMUSG00000092125|pseudogene|AA543401	2.63573	8.13252e-05	0.0016373	Up
ENSMUSG00000038206|protein_coding|Fbxo8	1.04235	2.10271e-06	5.3674e-05	Up		ENSMUSG00000039166|protein_coding|Akap7	1.62063	8.16389e-05	0.001639	Up
ENSMUSG00000039209|protein_coding|Rpl39l	-1.38868	2.10536e-06	5.3674e-05	Down		ENSMUSG00000027708|protein_coding|Dcun1d1	1.06747	8.50129e-05	0.00170429	Up
ENSMUSG00000002997|protein_coding|Prkar2b	1.14348	2.1237e-06	5.40591e-05	Up		ENSMUSG00000092622|protein_coding|2410004A20Rik	-1.19773	8.55782e-05	0.00171316	Down
ENSMUSG00000050017|protein_coding|Pitpnb	-1.10053	2.13791e-06	5.4338e-05	Down		ENSMUSG00000061877|protein_coding|BC048679	-1.39256	8.59604e-05	0.00171835	Down
ENSMUSG00000017400|protein_coding|Stac2	-1.32783	2.20193e-06	5.58803e-05	Down		ENSMUSG00000031229|protein_coding|Atrx	1.16836	8.71063e-05	0.00173521	Up
ENSMUSG00000018537|protein_coding|Pcgf2	2.87736	2.23832e-06	5.67177e-05	Up		ENSMUSG00000039063|protein_coding|Echdc3	2.12232	8.7177e-05	0.00173521	Up
ENSMUSG00000082088|pseudogene|Gm15753	-1.0312	2.24924e-06	5.69082e-05	Down		ENSMUSG00000002885|protein_coding|Cd97	-2.0993	8.97521e-05	0.00177381	Down
ENSMUSG00000038227|protein_coding|Hoxa9	2.27438	2.26328e-06	5.70972e-05	Up		ENSMUSG00000030876|protein_coding|Mettl9	1.04802	9.04851e-05	0.00178325	Up
ENSMUSG00000045098|protein_coding|Suv420h1	-1.12507	2.26354e-06	5.70972e-05	Down		ENSMUSG00000035451|protein_coding|Foxa1	1.67392	9.10384e-05	0.00179162	Up
ENSMUSG00000033590|protein_coding|Myo5c	2.42886	2.26794e-06	5.71219e-05	Up		ENSMUSG00000048677|protein_coding|Tpcn2	-2.19488	9.13442e-05	0.00179511	Down
ENSMUSG00000012117|protein_coding|Dhdds	-1.17795	2.32925e-06	5.85779e-05	Down		ENSMUSG00000049086|protein_coding|Bmyc	-1.75707	9.20238e-05	0.00180338	Down
ENSMUSG00000058454|protein_coding|Dhcr7	-1.23297	2.33812e-06	5.87128e-05	Down		ENSMUSG00000035437|protein_coding|Rabgap1	1.14629	9.24403e-05	0.001809	Up
ENSMUSG00000040322|protein_coding|Slc25a24	2.41377	2.35016e-06	5.88686e-05	Up		ENSMUSG00000030468|protein_coding|Siglecg	-1.20744	9.3627e-05	0.00182966	Down
ENSMUSG00000054434|protein_coding|Tmem120b	-1.83742	2.35136e-06	5.88686e-05	Down		ENSMUSG00000030031|protein_coding|Kbtbd8	1.16823	9.48433e-05	0.00184407	Up
ENSMUSG00000090893|protein_coding|Gm4840	-2.3065	2.35982e-06	5.89905e-05	Down		ENSMUSG00000031709|protein_coding|Tbc1d9	2.0056	9.4893e-05	0.00184407	Up
ENSMUSG00000037278|protein_coding|Tmem97	-1.0061	2.36329e-06	5.89905e-05	Down		ENSMUSG00000040850|protein_coding|Psme4	1.20206	9.64468e-05	0.00186906	Up
ENSMUSG00000030401|protein_coding|Rtn2	-1.30845	2.3999e-06	5.98151e-05	Down		ENSMUSG00000019710|protein_coding|Mrpl24	-1.15231	9.72155e-05	0.00187874	Down
ENSMUSG00000023988|protein_coding|Bysl	-1.30158	2.4193e-06	6.02089e-05	Down		ENSMUSG00000026154|protein_coding|1110058L19Rik	-1.42978	9.76321e-05	0.00188108	Down
ENSMUSG00000085939|processed_transcript|Cd63-ps	-1.40303	2.43177e-06	6.03922e-05	Down		ENSMUSG00000090268|protein_coding|Gm5286	5.73332	9.7752e-05	0.00188108	Up
ENSMUSG00000037434|protein_coding|Slc30a1	-1.42449	2.43389e-06	6.03922e-05	Down		ENSMUSG00000091765|protein_coding|Gm5891	5.93477	9.78142e-05	0.00188108	Up
ENSMUSG00000018651|protein_coding|Tada2a	-1.21617	2.45318e-06	6.07808e-05	Down		ENSMUSG00000082925|pseudogene|Gm13135	2.00323	9.78758e-05	0.00188108	Up
ENSMUSG00000031387|protein_coding|Renbp	-1.44576	2.5004e-06	6.18591e-05	Down		ENSMUSG00000092084|pseudogene|Gm2056	5.01225	9.93001e-05	0.00190519	Up
ENSMUSG00000074365|protein_coding|Crxos1	-1.0689	2.53989e-06	6.27431e-05	Down		ENSMUSG00000039033|protein_coding|Tasp1	1.16188	9.94037e-05	0.00190519	Up
ENSMUSG00000053702|protein_coding|Nebl	1.49382	2.58113e-06	6.35536e-05	Up		ENSMUSG00000020589|protein_coding|Fam49a	2.3311	0.000100118	0.00191618	Up
ENSMUSG00000036208|protein_coding|BC027231	-1.28969	2.5841e-06	6.35536e-05	Down		ENSMUSG00000044949|protein_coding|Ubtd2	1.25293	0.000100326	0.00191618	Up
ENSMUSG00000016831|protein_coding|Tox4	-1.08456	2.60067e-06	6.37749e-05	Down		ENSMUSG00000079509|protein_coding|Zfx	1.46535	0.000100389	0.00191618	Up
ENSMUSG00000001482|protein_coding|Def8	-1.72352	2.60072e-06	6.37749e-05	Down		ENSMUSG00000048230|protein_coding|Fbxo43	2.993	0.000101376	0.00193237	Up
ENSMUSG00000051008|processed_transcript|4930412M03Rik	4.19202	2.61651e-06	6.40681e-05	Up		ENSMUSG00000054280|protein_coding|C330019G07Rik	1.05999	0.000101819	0.00193563	Up
ENSMUSG00000009112|protein_coding|Bcl2l13	-1.13667	2.66617e-06	6.50935e-05	Down		ENSMUSG00000005886|protein_coding|Ncoa2	1.49271	0.000101824	0.00193563	Up
ENSMUSG00000004929|protein_coding|Thop1	-1.77975	2.71098e-06	6.6091e-05	Down		ENSMUSG00000002804|protein_coding|Nudt14	-2.01769	0.000102581	0.00194736	Down
ENSMUSG00000051518|protein_coding|Rps19bp1	-1.15107	2.72633e-06	6.63684e-05	Down		ENSMUSG00000003559|protein_coding|As3mt	-1.86912	0.000104303	0.00197468	Down
ENSMUSG00000020706|protein_coding|Ftsj3	-1.16979	2.73568e-06	6.64027e-05	Down		ENSMUSG00000045251|protein_coding|Zfp688	-1.29922	0.000104876	0.00198283	Down
ENSMUSG00000027985|protein_coding|Lef1	1.13351	2.75505e-06	6.67759e-05	Up		ENSMUSG00000025465|protein_coding|Echs1	-1.06163	0.000105464	0.00199125	Down
ENSMUSG00000025474|protein_coding|Tubgcp2	-1.26791	2.7632e-06	6.67801e-05	Down		ENSMUSG00000027478|protein_coding|Dnmt3b	-1.13417	0.000106072	0.00200004	Down
ENSMUSG00000024963|protein_coding|Dnajc4	-1.48963	2.76975e-06	6.68418e-05	Down		ENSMUSG00000022561|protein_coding|Gpaa1	-1.11254	0.000108456	0.00203672	Down
ENSMUSG00000027247|protein_coding|Arhgap1	-1.04121	2.82842e-06	6.81321e-05	Down		ENSMUSG00000085133|processed_transcript|B930095G15Rik	1.82039	0.000108642	0.00203747	Up
ENSMUSG00000020354|protein_coding|Sgcd	1.43086	2.86574e-06	6.8761e-05	Up		ENSMUSG00000021945|protein_coding|Zmym2	1.14282	0.00010926	0.00204631	Up
ENSMUSG00000073521|protein_coding|Gm10525	-3.56506	2.87462e-06	6.8761e-05	Down		ENSMUSG00000072906|pseudogene|Gm8332	5.4375	0.00010962	0.0020503	Up
ENSMUSG00000046312|protein_coding|AI464131	-1.40248	2.87537e-06	6.8761e-05	Down		ENSMUSG00000000739|protein_coding|Sult5a1	-2.02536	0.000110418	0.00206247	Down
ENSMUSG00000029246|protein_coding|Ppat	-1.01014	2.87772e-06	6.8761e-05	Down		ENSMUSG00000011148|protein_coding|Adssl1	-2.72668	0.000111126	0.00206974	Down
ENSMUSG00000066839|protein_coding|Ecsit	-1.46172	2.87806e-06	6.8761e-05	Down		ENSMUSG00000034858|protein_coding|BC031353	1.04723	0.000111253	0.00206974	Up
ENSMUSG00000030512|protein_coding|Snrpa1	-1.10262	2.90082e-06	6.92058e-05	Down		ENSMUSG00000083489|pseudogene|Gm11784	3.82592	0.000111472	0.00207076	Up
ENSMUSG00000070697|protein_coding|Utp3	-1.2344	2.9426e-06	7.01026e-05	Down		ENSMUSG00000039450|protein_coding|Dcxr	-1.16234	0.000111604	0.00207076	Down
ENSMUSG00000027520|protein_coding|Zdbf2	1.63836	2.9702e-06	7.06596e-05	Up		ENSMUSG00000045328|protein_coding|Cenpe	1.00045	0.000113542	0.00210113	Up
ENSMUSG00000022391|protein_coding|Rangap1	-1.1519	2.97798e-06	7.0744e-05	Down		ENSMUSG00000069806|protein_coding|Cacng7	2.79584	0.000115518	0.00212923	Up
ENSMUSG00000090376|protein_coding|Gm6882	-2.1668	3.00389e-06	7.12582e-05	Down		ENSMUSG00000017670|protein_coding|Elmo2	-1.54542	0.000117979	0.002171	Down
ENSMUSG00000033111|protein_coding|3830406C13Rik	1.5868	3.03723e-06	7.19471e-05	Up		ENSMUSG00000037773|protein_coding|Fam113a	-1.88067	0.000118251	0.002171	Down
ENSMUSG00000029451|protein_coding|Gm13103	1.16379	3.11117e-06	7.35943e-05	Up		ENSMUSG00000001151|protein_coding|Pcnt	1.0774	0.000118638	0.00217524	Up
ENSMUSG00000063696|protein_coding|Gm8730	-1.00396	3.11687e-06	7.3625e-05	Down		ENSMUSG00000048330|protein_coding|Ric3	1.64915	0.000119327	0.0021829	Up
ENSMUSG00000085492|lincRNA|Trmt61b	-1.2911	3.12191e-06	7.36401e-05	Down		ENSMUSG00000001270|protein_coding|Ckb	-1.06148	0.000119369	0.0021829	Down
ENSMUSG00000031107|protein_coding|Rbmx2	-1.20394	3.13558e-06	7.38584e-05	Down		ENSMUSG00000025232|protein_coding|Hexa	-1.31655	0.000120709	0.00220452	Down
ENSMUSG00000042684|protein_coding|Npl	-1.12947	3.17744e-06	7.47392e-05	Down		ENSMUSG00000022235|protein_coding|Cmbl	-1.74453	0.000121261	0.00221102	Down
ENSMUSG00000034617|protein_coding|Mtrr	-1.41664	3.20838e-06	7.53609e-05	Down		ENSMUSG00000053560|protein_coding|Ier2	-1.38114	0.000121382	0.00221102	Down
ENSMUSG00000042389|protein_coding|Tsen2	-1.59065	3.23629e-06	7.58295e-05	Down		ENSMUSG00000060176|protein_coding|Kif27	2.37706	0.000121578	0.00221171	Up
ENSMUSG00000073524|protein_coding|Gm10526	-3.22719	3.2374e-06	7.58295e-05	Down		ENSMUSG00000022571|protein_coding|Pycrl	-1.13238	0.000122143	0.00221908	Down
ENSMUSG00000029992|protein_coding|Gfpt1	-1.12545	3.24902e-06	7.59929e-05	Down		ENSMUSG00000020277|protein_coding|Pfkl	-1.44095	0.000123124	0.00223332	Down
ENSMUSG00000028452|protein_coding|Vcp	-1.07418	3.25346e-06	7.59929e-05	Down		ENSMUSG00000084938|lincRNA|BB557941	2.6299	0.000123246	0.00223332	Up
ENSMUSG00000073525|protein_coding|Gm10527	-4.77823	3.28959e-06	7.67296e-05	Down		ENSMUSG00000068086|protein_coding|Cyp2d9	1.42614	0.000124353	0.00225045	Up
ENSMUSG00000024335|protein_coding|Brd2	-1.00759	3.32968e-06	7.75565e-05	Down		ENSMUSG00000071216|protein_coding|Oog1	3.57156	0.000124772	0.00225512	Up
ENSMUSG00000001229|protein_coding|Dpp9	-1.65255	3.33576e-06	7.75902e-05	Down		ENSMUSG00000057321|protein_coding|Dub2a	4.94006	0.000127431	0.00229356	Up
ENSMUSG00000041362|protein_coding|4930506M07Rik	1.21719	3.36931e-06	7.81985e-05	Up		ENSMUSG00000072946|protein_coding|Ptgr2	-1.45713	0.000127448	0.00229356	Down
ENSMUSG00000017478|protein_coding|Zc3h18	-1.26678	3.37127e-06	7.81985e-05	Down		ENSMUSG00000056856|protein_coding|Jakmip3	5.51627	0.000127899	0.00229674	Up
ENSMUSG00000063800|protein_coding|Prpf38a	-1.09557	3.39493e-06	7.86383e-05	Down		ENSMUSG00000020956|protein_coding|6530401N04Rik	-1.1913	0.000128384	0.0023025	Down
ENSMUSG00000038886|protein_coding|Man2a2	-1.87091	3.40735e-06	7.88167e-05	Down		ENSMUSG00000054134|protein_coding|Umodl1	2.32261	0.000128756	0.00230621	Up
ENSMUSG00000002372|protein_coding|Ranbp3	-1.39598	3.41412e-06	7.88644e-05	Down		ENSMUSG00000038582|protein_coding|Pptc7	2.03411	0.000129316	0.00230735	Up
ENSMUSG00000054469|protein_coding|Lclat1	-1.07443	3.4531e-06	7.96547e-05	Down		ENSMUSG00000033306|protein_coding|Lpp	-1.4776	0.000130154	0.00231934	Down
ENSMUSG00000060782|protein_coding|Gm8994	-1.35363	3.52631e-06	8.12313e-05	Down		ENSMUSG00000004798|protein_coding|Ulk2	1.93845	0.000131707	0.00234402	Up
ENSMUSG00000074217|protein_coding|2210011C24Rik	-1.77021	3.54542e-06	8.15593e-05	Down		ENSMUSG00000024421|protein_coding|Lama3	-2.42718	0.000132704	0.00235574	Down
ENSMUSG00000051000|protein_coding|Fam160a1	1.00614	3.56001e-06	8.1587e-05	Up		ENSMUSG00000026764|protein_coding|Kif5c	1.93716	0.000133663	0.00236977	Up
ENSMUSG00000022474|protein_coding|Pmm1	-1.04499	3.56289e-06	8.1587e-05	Down		ENSMUSG00000090083|protein_coding|Rnf8	1.02338	0.000134216	0.00237375	Up
ENSMUSG00000037275|protein_coding|Gemin5	-1.11374	3.57129e-06	8.1587e-05	Down		ENSMUSG00000079737|protein_coding|3110001I22Rik	1.36303	0.000134271	0.00237375	Up
ENSMUSG00000022427|protein_coding|Tomm22	-1.16781	3.575e-06	8.1587e-05	Down		ENSMUSG00000004266|protein_coding|Ptpn6	-1.24596	0.000134495	0.00237375	Down
ENSMUSG00000028936|protein_coding|Rpl22	-1.08883	3.5759e-06	8.1587e-05	Down		ENSMUSG00000061322|protein_coding|Dnaic1	-2.44613	0.000134569	0.00237375	Down
ENSMUSG00000079144|protein_coding|A130010J15Rik	1.90918	3.62207e-06	8.24158e-05	Up		ENSMUSG00000031652|protein_coding|N4bp1	1.09562	0.000135651	0.00238983	Up
ENSMUSG00000025266|protein_coding|Gnl3l	-1.30359	3.63655e-06	8.25667e-05	Down		ENSMUSG00000038775|protein_coding|Vill	-1.42243	0.000136194	0.00239635	Down
ENSMUSG00000034889|protein_coding|2510012J08Rik	-1.61004	3.63858e-06	8.25667e-05	Down		ENSMUSG00000068580|protein_coding|Zfyve19	-1.34794	0.000140147	0.00245972	Down
ENSMUSG00000020190|protein_coding|Mknk2	-1.34236	3.68879e-06	8.35256e-05	Down		ENSMUSG00000031631|protein_coding|4933411K20Rik	1.10299	0.00014158	0.00248072	Up
ENSMUSG00000062327|protein_coding|T	3.05494	3.73413e-06	8.42775e-05	Up		ENSMUSG00000066357|protein_coding|Wdr6	-2.10857	0.0001417	0.00248072	Down
ENSMUSG00000038002|protein_coding|Cramp1l	-1.2369	3.75009e-06	8.45235e-05	Down		ENSMUSG00000031433|protein_coding|Rbm41	1.37047	0.000143069	0.00249425	Up
ENSMUSG00000062867|protein_coding|Impdh2	-1.09843	3.82538e-06	8.61045e-05	Down		ENSMUSG00000071350|protein_coding|Setdb2	1.11107	0.000143131	0.00249425	Up
ENSMUSG00000016239|protein_coding|Lonrf3	1.07508	3.85749e-06	8.65941e-05	Up		ENSMUSG00000036533|protein_coding|Cdc42ep3	-1.09564	0.00014374	0.00249763	Down
ENSMUSG00000038697|protein_coding|Taf5l	-1.5574	3.9698e-06	8.88768e-05	Down		ENSMUSG00000071669|protein_coding|Snx29	2.45143	0.000144169	0.00250199	Up
ENSMUSG00000034867|protein_coding|Ankrd27	1.15279	3.98598e-06	8.91198e-05	Up		ENSMUSG00000059895|protein_coding|Ptp4a3	-1.45115	0.000145635	0.00252428	Down
ENSMUSG00000067399|protein_coding|Trim43a	-1.06584	4.07122e-06	9.06659e-05	Down		ENSMUSG00000032175|protein_coding|Tyk2	-1.08295	0.000146721	0.00253994	Down
ENSMUSG00000020228|protein_coding|Helb	-1.36401	4.0714e-06	9.06659e-05	Down		ENSMUSG00000037940|protein_coding|Inpp4b	4.79533	0.000148319	0.00256213	Up
ENSMUSG00000038028|protein_coding|9630033F20Rik	-1.00989	4.09197e-06	9.10029e-05	Down		ENSMUSG00000002052|protein_coding|Supt6h	1.04436	0.000148572	0.00256213	Up
ENSMUSG00000004268|protein_coding|Emg1	-1.036	4.11798e-06	9.13383e-05	Down		ENSMUSG00000070324|protein_coding|Fbxw22	3.5073	0.000148783	0.00256213	Up
ENSMUSG00000019785|protein_coding|Clvs2	1.0759	4.21653e-06	9.32767e-05	Up		ENSMUSG00000022875|protein_coding|Kng1	-1.45124	0.000148921	0.00256213	Down
ENSMUSG00000017707|protein_coding|Serinc3	-1.11961	4.23265e-06	9.35097e-05	Down		ENSMUSG00000037440|protein_coding|Vnn1	-1.09729	0.000150571	0.00258734	Down
ENSMUSG00000022661|protein_coding|Cd200	1.81952	4.30408e-06	9.48828e-05	Up		ENSMUSG00000020794|protein_coding|Ube2g1	1.09228	0.000151167	0.00258981	Up
ENSMUSG00000079555|protein_coding|Haus3	-1.21926	4.30615e-06	9.48828e-05	Down		ENSMUSG00000027132|protein_coding|2410042D21Rik	1.11688	0.000151189	0.00258981	Up
ENSMUSG00000078508|protein_coding|Gm13128	-1.49546	4.32108e-06	9.50865e-05	Down		ENSMUSG00000052724|processed_transcript|Gm9888	-1.58024	0.000151374	0.00258981	Down
ENSMUSG00000041836|protein_coding|Ptpre	1.24344	4.3316e-06	9.51928e-05	Up		ENSMUSG00000064347|Mt_tRNA|mt-Ta	2.97418	0.000151559	0.00258981	Up
ENSMUSG00000027905|protein_coding|Ddx20	-1.0356	4.38892e-06	9.62723e-05	Down		ENSMUSG00000009941|protein_coding|Nxf2	2.96449	0.000151643	0.00258981	Up
ENSMUSG00000045665|protein_coding|Mfsd5	-1.347	4.39224e-06	9.62723e-05	Down		ENSMUSG00000004530|protein_coding|Coro1c	-1.26786	0.000153575	0.0026196	Down
ENSMUSG00000021113|protein_coding|Snapc1	-1.18603	4.43131e-06	9.70017e-05	Down		ENSMUSG00000046372|protein_coding|Gm5590	1.23443	0.000154977	0.00264028	Up
ENSMUSG00000039717|protein_coding|Ralyl	1.84776	4.46783e-06	9.75456e-05	Up		ENSMUSG00000017776|protein_coding|Crk	1.18997	0.000155925	0.0026532	Up
ENSMUSG00000038274|protein_coding|Fau	-1.06316	4.48136e-06	9.77136e-05	Down		ENSMUSG00000074502|protein_coding|Ubtfl1	1.24045	0.000156726	0.00266357	Up
ENSMUSG00000047935|protein_coding|Gm5607	6.09324	4.49715e-06	9.79154e-05	Up		ENSMUSG00000039917|protein_coding|Rhbdd2	-1.49436	0.000157231	0.00266567	Down
ENSMUSG00000023286|protein_coding|Ube2j2	-1.03988	4.50233e-06	9.79154e-05	Down		ENSMUSG00000032191|protein_coding|Bcl2l10	1.70223	0.00015945	0.00269628	Up
ENSMUSG00000042834|protein_coding|D0H4S114	1.21066	4.52823e-06	9.83508e-05	Up		ENSMUSG00000026814|protein_coding|Eng	-1.22108	0.000159616	0.00269628	Down
ENSMUSG00000001785|protein_coding|Pwp1	-1.07381	4.54992e-06	9.8566e-05	Down		ENSMUSG00000018761|protein_coding|Mpdu1	-1.03186	0.000159853	0.00269702	Down
ENSMUSG00000041360|protein_coding|D19Bwg1357e	-1.05125	4.6036e-06	9.95998e-05	Down		ENSMUSG00000021738|protein_coding|Atxn7	1.28129	0.000161411	0.00272001	Up
ENSMUSG00000024304|protein_coding|Cdh2	1.53329	4.63953e-06	0.000100208	Up		ENSMUSG00000026456|protein_coding|Cyb5r1	-1.05554	0.000163591	0.0027501	Down
ENSMUSG00000020988|protein_coding|L2hgdh	-1.20873	4.64522e-06	0.000100208	Down		ENSMUSG00000028560|protein_coding|Usp1	1.12657	0.000164291	0.00275855	Up
ENSMUSG00000056131|protein_coding|Pgm3	-1.14545	4.822e-06	0.000103788	Down		ENSMUSG00000049327|protein_coding|Setd8	1.01357	0.000166078	0.00278186	Up
ENSMUSG00000024312|protein_coding|Wdr46	-2.2857	4.84198e-06	0.000104084	Down		ENSMUSG00000028232|protein_coding|Tmem68	1.18651	0.000166465	0.002785	Up
ENSMUSG00000022428|protein_coding|Cby1	-1.26959	4.89757e-06	0.000105144	Down		ENSMUSG00000024422|protein_coding|Dhx16	-1.15778	0.000166882	0.00278862	Down
ENSMUSG00000026173|protein_coding|Plcd4	-1.59981	4.92391e-06	0.000105574	Down		ENSMUSG00000024512|protein_coding|2310002L13Rik	1.86859	0.00016748	0.00279527	Up
ENSMUSG00000056941|protein_coding|Commd7	-1.10071	4.93074e-06	0.000105585	Down		ENSMUSG00000019987|protein_coding|Arg1	1.10695	0.000167858	0.00279604	Up
ENSMUSG00000035407|protein_coding|Kank4	-1.22972	5.00431e-06	0.000107023	Down		ENSMUSG00000019960|protein_coding|Dusp6	1.46198	0.000167927	0.00279604	Up
ENSMUSG00000052819|protein_coding|Best2	-1.35294	5.06605e-06	0.000108067	Down		ENSMUSG00000025040|protein_coding|Fundc1	1.36073	0.00016888	0.00280856	Up
ENSMUSG00000032398|protein_coding|Snapc5	-1.2822	5.14115e-06	0.000109529	Down		ENSMUSG00000030272|protein_coding|Camk1	-2.45232	0.00017115	0.00283217	Down
ENSMUSG00000020650|protein_coding|Bcap29	1.35545	5.14844e-06	0.000109545	Up		ENSMUSG00000020783|protein_coding|1200014J11Rik	1.07091	0.000171314	0.00283217	Up
ENSMUSG00000031153|protein_coding|Gripap1	-1.5747	5.192e-06	0.000110109	Down		ENSMUSG00000041225|protein_coding|Arhgap12	1.44892	0.000171574	0.0028331	Up
ENSMUSG00000022361|protein_coding|Zhx1	1.22087	5.19432e-06	0.000110109	Up		ENSMUSG00000025478|protein_coding|Dpysl4	-2.28933	0.000173365	0.00285929	Down
ENSMUSG00000032179|protein_coding|Bmp5	1.18943	5.19469e-06	0.000110109	Up		ENSMUSG00000053199|protein_coding|Arhgap20	2.49847	0.00017405	0.0028672	Up
ENSMUSG00000061479|protein_coding|Snrpa	-1.06691	5.30446e-06	0.000112152	Down		ENSMUSG00000073409|protein_coding|H2-Q6	1.88099	0.000176575	0.00290536	Up
ENSMUSG00000030287|protein_coding|Itpr2	1.1277	5.35467e-06	0.00011307	Up		ENSMUSG00000024442|protein_coding|0610009O20Rik	-1.70044	0.000177286	0.00291363	Down
ENSMUSG00000026209|protein_coding|Dnpep	-1.23533	5.43267e-06	0.000114572	Down		ENSMUSG00000055148|protein_coding|Klf2	1.28491	0.000179194	0.00293806	Up
ENSMUSG00000045010|processed_transcript|Gm4779	-1.61232	5.43962e-06	0.000114575	Down		ENSMUSG00000034297|protein_coding|Med13	1.2637	0.000180017	0.0029481	Up
ENSMUSG00000010607|protein_coding|Pigyl	-1.03105	5.47482e-06	0.000115171	Down		ENSMUSG00000074250|processed_transcript|Gm10653	4.23819	0.000181099	0.00296233	Up
ENSMUSG00000023905|protein_coding|Tnfrsf12a	-1.15621	5.53474e-06	0.000116068	Down		ENSMUSG00000023289|protein_coding|Sva	5.78013	0.000182215	0.0029771	Up
ENSMUSG00000029723|protein_coding|Tsc22d4	-1.25524	5.53827e-06	0.000116068	Down		ENSMUSG00000021187|protein_coding|Tc2n	1.55976	0.000183152	0.00298891	Up
ENSMUSG00000027244|protein_coding|Atg13	-1.02224	5.55779e-06	0.000116331	Down		ENSMUSG00000031807|protein_coding|Pgls	-1.49816	0.000186683	0.00303234	Down
ENSMUSG00000028483|protein_coding|Snapc3	-1.17962	5.60797e-06	0.000117235	Down		ENSMUSG00000051592|protein_coding|Ccnb3	2.68097	0.000187328	0.00303929	Up
ENSMUSG00000002983|protein_coding|Relb	-1.55035	5.6371e-06	0.000117696	Down		ENSMUSG00000057722|protein_coding|Lepr	1.92426	0.000188873	0.00305724	Up
ENSMUSG00000041199|protein_coding|Rpusd1	-1.35437	5.65338e-06	0.000117889	Down		ENSMUSG00000003812|protein_coding|Dnase2a	-1.59787	0.000189419	0.00305899	Down
ENSMUSG00000027742|protein_coding|Cog6	1.76244	5.68019e-06	0.000118154	Up		ENSMUSG00000092576|processed_transcript|Gm7235	3.51134	0.000190859	0.00307867	Up
ENSMUSG00000027014|protein_coding|Cwc22	-1.0562	5.76161e-06	0.000119698	Down		ENSMUSG00000048878|protein_coding|Hexim1	1.94979	0.000193698	0.00312087	Up
ENSMUSG00000031029|protein_coding|Eif3f	-1.20021	5.8467e-06	0.000121315	Down		ENSMUSG00000034574|protein_coding|Daam1	1.35706	0.000196734	0.00316247	Up
ENSMUSG00000003299|protein_coding|Mrpl4	-1.18545	5.85961e-06	0.000121433	Down		ENSMUSG00000046982|protein_coding|Tshz1	2.21328	0.000211164	0.00337887	Up
ENSMUSG00000036749|protein_coding|Pramel5	-1.32687	5.88774e-06	0.000121865	Down		ENSMUSG00000048174|protein_coding|Tmem81	-3.74169	0.000213152	0.00340677	Down
ENSMUSG00000064061|protein_coding|Dzip3	1.06648	5.97266e-06	0.000123317	Up		ENSMUSG00000032336|protein_coding|Nptn	1.08213	0.00021549	0.00344019	Up
ENSMUSG00000038214|protein_coding|Bend3	-1.26655	5.98522e-06	0.000123378	Down		ENSMUSG00000032417|protein_coding|Rwdd2a	1.8504	0.000216912	0.00345499	Up
ENSMUSG00000003680|protein_coding|Taf6l	-1.53454	6.00709e-06	0.00012357	Down		ENSMUSG00000043535|protein_coding|Setx	1.11207	0.000218411	0.00347491	Up
ENSMUSG00000057219|protein_coding|Armc7	-1.33651	6.21801e-06	0.000127752	Down		ENSMUSG00000029646|protein_coding|Cdx2	-2.49139	0.000219239	0.00348411	Down
ENSMUSG00000044763|protein_coding|Rg9mtd1	-1.16958	6.43171e-06	0.00013198	Down		ENSMUSG00000042632|protein_coding|Pla2g6	-1.68787	0.000222813	0.00353285	Down
ENSMUSG00000045822|protein_coding|Zswim3	-1.33511	6.48184e-06	0.000132846	Down		ENSMUSG00000041961|protein_coding|Znrf3	1.35652	0.000224836	0.00355721	Up
ENSMUSG00000063171|protein_coding|Rps4y2	-1.03017	6.57419e-06	0.000134574	Down		ENSMUSG00000026526|protein_coding|Fh1	-1.09686	0.000224859	0.00355721	Down
ENSMUSG00000071645|protein_coding|Tut1	-1.36234	6.5854e-06	0.000134638	Down		ENSMUSG00000046157|protein_coding|Tmem229b	1.23267	0.000227942	0.00359782	Up
ENSMUSG00000087591|processed_transcript|Gm14635	1.31243	6.62178e-06	0.000135022	Up		ENSMUSG00000022702|protein_coding|Hira	1.10407	0.000228672	0.00360119	Up
ENSMUSG00000074783|processed_transcript|AU019990	-2.05332	6.62779e-06	0.000135022	Down		ENSMUSG00000031119|protein_coding|Gpc4	1.34193	0.000229947	0.00361719	Up
ENSMUSG00000032586|protein_coding|Traip	-1.08204	6.63229e-06	0.000135022	Down		ENSMUSG00000020496|protein_coding|Rnf187	-1.1575	0.000231063	0.00363065	Down
ENSMUSG00000043190|protein_coding|Rfesd	2.31631	6.66231e-06	0.000135383	Up		ENSMUSG00000036568|protein_coding|BC032203	1.39836	0.000232176	0.00364004	Up
ENSMUSG00000025138|protein_coding|Sirt7	-1.19306	6.71842e-06	0.000136358	Down		ENSMUSG00000037335|protein_coding|Hand1	1.32431	0.000232182	0.00364004	Up
ENSMUSG00000075390|pseudogene|Rpl36-ps8	-1.55489	6.73423e-06	0.000136513	Down		ENSMUSG00000037617|protein_coding|Spag1	2.10888	0.000233745	0.00366043	Up
ENSMUSG00000034453|protein_coding|Polr3b	-1.19863	6.87693e-06	0.000139069	Down		ENSMUSG00000074732|protein_coding|Zfp950	2.91684	0.000236326	0.00369256	Up
ENSMUSG00000026986|protein_coding|Hnmt	1.19037	7.01066e-06	0.000141602	Up		ENSMUSG00000017144|protein_coding|Rnd3	-1.03593	0.000236847	0.00369657	Down
ENSMUSG00000020801|protein_coding|Med31	-1.19387	7.14071e-06	0.000144055	Down		ENSMUSG00000046262|protein_coding|C87977	1.80129	0.000237552	0.00370197	Up
ENSMUSG00000037364|protein_coding|Srrt	-1.3103	7.29233e-06	0.000146936	Down		ENSMUSG00000046949|protein_coding|Nqo2	-1.6534	0.000237724	0.00370197	Down
ENSMUSG00000020180|protein_coding|Snrpd3	-1.32863	7.32891e-06	0.000147495	Down		ENSMUSG00000054814|protein_coding|Usp46	1.27636	0.000239859	0.00372692	Up
ENSMUSG00000026558|protein_coding|Uck2	-1.03073	7.36916e-06	0.000148035	Down		ENSMUSG00000040187|protein_coding|Arntl2	-1.76869	0.000240127	0.00372692	Down
ENSMUSG00000010453|protein_coding|4632411B12Rik	-1.35626	7.42164e-06	0.000148789	Down		ENSMUSG00000035540|protein_coding|Gc	1.45903	0.000240939	0.00373184	Up
ENSMUSG00000063568|protein_coding|Jazf1	1.05208	7.42876e-06	0.000148789	Up		ENSMUSG00000034930|protein_coding|Rtkn	-2.32748	0.000243435	0.0037532	Down
ENSMUSG00000031073|protein_coding|Fgf15	1.82699	7.57245e-06	0.00015117	Up		ENSMUSG00000024806|protein_coding|Mlana	-2.06844	0.000245616	0.00378265	Down
ENSMUSG00000079049|protein_coding|Serpinb1c	1.74559	7.57475e-06	0.00015117	Up		ENSMUSG00000009555|protein_coding|Cdk9	1.13324	0.000246178	0.00378295	Up
ENSMUSG00000045664|protein_coding|Cdc42ep2	-1.25964	7.61969e-06	0.000151885	Down		ENSMUSG00000042515|protein_coding|Mum1l1	3.0529	0.000247483	0.00379882	Up
ENSMUSG00000024066|protein_coding|Xdh	1.28142	7.63056e-06	0.000151921	Up		ENSMUSG00000004789|protein_coding|Dlst	-1.11714	0.000253342	0.00388022	Down
ENSMUSG00000026319|protein_coding|2310035C23Rik	-1.19081	7.64335e-06	0.000151995	Down		ENSMUSG00000041891|protein_coding|Lman1	-1.07135	0.000254235	0.00388963	Down
ENSMUSG00000029231|protein_coding|Pdgfra	1.63655	7.70437e-06	0.000153026	Up		ENSMUSG00000004996|protein_coding|Mri1	-1.15279	0.000257364	0.00393319	Down
ENSMUSG00000064145|protein_coding|Arih2	-1.27387	7.77767e-06	0.000154299	Down		ENSMUSG00000027077|protein_coding|Smtnl1	-2.61051	0.000265297	0.00404115	Down
ENSMUSG00000042202|protein_coding|Slc35e2	-1.51443	7.86233e-06	0.000155793	Down		ENSMUSG00000000103|protein_coding|Zfy2	2.76299	0.000268467	0.00408498	Up
ENSMUSG00000037415|protein_coding|Ranbp10	-1.25729	7.8842e-06	0.000156042	Down		ENSMUSG00000090310|protein_coding|Gm5156	5.20068	0.000270632	0.00410953	Up
ENSMUSG00000031986|protein_coding|Gm505	-1.71658	7.93248e-06	0.000156812	Down		ENSMUSG00000022545|protein_coding|Ercc4	1.32832	0.00027067	0.00410953	Up
ENSMUSG00000045598|protein_coding|Zfp553	-1.62425	8.00392e-06	0.000158037	Down		ENSMUSG00000087439|processed_transcript|Gm15788	2.13179	0.000275197	0.00414353	Up
ENSMUSG00000020898|protein_coding|1500010J02Rik	-1.60593	8.08617e-06	0.000159473	Down		ENSMUSG00000058503|protein_coding|Fam133b	1.26898	0.000275285	0.00414353	Up
ENSMUSG00000006134|protein_coding|Crkl	-1.0968	8.10831e-06	0.000159721	Down		ENSMUSG00000030539|protein_coding|Sema4b	-1.21906	0.000279408	0.00419653	Down
ENSMUSG00000087341|lincRNA|0610040F04Rik	1.16282	8.18748e-06	0.000161091	Up		ENSMUSG00000024063|protein_coding|Lbh	3.11376	0.000279756	0.00419724	Up
ENSMUSG00000086765|processed_transcript|Gm11827	1.04866	8.21966e-06	0.000161534	Up		ENSMUSG00000039361|protein_coding|Picalm	1.15864	0.000280573	0.00420315	Up
ENSMUSG00000028057|protein_coding|Rit1	-1.25549	8.2482e-06	0.000161905	Down		ENSMUSG00000036975|protein_coding|Tmem177	-1.65434	0.000280752	0.00420315	Down
ENSMUSG00000030407|protein_coding|Qpctl	-1.67751	8.28386e-06	0.000162414	Down		ENSMUSG00000037325|protein_coding|Bbs7	-2.17983	0.000283634	0.00423267	Down
ENSMUSG00000028248|protein_coding|Sfrs18	-1.03826	8.41944e-06	0.000164686	Down		ENSMUSG00000071262|protein_coding|Zfp957	2.24836	0.000284315	0.00423828	Up
ENSMUSG00000031788|protein_coding|Kifc3	-2.32674	8.44468e-06	0.000164987	Down		ENSMUSG00000010205|protein_coding|Raver1	-1.00464	0.000284618	0.00423828	Down
ENSMUSG00000027239|protein_coding|Mdk	2.76335	8.46429e-06	0.000165177	Up		ENSMUSG00000043733|protein_coding|Ptpn11	1.06516	0.000286407	0.00425648	Up
ENSMUSG00000022814|protein_coding|Umps	-1.07959	8.53678e-06	0.000166398	Down		ENSMUSG00000028085|protein_coding|Pet112l	-1.21095	0.00028645	0.00425648	Down
ENSMUSG00000039660|protein_coding|D2Wsu81e	-1.77068	8.58475e-06	0.000167138	Down		ENSMUSG00000015568|protein_coding|Lpl	2.47172	0.000287294	0.00426448	Up
ENSMUSG00000075395|protein_coding|A630010A05Rik	1.42325	8.6143e-06	0.000167518	Up		ENSMUSG00000041777|protein_coding|Cir1	1.11963	0.000289135	0.00428724	Up
ENSMUSG00000025340|protein_coding|Rabgef1	-1.01108	8.833e-06	0.000171572	Down		ENSMUSG00000022652|protein_coding|Morc1	1.68888	0.000290067	0.0042965	Up
ENSMUSG00000034206|protein_coding|Polq	-1.13799	8.93598e-06	0.00017317	Down		ENSMUSG00000050188|protein_coding|Lsm10	1.41589	0.000291045	0.00430642	Up
ENSMUSG00000056162|protein_coding|Cndp1	1.27368	8.99964e-06	0.000174201	Up		ENSMUSG00000038670|protein_coding|Mybpc2	-1.38476	0.000292947	0.00432538	Down
ENSMUSG00000022905|protein_coding|Kpna1	-1.17418	9.26085e-06	0.00017905	Down		ENSMUSG00000055403|protein_coding|4933427D06Rik	2.14405	0.000303365	0.00445745	Up
ENSMUSG00000045591|protein_coding|Olig3	6.18431	9.29411e-06	0.000179486	Up		ENSMUSG00000034781|protein_coding|Gna11	-1.0351	0.000305007	0.00447503	Down
ENSMUSG00000058550|protein_coding|Dppa4	-1.02992	9.30725e-06	0.000179532	Down		ENSMUSG00000053687|protein_coding|Dpep2	2.33332	0.000307089	0.00449614	Up
ENSMUSG00000004070|protein_coding|Hmox2	-1.22733	9.35827e-06	0.000180308	Down		ENSMUSG00000052776|protein_coding|Oas1a	-3.31481	0.000321147	0.00467254	Down
ENSMUSG00000029482|protein_coding|Aacs	-1.36327	9.58075e-06	0.000184383	Down		ENSMUSG00000030691|protein_coding|Fchsd2	1.63379	0.000321857	0.004678	Up
ENSMUSG00000063511|protein_coding|Snrnp70	-1.46286	9.69022e-06	0.000186275	Down		ENSMUSG00000034647|protein_coding|Ankrd12	1.18896	0.000323885	0.00469768	Up
ENSMUSG00000019998|protein_coding|Stx7	1.1229	9.73236e-06	0.00018687	Up		ENSMUSG00000068328|protein_coding|Aup1	-1.07998	0.000324647	0.00470384	Down
ENSMUSG00000074030|protein_coding|Exoc8	-1.95494	9.74888e-06	0.000186973	Down		ENSMUSG00000028480|protein_coding|Glipr2	-1.44988	0.000325367	0.00470939	Down
ENSMUSG00000073775|protein_coding|Kti12	-1.04658	9.90868e-06	0.00018982	Down		ENSMUSG00000024294|protein_coding|Mib1	1.16931	0.000326531	0.00471645	Up
ENSMUSG00000091664|protein_coding|Gm10662	-3.85988	1.01842e-05	0.000194651	Down		ENSMUSG00000050071|protein_coding|Bex1	2.02752	0.000327004	0.00471839	Up
ENSMUSG00000078676|protein_coding|Casc3	-1.54322	1.02439e-05	0.00019557	Down		ENSMUSG00000051579|protein_coding|Tceal8	-2.14359	0.000328055	0.00472867	Down
ENSMUSG00000027102|protein_coding|Hoxd8	2.27399	1.0278e-05	0.000195998	Up		ENSMUSG00000053208|pseudogene|Kat2b-ps	1.64767	0.000330558	0.00475983	Up
ENSMUSG00000031343|protein_coding|Gabra3	1.11025	1.03768e-05	0.000197656	Up		ENSMUSG00000029401|protein_coding|Rilpl2	2.42331	0.000331081	0.00476245	Up
ENSMUSG00000005881|protein_coding|Ergic3	-1.12587	1.05439e-05	0.000200381	Down		ENSMUSG00000067480|protein_coding|Gm14403	-2.54559	0.000335997	0.00482322	Down
ENSMUSG00000018923|protein_coding|Med11	-1.48213	1.05653e-05	0.000200561	Down		ENSMUSG00000069895|protein_coding|Atxn1l	1.67316	0.000342259	0.00489799	Up
ENSMUSG00000032757|protein_coding|Bet1	1.16561	1.06055e-05	0.000201096	Up		ENSMUSG00000032279|protein_coding|Idh3a	-1.13674	0.000344267	0.00492168	Down
ENSMUSG00000028923|protein_coding|Necap2	-1.24804	1.06383e-05	0.000201285	Down		ENSMUSG00000025481|protein_coding|1190003J15Rik	-1.63568	0.000345676	0.00493676	Down
ENSMUSG00000028070|protein_coding|Apoa1bp	-2.00828	1.07325e-05	0.000202814	Down		ENSMUSG00000019779|protein_coding|Frk	1.65221	0.000350609	0.00499675	Up
ENSMUSG00000019494|protein_coding|Cops6	-1.14437	1.07938e-05	0.000203512	Down		ENSMUSG00000050199|protein_coding|Lgr4	1.82037	0.000350951	0.00499675	Up
ENSMUSG00000024268|protein_coding|Celf4	2.11179	1.0862e-05	0.000204568	Up		ENSMUSG00000001150|protein_coding|Mcm3ap	-1.24524	0.000351633	0.00500136	Down
ENSMUSG00000042472|protein_coding|Zfp410	-1.11205	1.10216e-05	0.00020734	Down		ENSMUSG00000039473|protein_coding|Ubn1	1.08547	0.000353208	0.00501865	Up
ENSMUSG00000047976|protein_coding|Kcna1	1.73673	1.10986e-05	0.00020832	Up		ENSMUSG00000035258|protein_coding|Abi3bp	3.66383	0.000355049	0.00503967	Up
ENSMUSG00000049760|protein_coding|2410015M20Rik	-1.43268	1.11637e-05	0.000209308	Down		ENSMUSG00000024045|protein_coding|Akap8	1.02757	0.000359186	0.00507773	Up
ENSMUSG00000014294|protein_coding|Ndufa2	-1.24015	1.12516e-05	0.000210718	Down		ENSMUSG00000062624|protein_coding|Cyp2c67	4.66749	0.000362128	0.00509866	Up
ENSMUSG00000025453|protein_coding|Nnt	2.26461	1.13764e-05	0.00021258	Up		ENSMUSG00000009614|protein_coding|Sardh	1.62295	0.000364556	0.00512251	Up
ENSMUSG00000029304|protein_coding|Spp1	2.12523	1.14648e-05	0.000213993	Up		ENSMUSG00000073452|protein_coding|Zfp97	1.0947	0.000369709	0.00518247	Up
ENSMUSG00000026669|protein_coding|Mcm10	-1.26991	1.16215e-05	0.000216194	Down		ENSMUSG00000072761|protein_coding|Gm6712	1.06297	0.000369937	0.00518247	Up
ENSMUSG00000026150|protein_coding|Mff	1.11924	1.16575e-05	0.000216485	Up		ENSMUSG00000068323|protein_coding|Slc4a5	-3.69334	0.000370795	0.00518927	Down
ENSMUSG00000028647|protein_coding|Mycbp	1.00798	1.16631e-05	0.000216485	Up		ENSMUSG00000049106|protein_coding|Dcaf5	1.24022	0.000371451	0.00519324	Up
ENSMUSG00000035762|protein_coding|Tmem161b	1.19828	1.17053e-05	0.000217028	Up		ENSMUSG00000080857|pseudogene|Gm12859	4.17523	0.000373394	0.00521201	Up
ENSMUSG00000053877|protein_coding|Srcap	-1.08373	1.17748e-05	0.000218074	Down		ENSMUSG00000075395|protein_coding|A630010A05Rik	3.08126	0.00037388	0.00521201	Up
ENSMUSG00000030894|protein_coding|Tpp1	1.59449	1.19187e-05	0.000220496	Up		ENSMUSG00000070677|protein_coding|D5Ertd577e	1.04151	0.000373914	0.00521201	Up
ENSMUSG00000078521|protein_coding|2610002D18Rik	-1.72117	1.19387e-05	0.000220623	Down		ENSMUSG00000032515|protein_coding|Csrnp1	1.58396	0.000382363	0.00531385	Up
ENSMUSG00000043155|protein_coding|Hpdl	-1.40142	1.19787e-05	0.000221003	Down		ENSMUSG00000026975|protein_coding|Wdr85	1.07137	0.000383529	0.00532476	Up
ENSMUSG00000041241|protein_coding|Mul1	-1.48792	1.19857e-05	0.000221003	Down		ENSMUSG00000020235|protein_coding|Fzr1	-1.18707	0.000394758	0.00546434	Down
ENSMUSG00000073027|protein_coding|Dmrtc1b	1.39608	1.22076e-05	0.000224106	Up		ENSMUSG00000027408|protein_coding|Cpxm1	-2.23489	0.000397895	0.00550231	Down
ENSMUSG00000050088|protein_coding|1600012H06Rik	-1.0066	1.24063e-05	0.000227005	Down		ENSMUSG00000026427|protein_coding|Eif2d	-1.05603	0.000400856	0.00553255	Down
ENSMUSG00000081766|pseudogene|2210409E12Rik	-2.01632	1.25334e-05	0.00022908	Down		ENSMUSG00000001228|protein_coding|Uhrf1	-1.49157	0.000402271	0.00554571	Down
ENSMUSG00000028101|protein_coding|Pias3	-1.58623	1.27037e-05	0.00023194	Down		ENSMUSG00000025731|protein_coding|0610011F06Rik	-1.13069	0.00040667	0.00559042	Down
ENSMUSG00000089994|processed_transcript|Gm16239	-1.48449	1.27177e-05	0.000231941	Down		ENSMUSG00000002059|protein_coding|Rab34	1.30555	0.000409639	0.00562015	Up
ENSMUSG00000055833|protein_coding|1700034H15Rik	-1.69281	1.2779e-05	0.000232806	Down		ENSMUSG00000086488|lincRNA|1600020E01Rik	1.48515	0.000410439	0.0056256	Up
ENSMUSG00000074425|protein_coding|Gm10697	-1.88444	1.28316e-05	0.000233511	Down		ENSMUSG00000054499|protein_coding|Dedd2	1.0519	0.000412636	0.00565016	Up
ENSMUSG00000042460|protein_coding|C1galt1	1.61497	1.31655e-05	0.000239066	Up		ENSMUSG00000069476|protein_coding|Zfp616	4.13191	0.000415277	0.00567687	Up
ENSMUSG00000015461|protein_coding|Atf6b	-2.12342	1.33398e-05	0.000241706	Down		ENSMUSG00000037736|protein_coding|Limch1	1.43162	0.000415807	0.00567687	Up
ENSMUSG00000043421|protein_coding|2310016C08Rik	-1.02261	1.3507e-05	0.000244471	Down		ENSMUSG00000034792|protein_coding|Gna15	-1.35696	0.000416775	0.00568006	Down
ENSMUSG00000049307|protein_coding|Fut4	2.98413	1.39804e-05	0.000252493	Up		ENSMUSG00000028842|protein_coding|Eif2c3	1.02981	0.000416884	0.00568006	Up
ENSMUSG00000028392|protein_coding|Bspry	-1.4259	1.39964e-05	0.00025251	Down		ENSMUSG00000041992|protein_coding|Rapgef5	2.13284	0.000417263	0.00568006	Up
ENSMUSG00000033294|protein_coding|Noc4l	-1.05517	1.40523e-05	0.000253244	Down		ENSMUSG00000030909|protein_coding|Anks4b	3.73795	0.000426821	0.00580452	Up
ENSMUSG00000015536|protein_coding|Mocs2	1.57143	1.40861e-05	0.000253581	Up		ENSMUSG00000028670|protein_coding|Lypla2	-1.03513	0.000427874	0.00581317	Down
ENSMUSG00000020923|protein_coding|Ubtf	-1.15203	1.41284e-05	0.000254067	Down		ENSMUSG00000034871|protein_coding|Fam151a	-1.00715	0.000430532	0.00583792	Down
ENSMUSG00000006764|protein_coding|Tph2	1.44221	1.42813e-05	0.000256542	Up		ENSMUSG00000055632|protein_coding|Hmcn2	-2.07298	0.000433116	0.00586725	Down
ENSMUSG00000079002|protein_coding|C030006K11Rik	-2.45859	1.44853e-05	0.000259371	Down		ENSMUSG00000055912|protein_coding|Tmem150a	-2.47862	0.00043888	0.00592806	Down
ENSMUSG00000033916|protein_coding|Chmp2a	-1.39085	1.46028e-05	0.000261089	Down		ENSMUSG00000028836|protein_coding|Slc30a2	1.01285	0.000442983	0.00596103	Up
ENSMUSG00000024391|protein_coding|Apom	-1.32536	1.46125e-05	0.000261089	Down		ENSMUSG00000034206|protein_coding|Polq	1.09163	0.00044303	0.00596103	Up
ENSMUSG00000016256|protein_coding|Ctsz	-1.06888	1.4677e-05	0.000261962	Down		ENSMUSG00000016626|protein_coding|Nlrp14	1.41682	0.000444616	0.00597087	Up
ENSMUSG00000003435|protein_coding|Supt5h	-1.23951	1.4742e-05	0.000262612	Down		ENSMUSG00000028434|protein_coding|Epb4.1l4b	-1.06494	0.000449103	0.00602533	Down
ENSMUSG00000042156|protein_coding|Dzip1	1.68908	1.49086e-05	0.000265247	Up		ENSMUSG00000035161|protein_coding|Ints6	1.23128	0.000452653	0.00606712	Up
ENSMUSG00000059003|protein_coding|Grin2a	3.06137	1.51475e-05	0.000268925	Up		ENSMUSG00000052407|protein_coding|4930473A06Rik	1.65093	0.00045606	0.00609219	Up
ENSMUSG00000022193|protein_coding|Psmb5	-1.3343	1.53266e-05	0.00027148	Down		ENSMUSG00000020640|protein_coding|Itsn2	1.17831	0.00045627	0.00609219	Up
ENSMUSG00000052371|lincRNA|1700109F18Rik	3.83642	1.53435e-05	0.00027148	Up		ENSMUSG00000071716|protein_coding|Apol7e	4.60933	0.000459553	0.0061243	Up
ENSMUSG00000034473|protein_coding|Sec22a	1.17243	1.53609e-05	0.00027148	Up		ENSMUSG00000027187|protein_coding|Cat	-1.27069	0.000460252	0.00612777	Down
ENSMUSG00000031903|protein_coding|Pla2g15	-1.33015	1.54533e-05	0.000272616	Down		ENSMUSG00000022246|protein_coding|Rai14	-1.42101	0.000460753	0.00612858	Down
ENSMUSG00000042729|protein_coding|Wdr74	-1.15396	1.56043e-05	0.000274412	Down		ENSMUSG00000030545|protein_coding|Pex11a	1.17742	0.000463933	0.00616501	Up
ENSMUSG00000044894|protein_coding|Uqcrq	-1.39652	1.57504e-05	0.000276691	Down		ENSMUSG00000036810|protein_coding|Tmem188	1.04269	0.000466759	0.0061887	Up
ENSMUSG00000053746|protein_coding|Ptrh1	-1.16486	1.58386e-05	0.000277948	Down		ENSMUSG00000000884|protein_coding|Gnb1l	-1.09028	0.000467046	0.0061887	Down
ENSMUSG00000033446|protein_coding|Lpar6	-1.74299	1.58955e-05	0.000278654	Down		ENSMUSG00000006019|protein_coding|Dhx34	-1.93542	0.000469127	0.00621036	Down
ENSMUSG00000048410|protein_coding|Zfp407	-1.20227	1.60102e-05	0.000280372	Down		ENSMUSG00000007908|protein_coding|Hmgcll1	2.77871	0.000482606	0.00637068	Up
ENSMUSG00000057335|protein_coding|Cep170	1.03425	1.61825e-05	0.000282501	Up		ENSMUSG00000020716|protein_coding|Nf1	1.98787	0.000483628	0.00637813	Up
ENSMUSG00000030695|protein_coding|Aldoa	-1.38645	1.64458e-05	0.000286797	Down		ENSMUSG00000033900|protein_coding|Mtap9	2.29542	0.000487437	0.00641623	Up
ENSMUSG00000073724|protein_coding|Pramel4	-1.44222	1.64878e-05	0.000287232	Down		ENSMUSG00000027412|protein_coding|Lpin3	-2.11859	0.00048834	0.00642207	Down
ENSMUSG00000003072|protein_coding|Atp5d	-1.25745	1.70137e-05	0.000296085	Down		ENSMUSG00000053754|protein_coding|Chd8	1.15241	0.000490685	0.00644683	Up
ENSMUSG00000037159|protein_coding|Wee2	1.02852	1.70358e-05	0.00029616	Up		ENSMUSG00000062300|protein_coding|Pvrl2	-1.47185	0.000492151	0.00646	Down
ENSMUSG00000041236|protein_coding|Vps41	1.43458	1.706e-05	0.000296273	Up		ENSMUSG00000031503|protein_coding|Col4a2	-2.15419	0.000492798	0.00646241	Down
ENSMUSG00000035049|protein_coding|Rrp12	-1.33089	1.71154e-05	0.000296928	Down		ENSMUSG00000035284|protein_coding|Vps13c	-1.44562	0.000495409	0.00648447	Down
ENSMUSG00000038425|protein_coding|Poli	1.85167	1.75786e-05	0.000304016	Up		ENSMUSG00000020572|protein_coding|Nampt	1.07366	0.000498679	0.00652115	Up
ENSMUSG00000059970|protein_coding|Hspa2	-1.06387	1.76932e-05	0.000305682	Down		ENSMUSG00000023886|protein_coding|Smoc2	2.36565	0.000500901	0.00653795	Up
ENSMUSG00000041037|protein_coding|Irgq	-1.51144	1.77465e-05	0.000305971	Down		ENSMUSG00000059248|protein_coding|Sept9	-2.34487	0.000508035	0.00660635	Down
ENSMUSG00000075610|protein_coding|Tmem92-ps	-1.1505	1.77793e-05	0.000306173	Down		ENSMUSG00000085299|lincRNA|Gm16627	1.11582	0.000509587	0.00662036	Up
ENSMUSG00000026024|protein_coding|Als2	-1.05061	1.77948e-05	0.000306173	Down		ENSMUSG00000017697|protein_coding|Ada	-1.79235	0.000510194	0.00662208	Down
ENSMUSG00000087310|lincRNA|Gm16989	5.82704	1.80915e-05	0.000310539	Up		ENSMUSG00000030199|protein_coding|Etv6	1.10606	0.000513852	0.00665774	Up
ENSMUSG00000032537|protein_coding|Ephb1	-2.69442	1.81042e-05	0.000310539	Down		ENSMUSG00000034285|protein_coding|Nipsnap1	1.10966	0.00051457	0.00665774	Up
ENSMUSG00000038199|protein_coding|4931409K22Rik	-1.83946	1.83425e-05	0.000313981	Down		ENSMUSG00000026523|protein_coding|Wdr64	3.17109	0.000514669	0.00665774	Up
ENSMUSG00000021944|protein_coding|Gata4	-1.32664	1.83798e-05	0.000314299	Down		ENSMUSG00000063663|protein_coding|Brwd3	1.22417	0.00051485	0.00665774	Up
ENSMUSG00000061232|protein_coding|H2-K1	-1.614	1.86454e-05	0.000318514	Down		ENSMUSG00000001021|protein_coding|S100a3	1.08554	0.0005184	0.00669744	Up
ENSMUSG00000022817|protein_coding|Itgb5	-1.60936	1.89287e-05	0.000323024	Down		ENSMUSG00000046031|protein_coding|Fam26f	1.80195	0.000522044	0.00673828	Up
ENSMUSG00000027177|protein_coding|Hipk3	-1.11663	1.90595e-05	0.000324925	Down		ENSMUSG00000003068|protein_coding|Stk11	1.01205	0.000522928	0.0067412	Up
ENSMUSG00000087433|processed_transcript|Gm14167	1.86256	1.92033e-05	0.00032671	Up		ENSMUSG00000042447|protein_coding|Mios	1.05456	0.000523236	0.0067412	Up
ENSMUSG00000073460|protein_coding|Pnldc1	-1.02144	1.92512e-05	0.000327192	Down		ENSMUSG00000029134|protein_coding|Plb1	-2.65812	0.000523941	0.00674405	Down
ENSMUSG00000062070|protein_coding|Pgk1	-1.26202	1.94649e-05	0.000330152	Down		ENSMUSG00000081593|pseudogene|Gm11841	3.03693	0.000525877	0.00676273	Up
ENSMUSG00000029864|protein_coding|Gstk1	3.37976	1.9601e-05	0.000331788	Up		ENSMUSG00000057666|protein_coding|Gapdh	-3.43383	0.000526762	0.00676787	Down
ENSMUSG00000026926|protein_coding|Pmpca	-1.22091	1.98333e-05	0.00033521	Down		ENSMUSG00000047911|protein_coding|Npm2	1.39786	0.000527765	0.00677452	Up
ENSMUSG00000037447|protein_coding|Arid5a	-1.08336	1.98432e-05	0.00033521	Down		ENSMUSG00000078864|protein_coding|Gm14322	-2.40306	0.000532421	0.00682046	Down
ENSMUSG00000027016|protein_coding|Zfp385b	1.43267	1.99131e-05	0.000336051	Up		ENSMUSG00000028567|protein_coding|Txndc12	-1.10752	0.00053281	0.00682046	Down
ENSMUSG00000034875|protein_coding|Nudt19	1.26832	2.00102e-05	0.000337349	Up		ENSMUSG00000028519|protein_coding|Dab1	5.64459	0.000533942	0.00682868	Up
ENSMUSG00000031157|protein_coding|Pqbp1	-1.15342	2.02063e-05	0.000340312	Down		ENSMUSG00000002900|protein_coding|Lamb1	-1.25294	0.000536336	0.00685302	Down
ENSMUSG00000059301|protein_coding|Gm5434	1.11309	2.03191e-05	0.000341428	Up		ENSMUSG00000057193|protein_coding|Slc44a2	-1.29331	0.000538116	0.00686947	Down
ENSMUSG00000006589|protein_coding|Aprt	-1.23189	2.03442e-05	0.000341428	Down		ENSMUSG00000052087|protein_coding|Rgs14	-1.79872	0.000543985	0.00693171	Down
ENSMUSG00000051786|protein_coding|Tubgcp6	-1.75295	2.03488e-05	0.000341428	Down		ENSMUSG00000020593|protein_coding|Lpin1	-1.32627	0.000544535	0.00693239	Down
ENSMUSG00000024732|protein_coding|Ccdc86	-1.1421	2.03542e-05	0.000341428	Down		ENSMUSG00000082105|pseudogene|Gm12621	1.25868	0.000546743	0.00695364	Up
ENSMUSG00000040270|protein_coding|Bach2	1.22748	2.05579e-05	0.000344499	Up		ENSMUSG00000025529|protein_coding|Zfp711	5.20009	0.000551364	0.00696847	Up
ENSMUSG00000046006|protein_coding|Gapt	-1.95604	2.07006e-05	0.000346544	Down		ENSMUSG00000028979|protein_coding|Masp2	-4.11407	0.000552286	0.0069738	Down
ENSMUSG00000023072|protein_coding|Ccdc123	-1.13864	2.07495e-05	0.000347015	Down		ENSMUSG00000027952|protein_coding|Pmvk	-1.29961	0.000555949	0.007003	Down
ENSMUSG00000063354|protein_coding|Slc39a4	-1.12498	2.0879e-05	0.000348831	Down		ENSMUSG00000019989|protein_coding|Enpp3	1.2512	0.00056152	0.00705846	Up
ENSMUSG00000063887|protein_coding|Nlgn1	1.07226	2.09314e-05	0.000349358	Up		ENSMUSG00000053580|protein_coding|Tanc2	1.50098	0.00056237	0.00706278	Up
ENSMUSG00000032280|protein_coding|Tle3	-1.83694	2.1246e-05	0.00035355	Down		ENSMUSG00000028172|protein_coding|Tacr3	4.84251	0.000571282	0.00715538	Up
ENSMUSG00000028300|protein_coding|3110043O21Rik	1.07813	2.16229e-05	0.000359465	Up		ENSMUSG00000038594|protein_coding|Gm9766	1.507	0.000576328	0.00720565	Up
ENSMUSG00000027329|protein_coding|Spef1	2.02399	2.21852e-05	0.000367716	Up		ENSMUSG00000031309|protein_coding|Rps6ka3	2.14092	0.000577429	0.00721295	Up
ENSMUSG00000040767|protein_coding|Snrnp25	-1.23341	2.24348e-05	0.000371349	Down		ENSMUSG00000079284|protein_coding|Fbxw28	2.29429	0.000579396	0.00722802	Up
ENSMUSG00000026956|protein_coding|Uap1l1	-1.41717	2.24488e-05	0.000371349	Down		ENSMUSG00000004040|protein_coding|Stat3	-1.03262	0.000585282	0.00729146	Down
ENSMUSG00000025439|protein_coding|Clns1a	-1.05536	2.24718e-05	0.000371363	Down		ENSMUSG00000029729|protein_coding|Zkscan1	1.56709	0.000586626	0.00730169	Up
ENSMUSG00000028807|protein_coding|Zbtb8a	-1.18135	2.25344e-05	0.000371662	Down		ENSMUSG00000063590|protein_coding|Slc22a28	3.85173	0.000594547	0.00738543	Up
ENSMUSG00000050721|protein_coding|Plekho2	-1.32295	2.26286e-05	0.000372481	Down		ENSMUSG00000022505|protein_coding|Emp2	-1.25457	0.000594942	0.00738543	Down
ENSMUSG00000023443|protein_coding|Esx1	1.16478	2.29626e-05	0.00037694	Up		ENSMUSG00000022136|protein_coding|Dnajc3	1.03069	0.000596631	0.00738804	Up
ENSMUSG00000031367|protein_coding|Ap1s2	1.10807	2.29671e-05	0.00037694	Up		ENSMUSG00000035183|protein_coding|Slc24a5	-1.5806	0.00059745	0.00738804	Down
ENSMUSG00000029123|protein_coding|Stk32b	1.05	2.30139e-05	0.000377337	Up		ENSMUSG00000090378|protein_coding|Gm10925	1.41608	0.000599459	0.00739545	Up
ENSMUSG00000001288|protein_coding|Rarg	-1.39944	2.33834e-05	0.00038302	Down		ENSMUSG00000006411|protein_coding|Pvrl4	-1.46823	0.000607162	0.00748236	Down
ENSMUSG00000025280|protein_coding|Polr3a	-1.01093	2.3646e-05	0.000386564	Down		ENSMUSG00000071230|protein_coding|Npw	1.55475	0.000614543	0.0075349	Up
ENSMUSG00000037544|protein_coding|Dlgap5	-1.02209	2.37945e-05	0.000388612	Down		ENSMUSG00000037761|protein_coding|Actr5	1.63344	0.000616145	0.00754792	Up
ENSMUSG00000034247|protein_coding|Plekhm1	-1.22658	2.39296e-05	0.000389677	Down		ENSMUSG00000054057|protein_coding|A930004D18Rik	-1.63587	0.00062553	0.00763624	Down
ENSMUSG00000086967|lincRNA|4930566F21Rik	-1.7903	2.41605e-05	0.000393054	Down		ENSMUSG00000052430|protein_coding|Bmpr1b	2.98024	0.000625741	0.00763624	Up
ENSMUSG00000075012|protein_coding|Fjx1	2.31713	2.44175e-05	0.00039685	Up		ENSMUSG00000050737|protein_coding|Ptges	-2.36894	0.000626091	0.00763624	Down
ENSMUSG00000023279|protein_coding|Bmp15	1.10944	2.44413e-05	0.000396851	Up		ENSMUSG00000028789|protein_coding|Adc	1.51252	0.000627541	0.00764723	Up
ENSMUSG00000090137|protein_coding|Uba52	-1.6863	2.4528e-05	0.000397872	Down		ENSMUSG00000027165|protein_coding|B230118H07Rik	-1.0401	0.000631753	0.00768513	Down
ENSMUSG00000060843|protein_coding|Ctnna3	1.39131	2.46889e-05	0.000400094	Up		ENSMUSG00000064357|protein_coding|mt-Atp6	1.46501	0.000633123	0.00769509	Up
ENSMUSG00000035637|protein_coding|Grhpr	-1.83702	2.55761e-05	0.000413669	Down		ENSMUSG00000029321|protein_coding|Slc10a6	1.51882	0.000639534	0.0077595	Up
ENSMUSG00000028684|protein_coding|Urod	-1.02588	2.56389e-05	0.000413885	Down		ENSMUSG00000027304|protein_coding|Rtf1	1.0262	0.000660178	0.00796839	Up
ENSMUSG00000026249|protein_coding|Serpine2	1.09341	2.57803e-05	0.000414224	Up		ENSMUSG00000079065|protein_coding|BC005561	1.44723	0.000663353	0.00799979	Up
ENSMUSG00000029287|protein_coding|Tgfbr3	1.14362	2.57938e-05	0.000414224	Up		ENSMUSG00000003051|protein_coding|Elf3	-2.79821	0.000665568	0.00800575	Down
ENSMUSG00000068551|protein_coding|Zfp467	2.52329	2.57962e-05	0.000414224	Up		ENSMUSG00000090714|protein_coding|Zscan4d	3.70381	0.000670467	0.00804387	Up
ENSMUSG00000030353|protein_coding|Tead4	-1.54519	2.58085e-05	0.000414224	Down		ENSMUSG00000028607|protein_coding|Cpt2	-1.70604	0.000671145	0.00804509	Down
ENSMUSG00000090637|protein_coding|Gm6189	-1.4426	2.58768e-05	0.000414747	Down		ENSMUSG00000021456|protein_coding|Fbp2	-1.09351	0.000674872	0.00807589	Down
ENSMUSG00000028972|protein_coding|Car6	1.51527	2.58907e-05	0.000414747	Up		ENSMUSG00000023039|protein_coding|Krt7	-1.69064	0.000681229	0.00814163	Down
ENSMUSG00000048424|protein_coding|Ranbp3l	3.40865	2.62877e-05	0.000420704	Up		ENSMUSG00000030089|protein_coding|Slc41a3	-5.17907	0.000686143	0.0081897	Down
ENSMUSG00000052920|protein_coding|Prkg1	1.57135	2.63478e-05	0.00042086	Up		ENSMUSG00000049488|protein_coding|Tmem67	2.0127	0.000688767	0.00821399	Up
ENSMUSG00000025355|protein_coding|Mmp19	-1.77846	2.63942e-05	0.000421199	Down		ENSMUSG00000042138|protein_coding|BC024479	1.31109	0.000695044	0.0082747	Up
ENSMUSG00000032418|protein_coding|Me1	1.02171	2.65296e-05	0.000422957	Up		ENSMUSG00000069041|protein_coding|Slc25a31	1.44886	0.000698014	0.0082959	Up
ENSMUSG00000029209|protein_coding|Gnpda2	1.20698	2.69065e-05	0.000427926	Up		ENSMUSG00000034083|protein_coding|C130022K22Rik	1.00371	0.00069891	0.00829948	Up
ENSMUSG00000031488|protein_coding|Rab11fip1	-1.23113	2.69181e-05	0.000427926	Down		ENSMUSG00000027087|protein_coding|Itgav	1.29674	0.000699796	0.00830293	Up
ENSMUSG00000086445|processed_transcript|Gm13191	-1.76869	2.73384e-05	0.000434195	Down		ENSMUSG00000038240|protein_coding|Pdss2	1.04345	0.000704056	0.00833222	Up
ENSMUSG00000022329|protein_coding|Stk3	1.18058	2.76858e-05	0.000438879	Up		ENSMUSG00000046008|protein_coding|Pnlip	2.18292	0.000706143	0.00834984	Up
ENSMUSG00000060491|protein_coding|4930522H14Rik	1.25328	2.77492e-05	0.000439467	Up		ENSMUSG00000044320|protein_coding|1700001O22Rik	1.64736	0.000710272	0.00839155	Up
ENSMUSG00000004937|protein_coding|Sgta	-1.12596	2.81806e-05	0.000445456	Down		ENSMUSG00000049916|protein_coding|2610318N02Rik	-1.1161	0.000714614	0.00843571	Down
ENSMUSG00000024935|protein_coding|Slc1a1	-1.06861	2.8344e-05	0.000447615	Down		ENSMUSG00000032346|protein_coding|Ooep	-1.48331	0.000723618	0.00849886	Down
ENSMUSG00000010721|protein_coding|Lmbr1	1.01393	2.88708e-05	0.000455505	Up		ENSMUSG00000080916|pseudogene|Gm12463	1.80349	0.00072438	0.00850066	Up
ENSMUSG00000019362|protein_coding|D8Ertd738e	-1.0264	2.8977e-05	0.00045675	Down		ENSMUSG00000034947|protein_coding|Tmem106a	1.48383	0.000730579	0.00854465	Up
ENSMUSG00000030682|protein_coding|Cdipt	-1.11168	2.92492e-05	0.000460606	Down		ENSMUSG00000030800|protein_coding|Prss8	-2.52787	0.000743749	0.00867686	Down
ENSMUSG00000028640|protein_coding|Tcfap2c	-1.12311	2.92878e-05	0.00046078	Down		ENSMUSG00000060445|protein_coding|Sycp2	1.30602	0.000750687	0.00872862	Up
ENSMUSG00000025838|protein_coding|Pramel6	-1.0422	2.93508e-05	0.000461022	Down		ENSMUSG00000000409|protein_coding|Lck	-1.47936	0.00075345	0.00875344	Down
ENSMUSG00000039834|protein_coding|Zfp335	-2.07355	2.9365e-05	0.000461022	Down		ENSMUSG00000044664|protein_coding|Prss42	-3.21887	0.000755157	0.00876598	Down
ENSMUSG00000014601|protein_coding|Fam40a	-1.23212	2.96586e-05	0.000464716	Down		ENSMUSG00000027014|protein_coding|Cwc22	1.1354	0.000757911	0.00878333	Up
ENSMUSG00000046982|protein_coding|Tshz1	1.27466	2.96769e-05	0.000464716	Up		ENSMUSG00000043467|protein_coding|Zbtb37	1.46072	0.000760821	0.00880425	Up
ENSMUSG00000071340|protein_coding|Bet3l	1.24052	3.02306e-05	0.00047206	Up		ENSMUSG00000051048|protein_coding|P4ha3	3.15067	0.000764404	0.00882924	Up
ENSMUSG00000033508|protein_coding|Asprv1	3.00428	3.03648e-05	0.000473272	Up		ENSMUSG00000057219|protein_coding|Armc7	1.05068	0.000770116	0.00888786	Up
ENSMUSG00000022150|protein_coding|Dab2	1.02483	3.05403e-05	0.000475121	Up		ENSMUSG00000025534|protein_coding|Gusb	-1.18142	0.000777092	0.00895356	Down
ENSMUSG00000052926|protein_coding|Rnaseh2a	-1.36516	3.06418e-05	0.000476258	Down		ENSMUSG00000070618|protein_coding|BC080695	5.15265	0.000779029	0.00896847	Up
ENSMUSG00000032199|protein_coding|Grinl1a	-1.18929	3.0814e-05	0.000478046	Down		ENSMUSG00000041219|protein_coding|Arhgap11a	1.14347	0.000783587	0.00901351	Up
ENSMUSG00000061778|protein_coding|Mospd2	1.25731	3.09055e-05	0.000479022	Up		ENSMUSG00000029304|protein_coding|Spp1	-1.55712	0.000787342	0.00904424	Down
ENSMUSG00000001018|protein_coding|Snapin	1.09128	3.10146e-05	0.000480267	Up		ENSMUSG00000070394|protein_coding|1810027O10Rik	-1.12089	0.000787555	0.00904424	Down
ENSMUSG00000003731|protein_coding|Kpna6	-1.31887	3.11556e-05	0.000482004	Down		ENSMUSG00000074071|processed_transcript|Fam169b	1.17282	0.000795513	0.00910854	Up
ENSMUSG00000034994|protein_coding|Eef2	-1.12298	3.16517e-05	0.000488774	Down		ENSMUSG00000052387|protein_coding|Trpm3	4.77213	0.000796304	0.00910854	Up
ENSMUSG00000027667|protein_coding|Zfp639	-1.02251	3.2328e-05	0.000498298	Down		ENSMUSG00000064284|protein_coding|2210021J22Rik	-1.17434	0.000796418	0.00910854	Down
ENSMUSG00000048429|protein_coding|1810026J23Rik	-1.206	3.24924e-05	0.000500372	Down		ENSMUSG00000083679|pseudogene|Gm12892	-1.34996	0.000798449	0.00911683	Down
ENSMUSG00000028334|protein_coding|Nans	-1.02086	3.25711e-05	0.000501122	Down		ENSMUSG00000018541|protein_coding|Cwc25	1.02774	0.000799631	0.00912286	Up
ENSMUSG00000048978|protein_coding|Nrsn1	1.82321	3.26232e-05	0.000501461	Up		ENSMUSG00000025245|protein_coding|Lztfl1	1.30454	0.000806787	0.00918687	Up
ENSMUSG00000039396|protein_coding|Neil3	1.21853	3.28374e-05	0.000504292	Up		ENSMUSG00000031166|protein_coding|Wdr13	-1.57723	0.000807217	0.00918687	Down
ENSMUSG00000019927|protein_coding|Ube2d1	1.71818	3.30801e-05	0.000507552	Up		ENSMUSG00000064127|protein_coding|Med14	1.00251	0.000808559	0.00918794	Up
ENSMUSG00000074312|protein_coding|Gm6176	-2.07996	3.32931e-05	0.000510351	Down		ENSMUSG00000022361|protein_coding|Zhx1	2.45142	0.000813473	0.00923547	Up
ENSMUSG00000049649|protein_coding|Gpr3	-1.14063	3.35749e-05	0.000514201	Down		ENSMUSG00000020911|protein_coding|Krt19	-3.67762	0.000817204	0.00926275	Down
ENSMUSG00000055069|protein_coding|Rab39	-1.41852	3.36092e-05	0.000514255	Down		ENSMUSG00000030605|protein_coding|Mfge8	-1.04514	0.000822181	0.0092985	Down
ENSMUSG00000042745|protein_coding|Id1	-1.04707	3.40689e-05	0.000520813	Down		ENSMUSG00000020605|protein_coding|Hs1bp3	-1.22311	0.000834598	0.00941402	Down
ENSMUSG00000038671|protein_coding|Arfrp1	-1.1639	3.41657e-05	0.000521814	Down		ENSMUSG00000090376|protein_coding|Gm6882	2.8069	0.000841304	0.009482	Up
ENSMUSG00000021494|protein_coding|Ddx41	-1.29636	3.49164e-05	0.000531823	Down		ENSMUSG00000005161|protein_coding|Prdx2	-1.126	0.000842773	0.00949089	Down
ENSMUSG00000079508|protein_coding|Apoo	1.09238	3.51192e-05	0.000534426	Up		ENSMUSG00000075273|protein_coding|Ttc30b	1.90491	0.000851767	0.00955362	Up
ENSMUSG00000044906|protein_coding|4930503L19Rik	1.16134	3.52619e-05	0.000535622	Up		ENSMUSG00000048279|protein_coding|Sacs	2.69406	0.000855462	0.00958736	Up
ENSMUSG00000015335|protein_coding|Zdhhc12	-2.39945	3.58685e-05	0.000544342	Down		ENSMUSG00000066152|protein_coding|Slc31a2	-1.7833	0.000859844	0.00962101	Down
ENSMUSG00000062421|protein_coding|Arf2	-1.00129	3.63282e-05	0.000550818	Down		ENSMUSG00000063430|protein_coding|Wscd2	-1.76599	0.000867332	0.00966604	Down
ENSMUSG00000028961|protein_coding|Pgd	-1.30187	3.66819e-05	0.000555678	Down		ENSMUSG00000060261|protein_coding|Gtf2i	1.06885	0.000870677	0.00969557	Up
ENSMUSG00000051169|protein_coding|Rpusd3	-1.3302	3.6759e-05	0.000556342	Down		ENSMUSG00000028737|protein_coding|Aldh4a1	-1.27774	0.000879703	0.00976882	Down
ENSMUSG00000030800|protein_coding|Prss8	-1.14315	3.73934e-05	0.000564411	Down		ENSMUSG00000039956|protein_coding|Mrap	3.86216	0.000882799	0.00979149	Up
ENSMUSG00000024480|protein_coding|Ap3s1	1.23565	3.76535e-05	0.000567824	Up		ENSMUSG00000026018|protein_coding|Ica1l	2.21128	0.000891707	0.00988243	Up
ENSMUSG00000025153|protein_coding|Fasn	-1.35648	3.80924e-05	0.000573926	Down		ENSMUSG00000080756|pseudogene|Gm12633	5.17489	0.000892914	0.00988398	Up
ENSMUSG00000026641|protein_coding|Usf1	-1.42237	3.83653e-05	0.000576997	Down		ENSMUSG00000030729|protein_coding|Pgm2l1	1.277	0.000896753	0.00991166	Up
ENSMUSG00000060739|protein_coding|Nsa2	-1.07312	3.91811e-05	0.000588737	Down		ENSMUSG00000033014|protein_coding|Trim33	1.03779	0.000905947	0.00999263	Up
ENSMUSG00000007603|protein_coding|Dus3l	-1.87826	3.96632e-05	0.000595447	Down		ENSMUSG00000034957|protein_coding|Cebpa	1.85014	0.000906938	0.00999566	Up
ENSMUSG00000002944|protein_coding|Cd36	1.08684	3.9773e-05	0.00059656	Up		ENSMUSG00000023443|protein_coding|Esx1	1.89713	0.000918046	0.0100783	Up
ENSMUSG00000031109|protein_coding|Enox2	1.84459	3.99237e-05	0.000597748	Up		ENSMUSG00000082292|pseudogene|Gm12250	2.228	0.000921326	0.0100987	Up
ENSMUSG00000085921|processed_transcript|Gm13752	1.25974	4.04048e-05	0.00060441	Up		ENSMUSG00000075296|protein_coding|Aldh3b2	-5.51737	0.000921838	0.0100987	Down
ENSMUSG00000021732|protein_coding|Fgf10	1.67116	4.11784e-05	0.000615432	Up		ENSMUSG00000032228|protein_coding|Tcf12	1.26452	0.00092231	0.0100987	Up
ENSMUSG00000028610|protein_coding|Dmrtb1	-1.24318	4.12464e-05	0.000615897	Down		ENSMUSG00000085389|processed_transcript|1700003M07Rik	-2.02106	0.000922803	0.0100987	Down
ENSMUSG00000001151|protein_coding|Pcnt	-1.01887	4.16333e-05	0.000620566	Down		ENSMUSG00000052920|protein_coding|Prkg1	2.87022	0.0009431	0.0102725	Up
ENSMUSG00000060038|protein_coding|Dhps	-1.35164	4.20414e-05	0.000625534	Down		ENSMUSG00000055301|protein_coding|Adh7	4.52102	0.000945008	0.0102826	Up
ENSMUSG00000032181|protein_coding|Scg3	1.11465	4.26515e-05	0.000634048	Up		ENSMUSG00000020023|protein_coding|Tmcc3	2.13638	0.000947295	0.0102861	Up
ENSMUSG00000039349|protein_coding|C130074G19Rik	-1.34542	4.27669e-05	0.000635198	Down		ENSMUSG00000090186|processed_transcript|Gm7592	2.03312	0.000951575	0.0103196	Up
ENSMUSG00000053153|protein_coding|Spag16	1.04022	4.33222e-05	0.000640854	Up		ENSMUSG00000020083|protein_coding|2010107G23Rik	-1.67597	0.000960657	0.0104069	Down
ENSMUSG00000022186|protein_coding|Oxct1	1.34065	4.33393e-05	0.000640854	Up		ENSMUSG00000073563|protein_coding|Csnk1g3	1.64282	0.000962504	0.0104188	Up
ENSMUSG00000078954|protein_coding|Arhgap8	-1.43055	4.3694e-05	0.000645529	Down		ENSMUSG00000073678|protein_coding|Pgap1	-2.94466	0.000973432	0.0105208	Down
ENSMUSG00000023964|protein_coding|Calcr	2.80872	4.43541e-05	0.000654125	Up		ENSMUSG00000073526|protein_coding|Gm10528	5.6362	0.000975495	0.0105327	Up
ENSMUSG00000024044|protein_coding|Epb4.1l3	1.22049	4.45663e-05	0.000656497	Up		ENSMUSG00000044629|protein_coding|Cnrip1	2.59988	0.00098774	0.0106342	Up
ENSMUSG00000022019|protein_coding|Tdrd3	1.06527	4.46327e-05	0.000656497	Up		ENSMUSG00000016128|protein_coding|Stard13	3.66474	0.000992147	0.0106652	Up
ENSMUSG00000033124|protein_coding|Atg9a	-1.29577	4.50474e-05	0.000662015	Down		ENSMUSG00000004748|protein_coding|Mtfp1	-1.52066	0.000995046	0.0106799	Down
ENSMUSG00000079606|protein_coding|Gm595	2.50771	4.5144e-05	0.000662852	Up		ENSMUSG00000043522|pseudogene|A430060F13Rik	1.7852	0.00101252	0.0108093	Up
ENSMUSG00000001415|protein_coding|Smg5	-1.39992	4.60401e-05	0.000674775	Down		ENSMUSG00000025538|protein_coding|Sumf2	-1.48802	0.00101829	0.0108377	Down
ENSMUSG00000043648|protein_coding|Pld6	-1.66847	4.60771e-05	0.000674775	Down		ENSMUSG00000071563|pseudogene|Gm5301	4.6631	0.0010208	0.0108478	Up
ENSMUSG00000090891|protein_coding|D6Ertd527e	1.00224	4.61819e-05	0.000675439	Up		ENSMUSG00000041837|protein_coding|Pdcd7	1.0158	0.00103155	0.0109205	Up
ENSMUSG00000031916|protein_coding|Cog8	-1.37204	4.65406e-05	0.000679778	Down		ENSMUSG00000046435|protein_coding|Gm13078	4.14325	0.00103411	0.0109393	Up
ENSMUSG00000049775|protein_coding|Tmsb4x	1.04081	4.67585e-05	0.000682364	Up		ENSMUSG00000021972|protein_coding|Hmbox1	1.01518	0.00103672	0.0109548	Up
ENSMUSG00000085480|lincRNA|4930432B10Rik	6.18186	4.68261e-05	0.000682755	Up		ENSMUSG00000026116|protein_coding|Tmem131	-1.3181	0.0010375	0.0109548	Down
ENSMUSG00000059208|protein_coding|Hnrnpm	-1.16718	4.76003e-05	0.000691581	Down		ENSMUSG00000024059|protein_coding|Clip4	3.44506	0.00104545	0.0110092	Up
ENSMUSG00000042396|protein_coding|Rbm7	1.00105	4.76382e-05	0.000691581	Up		ENSMUSG00000032177|protein_coding|Pde4a	1.75856	0.00104989	0.0110392	Up
ENSMUSG00000029720|protein_coding|Lrch4	-1.30936	4.8173e-05	0.000697529	Down		ENSMUSG00000057858|protein_coding|D19Ertd737e	1.20012	0.00105282	0.0110535	Up
ENSMUSG00000053398|protein_coding|Phgdh	-1.39793	4.8309e-05	0.000698707	Down		ENSMUSG00000091878|lincRNA|C430002E04Rik	-2.0089	0.00105472	0.0110651	Down
ENSMUSG00000042680|protein_coding|Fam59a	1.00396	4.83496e-05	0.000698707	Up		ENSMUSG00000027397|protein_coding|Slc20a1	-1.07925	0.00105749	0.0110858	Down
ENSMUSG00000085455|processed_transcript|1810059H22Rik	4.63697	4.83797e-05	0.000698707	Up		ENSMUSG00000043061|protein_coding|Tmem18	-1.3533	0.00106041	0.0110914	Down
ENSMUSG00000005899|protein_coding|Smpd4	-1.1673	4.95569e-05	0.000712631	Down		ENSMUSG00000058672|protein_coding|Tubb2a	-1.05569	0.00106205	0.0111003	Down
ENSMUSG00000014932|protein_coding|Yes1	1.01848	4.97012e-05	0.000714092	Up		ENSMUSG00000063576|protein_coding|Klhdc3	-1.25611	0.0010675	0.0111343	Down
ENSMUSG00000022494|protein_coding|Shisa9	4.52368	4.9893e-05	0.000716233	Up		ENSMUSG00000041187|protein_coding|Prkd2	-1.95014	0.00106773	0.0111343	Down
ENSMUSG00000021124|protein_coding|Vti1b	1.08184	5.06278e-05	0.000725535	Up		ENSMUSG00000019856|protein_coding|Fam184a	3.09344	0.0010685	0.0111343	Up
ENSMUSG00000020277|protein_coding|Pfkl	-1.59327	5.07149e-05	0.000725726	Down		ENSMUSG00000040451|protein_coding|Sgms1	1.05199	0.00109205	0.0113457	Up
ENSMUSG00000045004|protein_coding|Spata21	-1.52937	5.07279e-05	0.000725726	Down		ENSMUSG00000022022|protein_coding|Mtrf1	-2.27815	0.00109384	0.0113548	Down
ENSMUSG00000001918|protein_coding|Slc1a5	-1.59613	5.11285e-05	0.000728998	Down		ENSMUSG00000040033|protein_coding|Stat2	1.26704	0.00109589	0.0113548	Up
ENSMUSG00000050424|protein_coding|Pnma5	-1.21651	5.21027e-05	0.00074222	Down		ENSMUSG00000038679|protein_coding|Trps1	2.51635	0.00110134	0.0113914	Up
ENSMUSG00000079197|protein_coding|Psme2	-1.47047	5.28591e-05	0.000751714	Down		ENSMUSG00000025959|protein_coding|Klf7	2.01396	0.00110297	0.0113998	Up
ENSMUSG00000031060|protein_coding|Rbm10	-1.36333	5.30724e-05	0.000754106	Down		ENSMUSG00000031242|protein_coding|2610002M06Rik	2.26584	0.00111486	0.0114886	Up
ENSMUSG00000074997|pseudogene|Pin1-ps1	-1.19786	5.39112e-05	0.000765374	Down		ENSMUSG00000043913|protein_coding|Ccdc60	2.30507	0.00111621	0.011494	Up
ENSMUSG00000036281|protein_coding|Snapc4	-1.44726	5.42987e-05	0.000769138	Down		ENSMUSG00000000982|protein_coding|Ccl3	5.60154	0.00111786	0.0115025	Up
ENSMUSG00000045083|protein_coding|Lingo2	1.02542	5.43143e-05	0.000769138	Up		ENSMUSG00000078625|protein_coding|Gm12789	4.30072	0.00112287	0.0115371	Up
ENSMUSG00000034932|protein_coding|Mrpl54	-2.03937	5.46102e-05	0.000772674	Down		ENSMUSG00000033788|protein_coding|Dysf	1.07353	0.00113196	0.011622	Up
ENSMUSG00000048787|protein_coding|Dcun1d3	-1.24959	5.46713e-05	0.000772884	Down		ENSMUSG00000040997|protein_coding|Abhd4	-1.30134	0.00113515	0.0116462	Down
ENSMUSG00000028278|protein_coding|Rragd	1.40274	5.48153e-05	0.000774266	Up		ENSMUSG00000078695|protein_coding|Cisd3	-2.58748	0.00113856	0.0116726	Down
ENSMUSG00000031595|protein_coding|Pdgfrl	-1.60622	5.58715e-05	0.000787855	Down		ENSMUSG00000002107|protein_coding|Celf2	1.43429	0.00114349	0.0117134	Up
ENSMUSG00000003341|protein_coding|Atp8b3	2.02707	5.6091e-05	0.000789721	Up		ENSMUSG00000021226|protein_coding|Acot2	-1.59288	0.00114422	0.0117134	Down
ENSMUSG00000028992|protein_coding|Nmnat1	-1.28376	5.62035e-05	0.000789871	Down		ENSMUSG00000046207|protein_coding|Pik3r6	-1.08076	0.00114628	0.0117259	Down
ENSMUSG00000041958|protein_coding|Pigs	-1.15962	5.64461e-05	0.000792395	Down		ENSMUSG00000005413|protein_coding|Hmox1	-1.17198	0.001148	0.0117348	Down
ENSMUSG00000055430|protein_coding|Nap1l5	4.41878	5.64778e-05	0.000792395	Up		ENSMUSG00000055670|protein_coding|Zzef1	1.20388	0.00115084	0.0117474	Up
ENSMUSG00000040010|protein_coding|Slc7a5	-1.64009	5.70945e-05	0.000800375	Down		ENSMUSG00000060371|protein_coding|Caln1	2.50075	0.00115114	0.0117474	Up
ENSMUSG00000020700|protein_coding|Map3k3	-1.31785	5.73642e-05	0.000803483	Down		ENSMUSG00000043811|protein_coding|Rtn4r	3.79207	0.00115176	0.0117474	Up
ENSMUSG00000028845|protein_coding|Tekt2	-1.37928	5.7497e-05	0.000804669	Down		ENSMUSG00000027665|protein_coding|Pik3ca	1.3338	0.00115432	0.011765	Up
ENSMUSG00000037331|protein_coding|Larp1	-1.5082	5.77587e-05	0.000805776	Down		ENSMUSG00000037847|protein_coding|BC016495	-1.26023	0.00115694	0.0117831	Down
ENSMUSG00000020476|protein_coding|Dbnl	-1.7062	5.80426e-05	0.000808921	Down		ENSMUSG00000069083|pseudogene|Gm10259	1.51602	0.00116398	0.0118461	Up
ENSMUSG00000039678|protein_coding|Tbc1d13	-1.15561	5.81777e-05	0.000809454	Down		ENSMUSG00000032324|protein_coding|Tspan3	-1.22512	0.00117917	0.0119832	Down
ENSMUSG00000055413|processed_transcript|H2-Q8	-3.64042	5.84382e-05	0.000812402	Down		ENSMUSG00000029456|protein_coding|Acad10	-1.986	0.00118466	0.0120248	Down
ENSMUSG00000090015|protein_coding|Gm15446	1.03587	5.85959e-05	0.000813317	Up		ENSMUSG00000026301|protein_coding|Iqca	2.00522	0.00118498	0.0120248	Up
ENSMUSG00000075705|protein_coding|Sepx1	-1.32439	5.86013e-05	0.000813317	Down		ENSMUSG00000022096|protein_coding|Hr	-2.54459	0.00118715	0.012038	Down
ENSMUSG00000037463|protein_coding|Fbxo27	-1.72431	5.87365e-05	0.000813844	Down		ENSMUSG00000067860|protein_coding|Zic3	4.60757	0.00121278	0.012265	Up
ENSMUSG00000073469|protein_coding|Rnaset2a	1.84209	5.88655e-05	0.000814956	Up		ENSMUSG00000002204|protein_coding|Napsa	-2.16667	0.00122174	0.0123439	Down
ENSMUSG00000027395|protein_coding|Polr1b	-1.01504	5.94423e-05	0.000822261	Down		ENSMUSG00000024379|protein_coding|Tslp	2.79905	0.00122508	0.0123598	Up
ENSMUSG00000057836|protein_coding|Xlr3a	1.02193	5.99516e-05	0.000828621	Up		ENSMUSG00000007610|protein_coding|Gtpbp3	-1.255	0.00122883	0.0123887	Down
ENSMUSG00000048562|protein_coding|Sp8	1.96005	6.1032e-05	0.000840833	Up		ENSMUSG00000039515|protein_coding|Ppp2r4	-1.07805	0.0012339	0.0124308	Down
ENSMUSG00000079679|protein_coding|Vwde	1.16984	6.10363e-05	0.000840833	Up		ENSMUSG00000060393|pseudogene|Gm5580	2.12778	0.00123963	0.0124526	Up
ENSMUSG00000002820|protein_coding|Atg4d	-1.85649	6.13706e-05	0.000844742	Down		ENSMUSG00000037816|protein_coding|Fbxw17	-4.33636	0.00124146	0.0124619	Down
ENSMUSG00000049657|protein_coding|Zbtb5	-1.17122	6.14936e-05	0.000845739	Down		ENSMUSG00000035000|protein_coding|Dpp4	-1.13657	0.00125442	0.0125739	Down
ENSMUSG00000009614|protein_coding|Sardh	-1.67683	6.15793e-05	0.000846223	Down		ENSMUSG00000032633|protein_coding|Flcn	-1.0508	0.00125577	0.0125781	Down
ENSMUSG00000028986|protein_coding|Klhl7	-1.12656	6.33723e-05	0.000868008	Down		ENSMUSG00000041957|protein_coding|Pkp2	-1.32292	0.00125836	0.0125781	Down
ENSMUSG00000027692|protein_coding|Tnik	1.13	6.35569e-05	0.000869824	Up		ENSMUSG00000054310|protein_coding|Obox1	2.05034	0.00125844	0.0125781	Up
ENSMUSG00000020185|protein_coding|E2f7	-1.19091	6.37422e-05	0.000871648	Down		ENSMUSG00000048647|protein_coding|Exd1	1.18603	0.00126467	0.0126314	Up
ENSMUSG00000023289|protein_coding|Sva	-3.89318	6.38989e-05	0.000873075	Down		ENSMUSG00000070737|protein_coding|Gm12942	-1.32923	0.00126985	0.0126566	Down
ENSMUSG00000039546|protein_coding|Ajap1	-1.8117	6.4024e-05	0.000874072	Down		ENSMUSG00000023892|protein_coding|Zfp51	1.02663	0.00127133	0.0126566	Up
ENSMUSG00000051378|protein_coding|Kif18b	-1.23243	6.415e-05	0.000874312	Down		ENSMUSG00000074796|protein_coding|Slc4a11	1.02372	0.00127945	0.0127124	Up
ENSMUSG00000025730|protein_coding|Rab40c	-1.53255	6.43356e-05	0.000875467	Down		ENSMUSG00000032855|protein_coding|Pkd1	2.24272	0.00128008	0.0127124	Up
ENSMUSG00000022940|protein_coding|Pigp	1.00123	6.46663e-05	0.000878537	Up		ENSMUSG00000047888|protein_coding|Tnrc6b	1.10054	0.00128135	0.0127149	Up
ENSMUSG00000067235|protein_coding|H2-Q10	-2.25304	6.53e-05	0.000885613	Down		ENSMUSG00000055493|protein_coding|Epm2a	1.617	0.00128247	0.0127149	Up
ENSMUSG00000086711|processed_transcript|Gm15482	4.49278	6.5346e-05	0.000885613	Up		ENSMUSG00000026778|protein_coding|Prkcq	3.36017	0.00129643	0.0128292	Up
ENSMUSG00000056076|protein_coding|Eif3b	-1.46854	6.62714e-05	0.000896702	Down		ENSMUSG00000074424|protein_coding|Gm10696	4.74116	0.00130488	0.0129036	Up
ENSMUSG00000009090|protein_coding|Ap1b1	-1.04776	6.67103e-05	0.000901181	Down		ENSMUSG00000024054|protein_coding|Smchd1	1.04896	0.0013063	0.0129085	Up
ENSMUSG00000020832|protein_coding|Eral1	-1.2259	6.76944e-05	0.000913738	Down		ENSMUSG00000041817|protein_coding|Fam169a	1.50124	0.00131251	0.0129515	Up
ENSMUSG00000037049|protein_coding|Smpd1	-1.23432	6.78277e-05	0.000914095	Down		ENSMUSG00000030403|protein_coding|Vasp	-1.98847	0.0013177	0.0129844	Down
ENSMUSG00000085294|lincRNA|Gm16629	1.87062	6.86267e-05	0.000924085	Up		ENSMUSG00000040883|protein_coding|Tmem205	-2.01911	0.00132028	0.0130006	Down
ENSMUSG00000089815|processed_transcript|Gm5083	1.6024	6.87648e-05	0.0009252	Up		ENSMUSG00000064080|protein_coding|Fbln2	-1.61639	0.0013292	0.01307	Down
ENSMUSG00000024598|protein_coding|Fbn2	1.80181	6.9162e-05	0.000929795	Up		ENSMUSG00000022864|protein_coding|D16Ertd472e	1.57374	0.00133474	0.013106	Up
ENSMUSG00000045248|protein_coding|Med26	-1.26849	6.93706e-05	0.000931556	Down		ENSMUSG00000061126|protein_coding|Cyp4f39	-1.39619	0.00135376	0.0132741	Down
ENSMUSG00000038900|protein_coding|Rpl12	-1.2436	6.94044e-05	0.000931556	Down		ENSMUSG00000051890|protein_coding|Klhdc1	1.5214	0.00135898	0.0132972	Up
ENSMUSG00000050312|protein_coding|Nsun3	1.10123	6.94882e-05	0.000931934	Up		ENSMUSG00000030309|protein_coding|Caprin2	1.25357	0.0013722	0.0134078	Up
ENSMUSG00000073568|protein_coding|Gm949	1.50127	6.99467e-05	0.000936581	Up		ENSMUSG00000032040|protein_coding|Dcps	-1.37551	0.0013898	0.0135702	Down
ENSMUSG00000034435|protein_coding|Tmem30b	1.49188	7.02675e-05	0.000940095	Up		ENSMUSG00000081208|pseudogene|Gm11400	-2.00754	0.0013913	0.0135754	Down
ENSMUSG00000025196|protein_coding|Cpn1	-1.56541	7.0862e-05	0.000945531	Down		ENSMUSG00000091277|protein_coding|Gm1818	1.44862	0.00139705	0.013603	Up
ENSMUSG00000073119|protein_coding|Speer4a	1.56056	7.09411e-05	0.000945531	Up		ENSMUSG00000031479|protein_coding|Vps36	-1.02381	0.00139825	0.0136051	Down
ENSMUSG00000085472|processed_transcript|Gm15691	1.64394	7.09544e-05	0.000945531	Up		ENSMUSG00000022562|protein_coding|Oplah	-2.53908	0.00141017	0.013702	Down
ENSMUSG00000074797|protein_coding|Itpa	-1.09181	7.11371e-05	0.00094675	Down		ENSMUSG00000004895|protein_coding|Prcc	1.20439	0.00141583	0.0137475	Up
ENSMUSG00000026806|protein_coding|Ddx31	-1.21054	7.11591e-05	0.00094675	Down		ENSMUSG00000075284|protein_coding|Wipf1	2.09115	0.0014366	0.013915	Up
ENSMUSG00000026393|protein_coding|Nek7	1.05412	7.12628e-05	0.000947376	Up		ENSMUSG00000024158|protein_coding|Hagh	-1.05152	0.00143708	0.013915	Down
ENSMUSG00000038165|pseudogene|1700022A21Rik	3.93629	7.15971e-05	0.000950848	Up		ENSMUSG00000025647|protein_coding|Shisa5	-1.78463	0.00144497	0.013974	Down
ENSMUSG00000033540|protein_coding|Idua	-1.34452	7.16377e-05	0.000950848	Down		ENSMUSG00000036764|protein_coding|Dnajc12	1.51582	0.00145101	0.0140208	Up
ENSMUSG00000035104|protein_coding|Fam176a	-1.28392	7.18086e-05	0.00095236	Down		ENSMUSG00000014846|protein_coding|Tppp3	-1.32406	0.00145561	0.0140555	Down
ENSMUSG00000038347|protein_coding|Tcte2	1.04001	7.24063e-05	0.000958978	Up		ENSMUSG00000030287|protein_coding|Itpr2	2.14299	0.00148091	0.01428	Up
ENSMUSG00000024014|protein_coding|Pim1	-1.80836	7.24222e-05	0.000958978	Down		ENSMUSG00000080367|miRNA|AC162877.1	5.58834	0.00150859	0.0145158	Up
ENSMUSG00000029586|protein_coding|4933411G11Rik	-1.22812	7.25412e-05	0.000959794	Down		ENSMUSG00000092284|pseudogene|Gm8801	2.37918	0.00150953	0.0145158	Up
ENSMUSG00000071537|protein_coding|Klrg2	-1.24769	7.27852e-05	0.000962261	Down		ENSMUSG00000030549|protein_coding|Rhcg	1.5736	0.00151198	0.0145213	Up
ENSMUSG00000058569|protein_coding|Tmed9	-1.28032	7.35184e-05	0.00097042	Down		ENSMUSG00000042510|protein_coding|AA986860	-2.63099	0.00152754	0.0146396	Down
ENSMUSG00000027861|protein_coding|Casq2	1.33872	7.39171e-05	0.000974913	Up		ENSMUSG00000044433|protein_coding|Camsap3	-2.82576	0.00153093	0.014661	Down
ENSMUSG00000090998|lincRNA|Gm17586	-1.16429	7.45863e-05	0.000982964	Down		ENSMUSG00000032122|protein_coding|Slc37a2	-2.50644	0.00155567	0.0148571	Down
ENSMUSG00000090013|processed_transcript|Gm6507	-1.24304	7.47248e-05	0.000984014	Down		ENSMUSG00000020111|protein_coding|Cbara1	1.00272	0.00156714	0.0149565	Up
ENSMUSG00000003053|protein_coding|Cyp2c29	1.67096	7.57162e-05	0.000995502	Up		ENSMUSG00000034412|protein_coding|Tbc1d10a	-1.01489	0.00157617	0.0149936	Down
ENSMUSG00000043461|protein_coding|1110032A04Rik	1.55219	7.60289e-05	0.000998827	Up		ENSMUSG00000035107|protein_coding|Dcbld2	2.01026	0.00157886	0.0150067	Up
ENSMUSG00000091829|lincRNA|9330159M07Rik	-1.61437	7.62693e-05	0.0010012	Down		ENSMUSG00000032118|protein_coding|Fez1	1.37576	0.00159473	0.0151369	Up
ENSMUSG00000090611|lincRNA|C330013E15Rik	1.84155	7.63642e-05	0.00100166	Up		ENSMUSG00000028646|protein_coding|Rragc	1.11033	0.0016084	0.0152562	Up
ENSMUSG00000004637|protein_coding|Wwox	1.10448	7.68939e-05	0.00100703	Up		ENSMUSG00000075014|protein_coding|Gm10800	2.55806	0.00160948	0.0152562	Up
ENSMUSG00000022760|protein_coding|Thap7	-1.17589	7.73889e-05	0.00101097	Down		ENSMUSG00000026980|protein_coding|Ly75	2.95826	0.00161727	0.0153176	Up
ENSMUSG00000071054|protein_coding|Safb	-1.18852	7.74369e-05	0.00101097	Down		ENSMUSG00000022120|protein_coding|Rnf219	1.95811	0.0016235	0.0153266	Up
ENSMUSG00000090828|lincRNA|Sox2ot	3.14137	7.7619e-05	0.00101256	Up		ENSMUSG00000090893|protein_coding|Gm4840	3.7165	0.00162876	0.0153659	Up
ENSMUSG00000035495|protein_coding|Tstd2	-1.14872	7.95997e-05	0.00103356	Down		ENSMUSG00000048096|protein_coding|Lmod1	3.2163	0.00163386	0.0153828	Up
ENSMUSG00000086888|lincRNA|A330033J07Rik	2.62926	7.99271e-05	0.00103662	Up		ENSMUSG00000030161|protein_coding|Gabarapl1	-1.34961	0.00166243	0.0155992	Down
ENSMUSG00000035754|protein_coding|Wdr18	-1.36669	7.99592e-05	0.00103662	Down		ENSMUSG00000087274|lincRNA|1010001N08Rik	-1.35224	0.00167072	0.0156559	Down
ENSMUSG00000074457|protein_coding|S100a16	1.95544	8.00483e-05	0.00103677	Up		ENSMUSG00000020658|protein_coding|Efr3b	1.58591	0.00167381	0.015664	Up
ENSMUSG00000089804|processed_transcript|Gm16136	1.45233	8.05813e-05	0.00104226	Up		ENSMUSG00000034636|protein_coding|Zyg11b	1.20303	0.00167384	0.015664	Up
ENSMUSG00000005566|protein_coding|Trim28	-1.15526	8.06689e-05	0.00104229	Down		ENSMUSG00000033487|protein_coding|Fndc3a	1.1318	0.00167933	0.0156838	Up
ENSMUSG00000001380|protein_coding|Hars	-1.15497	8.0708e-05	0.00104229	Down		ENSMUSG00000003518|protein_coding|Dusp3	-1.1831	0.00169313	0.0157705	Down
ENSMUSG00000047751|protein_coding|Utf1	1.28659	8.16135e-05	0.00105205	Up		ENSMUSG00000092229|pseudogene|RP23-32K16.4	5.3572	0.00169872	0.0158015	Up
ENSMUSG00000029290|protein_coding|Zfp326	1.12915	8.16525e-05	0.00105205	Up		ENSMUSG00000073497|protein_coding|AA792892	4.41195	0.00172069	0.0159421	Up
ENSMUSG00000019987|protein_coding|Arg1	-1.16788	8.20378e-05	0.00105538	Down		ENSMUSG00000026826|protein_coding|Nr4a2	1.57691	0.00173083	0.0160044	Up
ENSMUSG00000001082|protein_coding|Mfsd10	-1.36556	8.26202e-05	0.00106206	Down		ENSMUSG00000070371|protein_coding|Prss36	-1.31094	0.00173086	0.0160044	Down
ENSMUSG00000039231|protein_coding|Suv39h1	-1.25487	8.27714e-05	0.00106319	Down		ENSMUSG00000089689|pseudogene|Gm4982	5.24483	0.00175001	0.0161601	Up
ENSMUSG00000032834|protein_coding|Pwp2	-1.54423	8.34281e-05	0.00106916	Down		ENSMUSG00000024454|protein_coding|Hdac3	-1.11323	0.00176264	0.0162659	Down
ENSMUSG00000031461|protein_coding|Myom2	1.04582	8.35422e-05	0.0010698	Up		ENSMUSG00000030671|protein_coding|Pde3b	2.31102	0.0017739	0.0163591	Up
ENSMUSG00000013629|protein_coding|Cad	-1.63803	8.36611e-05	0.0010705	Down		ENSMUSG00000029166|protein_coding|Mapre3	-2.19615	0.0017815	0.0164026	Down
ENSMUSG00000020219|protein_coding|Timm13	-1.12716	8.39663e-05	0.00107359	Down		ENSMUSG00000022185|protein_coding|Acin1	1.05505	0.00178591	0.0164156	Up
ENSMUSG00000021743|protein_coding|Fezf2	2.49823	8.4617e-05	0.00108108	Up		ENSMUSG00000087318|processed_transcript|Gm12114	5.42167	0.00179018	0.0164439	Up
ENSMUSG00000034789|protein_coding|Rab24	-2.1843	8.48581e-05	0.00108212	Down		ENSMUSG00000038718|protein_coding|Pbx3	2.3034	0.00179638	0.0164901	Up
ENSMUSG00000037028|protein_coding|Gm12800	-1.45003	8.48921e-05	0.00108212	Down		ENSMUSG00000035566|protein_coding|Pcdh17	4.79349	0.00180189	0.016525	Up
ENSMUSG00000031537|protein_coding|Ikbkb	1.67637	8.54586e-05	0.00108768	Up		ENSMUSG00000031239|protein_coding|Itm2a	1.02561	0.00180374	0.016525	Up
ENSMUSG00000033900|protein_coding|Mtap9	1.16526	8.59427e-05	0.00109301	Up		ENSMUSG00000083246|pseudogene|Gm11839	2.5419	0.00181875	0.0166252	Up
ENSMUSG00000039193|protein_coding|Nlrc4	1.14879	8.63821e-05	0.00109776	Up		ENSMUSG00000067071|protein_coding|Hes6	-1.94466	0.00181945	0.0166252	Down
ENSMUSG00000074502|protein_coding|Ubtfl1	-1.02695	8.66799e-05	0.00110071	Down		ENSMUSG00000035967|protein_coding|Ddx26b	1.51149	0.00182181	0.0166359	Up
ENSMUSG00000037326|protein_coding|Solh	-1.92871	8.84522e-05	0.00111897	Down		ENSMUSG00000076435|protein_coding|Acsf2	-1.26408	0.00183086	0.0167076	Down
ENSMUSG00000071151|protein_coding|Gm4799	-2.42451	8.90521e-05	0.00112538	Down		ENSMUSG00000067276|protein_coding|Capn6	-4.33905	0.00184067	0.0167715	Down
ENSMUSG00000025925|protein_coding|Terf1	-1.0029	8.90956e-05	0.00112538	Down		ENSMUSG00000042807|protein_coding|Hecw2	1.42466	0.0018424	0.0167715	Up
ENSMUSG00000071862|protein_coding|Lrrtm2	1.33115	8.9228e-05	0.00112538	Up		ENSMUSG00000079471|protein_coding|Gm7325	-2.41311	0.00184266	0.0167715	Down
ENSMUSG00000091982|lincRNA|Gm17259	2.35141	8.99768e-05	0.00113311	Up		ENSMUSG00000027955|protein_coding|Fam198b	-1.77508	0.00185595	0.0168814	Down
ENSMUSG00000038690|protein_coding|Atp5j2	-1.13207	9.00809e-05	0.00113357	Down		ENSMUSG00000081478|pseudogene|AA623943	1.64788	0.00185799	0.016889	Up
ENSMUSG00000020475|protein_coding|Pgam2	-3.23692	9.04714e-05	0.00113677	Down		ENSMUSG00000045176|protein_coding|2310047M10Rik	2.12625	0.00187459	0.0169902	Up
ENSMUSG00000090266|protein_coding|1110005A03Rik	-1.35909	9.08777e-05	0.00114045	Down		ENSMUSG00000091907|protein_coding|Gm9107	1.20662	0.00188009	0.0170233	Up
ENSMUSG00000074918|processed_transcript|5430417L22Rik	1.18505	9.09005e-05	0.00114045	Up		ENSMUSG00000031451|protein_coding|Gas6	-1.37917	0.00188258	0.0170348	Down
ENSMUSG00000020770|protein_coding|Unk	-1.28977	9.16978e-05	0.00114873	Down		ENSMUSG00000066456|protein_coding|Hmgn3	2.29031	0.00189931	0.0171528	Up
ENSMUSG00000006010|protein_coding|BC003331	1.03775	9.21398e-05	0.0011534	Up		ENSMUSG00000042184|protein_coding|1700069L16Rik	2.09889	0.00190616	0.0172035	Up
ENSMUSG00000044595|protein_coding|Dnd1	-2.19091	9.24002e-05	0.00115427	Down		ENSMUSG00000021156|protein_coding|Zmynd11	1.40352	0.00191572	0.0172646	Up
ENSMUSG00000027703|protein_coding|Lrriq4	1.66727	9.2485e-05	0.00115427	Up		ENSMUSG00000059218|protein_coding|Gm13084	1.81446	0.00191629	0.0172646	Up
ENSMUSG00000031402|protein_coding|Mpp1	-1.24105	9.25543e-05	0.00115427	Down		ENSMUSG00000051346|protein_coding|Spryd4	-1.09846	0.00191663	0.0172646	Down
ENSMUSG00000057863|protein_coding|Rpl36	-1.82036	9.41949e-05	0.00117364	Down		ENSMUSG00000054099|protein_coding|Slc25a40	-1.15542	0.00191827	0.0172658	Down
ENSMUSG00000085953|processed_transcript|Gm15496	1.13512	9.4303e-05	0.00117364	Up		ENSMUSG00000085134|processed_transcript|Gm11659	4.32639	0.00191925	0.0172658	Up
ENSMUSG00000015126|protein_coding|0610007P22Rik	-1.33709	9.43179e-05	0.00117364	Down		ENSMUSG00000082313|pseudogene|Gm11701	-1.49263	0.00195047	0.0174678	Down
ENSMUSG00000025202|protein_coding|Scd3	-1.05961	9.55843e-05	0.00118851	Down		ENSMUSG00000007207|protein_coding|Stx1a	-1.16705	0.00195503	0.0174767	Down
ENSMUSG00000002028|protein_coding|Mll1	1.37022	9.66467e-05	0.00119705	Up		ENSMUSG00000036026|protein_coding|Tmem63b	-1.11947	0.00196454	0.0175374	Down
ENSMUSG00000048776|protein_coding|Pthlh	1.57033	9.6693e-05	0.00119705	Up		ENSMUSG00000059547|protein_coding|Fbxw26	2.90082	0.00196578	0.0175374	Up
ENSMUSG00000040296|protein_coding|Ddx58	1.19685	9.67716e-05	0.00119705	Up		ENSMUSG00000086290|lincRNA|Snhg12	1.18891	0.00197282	0.0175777	Up
ENSMUSG00000040482|protein_coding|Dom3z	-1.39099	9.74565e-05	0.00120463	Down		ENSMUSG00000040123|protein_coding|Zmym5	1.07597	0.00197438	0.0175804	Up
ENSMUSG00000027466|protein_coding|Rbck1	-1.46803	9.7598e-05	0.00120549	Down		ENSMUSG00000040471|protein_coding|Ggt6	-1.49708	0.00197946	0.0176031	Down
ENSMUSG00000071866|protein_coding|Ppia	-1.00159	9.82356e-05	0.00121157	Down		ENSMUSG00000033676|protein_coding|Gabrb3	3.25981	0.00198367	0.0176294	Up
ENSMUSG00000030747|protein_coding|Dgat2	-1.36111	9.97904e-05	0.00122667	Down		ENSMUSG00000033792|protein_coding|Atp7a	1.00893	0.00198731	0.0176505	Up
ENSMUSG00000086102|lincRNA|Gm16885	1.06979	0.000100577	0.00123408	Up		ENSMUSG00000026389|protein_coding|Steap3	-1.00884	0.00199697	0.0177032	Down
ENSMUSG00000053414|protein_coding|Hunk	2.67954	0.000100774	0.00123559	Up		ENSMUSG00000024960|protein_coding|Plcb3	-1.4749	0.00199705	0.0177032	Down
ENSMUSG00000039787|protein_coding|Cercam	-2.37017	0.000101935	0.00124765	Down		ENSMUSG00000073176|protein_coding|Zfp449	3.05533	0.00200198	0.0177356	Up
ENSMUSG00000073526|protein_coding|Gm10528	-3.18339	0.000102067	0.00124778	Down		ENSMUSG00000034057|protein_coding|Gm239	-1.48523	0.00200629	0.0177625	Down
ENSMUSG00000027805|protein_coding|Pfn2	1.06935	0.000103418	0.00126153	Up		ENSMUSG00000050917|protein_coding|Fgf4	1.46737	0.00200981	0.0177824	Up
ENSMUSG00000004341|protein_coding|Gpx6	1.18249	0.000104156	0.00126683	Up		ENSMUSG00000054087|protein_coding|Fbxw14	2.25201	0.00201521	0.0178078	Up
ENSMUSG00000024815|protein_coding|Trpd52l3	3.09439	0.000104533	0.0012705	Up		ENSMUSG00000029641|protein_coding|Rasl11a	2.15859	0.00201523	0.0178078	Up
ENSMUSG00000008398|protein_coding|Elk3	1.79102	0.000105224	0.00127704	Up		ENSMUSG00000031489|protein_coding|Adrb3	-1.3008	0.00204481	0.0180333	Down
ENSMUSG00000029009|protein_coding|Mthfr	-1.37034	0.000105305	0.0012771	Down		ENSMUSG00000083773|pseudogene|Gm13394	-2.05342	0.0020465	0.0180333	Down
ENSMUSG00000000902|protein_coding|Smarcb1	-1.02374	0.000105568	0.00127857	Down		ENSMUSG00000032105|protein_coding|Pdzd3	-1.09122	0.00204853	0.0180335	Down
ENSMUSG00000024891|protein_coding|Slc29a2	-1.48133	0.000105579	0.00127857	Down		ENSMUSG00000077391|snoRNA|SNORA12	2.14163	0.00205035	0.0180381	Up
ENSMUSG00000006442|protein_coding|Srm	-1.01489	0.000105673	0.00127878	Down		ENSMUSG00000039323|protein_coding|Igfbp2	1.38435	0.00206315	0.0181271	Up
ENSMUSG00000086635|lincRNA|4932415G12Rik	1.67742	0.000106621	0.00128932	Up		ENSMUSG00000022883|protein_coding|Robo1	4.11221	0.00207424	0.0181681	Up
ENSMUSG00000040430|protein_coding|Pitpnc1	-1.16341	0.000107647	0.00130079	Down		ENSMUSG00000027834|protein_coding|Serpini1	2.37389	0.00210719	0.0184309	Up
ENSMUSG00000086007|processed_transcript|1700057H21Rik	1.33573	0.00010901	0.00131346	Up		ENSMUSG00000035354|protein_coding|Uvrag	-1.23474	0.0021148	0.018477	Down
ENSMUSG00000033307|protein_coding|Mif	-1.44022	0.000109997	0.00132345	Down		ENSMUSG00000030850|protein_coding|Ate1	1.02331	0.00211783	0.0184919	Up
ENSMUSG00000057719|protein_coding|Sh3rf2	1.3932	0.000110259	0.00132564	Up		ENSMUSG00000054619|protein_coding|Mettl7a1	-2.41743	0.00213814	0.0186226	Down
ENSMUSG00000059676|protein_coding|Tdpoz1	-1.08226	0.000111175	0.00133456	Down		ENSMUSG00000021177|protein_coding|Tdp1	-1.08381	0.00215698	0.0187633	Down
ENSMUSG00000043183|protein_coding|4732471D19Rik	-1.12958	0.00011124	0.00133456	Down		ENSMUSG00000022705|protein_coding|Drd3	2.85485	0.00217909	0.0188968	Up
ENSMUSG00000022722|protein_coding|Arl6	1.04624	0.000111421	0.0013356	Up		ENSMUSG00000026604|protein_coding|Ptpn14	-1.81544	0.00220264	0.0190536	Down
ENSMUSG00000037610|protein_coding|Kcnmb2	1.47105	0.000111686	0.0013356	Up		ENSMUSG00000085214|lincRNA|0610005C13Rik	1.40243	0.00220751	0.0190839	Up
ENSMUSG00000083773|pseudogene|Gm13394	-2.55723	0.000112576	0.0013448	Down		ENSMUSG00000058773|protein_coding|Hist1h1b	-1.15595	0.00221823	0.0191529	Down
ENSMUSG00000054408|processed_transcript|Spcs3	1.32859	0.000112779	0.00134626	Up		ENSMUSG00000029923|protein_coding|Rab19	3.24603	0.00225741	0.0193832	Up
ENSMUSG00000053113|protein_coding|Socs3	-1.65358	0.000113681	0.00135606	Down		ENSMUSG00000039110|protein_coding|Mycbpap	-2.22177	0.00226799	0.019439	Down
ENSMUSG00000031161|protein_coding|Hdac6	-1.37539	0.000114116	0.00136028	Down		ENSMUSG00000049791|protein_coding|Fzd4	2.1143	0.00226948	0.019439	Up
ENSMUSG00000025857|protein_coding|Heatr2	-1.0197	0.000114427	0.00136302	Down		ENSMUSG00000020419|protein_coding|Hormad2	-2.36202	0.00227403	0.019459	Down
ENSMUSG00000072906|pseudogene|Gm8332	-2.20339	0.000114912	0.00136711	Down		ENSMUSG00000038485|protein_coding|Socs7	1.89259	0.00227461	0.019459	Up
ENSMUSG00000006313|protein_coding|Upk1a	-1.59246	0.00011542	0.00137191	Down		ENSMUSG00000032625|protein_coding|Thsd7a	3.21951	0.00227655	0.0194637	Up
ENSMUSG00000020389|protein_coding|Cdkl3	1.45586	0.0001156	0.00137308	Up		ENSMUSG00000034674|protein_coding|Tdg	-2.7685	0.00230772	0.019706	Down
ENSMUSG00000022304|protein_coding|Dpys	1.36952	0.00011578	0.00137312	Up		ENSMUSG00000048911|protein_coding|Rnf24	1.22506	0.00230955	0.0197096	Up
ENSMUSG00000022142|protein_coding|Nup155	-1.01572	0.000115784	0.00137312	Down		ENSMUSG00000033781|protein_coding|Asb13	-1.12513	0.0023143	0.0197381	Down
ENSMUSG00000079471|protein_coding|Gm7325	2.55135	0.00011585	0.00137312	Up		ENSMUSG00000037159|protein_coding|Wee2	1.04885	0.00232703	0.0198103	Up
ENSMUSG00000090673|protein_coding|Gm340	-1.04093	0.000116089	0.00137427	Down		ENSMUSG00000028959|protein_coding|Fastk	-1.20134	0.00233174	0.0198262	Down
ENSMUSG00000028069|protein_coding|Gpatch4	-1.25183	0.000116634	0.00137787	Down		ENSMUSG00000032182|protein_coding|Yipf2	-1.91294	0.00235367	0.0199883	Down
ENSMUSG00000069662|protein_coding|Marcks	2.19934	0.000116662	0.00137787	Up		ENSMUSG00000040247|protein_coding|Tbc1d10c	-3.07881	0.00236626	0.0200618	Down
ENSMUSG00000050240|protein_coding|Hic2	-1.19167	0.000117073	0.00138174	Down		ENSMUSG00000024238|protein_coding|Zeb1	2.54628	0.00236664	0.0200618	Up
ENSMUSG00000025537|protein_coding|Phkg1	-1.50674	0.000118311	0.00139359	Down		ENSMUSG00000091981|protein_coding|Gm8038	5.14177	0.00238359	0.0201687	Up
ENSMUSG00000064264|protein_coding|Zfp428	-2.01985	0.000118762	0.00139773	Down		ENSMUSG00000025491|protein_coding|Ifitm1	2.09694	0.00242914	0.020492	Up
ENSMUSG00000002500|protein_coding|Rpl3l	-1.50635	0.000121416	0.00142587	Down		ENSMUSG00000084977|lincRNA|4933417D19Rik	3.34823	0.00243481	0.0205274	Up
ENSMUSG00000020782|protein_coding|Llgl2	-1.28912	0.000121494	0.00142587	Down		ENSMUSG00000024366|protein_coding|Gfra3	1.11832	0.00245253	0.0206394	Up
ENSMUSG00000046865|protein_coding|Fbl	-1.35979	0.000121909	0.0014295	Down		ENSMUSG00000027550|protein_coding|Lrrcc1	1.48993	0.00245861	0.0206781	Up
ENSMUSG00000046435|protein_coding|Gm13078	-1.0798	0.000122041	0.0014295	Down		ENSMUSG00000066798|protein_coding|Zbtb6	1.83791	0.00246954	0.0207576	Up
ENSMUSG00000024037|protein_coding|Wdr4	-1.32712	0.00012206	0.0014295	Down		ENSMUSG00000009596|protein_coding|Taf7l	4.69898	0.00248815	0.0208762	Up
ENSMUSG00000038408|processed_transcript|1700018A04Rik	4.11997	0.00012223	0.00143049	Up		ENSMUSG00000022377|protein_coding|Asap1	1.15153	0.00250103	0.020959	Up
ENSMUSG00000073102|protein_coding|Ccdc164	-1.10907	0.000122589	0.0014337	Down		ENSMUSG00000054893|protein_coding|Zfp667	-1.74942	0.00250252	0.020959	Down
ENSMUSG00000033016|protein_coding|Nfatc1	1.34033	0.000123594	0.00144444	Up		ENSMUSG00000028969|protein_coding|Cdk5	-1.45938	0.00251198	0.0210256	Down
ENSMUSG00000042198|protein_coding|Chchd7	1.10765	0.000125347	0.0014639	Up		ENSMUSG00000052419|protein_coding|2610001J05Rik	-1.14224	0.00251885	0.0210705	Down
ENSMUSG00000025927|protein_coding|Tcfap2b	1.38122	0.000128335	0.00149275	Up		ENSMUSG00000066415|protein_coding|Msl2	1.52218	0.00253377	0.021132	Up
ENSMUSG00000029581|protein_coding|Fscn1	-1.12253	0.000128353	0.00149275	Down		ENSMUSG00000024731|protein_coding|Ms4a10	-3.12673	0.00253706	0.0211467	Down
ENSMUSG00000051674|protein_coding|Dcun1d4	1.00381	0.000129468	0.00150467	Up		ENSMUSG00000034422|protein_coding|Parp14	3.67404	0.00254506	0.0212008	Up
ENSMUSG00000024953|protein_coding|Prdx5	-1.02029	0.000129597	0.00150513	Down		ENSMUSG00000017550|protein_coding|Atad5	1.08292	0.00255573	0.0212642	Up
ENSMUSG00000053411|protein_coding|Cbx7	-1.27141	0.000131278	0.00152253	Down		ENSMUSG00000015950|protein_coding|Ncf1	4.87936	0.00257574	0.0214179	Up
ENSMUSG00000022206|protein_coding|Npr3	2.41147	0.000132045	0.00153037	Up		ENSMUSG00000032572|protein_coding|Col6a4	-5.32825	0.00257962	NA	Down
ENSMUSG00000029547|protein_coding|Ints1	-1.56431	0.000132302	0.00153228	Down		ENSMUSG00000046991|protein_coding|Wdr27	2.62663	0.00259628	0.0215246	Up
ENSMUSG00000084335|pseudogene|Gm12619	-1.18489	0.00013305	0.0015386	Down		ENSMUSG00000051769|protein_coding|Wfdc15a	-1.32582	0.00260196	0.0215438	Down
ENSMUSG00000040620|protein_coding|Dhx33	-1.06955	0.000133146	0.0015386	Down		ENSMUSG00000029994|protein_coding|Anxa4	-1.04092	0.00261575	0.0216175	Down
ENSMUSG00000033128|protein_coding|Gga1	-1.86374	0.000134477	0.00154997	Down		ENSMUSG00000004698|protein_coding|Hdac9	3.73391	0.00261678	0.0216175	Up
ENSMUSG00000014039|protein_coding|Prdm15	-1.6034	0.000135056	0.00155449	Down		ENSMUSG00000006390|protein_coding|Elovl1	-1.20178	0.00262846	0.0216755	Down
ENSMUSG00000024924|protein_coding|Vldlr	1.54344	0.000135839	0.00156243	Up		ENSMUSG00000026796|protein_coding|Fam129b	-2.10229	0.0026316	0.0216885	Down
ENSMUSG00000063179|protein_coding|Pstk	1.2632	0.000137705	0.0015828	Up		ENSMUSG00000002771|protein_coding|Grin2d	1.07544	0.00263404	0.0216959	Up
ENSMUSG00000028919|protein_coding|Arhgef19	-1.60239	0.00013798	0.00158481	Down		ENSMUSG00000018339|protein_coding|Gpx3	-1.331	0.00264402	0.0217524	Down
ENSMUSG00000024827|protein_coding|Gldc	-1.05831	0.000138921	0.0015935	Down		ENSMUSG00000032806|protein_coding|Slc10a3	1.02595	0.00264861	0.0217773	Up
ENSMUSG00000074811|protein_coding|Hps6	-1.79041	0.000139879	0.00160339	Down		ENSMUSG00000035191|protein_coding|Rfpl4	1.778	0.0026522	0.0217939	Up
ENSMUSG00000027761|protein_coding|Aadac	1.58931	0.000141592	0.00162191	Up		ENSMUSG00000038236|protein_coding|Hoxa7	2.95551	0.00265603	0.0218126	Up
ENSMUSG00000036030|protein_coding|Prtg	1.8046	0.000142374	0.00162863	Up		ENSMUSG00000052139|protein_coding|Bre	-1.09026	0.00267673	0.0219181	Down
ENSMUSG00000047098|protein_coding|Rnf31	-1.52114	0.000143008	0.00163476	Down		ENSMUSG00000018363|protein_coding|Smurf2	1.08815	0.00268887	0.0220046	Up
ENSMUSG00000073500|protein_coding|Gm3106	-1.51204	0.000144147	0.00164666	Down		ENSMUSG00000048897|protein_coding|Zfp710	1.05698	0.00269539	0.022045	Up
ENSMUSG00000021553|protein_coding|Slc28a3	1.99265	0.000144696	0.00165087	Up		ENSMUSG00000036461|protein_coding|Elf1	1.36738	0.00270112	0.02207	Up
ENSMUSG00000047454|protein_coding|Gphn	1.00879	0.000144713	0.00165087	Up		ENSMUSG00000028329|protein_coding|Xpa	1.11114	0.0027136	0.022155	Up
ENSMUSG00000026260|protein_coding|Ndufa10	1.04109	0.000145127	0.00165446	Up		ENSMUSG00000032740|protein_coding|Ccdc88a	1.81344	0.00274729	0.0223908	Up
ENSMUSG00000026770|protein_coding|Il2ra	1.85481	0.000145982	0.00166308	Up		ENSMUSG00000000708|protein_coding|Kat2b	1.69454	0.00275136	0.0223977	Up
ENSMUSG00000038970|protein_coding|Lmtk2	-1.41218	0.000146892	0.00167117	Down		ENSMUSG00000050989|protein_coding|Sepn1	-2.98094	0.0027563	0.0224249	Down
ENSMUSG00000022389|protein_coding|Tef	-1.28788	0.000147217	0.00167372	Down		ENSMUSG00000032135|protein_coding|Mcam	-1.63696	0.00277382	0.0225529	Down
ENSMUSG00000034936|protein_coding|Arl4d	-1.2198	0.000147925	0.0016795	Down		ENSMUSG00000029432|protein_coding|Gbas	1.47467	0.00277567	0.0225529	Up
ENSMUSG00000062190|protein_coding|Lancl2	1.39405	0.000148704	0.00168664	Up		ENSMUSG00000038651|protein_coding|Sycp2l	2.67174	0.00277692	0.0225529	Up
ENSMUSG00000038721|protein_coding|Hoxb7	5.46992	0.000148756	0.00168664	Up		ENSMUSG00000018659|protein_coding|Pnpo	-1.08136	0.0027785	0.0225529	Down
ENSMUSG00000039754|protein_coding|Alkbh4	-1.16813	0.000149753	0.00169679	Down		ENSMUSG00000088410|snoRNA|SNORA31	2.62438	0.00279548	0.0226626	Up
ENSMUSG00000000148|protein_coding|Baat1	-1.6069	0.00015125	0.00171028	Down		ENSMUSG00000052698|protein_coding|Tln2	-1.18211	0.00279688	0.0226626	Down
ENSMUSG00000020332|protein_coding|4930404A10Rik	-1.42247	0.000151511	0.00171208	Down		ENSMUSG00000058005|protein_coding|Tdpoz3	4.63652	0.00280401	0.0227071	Up
ENSMUSG00000075254|protein_coding|Heg1	1.54355	0.00015254	0.001722	Up		ENSMUSG00000047022|protein_coding|Mipol1	-2.96734	0.00282342	0.0228378	Down
ENSMUSG00000045374|protein_coding|Wdr81	-1.55219	0.000153887	0.00173424	Down		ENSMUSG00000033191|protein_coding|Tie1	1.43857	0.00282846	0.0228653	Up
ENSMUSG00000035329|protein_coding|Fbxo33	-1.0899	0.00015442	0.00173907	Down		ENSMUSG00000059921|protein_coding|Unc5c	2.85569	0.00284508	0.0229731	Up
ENSMUSG00000060393|pseudogene|Gm5580	-1.32206	0.000155057	0.00174507	Down		ENSMUSG00000015335|protein_coding|Zdhhc12	-1.13796	0.00285008	0.0230001	Down
ENSMUSG00000022550|protein_coding|Adck5	-2.23957	0.000155521	0.00174794	Down		ENSMUSG00000019975|protein_coding|Ikbip	2.60019	0.00285236	0.0230052	Up
ENSMUSG00000035699|protein_coding|Osta	-1.77584	0.000157428	0.00176395	Down		ENSMUSG00000078792|protein_coding|Gm5890	2.23388	0.00288181	0.0231757	Up
ENSMUSG00000024429|protein_coding|Gnl1	-1.88438	0.000157442	0.00176395	Down		ENSMUSG00000037172|protein_coding|E330009J07Rik	1.92951	0.0029033	0.0233217	Up
ENSMUSG00000090621|lincRNA|Gm4419	1.60815	0.000157473	0.00176395	Up		ENSMUSG00000034336|protein_coding|Ina	1.21496	0.00293281	0.0234911	Up
ENSMUSG00000028540|protein_coding|Dph2	-1.34333	0.000158026	0.00176896	Down		ENSMUSG00000066113|protein_coding|Adamtsl1	2.91376	0.00296362	0.0236835	Up
ENSMUSG00000016526|protein_coding|Dyrk3	-1.17456	0.000158237	0.00177013	Down		ENSMUSG00000066027|protein_coding|Gm2042	2.41173	0.00297548	0.0237517	Up
ENSMUSG00000068062|processed_transcript|Gm14164	1.06117	0.000159308	0.00178093	Up		ENSMUSG00000030306|protein_coding|Tmtc1	1.54744	0.00297556	0.0237517	Up
ENSMUSG00000039246|protein_coding|Lyplal1	1.00682	0.000159487	0.00178174	Up		ENSMUSG00000032172|protein_coding|Olfm2	-2.63779	0.00297959	0.0237587	Down
ENSMUSG00000028234|protein_coding|Rps20	-1.2626	0.000160845	0.00179571	Down		ENSMUSG00000035277|protein_coding|Arx	5.22547	0.00298113	NA	Up
ENSMUSG00000041959|protein_coding|S100a10	1.95065	0.000161413	0.00180085	Up		ENSMUSG00000020332|protein_coding|4930404A10Rik	1.24607	0.00302535	0.0240897	Up
ENSMUSG00000028416|protein_coding|Bag1	-1.15644	0.000164541	0.00183087	Down		ENSMUSG00000054763|protein_coding|Defb42	1.25274	0.00302653	0.0240897	Up
ENSMUSG00000030769|protein_coding|Slc5a11	-1.64545	0.000164682	0.00183121	Down		ENSMUSG00000026123|protein_coding|Plekhb2	-1.54132	0.00303555	0.0241424	Down
ENSMUSG00000046192|protein_coding|Iqub	-1.07018	0.000165008	0.00183362	Down		ENSMUSG00000026247|protein_coding|Ecel1	-2.551	0.00303662	0.0241424	Down
ENSMUSG00000090401|lincRNA|Snord123	1.32308	0.000165483	0.00183768	Up		ENSMUSG00000082195|pseudogene|Gm13034	1.28534	0.00303991	0.0241549	Up
ENSMUSG00000031709|protein_coding|Tbc1d9	-1.42699	0.000166368	0.00184582	Down		ENSMUSG00000000567|protein_coding|Sox9	-2.03699	0.00304168	0.0241551	Down
ENSMUSG00000025158|protein_coding|Rfng	-1.23951	0.000166437	0.00184582	Down		ENSMUSG00000071856|protein_coding|Mcc	2.48938	0.00305114	0.0242165	Up
ENSMUSG00000055567|protein_coding|Unc80	1.54961	0.000166802	0.00184749	Up		ENSMUSG00000022906|protein_coding|Parp9	1.22447	0.00306716	0.0243159	Up
ENSMUSG00000024525|protein_coding|Impa2	-1.3488	0.000169569	0.00187681	Down		ENSMUSG00000079112|protein_coding|C86695	6.83013	0.00307034	0.0243197	Up
ENSMUSG00000027713|protein_coding|1810062G17Rik	1.87763	0.000169926	0.00187952	Up		ENSMUSG00000020447|protein_coding|Npc1l1	1.38143	0.00308156	0.0243886	Up
ENSMUSG00000072980|protein_coding|Oip5	-1.14242	0.000171767	0.00189738	Down		ENSMUSG00000030894|protein_coding|Tpp1	-1.58887	0.0030847	0.0243996	Down
ENSMUSG00000024575|protein_coding|Pde6a	-1.1183	0.000172491	0.00190412	Down		ENSMUSG00000086311|processed_transcript|Gm12122	5.23298	0.00308894	NA	Up
ENSMUSG00000028463|protein_coding|Car9	1.44859	0.000172746	0.00190568	Up		ENSMUSG00000021485|protein_coding|Mxd3	-1.38285	0.00309545	0.0244707	Down
ENSMUSG00000047022|protein_coding|Mipol1	1.12543	0.000173323	0.00191078	Up		ENSMUSG00000080388|miRNA|AC160543.1	5.37744	0.00310567	0.0245237	Up
ENSMUSG00000025268|protein_coding|Maged2	2.58193	0.000175396	0.00193236	Up		ENSMUSG00000025007|protein_coding|Aldh18a1	-1.63802	0.00311288	0.0245634	Down
ENSMUSG00000033361|protein_coding|Prrg3	3.4592	0.000175839	0.00193597	Up		ENSMUSG00000083027|pseudogene|Gm13140	1.63648	0.00311422	0.0245634	Up
ENSMUSG00000005836|protein_coding|Gata6	1.56548	0.000176517	0.00194088	Up		ENSMUSG00000070003|protein_coding|Ssbp4	-1.37436	0.00311736	0.0245743	Down
ENSMUSG00000029703|protein_coding|Lrwd1	-2.04672	0.000177016	0.00194508	Down		ENSMUSG00000004364|protein_coding|Cul3	2.07524	0.00313063	0.0246555	Up
ENSMUSG00000060036|protein_coding|Rpl3	-1.07242	0.000177914	0.00195366	Down		ENSMUSG00000044726|protein_coding|BC030476	2.79762	0.00313382	0.0246623	Up
ENSMUSG00000031278|protein_coding|Acsl4	-1.06166	0.000180637	0.00198097	Down		ENSMUSG00000054942|protein_coding|Fam73a	1.01649	0.00316184	0.0248407	Up
ENSMUSG00000025856|protein_coding|Pdgfa	1.35194	0.00018079	0.00198135	Up		ENSMUSG00000024797|protein_coding|1110014N23Rik	-1.22613	0.00316811	0.0248625	Down
ENSMUSG00000087305|lincRNA|2810488G03Rik	1.70457	0.000181923	0.00199115	Up		ENSMUSG00000033972|protein_coding|Zfp944	1.1274	0.00316817	0.0248625	Up
ENSMUSG00000026450|protein_coding|Chit1	-1.22195	0.000183204	0.00200125	Down		ENSMUSG00000025648|protein_coding|Pfkfb4	-1.54437	0.00318848	0.0249797	Down
ENSMUSG00000022887|protein_coding|Masp1	1.39462	0.000183962	0.00200821	Up		ENSMUSG00000065947|protein_coding|mt-Nd4l	1.99703	0.003192	0.0249932	Up
ENSMUSG00000053062|protein_coding|Jam2	1.09909	0.000185796	0.00202691	Up		ENSMUSG00000031886|protein_coding|Ces2e	-3.65918	0.00321107	0.0250582	Down
ENSMUSG00000041263|protein_coding|Rusc1	-1.05523	0.000188559	0.00205299	Down		ENSMUSG00000029119|protein_coding|Man2b2	-3.63995	0.003258	0.025396	Down
ENSMUSG00000031373|protein_coding|Car5b	1.80233	0.000188587	0.00205299	Up		ENSMUSG00000060782|protein_coding|Gm8994	2.51759	0.00327514	0.0255011	Up
ENSMUSG00000074306|protein_coding|Gm4567	-3.4936	0.000189473	0.00205897	Down		ENSMUSG00000074306|protein_coding|Gm4567	4.90462	0.00329568	0.0256218	Up
ENSMUSG00000020547|protein_coding|Bzw2	-1.01219	0.000189794	0.00206111	Down		ENSMUSG00000064354|protein_coding|mt-Co2	1.53208	0.00329615	0.0256218	Up
ENSMUSG00000018541|protein_coding|Cwc25	-1.0026	0.000190543	0.00206791	Down		ENSMUSG00000063568|protein_coding|Jazf1	1.67415	0.003321	0.0257631	Up
ENSMUSG00000004540|protein_coding|Psg17	1.45393	0.000191651	0.00207858	Up		ENSMUSG00000017588|protein_coding|Krt27	-2.61069	0.0033224	0.0257631	Down
ENSMUSG00000031637|protein_coding|Lrp2bp	1.65485	0.00019372	0.0020983	Up		ENSMUSG00000034175|protein_coding|Rhbdd3	-1.46278	0.00332356	0.0257631	Down
ENSMUSG00000087092|lincRNA|4930511A02Rik	5.44565	0.000194943	0.00210882	Up		ENSMUSG00000035365|protein_coding|4930547N16Rik	-1.07675	0.00333002	0.0257807	Down
ENSMUSG00000026754|protein_coding|Golga1	-1.50261	0.000196517	0.00212447	Down		ENSMUSG00000019917|protein_coding|Sept10	1.3763	0.00336217	0.0259758	Up
ENSMUSG00000047656|protein_coding|Trpt1	-1.17494	0.000197521	0.00213256	Down		ENSMUSG00000054716|protein_coding|Zfp771	1.5156	0.00336692	0.0259981	Up
ENSMUSG00000032119|protein_coding|Hinfp	-1.07368	0.000198824	0.00214386	Down		ENSMUSG00000037697|protein_coding|Ddhd1	1.08892	0.00337397	0.0260238	Up
ENSMUSG00000024213|protein_coding|Nudt3	-1.18697	0.000199737	0.00215093	Down		ENSMUSG00000025582|protein_coding|Nptx1	5.20117	0.0033868	NA	Up
ENSMUSG00000022540|protein_coding|Rogdi	-1.39861	0.000200246	0.00215459	Down		ENSMUSG00000026399|protein_coding|Cd55	-1.32344	0.00342025	0.0263371	Down
ENSMUSG00000039055|protein_coding|Eme1	-1.15681	0.000201236	0.0021629	Down		ENSMUSG00000079442|protein_coding|St6galnac4	-1.03299	0.00344454	0.0264948	Down
ENSMUSG00000003752|protein_coding|Itpkc	-1.21539	0.00020224	0.0021723	Down		ENSMUSG00000024907|protein_coding|Gal	2.65115	0.00346096	0.0265942	Up
ENSMUSG00000044286|protein_coding|Olfr221	2.70048	0.000203622	0.00218574	Up		ENSMUSG00000064344|Mt_tRNA|mt-Tm	1.68261	0.00347754	0.0266898	Up
ENSMUSG00000051705|protein_coding|Senp8	1.22182	0.000204917	0.0021954	Up		ENSMUSG00000074358|protein_coding|Ccdc61	-1.27916	0.00348417	0.0267168	Down
ENSMUSG00000025892|protein_coding|Gria4	1.12644	0.000206083	0.00220649	Up		ENSMUSG00000032816|protein_coding|Igdcc4	-2.92066	0.00348488	0.0267168	Down
ENSMUSG00000038037|protein_coding|Socs1	-1.08246	0.000207311	0.00221822	Down		ENSMUSG00000063253|protein_coding|Scoc	1.06714	0.00348893	0.0267248	Up
ENSMUSG00000028536|protein_coding|2610528J11Rik	1.74569	0.000208253	0.00222687	Up		ENSMUSG00000058979|protein_coding|Cecr5	-2.71438	0.00348976	0.0267248	Down
ENSMUSG00000022999|protein_coding|Lmbr1l	-1.10991	0.000208727	0.00223051	Down		ENSMUSG00000033282|protein_coding|Rpgrip1l	2.53101	0.00350721	0.026829	Up
ENSMUSG00000087439|processed_transcript|Gm15788	-1.26981	0.000210377	0.00224671	Down		ENSMUSG00000087395|processed_transcript|Gm12705	2.24233	0.00353632	0.027022	Up
ENSMUSG00000027793|protein_coding|Ccna1	3.0307	0.000215379	0.00229866	Up		ENSMUSG00000036885|protein_coding|Arhgef26	1.45213	0.00355056	0.0270864	Up
ENSMUSG00000032301|protein_coding|Psma4	-1.01907	0.000217098	0.00231406	Down		ENSMUSG00000060181|protein_coding|Slc35e3	1.14308	0.00357388	0.0272345	Up
ENSMUSG00000028488|protein_coding|Sh3gl2	1.95323	0.000219607	0.00233782	Up		ENSMUSG00000024776|protein_coding|Stambpl1	2.21046	0.00358021	0.0272529	Up
ENSMUSG00000049100|protein_coding|Pcdh10	1.64972	0.000220313	0.00234384	Up		ENSMUSG00000062691|protein_coding|1110001A16Rik	-1.12592	0.00359182	0.0272945	Down
ENSMUSG00000034361|protein_coding|Cpne2	1.90474	0.000221193	0.0023517	Up		ENSMUSG00000029195|protein_coding|Klb	-1.15373	0.00359768	0.0273115	Down
ENSMUSG00000060081|protein_coding|Hist1h2aa	1.7596	0.000223977	0.00237677	Up		ENSMUSG00000073524|protein_coding|Gm10526	4.05459	0.00360013	0.0273131	Up
ENSMUSG00000042208|protein_coding|0610010F05Rik	1.10063	0.000225835	0.00239345	Up		ENSMUSG00000040820|protein_coding|Hlcs	-1.32427	0.00360181	0.0273131	Down
ENSMUSG00000029470|protein_coding|P2rx4	-1.08442	0.000226286	0.0023952	Down		ENSMUSG00000083736|pseudogene|Gm6039	1.65257	0.00361199	0.0273754	Up
ENSMUSG00000027222|protein_coding|Pex16	-1.15831	0.000227069	0.00239893	Down		ENSMUSG00000025189|protein_coding|Cnnm1	2.53034	0.00361625	0.0273928	Up
ENSMUSG00000014856|protein_coding|Tmem208	-1.25654	0.000227503	0.00240199	Down		ENSMUSG00000041268|protein_coding|Dmxl2	1.10524	0.00362198	0.0274213	Up
ENSMUSG00000003873|protein_coding|Bax	-1.27214	0.000232611	0.00245173	Down		ENSMUSG00000049940|protein_coding|Pgrmc2	1.13429	0.00362544	0.0274326	Up
ENSMUSG00000008129|protein_coding|4930432K21Rik	-1.23426	0.000234368	0.00246824	Down		ENSMUSG00000018861|protein_coding|Fdxr	-1.51757	0.00363755	0.0274796	Down
ENSMUSG00000078509|protein_coding|Pramef17	-1.26837	0.000237294	0.00249434	Down		ENSMUSG00000048592|pseudogene|Gm5946	1.73502	0.00364376	0.0274967	Up
ENSMUSG00000003235|protein_coding|Eif2b5	-1.04851	0.000238177	0.00250205	Down		ENSMUSG00000003752|protein_coding|Itpkc	1.07977	0.00369874	0.0278664	Up
ENSMUSG00000032420|protein_coding|Nt5e	3.21661	0.000238711	0.00250609	Up		ENSMUSG00000042272|protein_coding|Sestd1	1.52849	0.0037038	0.0278744	Up
ENSMUSG00000068039|protein_coding|Tcp1	-1.02364	0.000242266	0.00253863	Down		ENSMUSG00000039670|protein_coding|1810049H13Rik	-1.44433	0.00370903	0.0278987	Down
ENSMUSG00000028974|protein_coding|Dffa	-1.23248	0.000246358	0.00257667	Down		ENSMUSG00000059301|protein_coding|Gm5434	2.14541	0.00372861	0.0280007	Up
ENSMUSG00000042106|protein_coding|6230427J02Rik	-1.30183	0.000250496	0.00261504	Down		ENSMUSG00000079317|protein_coding|Trappc2	-1.38765	0.00374357	0.0280828	Down
ENSMUSG00000050035|protein_coding|Fhl4	2.69626	0.000251771	0.00262508	Up		ENSMUSG00000042258|protein_coding|Isl1	2.28158	0.0037826	0.0283451	Up
ENSMUSG00000048546|protein_coding|Tob2	-1.00189	0.000254499	0.00264896	Down		ENSMUSG00000020432|protein_coding|Tcn2	-1.27514	0.00378491	0.0283472	Down
ENSMUSG00000029320|protein_coding|1700016H13Rik	1.2892	0.000259636	0.00269866	Up		ENSMUSG00000010067|protein_coding|Rassf1	1.30001	0.00379049	0.0283737	Up
ENSMUSG00000072779|protein_coding|Vmn2r25	1.26593	0.000259926	0.0027	Up		ENSMUSG00000068284|protein_coding|Gm608	1.62701	0.00381436	0.0285018	Up
ENSMUSG00000032583|protein_coding|Mon1a	-1.27201	0.000260574	0.00270337	Down		ENSMUSG00000019320|protein_coding|Noxo1	4.62898	0.00381576	0.0285018	Up
ENSMUSG00000029524|protein_coding|Sirt4	-1.23009	0.00026136	0.00270985	Down		ENSMUSG00000037514|protein_coding|Pank2	2.13658	0.00383666	0.0286273	Up
ENSMUSG00000042558|protein_coding|Adprhl2	-1.32673	0.000262129	0.00271613	Down		ENSMUSG00000040699|protein_coding|Limd2	-1.47692	0.00384001	0.0286369	Down
ENSMUSG00000030689|protein_coding|Ino80e	-1.04472	0.000263918	0.00273298	Down		ENSMUSG00000079363|protein_coding|Gbp4	2.20176	0.00386109	0.0287327	Up
ENSMUSG00000031388|protein_coding|Naa10	-1.6493	0.000266176	0.00275295	Down		ENSMUSG00000021536|protein_coding|Adcy2	2.7472	0.00389464	0.0289361	Up
ENSMUSG00000021238|protein_coding|Aldh6a1	1.13312	0.000266648	0.00275507	Up		ENSMUSG00000058618|protein_coding|AY761184	2.31167	0.00389976	0.0289587	Up
ENSMUSG00000068957|protein_coding|4930589L23Rik	4.1197	0.000267165	0.00275507	Up		ENSMUSG00000003541|protein_coding|Ier3	-2.52051	0.00390195	0.0289595	Down
ENSMUSG00000005148|protein_coding|Klf5	-1.17812	0.000267204	0.00275507	Down		ENSMUSG00000038456|protein_coding|Dennd2a	1.22857	0.00392827	0.0290775	Up
ENSMUSG00000057176|protein_coding|Gm166	-1.48678	0.000267386	0.00275525	Down		ENSMUSG00000057286|protein_coding|St6galnac2	-1.07688	0.00397365	0.0293512	Down
ENSMUSG00000074796|protein_coding|Slc4a11	-1.03931	0.000268402	0.00276231	Down		ENSMUSG00000091761|lincRNA|Gm4349	1.2005	0.00397867	0.0293727	Up
ENSMUSG00000090310|protein_coding|Gm5156	-5.14133	0.000268941	0.00276342	Down		ENSMUSG00000023947|protein_coding|Nfkbie	-5.21656	0.00400698	NA	Down
ENSMUSG00000087178|lincRNA|A230056P14Rik	2.46694	0.000269005	0.00276342	Up		ENSMUSG00000033847|protein_coding|Pla2g4c	1.11359	0.00401033	0.0295751	Up
ENSMUSG00000003411|protein_coding|Rab3b	1.00876	0.00026988	0.00276879	Up		ENSMUSG00000040111|protein_coding|Gramd1b	1.27475	0.00406928	0.029915	Up
ENSMUSG00000033739|protein_coding|Fkbpl	-1.19864	0.000270025	0.00276879	Down		ENSMUSG00000028743|protein_coding|Akr7a5	-1.02821	0.00407501	0.0299413	Down
ENSMUSG00000032396|protein_coding|Dis3l	-1.09687	0.000270477	0.00277173	Down		ENSMUSG00000031865|protein_coding|Dctn1	-1.09279	0.00408207	0.0299774	Down
ENSMUSG00000032431|protein_coding|Crtap	-1.43664	0.000272979	0.00279394	Down		ENSMUSG00000038213|protein_coding|Tapbpl	-2.46413	0.00414126	0.0303801	Down
ENSMUSG00000057157|pseudogene|Gm6054	-1.09116	0.000275182	0.00281477	Down		ENSMUSG00000068335|protein_coding|Dok1	-2.64826	0.00416864	0.0305328	Down
ENSMUSG00000085572|processed_transcript|Gm16234	1.10434	0.00027692	0.00283081	Up		ENSMUSG00000023460|protein_coding|Rab12	1.48282	0.00418168	0.0305802	Up
ENSMUSG00000051359|protein_coding|Ncald	1.01761	0.000281843	0.00287762	Up		ENSMUSG00000003555|protein_coding|Cyp17a1	-2.4836	0.00420073	0.0306873	Down
ENSMUSG00000003423|protein_coding|Pih1d1	-1.46339	0.000283359	0.00288901	Down		ENSMUSG00000020937|protein_coding|Plcd3	1.16288	0.00426261	0.0310418	Up
ENSMUSG00000021835|protein_coding|Bmp4	1.79012	0.000283477	0.00288901	Up		ENSMUSG00000025369|protein_coding|Smarcc2	1.46555	0.00427406	0.0311043	Up
ENSMUSG00000031090|protein_coding|Nadsyn1	1.42819	0.000286755	0.00291531	Up		ENSMUSG00000021936|protein_coding|Mapk8	1.27713	0.0042885	0.0311653	Up
ENSMUSG00000044681|protein_coding|Cnpy1	1.11243	0.000287586	0.00292198	Up		ENSMUSG00000053964|protein_coding|Lgals4	-2.5084	0.0043032	0.0312477	Down
ENSMUSG00000037349|protein_coding|Nudt22	-1.0103	0.000289688	0.00294156	Down		ENSMUSG00000031641|protein_coding|Cbr4	-1.35553	0.00430431	0.0312477	Down
ENSMUSG00000038415|protein_coding|Foxq1	3.28063	0.000291242	0.00295306	Up		ENSMUSG00000023143|protein_coding|Nagpa	-1.06889	0.00430959	0.0312535	Down
ENSMUSG00000069378|protein_coding|Prdm6	1.57883	0.000291351	0.00295306	Up		ENSMUSG00000015093|protein_coding|Clic3	-1.35081	0.00432234	0.0312972	Down
ENSMUSG00000068680|processed_transcript|Gm10248	1.22528	0.000292773	0.00296568	Up		ENSMUSG00000064371|Mt_tRNA|mt-Tt	2.78556	0.00435661	0.0314476	Up
ENSMUSG00000083287|pseudogene|Gm13502	2.94597	0.000293988	0.00297619	Up		ENSMUSG00000025875|protein_coding|Tspan17	-1.30424	0.00435664	0.0314476	Down
ENSMUSG00000041649|protein_coding|Klf8	-1.47001	0.000295184	0.00298649	Down		ENSMUSG00000070709|protein_coding|1700049G17Rik	1.80892	0.00437906	0.0315605	Up
ENSMUSG00000047242|protein_coding|Taf9b	1.15405	0.000295437	0.00298724	Up		ENSMUSG00000052684|protein_coding|Jun	-1.29314	0.004386	0.0315779	Down
ENSMUSG00000024590|protein_coding|Lmnb1	-1.11995	0.000296035	0.00299126	Down		ENSMUSG00000056288|processed_transcript|Gm11961	4.64019	0.00442025	0.0317558	Up
ENSMUSG00000002981|protein_coding|Clptm1	-1.0526	0.000296693	0.00299301	Down		ENSMUSG00000036766|protein_coding|Dner	2.99588	0.00442146	0.0317558	Up
ENSMUSG00000037406|protein_coding|Htra4	1.31786	0.000299148	0.00301383	Up		ENSMUSG00000016477|protein_coding|E2f3	-4.68318	0.0044221	0.0317558	Down
ENSMUSG00000022679|protein_coding|Mpv17l	1.1761	0.0002996	0.00301589	Up		ENSMUSG00000016024|protein_coding|Lbp	2.68513	0.00446127	0.0319689	Up
ENSMUSG00000003762|protein_coding|Adck4	-1.50265	0.000299714	0.00301589	Down		ENSMUSG00000045679|protein_coding|Pqlc3	-1.27006	0.00446551	0.0319689	Down
ENSMUSG00000059316|protein_coding|Slc27a4	-1.90158	0.00030746	0.00308087	Down		ENSMUSG00000053604|protein_coding|Rpia	1.30315	0.00450672	0.0321977	Up
ENSMUSG00000021120|protein_coding|Pigh	-1.582	0.000307818	0.0030826	Down		ENSMUSG00000036902|protein_coding|Neto2	1.16424	0.00453246	0.0323485	Up
ENSMUSG00000029722|protein_coding|Agfg2	-1.05238	0.000311166	0.00310869	Down		ENSMUSG00000027078|protein_coding|Ube2l6	-1.43511	0.00453685	0.0323633	Down
ENSMUSG00000059995|protein_coding|Atxn7l3	-1.59032	0.000311761	0.00311136	Down		ENSMUSG00000046159|protein_coding|Chrm3	3.10767	0.00454397	0.032381	Up
ENSMUSG00000024528|protein_coding|Srfbp1	-1.05372	0.000312406	0.00311549	Down		ENSMUSG00000046691|protein_coding|Chtf8	-1.34649	0.00460337	0.0327107	Down
ENSMUSG00000034653|protein_coding|Ythdc2	1.20888	0.000312618	0.00311574	Up		ENSMUSG00000056666|protein_coding|Retsat	-1.58677	0.00460665	0.0327107	Down
ENSMUSG00000029465|protein_coding|Arpc3	-1.06113	0.0003137	0.00312144	Down		ENSMUSG00000070889|protein_coding|Pgap1	-1.68351	0.00462385	0.0327995	Down
ENSMUSG00000034714|protein_coding|Ttyh2	-1.06718	0.000313749	0.00312144	Down		ENSMUSG00000048294|protein_coding|Krtap4-13	5.24441	0.00462617	NA	Up
ENSMUSG00000042608|protein_coding|Stk40	-1.37741	0.000318651	0.00316644	Down		ENSMUSG00000032186|protein_coding|Tmod2	1.75252	0.00463011	0.0328242	Up
ENSMUSG00000054057|protein_coding|A930004D18Rik	2.25546	0.000319499	0.00317298	Up		ENSMUSG00000010080|protein_coding|Epn3	-5.06522	0.0046413	NA	Down
ENSMUSG00000023971|protein_coding|Rrp36	-1.05287	0.000320833	0.00318056	Down		ENSMUSG00000027276|protein_coding|Jag1	2.01685	0.00468629	0.0331694	Up
ENSMUSG00000040888|protein_coding|Gfer	-1.06415	0.000321498	0.00318527	Down		ENSMUSG00000022229|protein_coding|Atp12a	-2.30173	0.00472056	0.0333267	Down
ENSMUSG00000019539|protein_coding|Rcn3	-1.02343	0.000321883	0.0031872	Down		ENSMUSG00000032198|protein_coding|Dock6	-1.10653	0.00472206	0.0333267	Down
ENSMUSG00000021133|protein_coding|4933426M11Rik	-1.41085	0.000322634	0.00319274	Down		ENSMUSG00000055538|protein_coding|Zcchc24	5.09367	0.00473654	NA	Up
ENSMUSG00000074056|protein_coding|Gm10615	2.19011	0.000327891	0.00323846	Up		ENSMUSG00000087324|processed_transcript|Gm14818	3.00156	0.00473966	0.0333834	Up
ENSMUSG00000025793|protein_coding|Hgs	-1.09437	0.000332404	0.003272	Down		ENSMUSG00000043789|protein_coding|Vwce	-1.48447	0.0047611	0.0335005	Down
ENSMUSG00000031085|protein_coding|Gm498	2.34437	0.000336336	0.00330681	Up		ENSMUSG00000040329|protein_coding|Il7	1.70446	0.00477956	0.0335966	Up
ENSMUSG00000021127|protein_coding|Zfp36l1	1.41944	0.000341056	0.00334731	Up		ENSMUSG00000042616|protein_coding|Oscp1	2.18178	0.00479509	0.0336322	Up
ENSMUSG00000029591|protein_coding|Ung	-1.03087	0.000341502	0.00334973	Down		ENSMUSG00000000544|protein_coding|Gpa33	-2.82484	0.00480969	0.0337064	Down
ENSMUSG00000044095|pseudogene|2410075B13Rik	-1.27102	0.000344549	0.00337367	Down		ENSMUSG00000032623|protein_coding|Oas1d	1.64967	0.00484484	0.0338677	Up
ENSMUSG00000080486|snoRNA|Snord100	2.76059	0.000345664	0.00338261	Up		ENSMUSG00000029819|protein_coding|Npy	1.95976	0.00484885	0.0338788	Up
ENSMUSG00000068252|protein_coding|Apol7b	-1.71398	0.00034987	0.00341977	Down		ENSMUSG00000005320|protein_coding|Fgfr4	1.27762	0.00486312	0.0339615	Up
ENSMUSG00000055170|protein_coding|Ifng	-1.46783	0.000350289	0.00342187	Down		ENSMUSG00000043673|protein_coding|Kcns3	-1.02441	0.0048778	0.0340299	Down
ENSMUSG00000038007|protein_coding|Acer2	-1.38648	0.000351438	0.00342908	Down		ENSMUSG00000041954|protein_coding|Tnfrsf18	-3.8792	0.00488331	0.0340514	Down
ENSMUSG00000045493|protein_coding|Bhlhe23	1.68003	0.000356303	0.00347251	Up		ENSMUSG00000081007|pseudogene|Gm11543	3.36193	0.00489217	0.0340961	Up
ENSMUSG00000035284|protein_coding|Vps13c	1.19522	0.000357981	0.00348682	Up		ENSMUSG00000033715|protein_coding|Akr1c14	-1.62398	0.00491467	0.0342188	Down
ENSMUSG00000046008|protein_coding|Pnlip	-1.35837	0.000358711	0.0034919	Down		ENSMUSG00000082406|pseudogene|Gm5401	4.04305	0.00491717	0.0342191	Up
ENSMUSG00000035545|protein_coding|Leng8	-1.28344	0.000360974	0.0035017	Down		ENSMUSG00000092012|protein_coding|Gm4782	3.72702	0.00492074	0.0342269	Up
ENSMUSG00000087491|processed_transcript|Gm14552	4.46762	0.000362106	0.00351065	Up		ENSMUSG00000066861|protein_coding|Oas1g	-4.10135	0.00500543	0.0347305	Down
ENSMUSG00000030795|protein_coding|Fus	-1.61544	0.000362453	0.00351197	Down		ENSMUSG00000071252|protein_coding|2210408I21Rik	1.78242	0.00501175	0.0347559	Up
ENSMUSG00000029211|protein_coding|Gabra4	2.11459	0.000364003	0.0035229	Up		ENSMUSG00000016481|protein_coding|Cr1l	-1.00575	0.00502598	0.0348373	Down
ENSMUSG00000053819|protein_coding|Camk2d	1.78455	0.000364805	0.00352863	Up		ENSMUSG00000022558|protein_coding|Heatr7a	-1.85623	0.00503092	0.034845	Down
ENSMUSG00000068859|protein_coding|Sp9	2.03875	0.000365595	0.00353062	Up		ENSMUSG00000015112|protein_coding|Slc25a13	-1.06431	0.00504125	0.0348911	Down
ENSMUSG00000021414|protein_coding|1700026J04Rik	1.11623	0.000365644	0.00353062	Up		ENSMUSG00000078612|protein_coding|1700024P16Rik	5.28608	0.00504263	NA	Up
ENSMUSG00000078626|protein_coding|Gm12790	-1.22664	0.000366347	0.00353536	Down		ENSMUSG00000074634|protein_coding|Gm7120	1.5697	0.00506747	0.0350205	Up
ENSMUSG00000028161|protein_coding|Ppp3ca	1.12303	0.000366675	0.0035362	Up		ENSMUSG00000030255|protein_coding|Sspn	2.85799	0.00507402	0.0350474	Up
ENSMUSG00000030945|protein_coding|Acsm2	2.27107	0.000366857	0.0035362	Up		ENSMUSG00000030337|protein_coding|Vamp1	2.3249	0.00507863	0.0350474	Up
ENSMUSG00000024858|protein_coding|Adrbk1	-1.40814	0.000369101	0.00355579	Down		ENSMUSG00000064358|protein_coding|mt-Co3	2.0353	0.00510239	0.0351921	Up
ENSMUSG00000027406|protein_coding|Idh3b	-1.17579	0.000370982	0.00357185	Down		ENSMUSG00000022667|protein_coding|Cd200r1	2.91603	0.005115	0.0352616	Up
ENSMUSG00000022906|protein_coding|Parp9	-1.21353	0.000373211	0.00358917	Down		ENSMUSG00000036053|protein_coding|Fmnl2	-1.83222	0.00512995	0.0353141	Down
ENSMUSG00000051323|protein_coding|Pcdh19	1.63873	0.000374735	0.00359763	Up		ENSMUSG00000022868|protein_coding|Ahsg	-2.50429	0.0051366	0.0353407	Down
ENSMUSG00000025047|protein_coding|Pdcd11	-1.06234	0.000375889	0.00360664	Down		ENSMUSG00000067646|protein_coding|BC061195	2.35888	0.00514244	0.0353635	Up
ENSMUSG00000076593|IG_V_gene|Igkv6-14	-1.52753	0.000378739	0.00362774	Down		ENSMUSG00000045211|protein_coding|Nudt18	-1.8346	0.00514625	0.0353723	Down
ENSMUSG00000055026|protein_coding|Gabrg3	2.15141	0.000380919	0.00364236	Up		ENSMUSG00000068180|processed_transcript|AY512915	1.92484	0.00515267	0.0353989	Up
ENSMUSG00000037960|protein_coding|1110007C09Rik	1.24764	0.00038171	0.00364576	Up		ENSMUSG00000031502|protein_coding|Col4a1	-1.57564	0.00518374	0.0355948	Down
ENSMUSG00000020439|protein_coding|Smtn	-1.36689	0.000383949	0.00366296	Down		ENSMUSG00000000628|protein_coding|Hk2	-1.06292	0.00521527	0.035741	Down
ENSMUSG00000025877|protein_coding|Hk3	2.18997	0.000384386	0.00366503	Up		ENSMUSG00000049323|protein_coding|Smcr8	1.07713	0.00522619	0.0357982	Up
ENSMUSG00000020052|protein_coding|Ascl1	1.84068	0.000389707	0.00370731	Up		ENSMUSG00000052656|protein_coding|Rnf103	2.10106	0.00526688	0.0360416	Up
ENSMUSG00000054702|protein_coding|Ap1s3	1.63772	0.000402911	0.00381238	Up		ENSMUSG00000021368|protein_coding|Tbc1d7	-1.64714	0.00527772	0.036098	Down
ENSMUSG00000071266|protein_coding|Zfp946	1.21243	0.000403447	0.00381238	Up		ENSMUSG00000028435|protein_coding|Aqp3	-1.92922	0.00532246	0.0363506	Down
ENSMUSG00000090122|protein_coding|Kcne1l	3.6548	0.00040355	0.00381238	Up		ENSMUSG00000083300|pseudogene|Gm12309	4.00973	0.00534214	0.0364671	Up
ENSMUSG00000029507|protein_coding|Pus1	-1.34152	0.000403715	0.00381238	Down		ENSMUSG00000026857|protein_coding|Mettl11a	1.02358	0.00542577	0.0369116	Up
ENSMUSG00000026628|protein_coding|Atf3	1.32508	0.000404041	0.00381256	Up		ENSMUSG00000085704|lincRNA|4921531C22Rik	1.8669	0.00543694	0.0369573	Up
ENSMUSG00000026698|protein_coding|Pigc	1.06249	0.000406281	0.00382738	Up		ENSMUSG00000081885|pseudogene|Gm13231	1.92412	0.00548902	0.0372095	Up
ENSMUSG00000020308|protein_coding|Gm16517	-1.35813	0.000406507	0.00382738	Down		ENSMUSG00000072640|protein_coding|1810012P15Rik	-1.10688	0.00549705	0.0372151	Down
ENSMUSG00000013833|protein_coding|Med16	-1.51867	0.000406677	0.00382738	Down		ENSMUSG00000036158|protein_coding|Prickle1	1.06448	0.0055436	0.0374541	Up
ENSMUSG00000022217|protein_coding|Fam158a	-1.3559	0.00041192	0.00386802	Down		ENSMUSG00000030401|protein_coding|Rtn2	1.31658	0.00556874	0.0375837	Up
ENSMUSG00000024985|protein_coding|Tcf7l2	1.16429	0.000412374	0.00387012	Up		ENSMUSG00000050592|protein_coding|Fam78a	-2.25038	0.00557262	0.0375837	Down
ENSMUSG00000027803|protein_coding|Wwtr1	-1.00747	0.000415592	0.00389594	Down		ENSMUSG00000032238|protein_coding|Rora	1.80167	0.00558225	0.0376276	Up
ENSMUSG00000044022|protein_coding|Pcdhb21	5.76174	0.000416401	0.00390134	Up		ENSMUSG00000060538|protein_coding|Tmem219	-1.61338	0.00567459	0.0380844	Down
ENSMUSG00000051735|protein_coding|Rinl	-1.12997	0.000417201	0.00390665	Down		ENSMUSG00000026509|protein_coding|Capn2	-2.17541	0.00568332	0.038107	Down
ENSMUSG00000020692|protein_coding|Nle1	-1.32889	0.00041841	0.00391373	Down		ENSMUSG00000047881|protein_coding|Rell1	-1.1515	0.00568341	0.038107	Down
ENSMUSG00000020775|protein_coding|Mrpl38	-1.14164	0.000418426	0.00391373	Down		ENSMUSG00000055027|protein_coding|Smyd1	-2.04109	0.00569181	0.038145	Down
ENSMUSG00000029570|protein_coding|Lfng	-3.26358	0.00042035	0.00392953	Down		ENSMUSG00000040728|protein_coding|Esrp1	1.06955	0.00574929	0.0384932	Up
ENSMUSG00000032855|protein_coding|Pkd1	-1.64443	0.00042314	0.00394754	Down		ENSMUSG00000067144|protein_coding|Slc22a7	-3.33933	0.00578212	0.0386388	Down
ENSMUSG00000019158|protein_coding|Tmem160	-1.12265	0.00042322	0.00394754	Down		ENSMUSG00000014470|protein_coding|Rnf166	1.25175	0.00580025	0.0387229	Up
ENSMUSG00000032698|protein_coding|Lmo2	2.43025	0.000423704	0.00394982	Up		ENSMUSG00000028479|protein_coding|Gne	-1.23662	0.00583485	0.0389167	Down
ENSMUSG00000020182|protein_coding|Ddc	1.68032	0.000424162	0.00394982	Up		ENSMUSG00000037820|protein_coding|Tgm2	-4.49171	0.00585483	0.039018	Down
ENSMUSG00000024816|protein_coding|Frmd8	-1.05506	0.000424377	0.00394982	Down		ENSMUSG00000078869|protein_coding|Gm14409	-1.85292	0.00585564	0.039018	Down
ENSMUSG00000018451|processed_transcript|6330403K07Rik	2.69941	0.00042441	0.00394982	Up		ENSMUSG00000022305|protein_coding|Lrp12	2.78141	0.00587187	0.0390888	Up
ENSMUSG00000005981|protein_coding|Trap1	-1.34324	0.000425654	0.00395699	Down		ENSMUSG00000045095|protein_coding|Magi1	-1.24007	0.00587873	0.0391158	Down
ENSMUSG00000026188|protein_coding|Tmem169	1.02237	0.000426168	0.00395958	Up		ENSMUSG00000039062|protein_coding|Anpep	1.03477	0.00589002	0.0391276	Up
ENSMUSG00000004934|protein_coding|Pias4	-1.15959	0.0004276	0.00396847	Down		ENSMUSG00000042328|protein_coding|Hps4	-1.07633	0.00590512	0.039198	Down
ENSMUSG00000026851|protein_coding|BC005624	-1.24789	0.000429429	0.00398215	Down		ENSMUSG00000074577|protein_coding|Fam65c	1.54134	0.00591302	0.0392317	Up
ENSMUSG00000028581|protein_coding|Laptm5	1.31815	0.000431091	0.00399422	Up		ENSMUSG00000030805|protein_coding|Stx4a	-1.11477	0.00593272	0.039325	Down
ENSMUSG00000042642|protein_coding|Flad1	-1.13433	0.000436193	0.00403407	Down		ENSMUSG00000029445|protein_coding|Hpd	3.55668	0.00593731	0.0393368	Up
ENSMUSG00000030880|protein_coding|Polr3e	-1.05082	0.000436598	0.00403407	Down		ENSMUSG00000054452|protein_coding|Aes	-1.73154	0.00594391	0.0393618	Down
ENSMUSG00000092604|protein_coding|Gm20508	-2.55868	0.000439856	0.00405844	Down		ENSMUSG00000058318|protein_coding|Phf21a	1.16999	0.00595348	0.039377	Up
ENSMUSG00000061111|protein_coding|Fam195b	-3.01972	0.000439963	0.00405844	Down		ENSMUSG00000029001|protein_coding|Fbxo44	-2.16281	0.00601677	0.0397477	Down
ENSMUSG00000029416|protein_coding|Slc15a4	-1.18307	0.000441239	0.00406749	Down		ENSMUSG00000031987|protein_coding|Egln1	-1.07084	0.00601927	0.0397477	Down
ENSMUSG00000028048|protein_coding|Gba	-1.39903	0.000441431	0.00406749	Down		ENSMUSG00000001642|protein_coding|Akr1b3	-1.12475	0.00605113	0.0399014	Down
ENSMUSG00000020430|protein_coding|Pes1	-1.00255	0.000442676	0.00407672	Down		ENSMUSG00000022683|protein_coding|Pla2g10	-1.09033	0.00611271	0.0402197	Down
ENSMUSG00000022325|protein_coding|Pop1	-1.27505	0.000449324	0.00412884	Down		ENSMUSG00000070345|protein_coding|Hsf5	2.89597	0.00611381	0.0402197	Up
ENSMUSG00000031858|protein_coding|Mau2	-1.02229	0.000452215	0.0041463	Down		ENSMUSG00000029185|protein_coding|Fam114a1	-5.04348	0.00614553	NA	Down
ENSMUSG00000063305|protein_coding|Psg20	1.04271	0.000454735	0.00416483	Up		ENSMUSG00000072909|pseudogene|Gm16368	4.54178	0.00616302	0.0404671	Up
ENSMUSG00000087253|lincRNA|Gm12043	5.19783	0.000455715	0.00417152	Up		ENSMUSG00000038241|protein_coding|Cep250	1.30333	0.00617308	0.0405141	Up
ENSMUSG00000085748|processed_transcript|Gm12280	1.39907	0.00046137	0.00421406	Up		ENSMUSG00000064360|protein_coding|mt-Nd3	1.23571	0.00620098	0.0406781	Up
ENSMUSG00000003161|protein_coding|Sri	1.29096	0.000468402	0.00426906	Up		ENSMUSG00000083556|pseudogene|Gm9043	5.54705	0.00625997	0.0409688	Up
ENSMUSG00000091971|protein_coding|Hspa1a	-1.93306	0.000468877	0.00427097	Down		ENSMUSG00000082002|pseudogene|Gm6568	2.40623	0.00629919	0.0411593	Up
ENSMUSG00000087365|lincRNA|C430049B03Rik	3.0161	0.000469534	0.00427463	Up		ENSMUSG00000042808|protein_coding|Gpx2	-1.45963	0.00630089	0.0411593	Down
ENSMUSG00000052396|protein_coding|Mogat2	3.51791	0.000470817	0.00428164	Up		ENSMUSG00000040389|protein_coding|Wdr47	1.0272	0.00631809	0.0412524	Up
ENSMUSG00000038768|protein_coding|9130409I23Rik	1.0605	0.000474233	0.00430416	Up		ENSMUSG00000005225|protein_coding|Plekha8	1.00149	0.00632574	0.0412637	Up
ENSMUSG00000078157|protein_coding|4931440F15Rik	5.14802	0.000474322	0.00430416	Up		ENSMUSG00000087640|processed_transcript|Gm14798	2.0616	0.00636323	0.0414614	Up
ENSMUSG00000035678|protein_coding|Tnfsf9	4.55788	0.000475652	0.0043128	Up		ENSMUSG00000002324|protein_coding|Rec8	-1.48889	0.00637284	0.0414795	Down
ENSMUSG00000023943|protein_coding|Sult1c1	1.73576	0.000478272	0.00432826	Up		ENSMUSG00000056436|protein_coding|Cyct	-1.26343	0.00637369	0.0414795	Down
ENSMUSG00000006538|protein_coding|Ihh	3.31771	0.000478989	0.00433153	Up		ENSMUSG00000038357|protein_coding|Camp	2.85687	0.00640024	0.0415755	Up
ENSMUSG00000023043|protein_coding|Krt18	1.13033	0.0004792	0.00433153	Up		ENSMUSG00000041596|protein_coding|Vmn1r90	1.88726	0.00641041	0.0416214	Up
ENSMUSG00000071652|protein_coding|Ints5	-1.14497	0.000479446	0.00433153	Down		ENSMUSG00000051989|protein_coding|Fam165b	-1.08354	0.00648136	0.0419649	Down
ENSMUSG00000020629|protein_coding|Adi1	-1.03539	0.000479669	0.00433153	Down		ENSMUSG00000001911|protein_coding|Nfix	2.4177	0.00650335	0.0420683	Up
ENSMUSG00000071647|protein_coding|Eml3	-1.43475	0.000481335	0.00434188	Down		ENSMUSG00000031129|protein_coding|Slc9a9	4.52811	0.00653066	0.0422058	Up
ENSMUSG00000045466|protein_coding|Zfp956	-1.16689	0.000481827	0.0043433	Down		ENSMUSG00000045053|protein_coding|Kcng3	2.70364	0.00655029	0.0422544	Up
ENSMUSG00000029484|protein_coding|Anxa3	1.86387	0.000482272	0.0043433	Up		ENSMUSG00000067336|protein_coding|Bmpr2	1.43362	0.00655643	0.0422744	Up
ENSMUSG00000027185|protein_coding|Nat10	-1.0193	0.000483211	0.00434942	Down		ENSMUSG00000001604|protein_coding|Tcea3	-1.55503	0.00656464	0.0423078	Down
ENSMUSG00000046295|protein_coding|Ankle1	-2.83115	0.000483602	0.00435059	Down		ENSMUSG00000038608|protein_coding|Dock10	-3.43095	0.00658394	0.0423793	Down
ENSMUSG00000044068|protein_coding|Zrsr1	-1.39625	0.000484053	0.00435232	Down		ENSMUSG00000053641|protein_coding|Dennd4a	1.40429	0.00658725	0.0423793	Up
ENSMUSG00000038248|protein_coding|Sobp	2.80711	0.000486069	0.00436809	Up		ENSMUSG00000019214|protein_coding|Chtf18	-1.00748	0.00660409	0.042464	Down
ENSMUSG00000040013|protein_coding|Fkbp6	-1.25421	0.000486859	0.00437284	Down		ENSMUSG00000013495|protein_coding|Tmem175	-1.03077	0.00661536	0.0425169	Down
ENSMUSG00000027313|protein_coding|Chac1	-1.75083	0.000488839	0.00438591	Down		ENSMUSG00000031983|protein_coding|2310022B05Rik	-1.51057	0.00663362	0.0425906	Down
ENSMUSG00000085696|lincRNA|2700086A05Rik	3.80288	0.000497929	0.00446268	Up		ENSMUSG00000047237|protein_coding|Fbxw21	2.33556	0.00665744	0.0426694	Up
ENSMUSG00000048603|processed_transcript|Gm9828	1.52199	0.000500785	0.00448156	Up		ENSMUSG00000078510|protein_coding|Gm13101	4.19437	0.0066687	0.0427122	Up
ENSMUSG00000086567|pseudogene|Gm16247	2.60268	0.000500962	0.00448156	Up		ENSMUSG00000027082|protein_coding|Tfpi	-4.46794	0.00668186	0.0427275	Down
ENSMUSG00000043683|protein_coding|Fem1a	-1.23234	0.000501107	0.00448156	Down		ENSMUSG00000019080|protein_coding|Mfsd3	-3.26474	0.0066935	0.042763	Down
ENSMUSG00000032478|protein_coding|Nme6	-1.04896	0.000505366	0.00451723	Down		ENSMUSG00000023456|protein_coding|Tpi1	-1.23236	0.00669683	0.0427647	Down
ENSMUSG00000060261|protein_coding|Gtf2i	-1.01443	0.000510745	0.00455675	Down		ENSMUSG00000034659|protein_coding|Tmem109	-1.13856	0.0067239	0.0428613	Down
ENSMUSG00000079423|protein_coding|Gm3286	-1.63221	0.000512532	0.00456908	Down		ENSMUSG00000015087|protein_coding|B230208H17Rik	-1.33994	0.00673241	0.0428938	Down
ENSMUSG00000048351|protein_coding|2010305A19Rik	-1.12091	0.000513691	0.00457697	Down		ENSMUSG00000060512|protein_coding|0610040J01Rik	1.4402	0.00674234	0.0429374	Up
ENSMUSG00000005804|protein_coding|Pldn	1.321	0.000514865	0.00458255	Up		ENSMUSG00000078924|protein_coding|Gm12169	-2.9577	0.00675231	0.0429421	Down
ENSMUSG00000046402|protein_coding|Rbp1	2.06674	0.000515265	0.00458367	Up		ENSMUSG00000006574|protein_coding|Slc4a1	2.46552	0.00677106	0.042988	Up
ENSMUSG00000037145|protein_coding|2210407C18Rik	5.68828	0.00051561	0.00458429	Up		ENSMUSG00000027947|protein_coding|Il6ra	1.36815	0.00677135	0.042988	Up
ENSMUSG00000091397|lincRNA|Gm17265	5.65515	0.000516273	0.00458531	Up		ENSMUSG00000020538|protein_coding|Srebf1	-1.31451	0.00677185	0.042988	Down
ENSMUSG00000019851|protein_coding|Perp	1.57033	0.000516965	0.00458903	Up		ENSMUSG00000060681|protein_coding|Slc9a6	-1.76066	0.00677737	0.0430035	Down
ENSMUSG00000020329|protein_coding|Polrmt	-1.26314	0.000517993	0.00459545	Down		ENSMUSG00000040502|protein_coding|March9	1.79227	0.00681605	0.0432096	Up
ENSMUSG00000005447|protein_coding|Pafah1b3	-1.0618	0.000518238	0.00459545	Down		ENSMUSG00000043881|protein_coding|Kbtbd7	1.51215	0.006857	0.0434495	Up
ENSMUSG00000089893|pseudogene|Gm9141	-1.66472	0.000520705	0.00461053	Down		ENSMUSG00000045330|protein_coding|4933402E13Rik	-4.06602	0.00687175	0.0435232	Down
ENSMUSG00000025185|protein_coding|Loxl4	4.81676	0.000520862	0.00461053	Up		ENSMUSG00000080006|pseudogene|Rps19-ps7	1.60145	0.00692235	0.0438039	Up
ENSMUSG00000021276|protein_coding|Cinp	-1.07193	0.000521295	0.00461053	Down		ENSMUSG00000034171|protein_coding|Faah	-1.42733	0.00695899	0.0439416	Down
ENSMUSG00000026686|protein_coding|Lmx1a	-1.28892	0.000527936	0.00466167	Down		ENSMUSG00000021646|protein_coding|Mccc2	-1.35071	0.00696207	0.0439416	Down
ENSMUSG00000031727|protein_coding|Pmfbp1	-1.76074	0.000538194	0.00473475	Down		ENSMUSG00000028199|protein_coding|Cryz	-1.13785	0.00696301	0.0439416	Down
ENSMUSG00000033166|protein_coding|Dis3	-1.06393	0.000539825	0.00474411	Down		ENSMUSG00000029338|protein_coding|Antxr2	2.39744	0.00697536	0.0439974	Up
ENSMUSG00000014873|protein_coding|Surf2	-1.19986	0.000542992	0.00476943	Down		ENSMUSG00000043248|protein_coding|Gm9780	4.77464	0.00699427	0.0440393	Up
ENSMUSG00000034412|protein_coding|Tbc1d10a	-1.30863	0.000547402	0.00480209	Down		ENSMUSG00000024738|protein_coding|Pga5	-1.81991	0.00701158	0.0441236	Down
ENSMUSG00000024063|protein_coding|Lbh	1.6181	0.000550457	0.00481729	Up		ENSMUSG00000026807|protein_coding|Ak8	-1.40394	0.00701399	0.0441236	Down
ENSMUSG00000022365|protein_coding|Derl1	-1.05163	0.000552614	0.00483112	Down		ENSMUSG00000039813|protein_coding|Tbc1d2	-1.34368	0.00704272	0.0442645	Down
ENSMUSG00000034460|protein_coding|Six4	1.44286	0.000556442	0.0048595	Up		ENSMUSG00000037366|protein_coding|Pafah2	-1.1305	0.00705016	0.0442912	Down
ENSMUSG00000031022|protein_coding|BC051019	-1.03246	0.00055775	0.00486838	Down		ENSMUSG00000028492|protein_coding|Fam154a	1.11002	0.00707643	0.0444363	Up
ENSMUSG00000081051|pseudogene|Gm15427	-1.02524	0.000562445	0.00490424	Down		ENSMUSG00000001095|protein_coding|Slc13a2	1.04118	0.00710702	0.0445779	Up
ENSMUSG00000045752|protein_coding|Tssc4	-1.06871	0.000563483	0.00490562	Down		ENSMUSG00000028973|protein_coding|Abcb8	-1.09332	0.00711117	0.0445779	Down
ENSMUSG00000022359|protein_coding|Wdyhv1	-1.12254	0.000571363	0.00496606	Down		ENSMUSG00000028996|protein_coding|Rbp7	1.19443	0.00712245	0.0446249	Up
ENSMUSG00000078817|protein_coding|Nlrp12	-1.402	0.000571614	0.00496606	Down		ENSMUSG00000025780|protein_coding|Itih5	-4.41146	0.00713579	0.0446683	Down
ENSMUSG00000056116|protein_coding|H2-T22	-1.2861	0.000577722	0.00501652	Down		ENSMUSG00000039910|protein_coding|Cited2	-1.38687	0.00717281	0.0448441	Down
ENSMUSG00000034032|protein_coding|Rpap1	-1.11901	0.000578166	0.00501777	Down		ENSMUSG00000075254|protein_coding|Heg1	-1.31087	0.00718752	0.0448914	Down
ENSMUSG00000034194|protein_coding|R3hcc1	-1.66299	0.000580007	0.00502853	Down		ENSMUSG00000015647|protein_coding|Lama5	-1.16848	0.00719689	0.0449104	Down
ENSMUSG00000038215|protein_coding|BC088983	1.21003	0.000591576	0.00511029	Up		ENSMUSG00000038371|protein_coding|Sbf2	1.34341	0.00722961	0.0449531	Up
ENSMUSG00000026932|protein_coding|Nacc2	-1.18469	0.000592504	0.00511566	Down		ENSMUSG00000022382|protein_coding|Wnt7b	-1.69881	0.00723788	0.0449772	Down
ENSMUSG00000023973|protein_coding|Cnpy3	-1.19621	0.000593412	0.00512086	Down		ENSMUSG00000036057|protein_coding|Ptpn23	1.1093	0.00725657	0.0450405	Up
ENSMUSG00000007021|protein_coding|Syngr3	-1.08673	0.000594923	0.00512979	Down		ENSMUSG00000070934|protein_coding|Rraga	-1.0079	0.00726364	0.0450643	Down
ENSMUSG00000027883|protein_coding|Gpsm2	-1.06791	0.000595645	0.00513218	Down		ENSMUSG00000025533|protein_coding|Asl	-1.01068	0.00727055	0.0450718	Down
ENSMUSG00000059939|protein_coding|9430015G10Rik	-1.01831	0.000599699	0.00516179	Down		ENSMUSG00000020098|protein_coding|Pcbd1	-1.87885	0.00727131	0.0450718	Down
ENSMUSG00000007080|protein_coding|Pole	-1.09147	0.000600703	0.00516512	Down		ENSMUSG00000092438|pseudogene|Gm18734	4.96173	0.00727243	NA	Up
ENSMUSG00000055897|lincRNA|Ppp4r1l-ps	2.19135	0.00060153	0.00516957	Up		ENSMUSG00000032251|protein_coding|Irak1bp1	1.09086	0.00730691	0.0452435	Up
ENSMUSG00000027523|protein_coding|Gnas	1.96805	0.000602785	0.0051777	Up		ENSMUSG00000020340|protein_coding|Cyfip2	1.26922	0.00730874	0.0452435	Up
ENSMUSG00000044816|protein_coding|D630023F18Rik	1.24063	0.000603157	0.00517823	Up		ENSMUSG00000026678|protein_coding|Rgs5	2.92634	0.00733022	0.0453564	Up
ENSMUSG00000022935|protein_coding|Grik1	1.72454	0.000614307	0.00524871	Up		ENSMUSG00000056069|protein_coding|Fam105a	2.4252	0.00734426	0.045403	Up
ENSMUSG00000046463|protein_coding|5930403N24Rik	3.20888	0.000614505	0.00524871	Up		ENSMUSG00000018451|processed_transcript|6330403K07Rik	3.87767	0.00736104	0.0454865	Up
ENSMUSG00000073771|protein_coding|Btbd19	-1.17657	0.000617395	0.00526533	Down		ENSMUSG00000027996|protein_coding|Sfrp2	4.02036	0.00737153	0.045511	Up
ENSMUSG00000057455|protein_coding|Rit2	1.17539	0.000618982	0.00527348	Up		ENSMUSG00000091119|protein_coding|Ccdc152	-2.65362	0.00737516	0.0455133	Down
ENSMUSG00000036975|protein_coding|Tmem177	-1.14506	0.000630816	0.00536198	Down		ENSMUSG00000031310|protein_coding|Zmym3	1.10768	0.00739059	0.0455682	Up
ENSMUSG00000038456|protein_coding|Dennd2a	-1.29833	0.000631037	0.00536198	Down		ENSMUSG00000031736|protein_coding|4933436C20Rik	4.45031	0.00747794	0.0460458	Up
ENSMUSG00000006205|protein_coding|Htra1	1.12819	0.000631347	0.00536198	Up		ENSMUSG00000021194|protein_coding|Chga	-1.21455	0.00756682	0.0464831	Down
ENSMUSG00000083097|pseudogene|Gm14494	-1.52449	0.000631881	0.00536198	Down		ENSMUSG00000056220|protein_coding|Pla2g4a	3.74889	0.0076079	0.0466812	Up
ENSMUSG00000050473|protein_coding|Slc35d3	3.68326	0.000631933	0.00536198	Up		ENSMUSG00000083307|pseudogene|AA414768	-1.79428	0.00762064	0.0467388	Down
ENSMUSG00000031967|protein_coding|Afg3l1	-1.58402	0.000637684	0.00540406	Down		ENSMUSG00000069805|protein_coding|Fbp1	-1.59537	0.00763534	0.0467913	Down
ENSMUSG00000021994|protein_coding|Wnt5a	2.46024	0.000640734	0.00542015	Up		ENSMUSG00000028773|protein_coding|Fabp3	-2.06417	0.00781451	0.0476139	Down
ENSMUSG00000076441|protein_coding|Ass1	1.63404	0.000642298	0.00542515	Up		ENSMUSG00000022687|protein_coding|Boc	-3.94699	0.00788322	0.0479279	Down
ENSMUSG00000062859|protein_coding|Tcp11	-1.65618	0.000642949	0.00542791	Down		ENSMUSG00000024940|protein_coding|Ltbp3	2.55576	0.0079105	0.048031	Up
ENSMUSG00000024471|protein_coding|Myot	1.83155	0.000651155	0.00548887	Up		ENSMUSG00000011158|protein_coding|Brf1	1.24	0.00795177	0.0481977	Up
ENSMUSG00000028680|protein_coding|Plk3	-1.06402	0.000651672	0.00549046	Down		ENSMUSG00000087106|processed_transcript|Gm13964	3.92651	0.00798674	0.0483676	Up
ENSMUSG00000054679|protein_coding|Srsf12	5.62616	0.000655113	0.00551112	Up		ENSMUSG00000029762|protein_coding|Akr1b8	-2.26935	0.00799139	0.0483748	Down
ENSMUSG00000055789|protein_coding|E330017A01Rik	1.37657	0.000656936	0.00552368	Up		ENSMUSG00000073018|protein_coding|Gm1070	1.09375	0.00802182	0.0485016	Up
ENSMUSG00000048703|protein_coding|Speer4b	1.59801	0.000669056	0.00560772	Up		ENSMUSG00000013878|protein_coding|Rnf170	1.13254	0.00802277	0.0485016	Up
ENSMUSG00000022900|protein_coding|Ildr1	1.1033	0.000669278	0.00560772	Up		ENSMUSG00000019831|protein_coding|Wasf1	1.57307	0.00803326	0.048544	Up
ENSMUSG00000091878|lincRNA|C430002E04Rik	2.33705	0.000672041	0.00562805	Up		ENSMUSG00000084141|pseudogene|Olfr1372-ps1	-2.37288	0.00807513	0.0487126	Down
ENSMUSG00000027845|protein_coding|Dclre1b	-1.03458	0.000673	0.00563044	Down		ENSMUSG00000028874|protein_coding|Fgr	1.59721	0.00809153	0.0487444	Up
ENSMUSG00000045662|protein_coding|4921515J06Rik	1.12222	0.000673392	0.0056309	Up		ENSMUSG00000029333|protein_coding|Rasgef1b	3.61148	0.00815404	0.0490825	Up
ENSMUSG00000031955|protein_coding|Bcar1	-1.40122	0.000675952	0.00564666	Down		ENSMUSG00000078877|protein_coding|Gm14295	1.25845	0.00818312	0.0492363	Up
ENSMUSG00000022570|protein_coding|Tsta3	-1.37015	0.000677449	0.00565352	Down		ENSMUSG00000070828|protein_coding|Zscan4f	4.31601	0.0082085	0.0493465	Up
ENSMUSG00000045942|protein_coding|BC049762	1.49538	0.0006876	0.0057211	Up		ENSMUSG00000081753|pseudogene|Gm12626	2.53528	0.00822264	0.0493677	Up
ENSMUSG00000030551|protein_coding|Nr2f2	1.97712	0.000689329	0.00573264	Up		ENSMUSG00000024209|protein_coding|1700061G19Rik	1.39212	0.00831396	0.0497392	Up
ENSMUSG00000049553|protein_coding|Polr1a	-1.12502	0.000689782	0.00573356	Down		ENSMUSG00000080462|miRNA|mmu-mir-1194	1.52414	0.00831888	0.0497392	Up
ENSMUSG00000050368|protein_coding|Hoxd10	3.54003	0.000694088	0.00576648	Up		ENSMUSG00000024947|protein_coding|Men1	-1.0737	0.00832017	0.0497392	Down
ENSMUSG00000070568|protein_coding|1700039E15Rik	2.21131	0.000696803	0.00578329	Up		ENSMUSG00000030345|protein_coding|Dyrk4	1.498	0.00836813	0.0499831	Up
ENSMUSG00000086553|lincRNA|9230116N13Rik	5.74276	0.000698588	0.00579523	Up		ENSMUSG00000030126|protein_coding|Tmcc1	1.74393	0.00839355	0.0500707	Up
ENSMUSG00000037493|protein_coding|Cib2	2.5707	0.000700751	0.00581029	Up		ENSMUSG00000055415|protein_coding|Atp10b	3.07913	0.00841098	0.0501495	Up
ENSMUSG00000087334|processed_transcript|AW495222	1.91743	0.000701845	0.00581186	Up		ENSMUSG00000071553|protein_coding|Cpa2	-3.86355	0.00845469	0.0503493	Down
ENSMUSG00000024186|protein_coding|Rgs11	-1.03185	0.00070197	0.00581186	Down		ENSMUSG00000078350|lincRNA|1190007F08Rik	-1.00684	0.0084822	0.05047	Down
ENSMUSG00000023961|protein_coding|Enpp4	1.03025	0.000711002	0.00588071	Up		ENSMUSG00000005251|protein_coding|Ripk4	-1.11438	0.00849958	0.0505133	Down
ENSMUSG00000050435|protein_coding|Ube2dnl	-3.97495	0.00071507	0.00590598	Down		ENSMUSG00000033059|protein_coding|Pygb	-1.53541	0.00850034	0.0505133	Down
ENSMUSG00000047641|protein_coding|Krt83	3.96229	0.000715117	0.00590598	Up		ENSMUSG00000053559|protein_coding|Smagp	-1.0805	0.0085067	0.0505296	Down
ENSMUSG00000080367|miRNA|AC162877.1	-2.76006	0.000715892	0.00590946	Down		ENSMUSG00000045019|protein_coding|Acer1	-1.77138	0.00857991	0.0508612	Down
ENSMUSG00000028030|protein_coding|Tbck	1.29293	0.000718432	0.0059275	Up		ENSMUSG00000046519|protein_coding|Golph3l	-1.15877	0.00860182	0.0509142	Down
ENSMUSG00000032900|protein_coding|1700065I17Rik	-2.22363	0.000720155	0.00593879	Down		ENSMUSG00000028572|protein_coding|Hook1	1.46774	0.00860429	0.0509142	Up
ENSMUSG00000021880|protein_coding|Rnase6	1.57287	0.000721651	0.00594527	Up		ENSMUSG00000026628|protein_coding|Atf3	2.98564	0.00861011	0.0509271	Up
ENSMUSG00000072824|protein_coding|Gm7792	-1.57333	0.000723859	0.00596052	Down		ENSMUSG00000082164|pseudogene|Gm13360	4.13801	0.00866091	0.051149	Up
ENSMUSG00000013150|protein_coding|Gfod2	-1.32492	0.000726023	0.00596952	Down		ENSMUSG00000073758|protein_coding|1700029G01Rik	-1.08611	0.00867213	0.0511854	Down
ENSMUSG00000055681|protein_coding|Cope	-1.16097	0.000727089	0.00597535	Down		ENSMUSG00000036913|protein_coding|Trim67	2.32963	0.00867965	0.0511976	Up
ENSMUSG00000006732|protein_coding|Mettl1	-1.3842	0.000733042	0.00600951	Down		ENSMUSG00000026923|protein_coding|Notch1	-1.17826	0.00868562	0.0512	Down
ENSMUSG00000025137|protein_coding|Pcyt2	-1.06793	0.000736714	0.00603665	Down		ENSMUSG00000042042|protein_coding|Csgalnact2	1.09594	0.00869609	0.0512185	Up
ENSMUSG00000026989|protein_coding|Dapl1	1.18997	0.000737479	0.00603962	Up		ENSMUSG00000023140|protein_coding|Reg2	1.68038	0.00875472	0.0514985	Up
ENSMUSG00000087371|processed_transcript|Gm15541	4.61659	0.000741563	0.0060645	Up		ENSMUSG00000087426|lincRNA|Gm805	-4.87964	0.00882945	NA	Down
ENSMUSG00000019429|protein_coding|Ffar3	3.94728	0.000746561	0.00609345	Up		ENSMUSG00000074895|protein_coding|Eif4e1b	1.52684	0.00886489	0.0519495	Up
ENSMUSG00000060371|protein_coding|Caln1	1.02284	0.00075179	0.00613015	Up		ENSMUSG00000086127|lincRNA|Gm11934	1.27424	0.0089058	0.0521455	Up
ENSMUSG00000051832|lincRNA|E230016K23Rik	1.4942	0.000754084	0.00614209	Up		ENSMUSG00000056158|protein_coding|Car10	3.94771	0.00893344	0.0522416	Up
ENSMUSG00000018765|protein_coding|Fxr2	-1.13687	0.000758878	0.00617289	Down		ENSMUSG00000040811|protein_coding|Eml2	-1.97494	0.00893918	0.0522532	Down
ENSMUSG00000067370|protein_coding|B3galt4	-3.05217	0.000763294	0.00620278	Down		ENSMUSG00000091897|protein_coding|Gm17019	4.87083	0.00898619	NA	Up
ENSMUSG00000068037|protein_coding|Mas1	2.02303	0.000770024	0.00624836	Up		ENSMUSG00000022383|protein_coding|Ppara	2.30119	0.009012	0.0526128	Up
ENSMUSG00000071719|protein_coding|Tmem28	3.74843	0.000772072	0.00626195	Up		ENSMUSG00000040272|protein_coding|Accs	1.41969	0.00904569	0.0527432	Up
ENSMUSG00000057901|pseudogene|Tdpoz2	-1.31355	0.000773209	0.00626813	Down		ENSMUSG00000083128|pseudogene|Gm12723	4.8916	0.00909596	NA	Up
ENSMUSG00000024613|protein_coding|Tcof1	-1.08345	0.000778837	0.00630296	Down		ENSMUSG00000090688|protein_coding|Vmn2r12	4.8916	0.00909596	NA	Up
ENSMUSG00000079418|protein_coding|Atg4a	1.28509	0.000779391	0.00630296	Up		ENSMUSG00000089318|misc_RNA|7SK	4.92057	0.00910442	NA	Up
ENSMUSG00000091765|protein_coding|Gm5891	-2.5771	0.000785008	0.00633614	Down		ENSMUSG00000024787|protein_coding|Snx15	-1.24472	0.00930365	0.0539542	Down
ENSMUSG00000046959|protein_coding|Slc26a1	-2.44137	0.000785646	0.00633823	Down		ENSMUSG00000036995|protein_coding|Asap3	-1.52959	0.00940479	0.0544502	Down
ENSMUSG00000035397|protein_coding|Klf16	-1.07193	0.000792834	0.00637776	Down		ENSMUSG00000040640|protein_coding|Erc2	2.19553	0.00943694	0.054591	Up
ENSMUSG00000039809|protein_coding|Gabbr2	-2.53055	0.000794883	0.00639117	Down		ENSMUSG00000027932|protein_coding|Slc27a3	-1.49503	0.00947109	0.0546979	Down
ENSMUSG00000085214|lincRNA|0610005C13Rik	-1.94288	0.000795676	0.00639223	Down		ENSMUSG00000046027|protein_coding|Stard5	1.48569	0.00948782	0.0547283	Up
ENSMUSG00000020109|protein_coding|Dnajb12	-1.04443	0.00079578	0.00639223	Down		ENSMUSG00000071818|processed_transcript|4930417O22Rik	-4.8617	0.00950215	NA	Down
ENSMUSG00000024972|protein_coding|Lgals12	1.34149	0.000799831	0.00642169	Up		ENSMUSG00000030035|protein_coding|Wbp1	-1.72034	0.00954873	0.0550097	Down
ENSMUSG00000023206|protein_coding|Il15ra	2.23907	0.000802324	0.00643861	Up		ENSMUSG00000018920|protein_coding|Cxcl16	-1.6786	0.00964474	0.0554255	Down
ENSMUSG00000047712|protein_coding|Ust	1.35993	0.000804037	0.00644649	Up		ENSMUSG00000086023|lincRNA|2810011L19Rik	-2.53209	0.00965435	0.0554578	Down
ENSMUSG00000087387|processed_transcript|Gm15420	-1.83939	0.000808605	0.00647969	Down		ENSMUSG00000003992|protein_coding|Ssbp2	1.44026	0.00967092	0.0555302	Up
ENSMUSG00000022055|protein_coding|Nefl	1.89202	0.000814683	0.00651906	Up		ENSMUSG00000032120|protein_coding|C2cd2l	1.2128	0.00968455	0.0555856	Up
ENSMUSG00000030122|protein_coding|Ptms	1.6264	0.000814688	0.00651906	Up		ENSMUSG00000000276|protein_coding|Dgke	1.05982	0.00969805	0.0556402	Up
ENSMUSG00000086284|processed_transcript|2900093L17Rik	-5.15871	0.000815649	0.00652363	Down		ENSMUSG00000091779|protein_coding|Gm6763	7.46369	0.00975253	0.0558838	Up
ENSMUSG00000066278|protein_coding|Vps37b	-1.42464	0.000822577	0.00656962	Down		ENSMUSG00000089876|protein_coding|Tmem102	-1.43761	0.00978869	0.0560242	Down
ENSMUSG00000066829|protein_coding|Zfp810	-1.44769	0.000823586	0.0065738	Down		ENSMUSG00000034522|protein_coding|Zfp395	-1.32959	0.0098125	0.0560893	Down
ENSMUSG00000044700|protein_coding|Tmem201	-1.11243	0.000823887	0.0065738	Down		ENSMUSG00000011256|protein_coding|Adam19	2.2934	0.00984627	0.0562	Up
ENSMUSG00000043760|protein_coding|Pkhd1	1.19308	0.000828373	0.0066033	Up		ENSMUSG00000020182|protein_coding|Ddc	-1.28585	0.00984798	0.0562	Down
ENSMUSG00000070705|protein_coding|Eid2b	-1.96459	0.000828949	0.00660473	Down		ENSMUSG00000073631|pseudogene|Gm10553	4.4179	0.00986039	0.0562478	Up
ENSMUSG00000085494|lincRNA|3110045C21Rik	1.81774	0.000831399	0.0066211	Up		ENSMUSG00000037139|protein_coding|Myom3	-4.83519	0.0099042	NA	Down
ENSMUSG00000022464|protein_coding|Slc38a4	1.74148	0.000834919	0.00664281	Up		ENSMUSG00000042225|protein_coding|Ammecr1	-4.83519	0.0099042	NA	Down
ENSMUSG00000040522|protein_coding|Tlr8	1.65557	0.000835776	0.00664646	Up		ENSMUSG00000048240|protein_coding|Gng7	1.91578	0.00996301	0.0566727	Up
ENSMUSG00000060244|protein_coding|Refbp2	-1.41248	0.000840293	0.00667834	Down		ENSMUSG00000034593|protein_coding|Myo5a	1.18803	0.00997041	0.0566727	Up
ENSMUSG00000033502|protein_coding|Cdc14a	1.23228	0.000840583	0.00667834	Up		ENSMUSG00000034116|protein_coding|Vav1	-1.63538	0.0100221	0.056914	Down
ENSMUSG00000067646|protein_coding|BC061195	-2.40273	0.000845497	0.00671101	Down		ENSMUSG00000085549|processed_transcript|1700047F07Rik	1.06093	0.0100435	0.0569896	Up
ENSMUSG00000056184|protein_coding|Olfr283	1.48246	0.000850294	0.00674588	Up		ENSMUSG00000044887|pseudogene|Gm4766	1.8375	0.0100734	0.0571126	Up
ENSMUSG00000087135|lincRNA|Gm16096	1.56499	0.000854633	0.00677197	Up		ENSMUSG00000067161|pseudogene|Gm5560	-1.30488	0.0100963	0.057219	Down
ENSMUSG00000092054|protein_coding|Kif4-ps	2.66605	0.000854797	0.00677197	Up		ENSMUSG00000045795|protein_coding|Whamm	-1.15117	0.0101345	0.0573655	Down
ENSMUSG00000003549|protein_coding|Ercc1	-1.14946	0.000859058	0.00679607	Down		ENSMUSG00000081179|pseudogene|Gm13136	1.53376	0.0102214	0.0577872	Up
ENSMUSG00000024601|protein_coding|Isoc1	1.15195	0.000867126	0.00685341	Up		ENSMUSG00000022504|protein_coding|Ciita	1.85124	0.010244	0.0578684	Up
ENSMUSG00000044156|protein_coding|Hepacam2	2.81638	0.000867672	0.00685445	Up		ENSMUSG00000028965|protein_coding|Tnfrsf9	-1.51762	0.0102501	0.0578684	Down
ENSMUSG00000041684|protein_coding|Bivm	1.02527	0.000871056	0.00687473	Up		ENSMUSG00000019732|protein_coding|Calr3	-1.49098	0.0102523	0.0578684	Down
ENSMUSG00000085974|lincRNA|4930444M15Rik	2.82527	0.000873663	0.00688555	Up		ENSMUSG00000027298|protein_coding|Tyro3	1.52963	0.0103317	0.0581987	Up
ENSMUSG00000066613|protein_coding|Zfp932	1.03608	0.000875487	0.00689018	Up		ENSMUSG00000066030|protein_coding|Oog2	1.75058	0.0104195	0.0585065	Up
ENSMUSG00000064290|protein_coding|Gm5852	-1.22432	0.000877972	0.00690335	Down		ENSMUSG00000026436|protein_coding|Elk4	1.13581	0.0104208	0.0585065	Up
ENSMUSG00000086504|processed_transcript|4930511F01Rik	2.23338	0.000877985	0.00690335	Up		ENSMUSG00000035764|protein_coding|Fbxo45	1.25813	0.0104241	0.0585065	Up
ENSMUSG00000091017|protein_coding|Fam71a	5.58953	0.000885123	0.00694641	Up		ENSMUSG00000048440|protein_coding|Cyp4f16	-2.14534	0.0104892	0.0588482	Down
ENSMUSG00000080002|pseudogene|Gm5566	1.5149	0.000888653	0.00696495	Up		ENSMUSG00000042417|protein_coding|Ccno	2.2303	0.0105005	0.0588882	Up
ENSMUSG00000044352|protein_coding|Ankrd43	-1.75327	0.000891113	0.0069798	Down		ENSMUSG00000004035|protein_coding|Gstm7	-2.50271	0.0105428	0.0590541	Down
ENSMUSG00000023456|protein_coding|Tpi1	-1.08336	0.000891464	0.0069798	Down		ENSMUSG00000032860|protein_coding|P2ry2	-4.82489	0.0105702	NA	Down
ENSMUSG00000041594|protein_coding|Tmtc4	1.01808	0.000899403	0.00703208	Up		ENSMUSG00000033200|protein_coding|Tpsg1	-1.95655	0.0105747	0.0591204	Down
ENSMUSG00000092177|lincRNA|RP23-252I12.4	1.71368	0.000900108	0.0070343	Up		ENSMUSG00000019842|protein_coding|Traf3ip2	-1.63738	0.0105754	0.0591204	Down
ENSMUSG00000082379|pseudogene|Gm13884	3.08654	0.000904419	0.00706469	Up		ENSMUSG00000002147|protein_coding|Stat6	-1.16922	0.0105801	0.0591204	Down
ENSMUSG00000022724|protein_coding|Mina	-1.0489	0.000914493	0.00713006	Down		ENSMUSG00000009621|protein_coding|Vav2	-1.15591	0.0107354	0.0597732	Down
ENSMUSG00000029594|protein_coding|Rbm19	-1.15507	0.000916023	0.00713822	Down		ENSMUSG00000037685|protein_coding|Atp8a1	-1.10423	0.0107818	0.0600072	Down
ENSMUSG00000049109|protein_coding|Themis	1.43704	0.000918194	0.00714892	Up		ENSMUSG00000084133|pseudogene|Gm12856	1.00923	0.0108742	0.0603531	Up
ENSMUSG00000039745|protein_coding|Htatip2	1.60311	0.000923539	0.00717602	Up		ENSMUSG00000001168|protein_coding|Oas1h	3.00541	0.0109174	0.0605446	Up
ENSMUSG00000081007|pseudogene|Gm11543	-1.13904	0.00092382	0.00717602	Down		ENSMUSG00000046985|protein_coding|Tapt1	1.09839	0.0110808	0.0612803	Up
ENSMUSG00000043289|protein_coding|Mei4	1.27984	0.00093018	0.00721202	Up		ENSMUSG00000020309|protein_coding|Chac2	-2.77742	0.0111277	0.0615156	Down
ENSMUSG00000000959|protein_coding|Oxa1l	-1.06284	0.000932529	0.00722456	Down		ENSMUSG00000000753|protein_coding|Serpinf1	3.33317	0.0111824	0.0617935	Up
ENSMUSG00000001150|protein_coding|Mcm3ap	-1.0669	0.000938572	0.00726698	Down		ENSMUSG00000044986|protein_coding|Tst	-1.90158	0.0112927	0.0623039	Down
ENSMUSG00000035370|protein_coding|Adat3	-1.41178	0.000939991	0.0072746	Down		ENSMUSG00000053870|protein_coding|Fpgt	1.07269	0.0113083	0.0623564	Up
ENSMUSG00000070729|pseudogene|Gm12966	-1.11589	0.000942255	0.00728874	Down		ENSMUSG00000024427|protein_coding|Spry4	1.0689	0.0113111	0.0623564	Up
ENSMUSG00000050846|protein_coding|Zfp623	-1.04253	0.000949651	0.00733441	Down		ENSMUSG00000044149|protein_coding|Nkrf	1.32329	0.0113311	0.0623925	Up
ENSMUSG00000033400|protein_coding|Agl	1.21775	0.000957267	0.00738175	Up		ENSMUSG00000022054|protein_coding|Nefm	2.89314	0.0113567	0.0625091	Up
ENSMUSG00000090529|protein_coding|Gm6803	-2.00279	0.000958348	0.0073825	Down		ENSMUSG00000048485|protein_coding|Zbtb8b	-1.18583	0.0114087	0.062721	Down
ENSMUSG00000015027|protein_coding|Galns	-1.36154	0.000963007	0.00741156	Down		ENSMUSG00000025279|protein_coding|Dnase1l3	2.03306	0.0114367	0.0628303	Up
ENSMUSG00000038203|protein_coding|Hoxa13	3.01632	0.000970859	0.00745302	Up		ENSMUSG00000021069|protein_coding|Pygl	1.0144	0.0114552	0.0628607	Up
ENSMUSG00000022824|protein_coding|Muc13	-1.69083	0.000971067	0.00745302	Down		ENSMUSG00000051920|protein_coding|Rspo2	1.41188	0.0114607	0.0628607	Up
ENSMUSG00000032021|protein_coding|Crtam	3.72057	0.000982002	0.00752086	Up		ENSMUSG00000040249|protein_coding|Lrp1	-1.76696	0.0115093	0.0630752	Down
ENSMUSG00000030067|protein_coding|Foxp1	1.37256	0.000982154	0.00752086	Up		ENSMUSG00000085601|protein_coding|Gm4969	4.24008	0.0115546	0.0632983	Up
ENSMUSG00000028012|protein_coding|Rrh	1.4734	0.000989166	0.00756761	Up		ENSMUSG00000058624|protein_coding|Gda	1.84015	0.0116175	0.0635094	Up
ENSMUSG00000040706|protein_coding|Agmat	-1.23954	0.00100098	0.00764754	Down		ENSMUSG00000040414|protein_coding|Slc25a28	1.18514	0.011625	0.0635094	Up
ENSMUSG00000074007|protein_coding|Gm6205	1.28725	0.00100667	0.00768746	Up		ENSMUSG00000000378|protein_coding|Ccm2	1.16126	0.0116596	0.0636737	Up
ENSMUSG00000051469|protein_coding|Zfp191	1.1543	0.00101082	0.00771564	Up		ENSMUSG00000084126|pseudogene|Gm15844	2.93686	0.0117048	0.0638208	Up
ENSMUSG00000035569|protein_coding|Ankrd11	-1.18312	0.00101423	0.0077346	Down		ENSMUSG00000087390|processed_transcript|Gm7598	1.56075	0.0117337	0.0639281	Up
ENSMUSG00000056158|protein_coding|Car10	1.17555	0.00101476	0.00773512	Up		ENSMUSG00000029408|protein_coding|Abcb9	-2.96277	0.0118035	0.0642581	Down
ENSMUSG00000026785|protein_coding|Pkn3	-1.38423	0.00101565	0.00773547	Down		ENSMUSG00000028076|protein_coding|Cd1d1	-2.71659	0.0118155	0.0642921	Down
ENSMUSG00000071042|protein_coding|Rasgrp3	2.53065	0.00101654	0.0077381	Up		ENSMUSG00000002279|protein_coding|Lmf1	-1.57871	0.0118618	0.0645003	Down
ENSMUSG00000003038|protein_coding|Hmgn2	-1.00394	0.00102261	0.00777724	Down		ENSMUSG00000022575|protein_coding|Gsdmd	-4.26746	0.0119073	NA	Down
ENSMUSG00000008690|protein_coding|Ncaph2	-1.03613	0.00102494	0.00779138	Down		ENSMUSG00000030145|protein_coding|Zfp248	-1.65635	0.0119314	0.0647275	Down
ENSMUSG00000079030|protein_coding|Gm2046	-2.81547	0.00103228	0.00783649	Down		ENSMUSG00000014907|protein_coding|Naf1	1.44392	0.0119358	0.0647275	Up
ENSMUSG00000092335|protein_coding|Gm7221	-1.73379	0.00103358	0.00783956	Down		ENSMUSG00000041736|protein_coding|Tspo	-2.53254	0.0119763	0.0648448	Down
ENSMUSG00000003518|protein_coding|Dusp3	1.6386	0.00103661	0.00785866	Up		ENSMUSG00000036815|protein_coding|Dpp10	3.22076	0.011982	0.0648507	Up
ENSMUSG00000042594|protein_coding|Sh2b3	-1.085	0.0010391	0.007874	Down		ENSMUSG00000020798|protein_coding|Spns3	-2.12797	0.0119993	0.0649192	Down
ENSMUSG00000071724|protein_coding|Gm10345	3.44189	0.00105112	0.00794704	Up		ENSMUSG00000032246|protein_coding|Calml4	1.05471	0.0120803	0.0652814	Up
ENSMUSG00000049539|protein_coding|Hist1h1a	1.06644	0.00105202	0.00794998	Up		ENSMUSG00000040525|protein_coding|Cblc	-2.01228	0.0121757	0.0655935	Down
ENSMUSG00000004263|protein_coding|Atn1	-1.25971	0.00106331	0.00801029	Down		ENSMUSG00000079553|protein_coding|Kifc1	-1.14102	0.0121825	0.0656048	Down
ENSMUSG00000058833|protein_coding|2810428I15Rik	-1.5153	0.00107596	0.00808009	Down		ENSMUSG00000026715|protein_coding|Serpinc1	1.25055	0.0122072	0.0656872	Up
ENSMUSG00000008136|protein_coding|Fhl2	1.92681	0.00108877	0.00816892	Up		ENSMUSG00000042345|protein_coding|Ubash3a	-3.49666	0.0122272	0.0657289	Down
ENSMUSG00000022711|protein_coding|Pmm2	-1.11708	0.00109222	0.00819117	Down		ENSMUSG00000030924|protein_coding|2610020H08Rik	-1.02413	0.0122291	0.0657289	Down
ENSMUSG00000045314|protein_coding|Ankrd56	2.13065	0.00110004	0.00824614	Up		ENSMUSG00000059851|protein_coding|Suv420h2	-1.04028	0.0122489	0.0658101	Down
ENSMUSG00000020564|protein_coding|Atxn7l1	1.23196	0.00112042	0.00838011	Up		ENSMUSG00000059866|protein_coding|Tnip2	1.10592	0.0123104	0.0660896	Up
ENSMUSG00000025821|protein_coding|Zfp282	-1.58208	0.00112813	0.00842678	Down		ENSMUSG00000060275|protein_coding|Nrg2	2.1582	0.0123492	0.066192	Up
ENSMUSG00000022615|protein_coding|Tymp	-1.72821	0.00114512	0.00853048	Down		ENSMUSG00000078307|protein_coding|AI593442	4.53336	0.0123532	0.066192	Up
ENSMUSG00000036027|protein_coding|1810046K07Rik	2.12329	0.00114649	0.00853688	Up		ENSMUSG00000040901|protein_coding|Kcnk18	2.89709	0.0123591	0.0661982	Up
ENSMUSG00000040312|protein_coding|Cchcr1	-1.19547	0.00114858	0.00854484	Down		ENSMUSG00000048416|protein_coding|Mlf1	1.3763	0.01245	0.0665294	Up
ENSMUSG00000001131|protein_coding|Timp1	-2.52613	0.0011538	0.00857988	Down		ENSMUSG00000026610|protein_coding|Esrrg	2.50698	0.0124543	0.0665294	Up
ENSMUSG00000073803|protein_coding|4930544L04Rik	4.39625	0.00115449	0.00858118	Up		ENSMUSG00000020300|protein_coding|Cpeb4	1.01422	0.0125718	0.067029	Up
ENSMUSG00000028820|protein_coding|Sfpq	-1.05787	0.0011552	0.00858188	Down		ENSMUSG00000026547|protein_coding|Tagln2	-1.74302	0.01258	0.0670372	Down
ENSMUSG00000030199|protein_coding|Etv6	-1.15693	0.00115561	0.00858188	Down		ENSMUSG00000084902|protein_coding|Gm281	1.48493	0.0125837	0.0670372	Up
ENSMUSG00000028393|protein_coding|Alad	-1.48784	0.00116158	0.00861857	Down		ENSMUSG00000020151|protein_coding|Ptprr	1.71092	0.0126364	0.0672701	Up
ENSMUSG00000080006|pseudogene|Rps19-ps7	-1.69638	0.00116555	0.00864034	Down		ENSMUSG00000064016|protein_coding|Gm648	3.45569	0.0126936	0.0675072	Up
ENSMUSG00000059323|protein_coding|Tonsl	-1.23755	0.00117038	0.00866464	Down		ENSMUSG00000045532|protein_coding|C1ql1	2.29127	0.0127697	0.0678508	Up
ENSMUSG00000074295|protein_coding|Gm6902	-1.19513	0.00117304	0.00867663	Down		ENSMUSG00000026797|protein_coding|Stxbp1	2.05869	0.0128077	0.0679765	Up
ENSMUSG00000032332|protein_coding|Col12a1	1.89167	0.00118146	0.00872894	Up		ENSMUSG00000051949|protein_coding|2010005H15Rik	4.37393	0.012808	0.0679765	Up
ENSMUSG00000020140|protein_coding|Lgr5	1.40691	0.00118167	0.00872894	Up		ENSMUSG00000058613|protein_coding|Gm5062	1.89678	0.0128396	0.068067	Up
ENSMUSG00000049093|protein_coding|Il23r	1.23568	0.00118267	0.00873243	Up		ENSMUSG00000053522|protein_coding|Lgals7	-3.26093	0.0128397	0.068067	Down
ENSMUSG00000034845|protein_coding|Plvap	-1.16067	0.00118562	0.00874653	Down		ENSMUSG00000001655|protein_coding|Hoxc13	2.01948	0.0129043	0.0683315	Up
ENSMUSG00000090216|processed_transcript|Gm16549	1.67939	0.00120412	0.00886342	Up		ENSMUSG00000036564|protein_coding|Ndrg4	-1.656	0.0129607	0.0685782	Down
ENSMUSG00000029680|protein_coding|Hyal4	4.58154	0.00122198	0.00897142	Up		ENSMUSG00000058298|protein_coding|Mcm9	1.14966	0.0130413	0.0688957	Up
ENSMUSG00000022449|protein_coding|Adamts20	4.43404	0.00122201	0.00897142	Up		ENSMUSG00000039533|protein_coding|Mmd2	-1.71218	0.0130486	0.0688957	Down
ENSMUSG00000042428|protein_coding|Mgat3	-2.27687	0.00122937	0.00901362	Down		ENSMUSG00000035232|protein_coding|Pdk3	1.1378	0.0130503	0.0688957	Up
ENSMUSG00000024666|protein_coding|Tmem138	-1.02237	0.00122996	0.00901395	Down		ENSMUSG00000020333|protein_coding|Acsl6	-1.75668	0.0130999	0.0690529	Down
ENSMUSG00000073007|protein_coding|Fam46d	1.92007	0.00123214	0.00902199	Up		ENSMUSG00000057135|protein_coding|A430084P05Rik	4.75403	0.0131115	NA	Up
ENSMUSG00000057967|protein_coding|Fgf18	1.59693	0.0012432	0.00908668	Up		ENSMUSG00000028576|protein_coding|Ift74	1.15322	0.0131798	0.0693191	Up
ENSMUSG00000025324|protein_coding|Atp10a	1.32178	0.00124374	0.00908668	Up		ENSMUSG00000092152|protein_coding|Gm17026	4.12492	0.0131963	0.0693514	Up
ENSMUSG00000024735|protein_coding|Prpf19	-1.36077	0.00124423	0.00908668	Down		ENSMUSG00000011832|protein_coding|Evi5l	-1.38703	0.013227	0.0694781	Down
ENSMUSG00000022518|protein_coding|4930562C15Rik	1.52124	0.0012492	0.009119	Up		ENSMUSG00000022105|protein_coding|Rb1	1.20945	0.0132668	0.0696168	Up
ENSMUSG00000020090|protein_coding|Npffr1	2.4322	0.00125388	0.00914634	Up		ENSMUSG00000038925|protein_coding|E330034G19Rik	1.10384	0.0132786	0.0696527	Up
ENSMUSG00000024529|protein_coding|Lox	3.60068	0.00125404	0.00914634	Up		ENSMUSG00000022519|protein_coding|Srl	1.22398	0.0133183	0.0697951	Up
ENSMUSG00000040650|protein_coding|Cyp2b23	1.38931	0.00126233	0.00919474	Up		ENSMUSG00000064140|protein_coding|Trim38	-1.75697	0.0133207	0.0697951	Down
ENSMUSG00000046387|protein_coding|Pcdhb17	1.19221	0.00126582	0.0092162	Up		ENSMUSG00000062260|protein_coding|AA415398	2.02321	0.0133359	0.0698372	Up
ENSMUSG00000071563|pseudogene|Gm5301	-1.73262	0.00126902	0.00923545	Down		ENSMUSG00000035686|protein_coding|Thrsp	-1.7191	0.013428	0.0701727	Down
ENSMUSG00000072826|protein_coding|Gm16427	-1.01039	0.00127272	0.00925834	Down		ENSMUSG00000022840|protein_coding|Adcy5	-2.41229	0.0134423	0.0702213	Down
ENSMUSG00000020836|protein_coding|Coro6	2.8787	0.00127763	0.00927916	Up		ENSMUSG00000090252|processed_transcript|Gm16028	2.79993	0.0135205	0.0705504	Up
ENSMUSG00000039747|protein_coding|Orai2	-2.22784	0.0012814	0.0092972	Down		ENSMUSG00000027824|protein_coding|Vmn2r1	5.12734	0.0135419	0.0706356	Up
ENSMUSG00000039873|protein_coding|Neurl2	-1.6932	0.0012909	0.00934991	Down		ENSMUSG00000045664|protein_coding|Cdc42ep2	1.27881	0.0135934	0.070851	Up
ENSMUSG00000024212|protein_coding|Mllt1	-1.71017	0.00130019	0.00940093	Down		ENSMUSG00000025949|protein_coding|Pikfyve	1.00405	0.0136808	0.0711839	Up
ENSMUSG00000042625|protein_coding|Safb2	-1.23055	0.00131527	0.00947721	Down		ENSMUSG00000046605|protein_coding|B3gntl1	1.08156	0.0136827	0.0711839	Up
ENSMUSG00000019518|protein_coding|Ap4m1	-1.22033	0.00131856	0.00948445	Down		ENSMUSG00000061410|protein_coding|Zcchc14	1.1249	0.0137301	0.0713771	Up
ENSMUSG00000029844|protein_coding|Hoxa1	1.23019	0.00131911	0.00948445	Up		ENSMUSG00000002910|protein_coding|Arrdc2	1.04207	0.0138156	0.0716976	Up
ENSMUSG00000078792|protein_coding|Gm5890	-2.84794	0.00131992	0.00948464	Down		ENSMUSG00000004105|protein_coding|Angptl2	-1.95274	0.0138745	0.0719401	Down
ENSMUSG00000045008|protein_coding|9030612E09Rik	4.82625	0.00132315	0.00949712	Up		ENSMUSG00000025575|protein_coding|Cant1	-1.11391	0.013928	0.0721906	Down
ENSMUSG00000057342|protein_coding|Sphk2	-1.41884	0.00132563	0.00951085	Down		ENSMUSG00000046491|protein_coding|C1qtnf2	-4.75327	0.0139421	NA	Down
ENSMUSG00000028222|protein_coding|Calb1	1.42926	0.00133666	0.00957355	Up		ENSMUSG00000055322|protein_coding|Tns1	-2.11464	0.0140122	0.0724926	Down
ENSMUSG00000092084|pseudogene|Gm2056	-2.20506	0.00134141	0.00960349	Down		ENSMUSG00000050197|protein_coding|Rhox13	-4.42094	0.0140492	0.0726302	Down
ENSMUSG00000085596|processed_transcript|Gm11476	1.24918	0.00134398	0.00960953	Up		ENSMUSG00000033021|protein_coding|Gmppa	-1.1629	0.0140688	0.0726774	Down
ENSMUSG00000052488|protein_coding|Cherp	-1.165	0.00136417	0.00973726	Down		ENSMUSG00000020282|protein_coding|Rhbdf1	1.47895	0.0141196	0.0728382	Up
ENSMUSG00000029699|protein_coding|Srcrb4d	-1.14854	0.00137304	0.00978805	Down		ENSMUSG00000023000|protein_coding|Dhh	-1.73647	0.0141249	0.0728382	Down
ENSMUSG00000030156|protein_coding|Cd69	1.55188	0.00137681	0.00980235	Up		ENSMUSG00000047466|protein_coding|8030462N17Rik	1.01249	0.01415	0.0729349	Up
ENSMUSG00000018974|protein_coding|Sart3	-1.10991	0.00138304	0.00982999	Down		ENSMUSG00000054381|protein_coding|Zfp747	-1.09547	0.0141653	0.0729867	Down
ENSMUSG00000075297|protein_coding|H60b	1.83146	0.00140242	0.00995505	Up		ENSMUSG00000079889|pseudogene|Gm11951	2.5383	0.0141896	0.0730315	Up
ENSMUSG00000035914|protein_coding|Cd276	2.52725	0.00140824	0.0099921	Up		ENSMUSG00000042046|protein_coding|Dstyk	1.31485	0.0141927	0.0730315	Up
ENSMUSG00000079057|protein_coding|Cyp4v3	1.24356	0.00141317	0.0100151	Up		ENSMUSG00000026885|protein_coding|Ttll11	2.60295	0.0141992	0.0730315	Up
ENSMUSG00000073415|lincRNA|Gm10501	1.91914	0.00142429	0.0100862	Up		ENSMUSG00000034663|protein_coding|Bmp2k	1.36341	0.0141997	0.0730315	Up
ENSMUSG00000024906|protein_coding|Mus81	-1.13403	0.00142451	0.0100862	Down		ENSMUSG00000038365|protein_coding|Fbxo25	-1.30432	0.0142252	0.0730912	Down
ENSMUSG00000021234|protein_coding|Fam161b	-1.56874	0.00142589	0.0100917	Down		ENSMUSG00000031902|protein_coding|Nfatc3	1.04625	0.014268	0.073237	Up
ENSMUSG00000028480|protein_coding|Glipr2	-1.49827	0.00142954	0.0101046	Down		ENSMUSG00000041064|protein_coding|Pif1	-1.41998	0.0143218	0.0733059	Down
ENSMUSG00000044033|protein_coding|Ccdc141	1.32995	0.00143593	0.0101413	Up		ENSMUSG00000040209|protein_coding|Zfp704	-1.04574	0.0143524	0.0734119	Down
ENSMUSG00000031323|protein_coding|Dmrtc1a	2.30825	0.00143874	0.0101568	Up		ENSMUSG00000063952|protein_coding|Brpf3	1.31887	0.014353	0.0734119	Up
ENSMUSG00000078767|pseudogene|Gm10988	-2.75051	0.00144196	0.0101742	Down		ENSMUSG00000026497|protein_coding|Mixl1	1.57765	0.0144316	0.0737327	Up
ENSMUSG00000028871|protein_coding|Rspo1	2.97477	0.00144295	0.0101742	Up		ENSMUSG00000003418|protein_coding|St8sia6	2.0043	0.0144443	0.0737436	Up
ENSMUSG00000044551|protein_coding|9930012K11Rik	-1.35832	0.00145316	0.010237	Down		ENSMUSG00000042306|protein_coding|S100a14	-1.78999	0.0145231	0.0740919	Down
ENSMUSG00000033765|protein_coding|Calm4	5.36126	0.00147564	NA	Up		ENSMUSG00000073069|protein_coding|Mageb2	-2.66975	0.0145633	0.0742536	Down
ENSMUSG00000005378|protein_coding|Wbscr22	-1.05236	0.00148689	0.010457	Down		ENSMUSG00000028041|protein_coding|Adam15	-1.03462	0.0146286	0.0745211	Down
ENSMUSG00000073399|protein_coding|Trim40	2.35646	0.00149057	0.0104785	Up		ENSMUSG00000006378|protein_coding|Gcat	-1.09273	0.0146571	0.0745843	Down
ENSMUSG00000091412|lincRNA|Gm2895	2.76445	0.00149288	0.0104815	Up		ENSMUSG00000004988|protein_coding|Fxyd4	-1.23127	0.0146657	0.0746011	Down
ENSMUSG00000047123|protein_coding|Ticam1	-1.93294	0.00149776	0.0105108	Down		ENSMUSG00000037808|protein_coding|Fam76b	1.07483	0.0146874	0.0746358	Up
ENSMUSG00000003541|protein_coding|Ier3	-1.02382	0.00150017	0.0105194	Down		ENSMUSG00000004885|protein_coding|Crabp2	2.23192	0.0146886	0.0746358	Up
ENSMUSG00000083307|pseudogene|AA414768	-1.75522	0.00150191	0.0105269	Down		ENSMUSG00000025188|protein_coding|Hps1	-1.95966	0.0147355	0.0748195	Down
ENSMUSG00000070583|protein_coding|Fv1	-1.10354	0.00150249	0.0105269	Down		ENSMUSG00000017830|protein_coding|Dhx58	2.74058	0.0148703	0.075367	Up
ENSMUSG00000002546|protein_coding|Golga2	-1.064	0.001511	0.0105704	Down		ENSMUSG00000030465|protein_coding|Psd3	2.20865	0.0149297	0.0756129	Up
ENSMUSG00000028861|protein_coding|Mrps15	-1.17521	0.00151298	0.0105782	Down		ENSMUSG00000020272|protein_coding|Stk10	1.48585	0.0149502	0.0756897	Up
ENSMUSG00000024668|protein_coding|Sdhaf2	1.15065	0.00152469	0.0106511	Up		ENSMUSG00000090417|protein_coding|Vmn2r94	3.41284	0.0149595	0.075699	Up
ENSMUSG00000006464|protein_coding|Bbs1	-2.34587	0.00154051	0.0107527	Down		ENSMUSG00000087086|processed_transcript|Gm13269	4.20927	0.0149617	NA	Up
ENSMUSG00000020458|protein_coding|Rtn4	-1.02364	0.00155321	0.0108323	Down		ENSMUSG00000059714|protein_coding|Flot1	-1.78044	0.0149777	0.0757462	Down
ENSMUSG00000031375|protein_coding|Bgn	2.03374	0.00156398	0.0108938	Up		ENSMUSG00000056214|protein_coding|Pard6g	-1.25982	0.0150157	0.0758833	Down
ENSMUSG00000026648|protein_coding|Dclre1c	1.20471	0.00157317	0.0109532	Up		ENSMUSG00000052974|protein_coding|Cyp2f2	-1.70475	0.0150278	0.0759168	Down
ENSMUSG00000050844|protein_coding|1700020N01Rik	5.39986	0.00157372	NA	Up		ENSMUSG00000002228|protein_coding|Ppm1j	-1.5854	0.01525	0.0767895	Down
ENSMUSG00000079442|protein_coding|St6galnac4	-1.93484	0.00157987	0.0109953	Down		ENSMUSG00000020399|protein_coding|Havcr2	3.74775	0.0153207	0.0770313	Up
ENSMUSG00000031823|protein_coding|Zdhhc7	-1.01445	0.00158263	0.0110054	Down		ENSMUSG00000048772|protein_coding|Tmem53	1.80936	0.0153257	0.0770313	Up
ENSMUSG00000026098|protein_coding|Pms1	1.44156	0.00160034	0.0111147	Up		ENSMUSG00000008489|protein_coding|Elavl2	1.16517	0.0154047	0.0772895	Up
ENSMUSG00000045608|protein_coding|Dbx2	2.39022	0.00160345	0.0111317	Up		ENSMUSG00000086516|lincRNA|4930461G14Rik	-4.16711	0.0154531	NA	Down
ENSMUSG00000024151|protein_coding|Msh2	-1.09138	0.00161229	0.0111837	Down		ENSMUSG00000004044|protein_coding|Ptrf	-1.04098	0.0154805	0.0776139	Down
ENSMUSG00000031957|protein_coding|Ctrb1	-1.34469	0.00161342	0.0111869	Down		ENSMUSG00000064366|Mt_tRNA|mt-Tl2	2.95146	0.0155409	0.077833	Up
ENSMUSG00000064202|protein_coding|4430402I18Rik	2.55944	0.00161817	0.0112106	Up		ENSMUSG00000031778|protein_coding|Cx3cl1	1.47013	0.0156412	0.078251	Up
ENSMUSG00000029504|protein_coding|Ddx51	-1.26388	0.00161971	0.0112166	Down		ENSMUSG00000074593|protein_coding|Gm14316	-2.56265	0.0156743	0.0783594	Down
ENSMUSG00000035165|protein_coding|Kcne3	1.61371	0.00164411	0.011362	Up		ENSMUSG00000040021|protein_coding|Lats1	1.19739	0.0156825	0.0783594	Up
ENSMUSG00000091761|lincRNA|Gm4349	-1.16028	0.00165068	0.011398	Down		ENSMUSG00000025810|protein_coding|Nrp1	2.48377	0.015722	0.0785145	Up
ENSMUSG00000039106|protein_coding|Htr5a	1.15622	0.0016543	0.0114183	Up		ENSMUSG00000073177|protein_coding|Gm773	2.61955	0.0157667	0.0786533	Up
ENSMUSG00000020890|protein_coding|Gucy2e	-1.33049	0.00166325	0.0114658	Down		ENSMUSG00000034538|protein_coding|Zfp418	-1.26314	0.0159466	0.079261	Down
ENSMUSG00000044164|protein_coding|Rnf182	1.12008	0.00167385	0.0115232	Up		ENSMUSG00000030838|protein_coding|Ush1c	-4.20608	0.0159475	NA	Down
ENSMUSG00000083489|pseudogene|Gm11784	-1.95799	0.00168128	0.0115564	Down		ENSMUSG00000052616|protein_coding|Ccdc79	2.23022	0.015951	0.079261	Up
ENSMUSG00000001034|protein_coding|Mapk7	-1.82431	0.00168191	0.0115564	Down		ENSMUSG00000005373|protein_coding|Mlxipl	1.46175	0.0160336	0.0796257	Up
ENSMUSG00000032224|protein_coding|Fam81a	2.86913	0.00168738	0.0115845	Up		ENSMUSG00000073988|protein_coding|Ttpa	3.69828	0.0160358	0.0796257	Up
ENSMUSG00000028218|protein_coding|Fam92a	1.04334	0.00169492	0.0116314	Up		ENSMUSG00000024610|protein_coding|Cd74	1.57586	0.0160433	0.0796343	Up
ENSMUSG00000044566|protein_coding|Cage1	1.4651	0.00169674	0.0116392	Up		ENSMUSG00000050854|protein_coding|Tmem125	-1.40362	0.0161338	0.0800549	Down
ENSMUSG00000073209|protein_coding|Klf14	2.27246	0.00170366	0.0116771	Up		ENSMUSG00000019699|protein_coding|Akt3	1.09192	0.0161876	0.0802367	Up
ENSMUSG00000041957|protein_coding|Pkp2	1.11891	0.00170579	0.0116869	Up		ENSMUSG00000024266|protein_coding|Adad2	-2.57234	0.0162063	0.0802537	Down
ENSMUSG00000051043|protein_coding|Gprc5c	-1.0725	0.00172149	0.0117848	Down		ENSMUSG00000059763|protein_coding|Taar2	4.67382	0.01621	NA	Up
ENSMUSG00000031610|protein_coding|Scrg1	2.90506	0.00172335	0.0117927	Up		ENSMUSG00000015597|protein_coding|Zfp318	1.18485	0.0162264	0.0803149	Up
ENSMUSG00000039483|protein_coding|Asb6	-1.17171	0.00172551	0.0118026	Down		ENSMUSG00000043300|protein_coding|B3galnt1	-1.84863	0.0162917	0.0805237	Down
ENSMUSG00000025766|protein_coding|D3Ertd751e	1.72007	0.00173323	0.0118409	Up		ENSMUSG00000022867|protein_coding|Usp25	1.34371	0.0163411	0.0807106	Up
ENSMUSG00000021607|protein_coding|Mrpl36	1.20137	0.00174508	0.0118927	Up		ENSMUSG00000037638|protein_coding|Zbtb42	-4.1592	0.0163428	NA	Down
ENSMUSG00000049744|protein_coding|Arhgap15	1.09465	0.00175069	0.0119212	Up		ENSMUSG00000027071|protein_coding|P2rx3	-3.25431	0.0163702	0.0808256	Down
ENSMUSG00000024142|protein_coding|Mlst8	-2.00378	0.00175423	0.0119249	Down		ENSMUSG00000054272|protein_coding|Zscan4c	4.02313	0.0164144	0.0809867	Up
ENSMUSG00000073411|protein_coding|H2-D1	-1.16332	0.00175434	0.0119249	Down		ENSMUSG00000052137|protein_coding|C430048L16Rik	1.08284	0.0164313	0.0810412	Up
ENSMUSG00000068879|protein_coding|Gm5773	-1.24058	0.00175479	0.0119249	Down		ENSMUSG00000047361|protein_coding|Gm973	-1.46983	0.0164636	0.0811148	Down
ENSMUSG00000032878|protein_coding|Ccdc85a	1.1822	0.00175723	0.0119366	Up		ENSMUSG00000042581|protein_coding|Thsd7b	2.39602	0.0165897	0.0816496	Up
ENSMUSG00000039713|protein_coding|Plekhg5	-1.18373	0.0017594	0.0119465	Down		ENSMUSG00000024236|protein_coding|Svil	-1.23263	0.0166219	0.0817502	Down
ENSMUSG00000033855|protein_coding|Ston1	1.49644	0.00177238	0.012009	Up		ENSMUSG00000064563|snoRNA|Snora7a	1.38244	0.01663	0.0817612	Up
ENSMUSG00000086075|lincRNA|Gm15728	1.48018	0.00177292	0.012009	Up		ENSMUSG00000011589|protein_coding|Fsd1	-2.33983	0.0166441	0.08179	Down
ENSMUSG00000087395|processed_transcript|Gm12705	2.2134	0.00178027	0.0120393	Up		ENSMUSG00000037860|protein_coding|Aim2	1.69379	0.0166476	0.08179	Up
ENSMUSG00000081865|pseudogene|Gm15484	1.59321	0.00178256	0.0120451	Up		ENSMUSG00000066807|pseudogene|Gm10179	1.68926	0.0166714	0.0818487	Up
ENSMUSG00000029671|protein_coding|Wnt16	1.95253	0.00178372	0.012048	Up		ENSMUSG00000074062|protein_coding|Fbxw16	1.59714	0.0166908	0.0818868	Up
ENSMUSG00000039463|protein_coding|Slc9a8	-1.2198	0.00179886	0.0121405	Down		ENSMUSG00000074813|lincRNA|Gm14005	-1.28994	0.0167154	0.0819396	Down
ENSMUSG00000002014|protein_coding|Ssr4	-1.03699	0.00182187	0.0122612	Down		ENSMUSG00000079056|protein_coding|Kcnip3	2.17051	0.0167375	0.0819924	Up
ENSMUSG00000042616|protein_coding|Oscp1	1.44203	0.00182423	0.0122721	Up		ENSMUSG00000051627|protein_coding|Hist1h1e	-1.49583	0.0168961	0.0825459	Down
ENSMUSG00000049107|protein_coding|Ntf3	1.87398	0.00183349	0.0123244	Up		ENSMUSG00000044337|protein_coding|Cxcr7	-1.51283	0.0169456	0.0826559	Down
ENSMUSG00000030772|protein_coding|Dkk3	1.22935	0.00183502	0.0123298	Up		ENSMUSG00000030587|protein_coding|2200002D01Rik	-1.31778	0.0169482	0.0826559	Down
ENSMUSG00000074580|protein_coding|4931440P22Rik	1.33568	0.00183666	0.012335	Up		ENSMUSG00000050035|protein_coding|Fhl4	-4.70829	0.0169843	NA	Down
ENSMUSG00000058613|protein_coding|Gm5062	-1.20016	0.001838	0.012335	Down		ENSMUSG00000015721|protein_coding|Nlrp5	1.16893	0.0170098	0.0828918	Up
ENSMUSG00000089926|lincRNA|Gm15734	1.97189	0.00183888	0.0123359	Up		ENSMUSG00000009075|protein_coding|Cabp7	3.36625	0.0170717	0.0830841	Up
ENSMUSG00000028601|protein_coding|Echdc2	-1.18195	0.00185081	0.0124011	Down		ENSMUSG00000039911|protein_coding|Spsb1	-1.88546	0.0171945	0.0836206	Down
ENSMUSG00000037754|protein_coding|Ppp1r16b	-1.47364	0.00185791	0.0124436	Down		ENSMUSG00000042525|protein_coding|4933428M09Rik	3.739	0.0172351	0.083676	Up
ENSMUSG00000073403|processed_transcript|Gm10499	3.15453	0.00186385	0.0124734	Up		ENSMUSG00000074039|lincRNA|4930520O04Rik	-3.65751	0.0172552	0.083743	Down
ENSMUSG00000061906|protein_coding|Ugt2b38	1.56956	0.00186754	0.0124845	Up		ENSMUSG00000057469|protein_coding|E2f6	-1.13154	0.0173301	0.08399	Down
ENSMUSG00000007279|protein_coding|Scube2	1.74992	0.00186925	0.0124845	Up		ENSMUSG00000042549|processed_transcript|Gm16516	-1.50087	0.017352	0.0840378	Down
ENSMUSG00000086471|lincRNA|A530020G20Rik	5.31141	0.00187312	NA	Up		ENSMUSG00000031074|protein_coding|Fgf3	1.29695	0.0175058	0.0846063	Up
ENSMUSG00000033819|protein_coding|Ppp1r16a	-1.65193	0.00187735	0.0125286	Down		ENSMUSG00000019966|protein_coding|Kitl	1.73847	0.0175531	0.0847469	Up
ENSMUSG00000027076|protein_coding|Timm10	-1.02014	0.00188221	0.0125561	Down		ENSMUSG00000031340|protein_coding|Gabre	4.6479	0.0176632	NA	Up
ENSMUSG00000073207|protein_coding|Ccdc160	1.27468	0.00188569	0.0125743	Up		ENSMUSG00000085973|processed_transcript|Gm14742	2.28153	0.0177067	0.0853233	Up
ENSMUSG00000085633|processed_transcript|4930580A09Rik	2.87681	0.00188807	0.0125851	Up		ENSMUSG00000079197|protein_coding|Psme2	-1.1875	0.0177092	0.0853233	Down
ENSMUSG00000085621|lincRNA|4930467K11Rik	5.33341	0.0018918	0.0126	Up		ENSMUSG00000030796|protein_coding|Tead2	-1.6032	0.0177659	0.085567	Down
ENSMUSG00000002345|protein_coding|2310045N01Rik	-1.04351	0.00190477	0.0126762	Down		ENSMUSG00000038895|protein_coding|Zfp653	1.46186	0.0177857	0.0856036	Up
ENSMUSG00000049357|protein_coding|4933408B17Rik	-1.29909	0.00192509	0.012786	Down		ENSMUSG00000004872|protein_coding|Pax3	3.25319	0.0177858	0.0856036	Up
ENSMUSG00000056586|protein_coding|Zar1l	-1.07522	0.00192681	0.0127862	Down		ENSMUSG00000026721|protein_coding|Rabgap1l	1.60235	0.0178397	0.0858337	Up
ENSMUSG00000027833|protein_coding|Shox2	1.61893	0.00192956	0.0127954	Up		ENSMUSG00000026749|protein_coding|Nek6	-1.67461	0.0178547	0.0858729	Down
ENSMUSG00000036002|protein_coding|B230312A22Rik	-1.20002	0.00193707	0.012835	Down		ENSMUSG00000026773|protein_coding|Pfkfb3	1.00979	0.0179572	0.0861613	Up
ENSMUSG00000049382|protein_coding|Krt8	1.36232	0.00194075	0.0128492	Up		ENSMUSG00000063531|protein_coding|Sema3e	2.50569	0.0180131	0.0863402	Up
ENSMUSG00000038403|protein_coding|Hfe2	3.05156	0.00194852	0.0128905	Up		ENSMUSG00000003746|protein_coding|Man1a	4.11528	0.018016	NA	Up
ENSMUSG00000024513|protein_coding|Mbd2	1.13772	0.00195107	0.0129022	Up		ENSMUSG00000034295|protein_coding|Fhod3	1.42069	0.0180443	0.0864305	Up
ENSMUSG00000013465|protein_coding|Cobra1	-1.01706	0.00195459	0.0129204	Down		ENSMUSG00000085198|processed_transcript|4933416E03Rik	4.55093	0.0182155	0.0870713	Up
ENSMUSG00000073002|protein_coding|Vamp5	2.00625	0.00196039	0.0129434	Up		ENSMUSG00000030207|protein_coding|8430419L09Rik	2.62559	0.0182339	0.0871292	Up
ENSMUSG00000038605|protein_coding|Samd10	1.08202	0.00196406	0.0129477	Up		ENSMUSG00000061731|protein_coding|Ext1	1.1946	0.0184462	0.0880834	Up
ENSMUSG00000072295|protein_coding|Als2cr11	2.61085	0.00196547	0.0129514	Up		ENSMUSG00000021327|protein_coding|Zkscan3	1.07461	0.018534	0.0884423	Up
ENSMUSG00000022788|protein_coding|Fgd4	1.09056	0.00197186	0.0129832	Up		ENSMUSG00000031118|protein_coding|1700080O16Rik	-1.17336	0.0185467	0.0884726	Down
ENSMUSG00000042763|protein_coding|Maneal	-2.23739	0.00197486	0.0129979	Down		ENSMUSG00000026986|protein_coding|Hnmt	2.2146	0.0185671	0.0885394	Up
ENSMUSG00000036667|protein_coding|Fam115a	2.66922	0.00198032	0.0130242	Up		ENSMUSG00000042279|protein_coding|H1foo	1.70511	0.0185966	0.0886227	Up
ENSMUSG00000043541|protein_coding|Casc1	1.21999	0.00198042	0.0130242	Up		ENSMUSG00000079733|protein_coding|Tmem181b-ps	-1.11698	0.0186054	0.0886315	Down
ENSMUSG00000073016|protein_coding|Uprt	1.4556	0.00198512	0.0130456	Up		ENSMUSG00000039176|protein_coding|Polg	-1.13832	0.018738	0.0891718	Down
ENSMUSG00000055675|protein_coding|Kbtbd11	1.89755	0.00198919	0.0130664	Up		ENSMUSG00000051177|protein_coding|Plcb1	2.58532	0.0187556	0.0891945	Up
ENSMUSG00000032840|protein_coding|2410131K14Rik	-1.33979	0.0019903	0.0130686	Down		ENSMUSG00000030905|protein_coding|Crym	-1.76868	0.0187652	0.0892081	Down
ENSMUSG00000058135|protein_coding|Gstm1	1.1156	0.00201111	0.0131877	Up		ENSMUSG00000003134|protein_coding|Tbc1d8	-1.21884	0.0187776	0.0892081	Down
ENSMUSG00000041130|protein_coding|Zfp598	-1.36967	0.00201602	0.0132116	Down		ENSMUSG00000039639|protein_coding|Kcne1	3.13159	0.0188106	0.0893042	Up
ENSMUSG00000075040|protein_coding|Zfp408	-1.3873	0.00202379	0.0132521	Down		ENSMUSG00000030484|protein_coding|Lypd5	-1.62254	0.0189058	0.0897078	Down
ENSMUSG00000033777|protein_coding|Tlr13	5.41742	0.00203485	NA	Up		ENSMUSG00000043453|protein_coding|Magea10	4.88153	0.0189086	NA	Up
ENSMUSG00000026836|protein_coding|Acvr1	1.44865	0.00203503	0.0133205	Up		ENSMUSG00000070883|protein_coding|4930578N16Rik	1.35327	0.0189548	0.0898358	Up
ENSMUSG00000079031|protein_coding|BB287469	-2.2847	0.00204351	0.0133707	Down		ENSMUSG00000020733|protein_coding|Slc9a3r1	-1.12837	0.0189644	0.0898506	Down
ENSMUSG00000022529|protein_coding|Zfp263	-1.02262	0.00205096	0.0134143	Down		ENSMUSG00000058046|protein_coding|4933430I17Rik	-1.05692	0.019078	0.0901772	Down
ENSMUSG00000086459|lincRNA|1700030C12Rik	3.12362	0.00205688	0.0134477	Up		ENSMUSG00000027168|protein_coding|Pax6	2.27141	0.0190813	0.0901772	Up
ENSMUSG00000080665|miRNA|Mir1199	-2.63541	0.00207206	0.0135311	Down		ENSMUSG00000056952|protein_coding|Tatdn2	1.58317	0.019085	0.0901772	Up
ENSMUSG00000028467|protein_coding|Gba2	-1.78618	0.00208095	0.0135732	Down		ENSMUSG00000028860|protein_coding|Sytl1	-4.61478	0.0193394	NA	Down
ENSMUSG00000061576|protein_coding|Dpp6	1.10237	0.00209191	0.0136341	Up		ENSMUSG00000051022|protein_coding|Hs3st1	1.87033	0.0193438	0.0911528	Up
ENSMUSG00000026495|protein_coding|Efcab2	2.44626	0.00211349	0.0137694	Up		ENSMUSG00000043635|protein_coding|Adamts3	2.5372	0.0195043	0.0917236	Up
ENSMUSG00000087364|processed_transcript|Gm13398	2.054	0.00211718	0.0137773	Up		ENSMUSG00000030839|protein_coding|Sergef	-1.39355	0.0195974	0.0920408	Down
ENSMUSG00000028430|protein_coding|Nol6	-1.14304	0.00212335	0.0138067	Down		ENSMUSG00000030861|protein_coding|Acadsb	1.00094	0.0196937	0.092365	Up
ENSMUSG00000031471|protein_coding|Defb8	1.13189	0.00212848	0.0138347	Up		ENSMUSG00000037390|protein_coding|Muc3	-1.63251	0.0197786	0.0927321	Down
ENSMUSG00000032092|protein_coding|Mpzl2	2.00308	0.00213289	0.013858	Up		ENSMUSG00000032121|protein_coding|Tmem218	-3.54841	0.0197857	NA	Down
ENSMUSG00000012126|protein_coding|Ubxn11	-2.50128	0.0021431	0.0139189	Down		ENSMUSG00000027233|protein_coding|Patl2	-2.34785	0.0198055	0.092827	Down
ENSMUSG00000000194|protein_coding|Gpr107	-1.07715	0.00215181	0.0139592	Down		ENSMUSG00000039518|protein_coding|Cdsn	-1.20082	0.0199203	0.0931773	Down
ENSMUSG00000058444|protein_coding|Map2k5	2.94256	0.00215904	0.0140007	Up		ENSMUSG00000064365|Mt_tRNA|mt-Ts2	4.60058	0.0199252	NA	Up
ENSMUSG00000025792|protein_coding|Slc25a10	-1.2962	0.00216828	0.0140497	Down		ENSMUSG00000015243|protein_coding|Abca1	-1.14086	0.0199505	0.0932558	Down
ENSMUSG00000031862|protein_coding|Atp13a1	-1.28999	0.00217313	0.0140702	Down		ENSMUSG00000057069|protein_coding|Ero1lb	1.51472	0.0199616	0.0932767	Up
ENSMUSG00000030237|protein_coding|Slco1a4	1.27124	0.00218592	0.0141271	Up		ENSMUSG00000035177|protein_coding|Nlrp2	3.49047	0.0201087	0.093807	Up
ENSMUSG00000075574|protein_coding|Defb48	3.19135	0.00218617	0.0141271	Up		ENSMUSG00000091385|protein_coding|Gm17573	4.86144	0.0201801	NA	Up
ENSMUSG00000020142|protein_coding|Slc1a4	-1.17837	0.00218698	0.0141271	Down		ENSMUSG00000022824|protein_coding|Muc13	-2.1321	0.0202957	0.0945189	Down
ENSMUSG00000027612|protein_coding|Mmp24	-1.64378	0.00219264	0.0141582	Down		ENSMUSG00000057137|protein_coding|Tmem140	-3.53232	0.0203772	NA	Down
ENSMUSG00000075394|protein_coding|Hoxc4	3.70908	0.00220357	0.0142123	Up		ENSMUSG00000020297|protein_coding|Nsg2	4.67421	0.0203833	NA	Up
ENSMUSG00000060152|protein_coding|Pop5	-1.02023	0.00221416	0.0142625	Down		ENSMUSG00000022537|protein_coding|Tmem44	-2.18891	0.0203972	0.0948674	Down
ENSMUSG00000041923|protein_coding|Nol4	2.22344	0.00222668	0.0143282	Up		ENSMUSG00000030786|protein_coding|Itgam	4.25764	0.0206317	NA	Up
ENSMUSG00000020317|protein_coding|Theg	-1.61313	0.00223419	0.0143643	Down		ENSMUSG00000068680|processed_transcript|Gm10248	4.0072	0.0206916	NA	Up
ENSMUSG00000040274|protein_coding|Cdk6	1.10472	0.00223949	0.0143885	Up		ENSMUSG00000022436|protein_coding|Sh3bp1	-1.16712	0.0206938	0.0960046	Down
ENSMUSG00000045215|protein_coding|Asxl3	1.18291	0.00225286	0.0144577	Up		ENSMUSG00000042050|protein_coding|Wdr60	1.65669	0.0207825	0.0962743	Up
ENSMUSG00000087560|lincRNA|Gm15396	3.604	0.0022601	0.0144982	Up		ENSMUSG00000047712|protein_coding|Ust	2.52167	0.0209404	0.0969093	Up
ENSMUSG00000022561|protein_coding|Gpaa1	-1.31016	0.00226518	0.0145145	Down		ENSMUSG00000037370|protein_coding|Enpp1	2.04509	0.0209812	0.0970337	Up
ENSMUSG00000016554|protein_coding|Eif3d	-1.05708	0.002267	0.0145206	Down		ENSMUSG00000006463|protein_coding|Zdhhc24	-1.26209	0.0210127	0.0970509	Down
ENSMUSG00000058794|protein_coding|Nfe2	-1.53669	0.00227281	0.0145467	Down		ENSMUSG00000021176|protein_coding|2610021K21Rik	-1.46798	0.0210327	0.0970594	Down
ENSMUSG00000024211|protein_coding|Grm8	1.16699	0.00227609	0.0145576	Up		ENSMUSG00000002578|protein_coding|Ikzf4	1.91697	0.0210378	0.0970594	Up
ENSMUSG00000050299|protein_coding|Gm9843	-1.56971	0.00227625	0.0145576	Down		ENSMUSG00000025578|protein_coding|Cbx8	1.27577	0.0210656	0.0971341	Up
ENSMUSG00000015127|protein_coding|Unkl	-1.11954	0.00229688	0.0146447	Down		ENSMUSG00000029156|protein_coding|Sgcb	-1.56122	0.0211515	0.0974015	Down
ENSMUSG00000024127|protein_coding|Prepl	1.0915	0.00230991	0.0147053	Up		ENSMUSG00000020140|protein_coding|Lgr5	2.18793	0.0211619	0.0974173	Up
ENSMUSG00000024137|protein_coding|E4f1	-1.36401	0.00232611	0.0147834	Down		ENSMUSG00000037509|protein_coding|Arhgef4	-1.23359	0.0211932	0.0975293	Down
ENSMUSG00000029544|protein_coding|Cabp1	-1.0178	0.00232739	0.0147834	Down		ENSMUSG00000020566|protein_coding|Atp6v1c2	1.24109	0.0212215	0.0975541	Up
ENSMUSG00000037762|protein_coding|Slc16a9	2.64116	0.00233123	0.014796	Up		ENSMUSG00000026939|protein_coding|Tmem141	-2.15921	0.0212629	0.0976246	Down
ENSMUSG00000028965|protein_coding|Tnfrsf9	1.56113	0.0023404	0.0148429	Up		ENSMUSG00000063889|protein_coding|Crem	-1.06557	0.0213053	0.097787	Down
ENSMUSG00000002307|protein_coding|Daxx	-1.14365	0.00235046	0.0148795	Down		ENSMUSG00000025586|protein_coding|Cpeb1	1.30125	0.0213723	0.0979077	Up
ENSMUSG00000073295|protein_coding|Nudt11	3.89647	0.0023509	0.0148795	Up		ENSMUSG00000043003|protein_coding|Rasef	2.70127	0.0214279	0.0980272	Up
ENSMUSG00000092564|processed_transcript|BC051226	-2.6763	0.0023706	0.014972	Down		ENSMUSG00000090814|protein_coding|Vmn1r88	4.63517	0.0215355	NA	Up
ENSMUSG00000070699|protein_coding|Sars2	-1.15519	0.00237706	0.0150072	Down		ENSMUSG00000029015|protein_coding|Slc26a5	-1.35714	0.0215493	0.0984213	Down
ENSMUSG00000024968|protein_coding|Rcor2	-1.50851	0.00237874	0.0150121	Down		ENSMUSG00000048012|protein_coding|Zfp473	-1.52467	0.0215897	0.0985737	Down
ENSMUSG00000009739|protein_coding|Pou6f1	-1.15371	0.00239934	0.0151227	Down		ENSMUSG00000015095|protein_coding|Fbxw5	-1.08957	0.0216098	0.0986329	Down
ENSMUSG00000044794|pseudogene|9330133O14Rik	1.20466	0.00240482	0.0151481	Up		ENSMUSG00000022773|protein_coding|Ypel1	-1.10446	0.0216168	0.0986329	Down
ENSMUSG00000036270|protein_coding|Edc4	-1.09184	0.00241192	0.0151699	Down		ENSMUSG00000031523|protein_coding|Dlc1	-1.42407	0.0216513	0.0987581	Down
ENSMUSG00000041935|protein_coding|AW549877	1.13859	0.00241393	0.0151769	Up		ENSMUSG00000085477|processed_transcript|Gm13335	2.33673	0.0217393	0.0991092	Up
ENSMUSG00000028228|protein_coding|Cpne3	1.02291	0.00241888	0.0151966	Up		ENSMUSG00000064463|snoRNA|SNORA73	3.62465	0.0218223	0.0993753	Up
ENSMUSG00000030871|protein_coding|Ears2	-1.00909	0.00242655	0.0152391	Down		ENSMUSG00000032221|protein_coding|Mns1	1.53465	0.0218941	0.09967	Up
ENSMUSG00000029370|protein_coding|Rassf6	1.64326	0.00243026	0.0152566	Up		ENSMUSG00000076430|protein_coding|Hus1b	-2.0263	0.0222089	0.100709	Down
ENSMUSG00000005514|protein_coding|Por	-1.17253	0.00245988	0.0154195	Down		ENSMUSG00000044876|protein_coding|Zfp444	-1.02784	0.0222884	0.101036	Down
ENSMUSG00000021540|protein_coding|Smad5	1.02997	0.00246658	0.0154441	Up		ENSMUSG00000021356|protein_coding|Irf4	4.60263	0.0223933	NA	Up
ENSMUSG00000070392|protein_coding|Hist2h3c1	1.57756	0.00246853	0.0154447	Up		ENSMUSG00000057614|protein_coding|Gnai1	1.20325	0.0224625	0.101694	Up
ENSMUSG00000079029|protein_coding|Gm2016	-1.82199	0.0024742	0.0154686	Down		ENSMUSG00000082776|pseudogene|Gm7061	2.05937	0.0225119	0.101884	Up
ENSMUSG00000074427|protein_coding|Tdpoz5	-1.21132	0.00247568	0.0154721	Down		ENSMUSG00000003344|protein_coding|Btbd2	-1.16492	0.0226678	0.10247	Down
ENSMUSG00000029348|protein_coding|Asphd2	1.59139	0.00248219	0.015507	Up		ENSMUSG00000025241|protein_coding|Fyco1	1.06569	0.0227056	0.102529	Up
ENSMUSG00000024797|protein_coding|1110014N23Rik	-1.3123	0.00248603	0.0155252	Down		ENSMUSG00000022656|protein_coding|Pvrl3	1.91133	0.0227307	0.102577	Up
ENSMUSG00000022747|protein_coding|St3gal6	1.13488	0.00250565	0.0156243	Up		ENSMUSG00000032899|protein_coding|Styk1	2.31469	0.0227612	0.102679	Up
ENSMUSG00000044018|protein_coding|Mrpl50	-1.03184	0.00252584	0.0157316	Down		ENSMUSG00000087246|processed_transcript|Gm13346	4.201	0.0227835	NA	Up
ENSMUSG00000030826|protein_coding|Bcat2	-1.11429	0.00252661	0.0157316	Down		ENSMUSG00000074783|processed_transcript|AU019990	1.73895	0.0227869	0.102762	Up
ENSMUSG00000071217|protein_coding|BB287469	-1.77312	0.00252766	0.0157323	Down		ENSMUSG00000082108|pseudogene|Gm13777	-1.33673	0.0228996	0.103104	Down
ENSMUSG00000050914|protein_coding|Ankrd37	-1.26784	0.00252932	0.0157367	Down		ENSMUSG00000003199|protein_coding|Mpnd	-3.5574	0.0229801	NA	Down
ENSMUSG00000040263|protein_coding|Klhdc4	-1.13864	0.00253083	0.0157403	Down		ENSMUSG00000045215|protein_coding|Asxl3	3.51278	0.023062	NA	Up
ENSMUSG00000046785|protein_coding|Epm2aip1	-1.0075	0.00253268	0.0157459	Down		ENSMUSG00000026974|protein_coding|Zmynd19	1.01392	0.0230796	0.103813	Up
ENSMUSG00000061533|protein_coding|4930534B04Rik	1.01944	0.00253785	0.0157722	Up		ENSMUSG00000058216|protein_coding|BC021614	-1.77587	0.0230965	0.103822	Down
ENSMUSG00000034402|protein_coding|Kcnh5	1.91919	0.00254175	0.0157906	Up		ENSMUSG00000087455|lincRNA|5330411J11Rik	-1.16817	0.0231112	0.103822	Down
ENSMUSG00000051592|protein_coding|Ccnb3	-1.47637	0.00254282	0.0157913	Down		ENSMUSG00000060491|protein_coding|4930522H14Rik	2.43963	0.0231951	0.104054	Up
ENSMUSG00000048897|protein_coding|Zfp710	-1.0562	0.00254574	0.0158036	Down		ENSMUSG00000021765|protein_coding|Fst	4.12945	0.0232598	NA	Up
ENSMUSG00000048138|protein_coding|Dmrt2	2.68907	0.00254925	0.0158137	Up		ENSMUSG00000004891|protein_coding|Nes	2.09756	0.0234419	0.104801	Up
ENSMUSG00000029154|protein_coding|Cwh43	1.85715	0.00255728	0.0158517	Up		ENSMUSG00000006216|protein_coding|Clcnkb	-1.95137	0.0234617	0.104856	Down
ENSMUSG00000020334|protein_coding|Slc22a4	2.75519	0.00256006	0.0158631	Up		ENSMUSG00000026785|protein_coding|Pkn3	1.23573	0.0234707	0.104863	Up
ENSMUSG00000031932|protein_coding|Gpr83	1.55373	0.00256148	0.015866	Up		ENSMUSG00000046079|protein_coding|Lrrc8d	-1.09791	0.0234959	0.104942	Down
ENSMUSG00000086913|processed_transcript|Gm14019	2.3508	0.00257417	0.0159249	Up		ENSMUSG00000072845|protein_coding|Tmprss11a	1.29167	0.0235476	0.105112	Up
ENSMUSG00000042766|protein_coding|Trim46	3.57456	0.00258535	0.0159771	Up		ENSMUSG00000026875|protein_coding|Traf1	-2.30962	0.0236085	0.105242	Down
ENSMUSG00000018428|protein_coding|Akap1	-1.00741	0.00258611	0.0159771	Down		ENSMUSG00000028064|protein_coding|Sema4a	-1.1125	0.0236378	0.10534	Down
ENSMUSG00000029710|protein_coding|Ephb4	-1.23102	0.00258929	0.0159909	Down		ENSMUSG00000035522|protein_coding|Tsga8	1.8005	0.0237455	0.105654	Up
ENSMUSG00000044461|protein_coding|Shisa2	1.49848	0.00259218	0.0160028	Up		ENSMUSG00000063887|protein_coding|Nlgn1	2.49975	0.0237462	0.105654	Up
ENSMUSG00000086839|processed_transcript|Gm11973	-1.51443	0.00259408	0.0160086	Down		ENSMUSG00000062012|protein_coding|Zfp13	-1.53455	0.0238608	0.106062	Down
ENSMUSG00000050029|protein_coding|Rap2c	1.29222	0.00259688	0.01602	Up		ENSMUSG00000084933|processed_transcript|Gm13962	6.41471	0.0239165	0.106231	Up
ENSMUSG00000050272|protein_coding|Dscam	1.2829	0.00260657	0.0160738	Up		ENSMUSG00000031367|protein_coding|Ap1s2	1.18282	0.0239207	0.106231	Up
ENSMUSG00000020108|protein_coding|Ddit4	-1.55265	0.00261077	0.0160784	Down		ENSMUSG00000039414|protein_coding|Heatr5b	-1.04329	0.0240066	0.106575	Down
ENSMUSG00000085085|lincRNA|1700086P04Rik	1.56793	0.00261115	0.0160784	Up		ENSMUSG00000072818|protein_coding|Gm16513	2.79998	0.0240177	0.10659	Up
ENSMUSG00000079343|protein_coding|Gm5077	-1.94208	0.00261696	0.0160845	Down		ENSMUSG00000007415|protein_coding|Gatad1	-1.01636	0.0240434	0.106636	Down
ENSMUSG00000053219|protein_coding|Raet1c	1.1596	0.00262461	0.0161197	Up		ENSMUSG00000072679|processed_transcript|D6Ertd474e	1.427	0.0240543	0.106651	Up
ENSMUSG00000038013|protein_coding|Wipf2	-1.05518	0.00266705	0.0163164	Down		ENSMUSG00000043419|lincRNA|A030009H04Rik	1.91072	0.0240886	0.106767	Up
ENSMUSG00000058626|protein_coding|Capn11	-1.26884	0.00266737	0.0163164	Down		ENSMUSG00000051578|protein_coding|Cmtm4	1.17221	0.0242139	0.107154	Up
ENSMUSG00000091203|protein_coding|Gm8011	1.93026	0.00267635	0.0163599	Up		ENSMUSG00000042680|protein_coding|Fam59a	1.35551	0.0242743	0.107296	Up
ENSMUSG00000050628|protein_coding|Fam100b	-1.308	0.00268946	0.0164327	Down		ENSMUSG00000031727|protein_coding|Pmfbp1	1.87109	0.0242789	0.107296	Up
ENSMUSG00000025226|protein_coding|Fbxl15	-1.74624	0.00269385	0.0164483	Down		ENSMUSG00000034371|protein_coding|Dak	-1.86303	0.0242845	0.107296	Down
ENSMUSG00000091444|lincRNA|2010300F17Rik	1.15164	0.00270946	0.0165316	Up		ENSMUSG00000027524|protein_coding|Edn3	1.63313	0.0243301	0.107464	Up
ENSMUSG00000036867|protein_coding|Smad6	2.11016	0.0027227	0.0166002	Up		ENSMUSG00000021363|protein_coding|Mak	1.67702	0.0245064	0.10804	Up
ENSMUSG00000085498|lincRNA|Gm14023	2.01538	0.00272531	0.0166101	Up		ENSMUSG00000010142|protein_coding|Tnfrsf13b	1.2122	0.0245504	0.108195	Up
ENSMUSG00000090102|protein_coding|Gm4985	1.84191	0.0027279	0.0166198	Up		ENSMUSG00000028494|protein_coding|Plin2	-1.43707	0.0246295	0.10845	Down
ENSMUSG00000012123|protein_coding|Aim1l	-1.04933	0.00273542	0.0166525	Down		ENSMUSG00000025933|protein_coding|Tmem14a	-3.52663	0.0246494	NA	Down
ENSMUSG00000040562|protein_coding|Gstm2	4.08576	0.00277736	0.0168781	Up		ENSMUSG00000025352|protein_coding|Gdf11	1.40462	0.0246715	0.108594	Up
ENSMUSG00000080242|pseudogene|Gm15487	-1.59197	0.0027875	0.0169213	Down		ENSMUSG00000056413|protein_coding|Adap1	-1.53488	0.0247185	0.108708	Down
ENSMUSG00000041272|protein_coding|Tox	1.00616	0.00281344	0.0170664	Up		ENSMUSG00000087020|lincRNA|Gm16283	-3.57297	0.0248287	NA	Down
ENSMUSG00000015365|protein_coding|Mov10l1	-1.18173	0.00281933	0.0170853	Down		ENSMUSG00000038256|protein_coding|Bcl9	1.77473	0.0248835	0.10932	Up
ENSMUSG00000087434|processed_transcript|Gm11202	1.95738	0.0028202	0.0170853	Up		ENSMUSG00000074215|protein_coding|Gm10643	2.75193	0.0249186	0.109339	Up
ENSMUSG00000067215|protein_coding|Usp51	1.48254	0.00282176	0.0170853	Up		ENSMUSG00000076613|IG_C_gene|Ighg	1.58695	0.0249193	0.109339	Up
ENSMUSG00000050405|protein_coding|Tmem151b	5.24095	0.00282727	NA	Up		ENSMUSG00000052565|protein_coding|Hist1h1d	-2.40883	0.0250326	0.109733	Down
ENSMUSG00000052429|protein_coding|Prmt1	-1.49011	0.00282804	0.0171115	Down		ENSMUSG00000038991|protein_coding|Txndc5	-1.00259	0.0251677	0.110221	Down
ENSMUSG00000032306|protein_coding|Mpi	-1.88021	0.00285729	0.0172697	Down		ENSMUSG00000066043|protein_coding|Phactr4	1.12816	0.0251942	0.110303	Up
ENSMUSG00000032068|protein_coding|1600029D21Rik	1.51674	0.00286863	0.0173195	Up		ENSMUSG00000074340|protein_coding|Ovgp1	2.19963	0.0253029	0.110744	Up
ENSMUSG00000046909|protein_coding|1110002N22Rik	-1.21261	0.00287265	0.0173357	Down		ENSMUSG00000064338|Mt_tRNA|mt-Tv	2.07055	0.0253868	0.110937	Up
ENSMUSG00000072566|lincRNA|Pvt1	1.0571	0.00287339	0.0173357	Up		ENSMUSG00000042507|protein_coding|C130039O16Rik	1.12745	0.025538	0.111528	Up
ENSMUSG00000013611|protein_coding|Snx31	1.63617	0.00289037	0.0174256	Up		ENSMUSG00000042750|protein_coding|Bex2	1.84163	0.0256448	0.111854	Up
ENSMUSG00000071649|protein_coding|B3gat3	-2.20686	0.00292953	0.0176299	Down		ENSMUSG00000030769|protein_coding|Slc5a11	-1.68808	0.025799	0.112351	Down
ENSMUSG00000023882|protein_coding|Zfp54	-1.02007	0.00293207	0.0176388	Down		ENSMUSG00000078139|protein_coding|AK157302	-4.52315	0.0258255	NA	Down
ENSMUSG00000022838|protein_coding|Eaf2	1.58148	0.00293431	0.0176459	Up		ENSMUSG00000019944|protein_coding|Rhobtb1	2.69557	0.0259058	0.112746	Up
ENSMUSG00000034645|protein_coding|Zyg11a	-1.16193	0.00293947	0.0176537	Down		ENSMUSG00000021420|protein_coding|Fars2	-1.02916	0.0259982	0.113042	Down
ENSMUSG00000026791|protein_coding|Slc2a8	-1.13272	0.00293975	0.0176537	Down		ENSMUSG00000021033|protein_coding|Gstz1	-1.1336	0.0261226	0.113441	Down
ENSMUSG00000040127|protein_coding|Sdr9c7	4.34382	0.00295035	0.0177106	Up		ENSMUSG00000048612|protein_coding|Myof	4.48575	0.0261566	NA	Up
ENSMUSG00000039217|protein_coding|Il18	4.69806	0.00298914	0.0179113	Up		ENSMUSG00000027254|protein_coding|Mtap1a	2.99989	0.0264804	0.114575	Up
ENSMUSG00000087347|lincRNA|1700047K16Rik	2.14668	0.00299171	0.0179202	Up		ENSMUSG00000058626|protein_coding|Capn11	1.25489	0.0264848	0.114575	Up
ENSMUSG00000050397|protein_coding|Foxl2	3.80303	0.00299328	0.0179232	Up		ENSMUSG00000078185|protein_coding|Chml	2.79015	0.026486	0.114575	Up
ENSMUSG00000032392|protein_coding|Parp16	1.46185	0.00301707	0.0180463	Up		ENSMUSG00000048582|protein_coding|Gja3	2.78525	0.0265504	0.114693	Up
ENSMUSG00000033961|protein_coding|Zfp446	-1.37743	0.0030432	0.0181507	Down		ENSMUSG00000030748|protein_coding|Il4ra	-2.26228	0.0265916	0.114787	Down
ENSMUSG00000032485|protein_coding|Scap	-1.01649	0.00304438	0.0181512	Down		ENSMUSG00000002233|protein_coding|Rhoc	-1.55678	0.0266051	0.114787	Down
ENSMUSG00000024431|protein_coding|Nr3c1	1.04434	0.00305324	0.0181976	Up		ENSMUSG00000064349|Mt_tRNA|mt-Tc	1.32059	0.0266473	0.114934	Up
ENSMUSG00000043969|protein_coding|Emx2	3.13439	0.00305563	0.0182053	Up		ENSMUSG00000034855|protein_coding|Cxcl10	-1.90602	0.0266687	0.11499	Down
ENSMUSG00000032079|protein_coding|Apoa5	-2.14469	0.00306668	0.0182647	Down		ENSMUSG00000078853|protein_coding|Igtp	3.02972	0.026703	0.115071	Up
ENSMUSG00000034110|protein_coding|Kctd7	-1.12463	0.00307235	0.0182854	Down		ENSMUSG00000054667|protein_coding|Irs4	4.69769	0.0267388	NA	Up
ENSMUSG00000043592|protein_coding|Unc5cl	2.0577	0.00309731	0.0184274	Up		ENSMUSG00000007021|protein_coding|Syngr3	1.3775	0.0267773	0.11528	Up
ENSMUSG00000043782|protein_coding|Ccdc64b	-1.80577	0.00310696	0.0184747	Down		ENSMUSG00000044393|protein_coding|Dsg2	-2.05751	0.026791	0.115304	Down
ENSMUSG00000039697|protein_coding|Ncoa7	1.2375	0.00310747	0.0184747	Up		ENSMUSG00000045083|protein_coding|Lingo2	2.7051	0.0268416	0.115486	Up
ENSMUSG00000086013|lincRNA|Gm15706	1.40727	0.00311528	0.018508	Up		ENSMUSG00000001497|protein_coding|Pax9	1.80637	0.0269394	0.115764	Up
ENSMUSG00000059395|protein_coding|Nkapl	1.48381	0.003131	0.0185816	Up		ENSMUSG00000039099|protein_coding|Wdr93	1.02866	0.0270037	0.115842	Up
ENSMUSG00000049489|protein_coding|Fam58b	-1.02223	0.0031339	0.0185922	Down		ENSMUSG00000069873|protein_coding|4930438A08Rik	2.06998	0.0270423	0.115956	Up
ENSMUSG00000043807|protein_coding|Ly6g5b	1.52919	0.00315394	0.0186845	Up		ENSMUSG00000048264|protein_coding|Dip2c	1.2469	0.0270883	0.116082	Up
ENSMUSG00000087274|lincRNA|1010001N08Rik	2.93877	0.00316204	0.018706	Up		ENSMUSG00000036899|protein_coding|Trpv5	-1.6209	0.0271601	0.116318	Down
ENSMUSG00000030428|protein_coding|Ttyh1	1.74374	0.00317024	0.0187479	Up		ENSMUSG00000037251|protein_coding|4930444A02Rik	-1.06424	0.0272052	0.116472	Down
ENSMUSG00000046058|protein_coding|Eid2	-1.26294	0.00319246	0.0188526	Down		ENSMUSG00000048337|protein_coding|Ppyr1	-4.68923	0.0272633	NA	Down
ENSMUSG00000072479|protein_coding|Xlr5b	1.47498	0.00319633	0.0188689	Up		ENSMUSG00000021056|protein_coding|Tex21	-3.1749	0.0272944	0.116714	Down
ENSMUSG00000020697|protein_coding|Lig3	-1.00568	0.00320114	0.0188906	Down		ENSMUSG00000020037|protein_coding|Rfx4	-2.3385	0.0273917	0.116951	Down
ENSMUSG00000044966|protein_coding|Fbxo48	1.70454	0.0032293	0.0190232	Up		ENSMUSG00000068879|protein_coding|Gm5773	1.03139	0.0274077	0.116984	Up
ENSMUSG00000029560|protein_coding|Snx8	-1.31224	0.00323545	0.0190393	Down		ENSMUSG00000071324|protein_coding|Armc2	-1.73099	0.0274822	0.117194	Down
ENSMUSG00000085013|lincRNA|4930556M19Rik	2.5932	0.00323793	0.0190472	Up		ENSMUSG00000030616|protein_coding|Sytl2	1.84603	0.0275965	0.117493	Up
ENSMUSG00000022483|protein_coding|Col2a1	1.52687	0.00325126	0.0191122	Up		ENSMUSG00000006205|protein_coding|Htra1	-1.29943	0.0276044	0.117493	Down
ENSMUSG00000030519|protein_coding|Apba2	1.4441	0.00326474	0.0191779	Up		ENSMUSG00000008090|protein_coding|Fgfrl1	2.98498	0.0276111	0.117493	Up
ENSMUSG00000034807|protein_coding|Glt25d1	-1.36526	0.00327748	0.0192392	Down		ENSMUSG00000058056|protein_coding|Palld	-1.73407	0.0276531	0.117593	Down
ENSMUSG00000086651|lincRNA|1300002E11Rik	1.01024	0.00328428	0.0192724	Up		ENSMUSG00000025194|protein_coding|Abcc2	2.38614	0.0277989	0.11804	Up
ENSMUSG00000025742|protein_coding|Prps2	2.36473	0.00328642	0.0192782	Up		ENSMUSG00000064804|snoRNA|SNORA44	4.72651	0.0281007	NA	Up
ENSMUSG00000003031|protein_coding|Cdkn1b	1.26868	0.0032973	0.0193352	Up		ENSMUSG00000028059|protein_coding|Arhgef2	-1.4961	0.0281237	0.118948	Down
ENSMUSG00000027001|protein_coding|Dusp19	1.22177	0.00330874	0.0193887	Up		ENSMUSG00000073226|protein_coding|Gm10482	1.67156	0.0281898	0.119177	Up
ENSMUSG00000041216|protein_coding|Clvs1	1.11128	0.00332482	0.0194625	Up		ENSMUSG00000035934|protein_coding|Pknox2	-2.88306	0.0282075	0.119194	Down
ENSMUSG00000087390|processed_transcript|Gm7598	-1.40276	0.00333785	0.0195114	Down		ENSMUSG00000032083|protein_coding|Apoa1	-1.98753	0.0282986	0.119543	Down
ENSMUSG00000072487|protein_coding|Gm628	5.17471	0.00335769	NA	Up		ENSMUSG00000038894|protein_coding|Irs2	2.9536	0.0283525	0.119734	Up
ENSMUSG00000041774|protein_coding|Ydjc	-1.10046	0.00336699	0.0196543	Down		ENSMUSG00000086494|processed_transcript|2210417A02Rik	-3.92419	0.0283674	NA	Down
ENSMUSG00000041607|protein_coding|Mbp	1.46551	0.00336835	0.0196554	Up		ENSMUSG00000036052|protein_coding|Dnajb5	-1.7839	0.0283734	0.119787	Down
ENSMUSG00000085818|processed_transcript|Gm13267	-2.52621	0.00338319	0.0197213	Down		ENSMUSG00000033767|protein_coding|D930015E06Rik	1.03612	0.0284094	0.119902	Up
ENSMUSG00000021536|protein_coding|Adcy2	-1.26277	0.00338581	0.0197258	Down		ENSMUSG00000001510|protein_coding|Dlx3	1.93728	0.0284487	0.12002	Up
ENSMUSG00000087020|lincRNA|Gm16283	1.3664	0.00338632	0.0197258	Up		ENSMUSG00000069255|protein_coding|Dusp22	1.58007	0.0284746	0.120068	Up
ENSMUSG00000026632|protein_coding|Tatdn3	-1.29069	0.00338994	0.0197332	Down		ENSMUSG00000015619|protein_coding|Gata3	-1.85246	0.0285058	0.120121	Down
ENSMUSG00000030302|protein_coding|Atp2b2	2.8635	0.00340681	0.01979	Up		ENSMUSG00000027225|protein_coding|Duoxa2	2.3627	0.0285343	0.120175	Up
ENSMUSG00000045538|protein_coding|Ddx28	-1.16944	0.0034423	0.0199615	Down		ENSMUSG00000081575|pseudogene|Gm12090	4.00856	0.0285551	NA	Up
ENSMUSG00000039116|protein_coding|Gpr126	2.12332	0.00344792	0.0199802	Up		ENSMUSG00000085490|lincRNA|4930526L06Rik	4.45522	0.0286284	NA	Up
ENSMUSG00000031691|protein_coding|Tnpo2	-1.0909	0.00347476	0.020094	Down		ENSMUSG00000055373|protein_coding|Fut9	1.53496	0.0286917	0.120801	Up
ENSMUSG00000042997|protein_coding|Nhlrc3	3.04677	0.00348386	0.0201198	Up		ENSMUSG00000042734|protein_coding|Ttc9	-1.18152	0.0287597	0.121038	Down
ENSMUSG00000079037|protein_coding|Prnp	-1.09534	0.00348404	0.0201198	Down		ENSMUSG00000089893|pseudogene|Gm9141	1.30961	0.0287652	0.121038	Up
ENSMUSG00000048355|protein_coding|Arxes1	1.96454	0.0035038	0.020206	Up		ENSMUSG00000032231|protein_coding|Anxa2	-1.73631	0.0288131	0.121166	Down
ENSMUSG00000086616|lincRNA|Gm16863	4.57382	0.0035097	0.0202315	Up		ENSMUSG00000068600|protein_coding|Hemt1	-2.10424	0.0289717	0.12154	Down
ENSMUSG00000033938|protein_coding|Ndufb7	-1.16638	0.00351185	0.0202315	Down		ENSMUSG00000034765|protein_coding|Dusp5	1.51531	0.0292018	0.122247	Up
ENSMUSG00000046807|protein_coding|AI646023	4.57371	0.00352782	0.0203026	Up		ENSMUSG00000044528|protein_coding|Tram1l1	3.89128	0.0292376	NA	Up
ENSMUSG00000038079|protein_coding|Als2cr4	1.31631	0.00353947	0.0203626	Up		ENSMUSG00000027552|protein_coding|E2f5	1.10872	0.0292496	0.122333	Up
ENSMUSG00000031239|protein_coding|Itm2a	1.7082	0.00355356	0.0204296	Up		ENSMUSG00000089255|snoRNA|Snora78	-1.26457	0.0293014	0.122405	Down
ENSMUSG00000084933|processed_transcript|Gm13962	-1.45588	0.00355713	0.0204431	Down		ENSMUSG00000085184|lincRNA|4933439K11Rik	2.40478	0.0293055	0.122405	Up
ENSMUSG00000085259|lincRNA|Gm4890	1.96488	0.00358496	0.0205889	Up		ENSMUSG00000041308|protein_coding|Sntb2	1.0531	0.0293094	0.122405	Up
ENSMUSG00000050087|protein_coding|Cby3	-1.18594	0.0035937	0.020632	Down		ENSMUSG00000045464|lincRNA|2810002D19Rik	-3.27015	0.0293241	0.122429	Down
ENSMUSG00000066170|protein_coding|E230001N04Rik	3.98951	0.00362445	0.0207942	Up		ENSMUSG00000058153|protein_coding|Sez6l	1.84504	0.0293496	0.122463	Up
ENSMUSG00000034837|protein_coding|Gnat1	1.01911	0.0036337	0.020833	Up		ENSMUSG00000028391|protein_coding|Wdr31	-1.27535	0.029387	0.122509	Down
ENSMUSG00000070632|protein_coding|Btbd8	1.53179	0.00364462	0.0208754	Up		ENSMUSG00000091829|lincRNA|9330159M07Rik	1.11434	0.0294158	0.122582	Up
ENSMUSG00000032977|protein_coding|1810008A18Rik	-1.25374	0.00364483	0.0208754	Down		ENSMUSG00000074007|protein_coding|Gm6205	4.469	0.0294508	NA	Up
ENSMUSG00000071078|protein_coding|Nr2c2ap	-1.4932	0.00365215	0.0209101	Down		ENSMUSG00000060034|protein_coding|Ctf2	1.18465	0.0295824	0.122976	Up
ENSMUSG00000035559|protein_coding|Mpv17l2	-1.17089	0.00365561	0.0209228	Down		ENSMUSG00000048949|pseudogene|Gm6206	1.04547	0.0295862	0.122976	Up
ENSMUSG00000085300|pseudogene|Gm16345	-1.82004	0.00367242	0.0209852	Down		ENSMUSG00000009731|protein_coding|Kcnd1	-2.36409	0.0295872	0.122976	Down
ENSMUSG00000031594|protein_coding|Fgl1	1.56628	0.00367278	0.0209852	Up		ENSMUSG00000067702|protein_coding|Tuba3a	-1.12385	0.0296399	0.123079	Down
ENSMUSG00000044162|protein_coding|Tnip3	1.97295	0.00368389	0.0210369	Up		ENSMUSG00000031809|protein_coding|1700018B08Rik	-2.3766	0.029665	0.123079	Down
ENSMUSG00000021368|protein_coding|Tbc1d7	1.47882	0.00369406	0.0210692	Up		ENSMUSG00000042846|protein_coding|Lrrtm3	2.95739	0.0297114	0.123235	Up
ENSMUSG00000052974|protein_coding|Cyp2f2	1.13451	0.00369438	0.0210692	Up		ENSMUSG00000087346|protein_coding|Gm5699	4.10325	0.0298441	NA	Up
ENSMUSG00000084868|lincRNA|Gm16831	2.8901	0.00371691	0.0211794	Up		ENSMUSG00000074282|protein_coding|Zfp94	-1.24402	0.0298865	0.123778	Down
ENSMUSG00000048878|protein_coding|Hexim1	-1.00513	0.00372027	0.0211913	Down		ENSMUSG00000029544|protein_coding|Cabp1	2.18461	0.0299355	0.12387	Up
ENSMUSG00000086966|lincRNA|Gm16866	4.14104	0.00372889	0.021226	Up		ENSMUSG00000025401|protein_coding|Myo1a	-1.77116	0.029945	0.123873	Down
ENSMUSG00000027610|protein_coding|Gss	-1.15084	0.00374314	0.0212796	Down		ENSMUSG00000050667|pseudogene|Gm12612	2.64191	0.0300446	0.124138	Up
ENSMUSG00000059645|protein_coding|Gm7361	1.73203	0.00375753	0.0213498	Up		ENSMUSG00000023046|protein_coding|Igfbp6	1.47812	0.0300759	0.124156	Up
ENSMUSG00000026311|protein_coding|Asb1	1.90394	0.0037583	0.0213498	Up		ENSMUSG00000032702|protein_coding|Kank1	-1.07179	0.0302276	0.124533	Down
ENSMUSG00000053687|protein_coding|Dpep2	-1.063	0.00376263	0.0213671	Down		ENSMUSG00000042922|lincRNA|D130020L05Rik	-1.26493	0.0302606	0.12455	Down
ENSMUSG00000034926|protein_coding|Dhcr24	-1.18475	0.00377528	0.0213841	Down		ENSMUSG00000086048|processed_transcript|Drr1	3.37809	0.0303433	NA	Up
ENSMUSG00000027860|protein_coding|Vangl1	2.81845	0.00379375	0.021471	Up		ENSMUSG00000034462|protein_coding|Pkd2	2.41675	0.0304546	0.125067	Up
ENSMUSG00000022837|protein_coding|Iqcb1	1.1561	0.00380183	0.0215021	Up		ENSMUSG00000027344|protein_coding|Fsip1	2.21111	0.0304633	0.125067	Up
ENSMUSG00000022947|protein_coding|Cbr3	3.63749	0.00380363	0.021505	Up		ENSMUSG00000092839|misc_RNA|AL606908.1	-1.0209	0.0304757	0.125067	Down
ENSMUSG00000038793|protein_coding|Lefty1	2.73303	0.00381602	0.0215532	Up		ENSMUSG00000002475|protein_coding|Abhd3	1.10041	0.0304887	0.125084	Up
ENSMUSG00000093318|miRNA|AC122199.1	1.77218	0.00382285	0.0215845	Up		ENSMUSG00000025227|protein_coding|Tmem180	-1.29298	0.0305983	0.125459	Down
ENSMUSG00000034485|protein_coding|Uaca	1.55543	0.00382904	0.0215976	Up		ENSMUSG00000048388|protein_coding|Fam171b	3.33863	0.0306283	0.125473	Up
ENSMUSG00000040434|protein_coding|Gyltl1b	1.42939	0.00383539	0.021619	Up		ENSMUSG00000061048|protein_coding|Cdh3	-1.62504	0.0308626	0.126113	Down
ENSMUSG00000087626|lincRNA|Gm15050	2.47671	0.00383898	0.0216257	Up		ENSMUSG00000028696|protein_coding|Ipp	1.10537	0.0308663	0.126113	Up
ENSMUSG00000032915|protein_coding|Emr4	1.09695	0.00383919	0.0216257	Up		ENSMUSG00000057058|protein_coding|Skap1	1.75328	0.0309892	0.12644	Up
ENSMUSG00000042784|protein_coding|Muc1	1.57104	0.00384677	0.0216538	Up		ENSMUSG00000042770|protein_coding|Hebp1	-3.13676	0.0311069	0.126868	Down
ENSMUSG00000031325|protein_coding|4930519F16Rik	1.03454	0.00385885	0.0217072	Up		ENSMUSG00000028100|protein_coding|Nudt17	-1.75278	0.0311147	0.126868	Down
ENSMUSG00000067713|protein_coding|Prkag1	-1.25223	0.00389106	0.0218736	Down		ENSMUSG00000044551|protein_coding|9930012K11Rik	-1.68449	0.0313609	0.127558	Down
[truncated: 1,312 more rows]

## Sheet: Legend
Dataset EV6
DEGs in B2 RNA OE embryos.
