# Supplementary material for: m6A reader Ythdf proteins control retrotransposon B2 repeat expression and safeguard early embryo development
Source: EMBO J. 2026 Mar 11;45(8):2494–522. doi: 10.1038/s44318-026-00728-w (PMC13083883; doi:10.1038/s44318-026-00728-w)
Supplement: Supplementary file 12 — Dataset EV7 [file 44318_2026_728_MOESM12_ESM.xlsx]

## Sheet: Dataset EV7
siDF1-3 vs siCtrl (Morula)						siDF1-3 +B2 ASO vs siDF1-3 (Morula)
gene name	log2FoldChange	pvalue	padj	group		gene name	log2FoldChange	pvalue	padj	group
ENSMUSG00000030199.9|Etv6|protein_coding	0.594778	2.56779e-20	7.09351e-17	Up		ENSMUSG00000051401.5|Kctd16|protein_coding	0.294343	6.46362e-88	3.76635e-84	Up
ENSMUSG00000029920.6|Smarcad1|protein_coding	0.636506	1.11173e-13	1.02371e-10	Up		ENSMUSG00000075014.1|Gm10800|protein_coding	0.13724	1.14283e-29	1.90264e-26	Up
ENSMUSG00000060988.5|Galnt13|protein_coding	0.68571	4.60727e-13	3.81828e-10	Up		ENSMUSG00000023764.11|Sfi1|protein_coding	0.110297	5.02959e-23	7.32686e-20	Up
ENSMUSG00000046876.8|Atxn1|protein_coding	0.410549	1.19736e-12	7.93851e-10	Up		ENSMUSG00000048756.4|Foxo3|protein_coding	0.25683	4.37435e-22	5.6643e-19	Up
ENSMUSG00000045078.7|Rnf216|protein_coding	0.420105	4.17545e-12	2.47172e-09	Up		ENSMUSG00000034391.9|Fbxo15|protein_coding	0.262739	3.13111e-18	3.649e-15	Up
ENSMUSG00000062209.8|Erbb4|protein_coding	0.596891	2.5641e-11	1.11842e-08	Up		ENSMUSG00000029512.7|Ulk1|protein_coding	0.337499	6.40309e-18	6.78379e-15	Up
ENSMUSG00000063063.6|Ctnna2|protein_coding	0.50669	4.47864e-11	1.85584e-08	Up		ENSMUSG00000072566.3|Pvt1|lincRNA	0.220009	2.06899e-16	2.00933e-13	Up
ENSMUSG00000038732.8|Mboat1|protein_coding	0.696299	5.34979e-11	2.11126e-08	Up		ENSMUSG00000022995.9|Enah|protein_coding	0.259659	1.0672e-15	8.8837e-13	Up
ENSMUSG00000052504.6|Epha3|protein_coding	0.74212	6.44803e-11	2.48549e-08	Up		ENSMUSG00000026235.7|Epha4|protein_coding	0.337207	5.27512e-15	4.09842e-12	Up
ENSMUSG00000021338.10|Lrrc16a|protein_coding	0.451612	4.84915e-10	1.5165e-07	Up		ENSMUSG00000061130.6|Ppm1b|protein_coding	0.329832	2.00311e-14	1.37319e-11	Up
ENSMUSG00000064115.7|Cadm2|protein_coding	0.604338	7.74439e-10	2.2922e-07	Up		ENSMUSG00000032727.6|Mier3|protein_coding	0.332546	2.12513e-13	1.3759e-10	Up
ENSMUSG00000040506.9|Ambra1|protein_coding	0.493455	1.35933e-09	3.88464e-07	Up		ENSMUSG00000019820.8|Utrn|protein_coding	0.200516	8.00084e-13	4.90746e-10	Up
ENSMUSG00000033308.9|Dpyd|protein_coding	0.598159	1.35282e-09	3.88464e-07	Up		ENSMUSG00000030556.5|Lrrc28|protein_coding	0.362855	8.65548e-13	5.04355e-10	Up
ENSMUSG00000024843.9|Chka|protein_coding	0.515952	2.19246e-09	5.59078e-07	Up		ENSMUSG00000024589.8|Nedd4l|protein_coding	0.123979	1.24163e-12	6.89048e-10	Up
ENSMUSG00000052062.7|Pard3b|protein_coding	0.423558	2.97322e-09	7.46684e-07	Up		ENSMUSG00000017009.3|Sdc4|protein_coding	0.288067	1.84962e-12	9.79792e-10	Up
ENSMUSG00000037275.8|Gemin5|protein_coding	0.525479	3.02392e-09	7.48082e-07	Up		ENSMUSG00000040624.11|Plekhg1|protein_coding	0.284524	1.15058e-11	5.58701e-09	Up
ENSMUSG00000060275.4|Nrg2|protein_coding	0.338373	4.01745e-09	9.12181e-07	Up		ENSMUSG00000031502.9|Col4a1|protein_coding	0.268533	1.25845e-11	5.8664e-09	Up
ENSMUSG00000020493.8|Prr11|protein_coding	0.875551	4.1237e-09	9.22771e-07	Up		ENSMUSG00000024935.4|Slc1a1|protein_coding	0.295293	1.45748e-11	6.53286e-09	Up
ENSMUSG00000031709.8|Tbc1d9|protein_coding	0.527996	4.46093e-09	9.72893e-07	Up		ENSMUSG00000028970.5|Abcb1b|protein_coding	0.391329	1.86075e-11	8.03154e-09	Up
ENSMUSG00000003436.10|Dll3|protein_coding	0.625447	5.51367e-09	1.15682e-06	Up		ENSMUSG00000024827.8|Gldc|protein_coding	0.22359	2.15634e-11	8.97499e-09	Up
ENSMUSG00000049252.10|Lrp1b|protein_coding	0.383386	5.74619e-09	1.19054e-06	Up		ENSMUSG00000019849.9|Prep|protein_coding	0.232043	3.77107e-11	1.44922e-08	Up
ENSMUSG00000037210.8|Fam193a|protein_coding	0.566193	7.88484e-09	1.57459e-06	Up		ENSMUSG00000021255.10|Esrrb|protein_coding	0.172754	3.64295e-11	1.44922e-08	Up
ENSMUSG00000037940.8|Inpp4b|protein_coding	0.529617	8.49568e-09	1.63739e-06	Up		ENSMUSG00000005836.8|Gata6|protein_coding	0.22377	3.85497e-11	1.44922e-08	Up
ENSMUSG00000017291.7|Taok1|protein_coding	0.491175	1.36557e-08	2.43381e-06	Up		ENSMUSG00000036749.8|Pramel5|protein_coding	0.409651	4.24682e-11	1.54664e-08	Up
ENSMUSG00000020715.3|Ern1|protein_coding	0.468184	1.62538e-08	2.86603e-06	Up		ENSMUSG00000074768.5|Bhmt|protein_coding	0.370127	4.65968e-11	1.64557e-08	Up
ENSMUSG00000084822.1|Gm11768|processed_transcript	1.03745	1.84242e-08	3.14826e-06	Up		ENSMUSG00000015656.10|Hspa8|protein_coding	0.416556	8.02108e-11	2.74934e-08	Up
ENSMUSG00000060012.6|Kif13b|protein_coding	0.382097	2.60647e-08	4.27745e-06	Up		ENSMUSG00000017756.7|Slc12a7|protein_coding	0.188096	9.885e-11	3.29142e-08	Up
ENSMUSG00000091564.1|Gm17683|lincRNA	0.374197	3.40616e-08	5.22751e-06	Up		ENSMUSG00000040943.7|Tet2|protein_coding	0.21572	2.88652e-10	9.3443e-08	Up
ENSMUSG00000030200.7|Bcl2l14|protein_coding	0.541985	3.52312e-08	5.35741e-06	Up		ENSMUSG00000076441.4|Ass1|protein_coding	0.257891	3.19168e-10	1.00529e-07	Up
ENSMUSG00000079455.2|Gm16026|pseudogene	0.450239	3.97797e-08	5.78376e-06	Up		ENSMUSG00000040836.8|Gpr161|protein_coding	0.300555	3.41269e-10	1.01978e-07	Up
ENSMUSG00000020883.11|Fbxl20|protein_coding	0.295689	4.02564e-08	5.80217e-06	Up		ENSMUSG00000032470.10|Mras|protein_coding	0.238333	3.33582e-10	1.01978e-07	Up
ENSMUSG00000053877.6|Srcap|protein_coding	0.487083	5.21208e-08	7.19918e-06	Up		ENSMUSG00000053819.9|Camk2d|protein_coding	0.212703	7.9903e-10	2.27119e-07	Up
ENSMUSG00000047045.10|Tmem164|protein_coding	0.632326	5.8964e-08	7.94575e-06	Up		ENSMUSG00000079020.3|Slc45a4|protein_coding	0.237314	9.45595e-10	2.6238e-07	Up
ENSMUSG00000021255.10|Esrrb|protein_coding	0.293865	6.16432e-08	8.17389e-06	Up		ENSMUSG00000038587.7|Akap12|protein_coding	0.181223	1.70356e-09	4.41184e-07	Up
ENSMUSG00000024109.10|Nrxn1|protein_coding	0.499149	7.84627e-08	1.00815e-05	Up		ENSMUSG00000023927.7|Satb1|protein_coding	0.282246	1.67847e-09	4.41184e-07	Up
ENSMUSG00000025265.7|Fgd1|protein_coding	0.613986	1.00379e-07	1.25097e-05	Up		ENSMUSG00000030769.8|Slc5a11|protein_coding	0.212098	2.50221e-09	6.3393e-07	Up
ENSMUSG00000027971.9|Ndst4|protein_coding	0.760505	1.18204e-07	1.39945e-05	Up		ENSMUSG00000024642.9|Tle4|protein_coding	0.195612	7.26081e-09	1.76286e-06	Up
ENSMUSG00000020395.7|Itk|protein_coding	0.765587	1.29523e-07	1.51186e-05	Up		ENSMUSG00000054612.3|Mgmt|protein_coding	0.249738	8.5134e-09	1.9843e-06	Up
ENSMUSG00000028456.10|Unc13b|protein_coding	0.461217	1.32496e-07	1.53575e-05	Up		ENSMUSG00000020883.11|Fbxl20|protein_coding	0.17363	1.14898e-08	2.62554e-06	Up
ENSMUSG00000021945.7|Zmym2|protein_coding	0.609099	1.86969e-07	2.02347e-05	Up		ENSMUSG00000020859.9|Spag9|protein_coding	0.189318	1.18216e-08	2.64939e-06	Up
ENSMUSG00000038013.8|Wipf2|protein_coding	0.434599	1.95411e-07	2.06829e-05	Up		ENSMUSG00000070889.4|Pgap1|protein_coding	0.442482	1.2929e-08	2.84291e-06	Up
ENSMUSG00000019888.8|Mgat4c|protein_coding	0.578152	2.00974e-07	2.09506e-05	Up		ENSMUSG00000084799.1|Gm11602|lincRNA	0.216993	1.36321e-08	2.94202e-06	Up
ENSMUSG00000039539.6|Sgcz|protein_coding	0.443117	2.036e-07	2.10916e-05	Up		ENSMUSG00000074813.6|Gm14005|lincRNA	0.177382	1.45871e-08	3.00743e-06	Up
ENSMUSG00000067736.1|Gm10222|protein_coding	1.41589	2.53002e-07	2.49225e-05	Up		ENSMUSG00000039191.6|Rbpj|protein_coding	0.190385	1.46812e-08	3.00743e-06	Up
ENSMUSG00000091431.1|Gm17336|lincRNA	1.33846	2.98258e-07	2.8742e-05	Up		ENSMUSG00000021313.8|Ryr2|protein_coding	0.190144	1.47094e-08	3.00743e-06	Up
ENSMUSG00000023025.8|Larp4|protein_coding	0.411258	3.21981e-07	3.06715e-05	Up		ENSMUSG00000035954.8|Dock4|protein_coding	0.157063	2.04838e-08	4.11583e-06	Up
ENSMUSG00000066392.4|Nrxn3|protein_coding	0.335095	3.62514e-07	3.39473e-05	Up		ENSMUSG00000031950.7|Gabarapl2|protein_coding	0.2264	2.59489e-08	4.95752e-06	Up
ENSMUSG00000017561.9|Crlf3|protein_coding	0.491266	7.08109e-07	5.92773e-05	Up		ENSMUSG00000024644.9|Cndp2|protein_coding	0.291934	2.57724e-08	4.95752e-06	Up
ENSMUSG00000075595.3|Zfp652|protein_coding	0.511908	7.40136e-07	6.10336e-05	Up		ENSMUSG00000024773.8|Atg2a|protein_coding	0.270355	2.65743e-08	4.99511e-06	Up
ENSMUSG00000052572.8|Dlg2|protein_coding	0.29614	7.4946e-07	6.14965e-05	Up		ENSMUSG00000020593.7|Lpin1|protein_coding	0.268509	2.87151e-08	5.31183e-06	Up
ENSMUSG00000052477.9|C130026I21Rik|protein_coding	0.317319	7.59182e-07	6.19874e-05	Up		ENSMUSG00000025839.3|Pramel7|protein_coding	0.350377	4.21817e-08	7.56286e-06	Up
ENSMUSG00000025823.8|Pdia4|protein_coding	0.672071	7.74758e-07	6.29491e-05	Up		ENSMUSG00000063410.7|Stk24|protein_coding	0.141309	4.17874e-08	7.56286e-06	Up
ENSMUSG00000018589.8|Glra2|protein_coding	0.824684	8.15239e-07	6.49644e-05	Up		ENSMUSG00000006056.6|Calcoco2|protein_coding	0.249596	4.70392e-08	8.30599e-06	Up
ENSMUSG00000007880.9|Arid1a|protein_coding	0.322494	9.15662e-07	7.22719e-05	Up		ENSMUSG00000031523.8|Dlc1|protein_coding	0.187277	5.72649e-08	9.96068e-06	Up
ENSMUSG00000052581.6|Lrrtm4|protein_coding	0.495242	1.08127e-06	8.41407e-05	Up		ENSMUSG00000034522.8|Zfp395|protein_coding	0.293879	6.01681e-08	1.03117e-05	Up
ENSMUSG00000022353.8|Mtss1|protein_coding	0.334834	1.1167e-06	8.609e-05	Up		ENSMUSG00000022246.7|Rai14|protein_coding	0.16898	6.45514e-08	1.09026e-05	Up
ENSMUSG00000013622.8|0610007C21Rik|protein_coding	0.908011	1.21194e-06	9.17256e-05	Up		ENSMUSG00000066877.5|Nck2|protein_coding	0.165148	6.76969e-08	1.11762e-05	Up
ENSMUSG00000058656.6|Samd12|protein_coding	0.510046	1.27245e-06	9.54337e-05	Up		ENSMUSG00000026288.8|Inpp5d|protein_coding	0.160973	6.82962e-08	1.11762e-05	Up
ENSMUSG00000034258.3|Mfsd7c|protein_coding	0.360933	1.27868e-06	9.54694e-05	Up		ENSMUSG00000039384.8|Dusp10|protein_coding	0.231096	6.90481e-08	1.11762e-05	Up
ENSMUSG00000031902.8|Nfatc3|protein_coding	0.37538	1.30279e-06	9.68329e-05	Up		ENSMUSG00000037509.10|Arhgef4|protein_coding	0.269775	7.21478e-08	1.15179e-05	Up
ENSMUSG00000001524.8|Gtf2h4|protein_coding	0.803026	1.37666e-06	9.87796e-05	Up		ENSMUSG00000046449.9|C77370|protein_coding	0.258406	7.78909e-08	1.22668e-05	Up
ENSMUSG00000039703.9|Nploc4|protein_coding	0.400548	1.42731e-06	0.000101972	Up		ENSMUSG00000037999.8|Arap2|protein_coding	0.284775	7.89947e-08	1.22747e-05	Up
ENSMUSG00000028399.10|Ptprd|protein_coding	0.325529	1.49215e-06	0.000105584	Up		ENSMUSG00000020227.4|Irak3|protein_coding	0.234089	9.01893e-08	1.38298e-05	Up
ENSMUSG00000020712.5|Tcam1|protein_coding	0.646798	1.50918e-06	0.000105584	Up		ENSMUSG00000031951.7|Tmem231|protein_coding	0.204094	1.05223e-07	1.57214e-05	Up
ENSMUSG00000041057.9|Wdr43|protein_coding	0.426675	1.51046e-06	0.000105584	Up		ENSMUSG00000000131.9|Xpo6|protein_coding	0.188004	1.08697e-07	1.60349e-05	Up
ENSMUSG00000054469.7|Lclat1|protein_coding	0.381774	1.51608e-06	0.000105584	Up		ENSMUSG00000026398.8|Nr5a2|protein_coding	0.141638	1.18569e-07	1.72726e-05	Up
ENSMUSG00000058246.6|Gm10037|protein_coding	1.18004	1.62265e-06	0.000110681	Up		ENSMUSG00000021182.7|Ccdc88c|protein_coding	0.154908	1.31235e-07	1.88816e-05	Up
ENSMUSG00000054309.8|Cpsf3|protein_coding	0.497515	1.65085e-06	0.000112143	Up		ENSMUSG00000036528.8|Ppfibp2|protein_coding	0.143774	1.40113e-07	1.99131e-05	Up
ENSMUSG00000029064.8|Gnb1|protein_coding	0.40757	1.68576e-06	0.000113583	Up		ENSMUSG00000030513.7|Pcsk6|protein_coding	0.16607	1.47956e-07	2.07744e-05	Up
ENSMUSG00000063410.7|Stk24|protein_coding	0.291271	1.73647e-06	0.000116056	Up		ENSMUSG00000030268.10|Bcat1|protein_coding	0.158961	1.58975e-07	2.17963e-05	Up
ENSMUSG00000063887.6|Nlgn1|protein_coding	0.442613	1.90736e-06	0.000126963	Up		ENSMUSG00000036523.9|Greb1|protein_coding	0.248202	1.57859e-07	2.17963e-05	Up
ENSMUSG00000059203.4|Il1rapl2|protein_coding	0.424833	2.42731e-06	0.000155338	Up		ENSMUSG00000024140.9|Epas1|protein_coding	0.201655	1.74456e-07	2.36409e-05	Up
ENSMUSG00000090186.3|Gm7592|processed_transcript	0.71279	2.46259e-06	0.00015699	Up		ENSMUSG00000027596.4|a|protein_coding	0.14386	2.12218e-07	2.84274e-05	Up
ENSMUSG00000056755.6|Grm7|protein_coding	0.441963	2.62109e-06	0.000165819	Up		ENSMUSG00000020184.8|Mdm2|protein_coding	0.292662	2.18566e-07	2.89451e-05	Up
ENSMUSG00000042699.5|Dhx9|protein_coding	0.469272	2.76274e-06	0.000173456	Up		ENSMUSG00000026280.10|Atg4b|protein_coding	0.233842	2.4589e-07	3.21978e-05	Up
ENSMUSG00000022112.6|Gpc5|protein_coding	0.325138	3.14127e-06	0.000194278	Up		ENSMUSG00000045751.9|Mms22l|protein_coding	0.265063	2.62579e-07	3.40011e-05	Up
ENSMUSG00000000340.6|Dbt|protein_coding	0.488416	3.24342e-06	0.00019911	Up		ENSMUSG00000087651.2|1500009L16Rik|protein_coding	0.257944	2.6603e-07	3.40694e-05	Up
ENSMUSG00000041020.7|Mtap7d2|protein_coding	0.464038	3.26264e-06	0.000199551	Up		ENSMUSG00000027070.8|Lrp2|protein_coding	0.135106	3.07797e-07	3.89898e-05	Up
ENSMUSG00000054792.8|Klhl18|protein_coding	0.403204	3.49799e-06	0.000213159	Up		ENSMUSG00000038280.6|Ostm1|protein_coding	0.188571	3.71821e-07	4.65936e-05	Up
ENSMUSG00000003604.7|Aven|protein_coding	0.362778	3.53837e-06	0.000213267	Up		ENSMUSG00000058056.8|Palld|protein_coding	0.174425	4.3591e-07	5.40436e-05	Up
ENSMUSG00000031314.10|Taf1|protein_coding	0.542956	3.57405e-06	0.000214292	Up		ENSMUSG00000026131.9|Dst|protein_coding	0.131983	5.04094e-07	6.18391e-05	Up
ENSMUSG00000026469.8|Xpr1|protein_coding	0.334848	3.76099e-06	0.000221845	Up		ENSMUSG00000024241.6|Sos1|protein_coding	0.205955	5.13727e-07	6.23643e-05	Up
ENSMUSG00000005656.8|Snx6|protein_coding	0.399265	3.96228e-06	0.000229695	Up		ENSMUSG00000039395.7|Mreg|protein_coding	0.195294	5.21885e-07	6.27015e-05	Up
ENSMUSG00000021468.6|Sptlc1|protein_coding	0.499968	3.96336e-06	0.000229695	Up		ENSMUSG00000023067.7|Cdkn1a|protein_coding	0.348817	5.6487e-07	6.71735e-05	Up
ENSMUSG00000063434.5|Sorcs3|protein_coding	0.454608	4.06528e-06	0.00023275	Up		ENSMUSG00000052512.7|Nav2|protein_coding	0.149667	6.12743e-07	7.21304e-05	Up
ENSMUSG00000057375.7|Yipf1|protein_coding	0.434933	4.26436e-06	0.000242061	Up		ENSMUSG00000029763.11|Exoc4|protein_coding	0.121972	6.30525e-07	7.34813e-05	Up
ENSMUSG00000039031.8|Arhgap18|protein_coding	0.423159	4.45328e-06	0.000250214	Up		ENSMUSG00000042751.8|Nmnat2|protein_coding	0.160811	6.39183e-07	7.37528e-05	Up
ENSMUSG00000017221.8|Psmd3|protein_coding	0.466273	4.49733e-06	0.000251835	Up		ENSMUSG00000021111.8|Papola|protein_coding	0.204711	7.07056e-07	8.07846e-05	Up
ENSMUSG00000016150.9|Odz1|protein_coding	0.456829	4.69269e-06	0.00026189	Up		ENSMUSG00000007891.8|Ctsd|protein_coding	0.324728	7.349e-07	8.31507e-05	Up
ENSMUSG00000030077.8|Chl1|protein_coding	0.760834	4.73198e-06	0.000263197	Up		ENSMUSG00000024231.7|Cul2|protein_coding	0.232445	7.42469e-07	8.31993e-05	Up
ENSMUSG00000074852.3|Hpse2|protein_coding	0.349094	5.49941e-06	0.000298861	Up		ENSMUSG00000022419.9|Deptor|protein_coding	0.146554	9.59031e-07	0.000106443	Up
ENSMUSG00000030806.5|Stx1b|protein_coding	0.435113	5.71366e-06	0.000308482	Up		ENSMUSG00000031808.6|Slc27a1|protein_coding	0.289684	1.10299e-06	0.000121266	Up
ENSMUSG00000020892.3|Aloxe3|protein_coding	0.450564	5.80584e-06	0.00031143	Up		ENSMUSG00000029381.9|Shroom3|protein_coding	0.105488	1.23555e-06	0.000134571	Up
ENSMUSG00000026173.9|Plcd4|protein_coding	0.578264	6.10079e-06	0.000326196	Up		ENSMUSG00000029705.8|Cux1|protein_coding	0.156132	1.26089e-06	0.000134811	Up
ENSMUSG00000017802.8|Fam134c|protein_coding	0.476035	6.12133e-06	0.000326241	Up		ENSMUSG00000030722.7|Nfatc2ip|protein_coding	0.269687	1.33684e-06	0.000139103	Up
ENSMUSG00000025907.7|Rb1cc1|protein_coding	0.525019	6.19054e-06	0.000328873	Up		ENSMUSG00000034450.7|Gulo|protein_coding	0.244057	1.33118e-06	0.000139103	Up
ENSMUSG00000024970.4|AI846148|protein_coding	0.38717	7.15776e-06	0.000375443	Up		ENSMUSG00000034457.4|Eda2r|protein_coding	0.440007	1.35122e-06	0.000139355	Up
ENSMUSG00000030327.5|Necap1|protein_coding	0.592004	7.51651e-06	0.000388119	Up		ENSMUSG00000041323.5|Ak7|protein_coding	0.143852	1.40212e-06	0.000143336	Up
ENSMUSG00000072847.3|A530017D24Rik|processed_transcript	1.12203	8.0845e-06	0.000411045	Up		ENSMUSG00000058446.7|Znrf2|protein_coding	0.18047	1.51586e-06	0.000153422	Up
ENSMUSG00000023030.9|Slc11a2|protein_coding	0.386732	8.12921e-06	0.000412054	Up		ENSMUSG00000070871.4|Ccnyl1|protein_coding	0.306216	1.57948e-06	0.000157327	Up
ENSMUSG00000025203.5|Scd2|protein_coding	0.588411	8.5101e-06	0.000428738	Up		ENSMUSG00000018076.8|Med13l|protein_coding	0.161076	1.80453e-06	0.00017822	Up
ENSMUSG00000042581.8|Thsd7b|protein_coding	0.370289	8.61523e-06	0.000431485	Up		ENSMUSG00000026923.8|Notch1|protein_coding	0.189955	1.93251e-06	0.000189256	Up
ENSMUSG00000041238.8|Rbbp8|protein_coding	0.451583	8.64271e-06	0.000431485	Up		ENSMUSG00000017843.6|Ppp2r5c|protein_coding	0.132031	2e-06	0.000194233	Up
ENSMUSG00000044791.9|Setd2|protein_coding	0.333708	8.7209e-06	0.000434081	Up		ENSMUSG00000057113.7|Npm1|protein_coding	0.374041	2.12323e-06	0.000204497	Up
ENSMUSG00000034042.9|Gpbp1l1|protein_coding	0.432187	9.00759e-06	0.000444348	Up		ENSMUSG00000004233.8|Wars2|protein_coding	0.180259	2.29242e-06	0.000218982	Up
ENSMUSG00000017146.6|Brca1|protein_coding	0.412125	9.11747e-06	0.000448433	Up		ENSMUSG00000027074.8|Slc43a3|protein_coding	0.288355	2.42439e-06	0.000229706	Up
ENSMUSG00000037474.7|Dtl|protein_coding	0.495093	9.77069e-06	0.000474924	Up		ENSMUSG00000024921.8|Smarca2|protein_coding	0.211998	2.53145e-06	0.000237915	Up
ENSMUSG00000063077.7|Kif1b|protein_coding	0.317284	9.9124e-06	0.000479003	Up		ENSMUSG00000031563.7|Wwc2|protein_coding	0.129589	2.57773e-06	0.000240327	Up
ENSMUSG00000038611.10|Phrf1|protein_coding	0.435349	1.00559e-05	0.000483122	Up		ENSMUSG00000055932.8|Fto|protein_coding	0.165472	3.07719e-06	0.000280169	Up
ENSMUSG00000064145.7|Arih2|protein_coding	0.248126	1.00553e-05	0.000483122	Up		ENSMUSG00000073643.4|Wdfy1|protein_coding	0.199961	3.4263e-06	0.000309535	Up
ENSMUSG00000037787.6|2810002N01Rik|protein_coding	0.323349	1.06743e-05	0.000506954	Up		ENSMUSG00000034906.7|Ncaph|protein_coding	0.260916	3.70176e-06	0.000330084	Up
ENSMUSG00000030180.9|Kdm5a|protein_coding	0.442316	1.12242e-05	0.000529796	Up		ENSMUSG00000030232.10|Aebp2|protein_coding	0.13759	3.7104e-06	0.000330084	Up
ENSMUSG00000035765.8|Dym|protein_coding	0.262296	1.12512e-05	0.000529796	Up		ENSMUSG00000050737.10|Ptges|protein_coding	0.199495	3.93974e-06	0.000345216	Up
ENSMUSG00000022311.8|Csmd3|protein_coding	0.360004	1.13709e-05	0.000533918	Up		ENSMUSG00000031503.7|Col4a2|protein_coding	0.161313	3.97142e-06	0.000345395	Up
ENSMUSG00000045103.10|Dmd|protein_coding	0.306566	1.14795e-05	0.000537491	Up		ENSMUSG00000023795.9|Pisd-ps2|processed_transcript	0.156628	4.04355e-06	0.000346496	Up
ENSMUSG00000025630.8|Hprt|protein_coding	0.437737	1.20121e-05	0.000558307	Up		ENSMUSG00000024575.8|Pde6a|protein_coding	0.219359	4.02925e-06	0.000346496	Up
ENSMUSG00000024713.8|Pcsk5|protein_coding	0.357157	1.25601e-05	0.000578287	Up		ENSMUSG00000038331.8|Satb2|protein_coding	0.16205	4.19245e-06	0.000356634	Up
ENSMUSG00000022811.9|Zfp148|protein_coding	0.36943	1.26711e-05	0.000580177	Up		ENSMUSG00000026389.10|Steap3|protein_coding	0.182371	4.22729e-06	0.000356992	Up
ENSMUSG00000087640.1|Gm14798|processed_transcript	0.572635	1.28058e-05	0.000584728	Up		ENSMUSG00000030609.12|Aen|protein_coding	0.328289	4.43284e-06	0.000371657	Up
ENSMUSG00000070695.3|Cntnap5a|protein_coding	0.356442	1.33284e-05	0.000604848	Up		ENSMUSG00000025612.5|Bach1|protein_coding	0.181546	4.61881e-06	0.000384483	Up
ENSMUSG00000089955.1|C230030N03Rik|processed_transcript	0.522444	1.40158e-05	0.00062787	Up		ENSMUSG00000040865.8|Ino80d|protein_coding	0.161535	4.7318e-06	0.000391095	Up
ENSMUSG00000061082.5|Plac1|protein_coding	0.424109	1.41564e-05	0.000632458	Up		ENSMUSG00000019916.8|P4ha1|protein_coding	0.229573	4.77508e-06	0.000391893	Up
ENSMUSG00000061864.5|Galntl6|protein_coding	0.387268	1.47094e-05	0.000644997	Up		ENSMUSG00000027472.8|Pdrg1|protein_coding	0.440187	5.48083e-06	0.000443567	Up
ENSMUSG00000033931.7|Rbm34|protein_coding	0.507981	1.52276e-05	0.000660726	Up		ENSMUSG00000036606.9|Plxnb2|protein_coding	0.227029	5.90184e-06	0.000474345	Up
ENSMUSG00000063297.6|Luzp2|protein_coding	0.529272	1.65352e-05	0.000713725	Up		ENSMUSG00000034555.8|Tex16|protein_coding	0.242051	6.1413e-06	0.000486876	Up
ENSMUSG00000054003.7|Tdrd9|protein_coding	0.346202	1.68693e-05	0.000726256	Up		ENSMUSG00000034006.10|Pqlc1|protein_coding	0.196759	6.18755e-06	0.000487228	Up
ENSMUSG00000023243.8|Kcnk5|protein_coding	0.336401	1.70029e-05	0.000728223	Up		ENSMUSG00000033060.8|Lmo7|protein_coding	0.127559	6.34063e-06	0.000495931	Up
ENSMUSG00000071424.3|Grid2|protein_coding	0.31811	1.73204e-05	0.000736635	Up		ENSMUSG00000022687.5|Boc|protein_coding	0.265365	6.64317e-06	0.00051613	Up
ENSMUSG00000030314.8|Atg7|protein_coding	0.289559	1.77091e-05	0.000746758	Up		ENSMUSG00000005370.3|Msh6|protein_coding	0.274706	7.22558e-06	0.000557661	Up
ENSMUSG00000018171.3|Vmp1|protein_coding	0.358921	1.90833e-05	0.000795526	Up		ENSMUSG00000074783.4|AU019990|processed_transcript	0.205045	7.59175e-06	0.000573656	Up
ENSMUSG00000036815.8|Dpp10|protein_coding	0.386483	1.95591e-05	0.00081048	Up		ENSMUSG00000040151.8|Hs2st1|protein_coding	0.171025	7.54515e-06	0.000573656	Up
ENSMUSG00000031229.9|Atrx|protein_coding	0.432479	1.95427e-05	0.00081048	Up		ENSMUSG00000073377.3|AU016765|protein_coding	0.35223	7.62972e-06	0.000573656	Up
ENSMUSG00000049336.9|Odz2|protein_coding	0.298912	1.99911e-05	0.000822215	Up		ENSMUSG00000025862.8|Stag2|protein_coding	0.20753	7.72081e-06	0.000576784	Up
ENSMUSG00000030726.9|Pold3|protein_coding	0.409525	2.00934e-05	0.000824375	Up		ENSMUSG00000035623.8|Rsf1|protein_coding	0.258975	8.36573e-06	0.000617052	Up
ENSMUSG00000028617.4|Lrrc42|protein_coding	0.535357	2.27959e-05	0.000912663	Up		ENSMUSG00000079525.1|4930468A15Rik|protein_coding	0.186417	8.63468e-06	0.000632884	Up
ENSMUSG00000030231.7|Plekha5|protein_coding	0.263571	2.35168e-05	0.000936997	Up		ENSMUSG00000032076.11|Cadm1|protein_coding	0.131681	8.768e-06	0.000638639	Up
ENSMUSG00000049606.9|Zfp644|protein_coding	0.359913	2.36282e-05	0.000939179	Up		ENSMUSG00000026836.9|Acvr1|protein_coding	0.201938	8.91279e-06	0.000645153	Up
ENSMUSG00000029387.4|Gtf2h3|protein_coding	0.505873	2.37438e-05	0.000939269	Up		ENSMUSG00000049680.10|Urgcp|protein_coding	0.21365	9.81184e-06	0.000702644	Up
ENSMUSG00000037487.6|Ubr5|protein_coding	0.362837	2.42654e-05	0.000953086	Up		ENSMUSG00000055817.9|Mta3|protein_coding	0.146427	1.03468e-05	0.000735255	Up
ENSMUSG00000061436.8|Hipk2|protein_coding	0.368378	2.53002e-05	0.000979793	Up		ENSMUSG00000037526.6|Atg14|protein_coding	0.226236	1.0748e-05	0.000754564	Up
ENSMUSG00000018417.8|Myo1b|protein_coding	0.327798	2.57606e-05	0.000991018	Up		ENSMUSG00000024077.9|Strn|protein_coding	0.20308	1.09327e-05	0.000762933	Up
ENSMUSG00000037685.9|Atp8a1|protein_coding	0.30521	2.57695e-05	0.000991018	Up		ENSMUSG00000002957.8|Ap2a2|protein_coding	0.151403	1.11159e-05	0.0007711	Up
ENSMUSG00000027487.5|Cdk5rap1|protein_coding	0.490304	2.63109e-05	0.00100717	Up		ENSMUSG00000029134.8|Plb1|protein_coding	0.16037	1.1856e-05	0.000812762	Up
ENSMUSG00000002748.5|Baz1b|protein_coding	0.403487	2.7847e-05	0.00105905	Up		ENSMUSG00000036019.8|Tmtc2|protein_coding	0.190713	1.26981e-05	0.000860368	Up
ENSMUSG00000033596.4|Rfwd3|protein_coding	0.40756	2.78124e-05	0.00105905	Up		ENSMUSG00000039316.8|Rftn1|protein_coding	0.221859	1.34176e-05	0.000893533	Up
ENSMUSG00000040420.8|Cdh18|protein_coding	0.347647	2.80527e-05	0.00106401	Up		ENSMUSG00000052738.7|Suclg1|protein_coding	0.285771	1.39029e-05	0.000920592	Up
ENSMUSG00000034154.8|Ino80|protein_coding	0.317747	2.82567e-05	0.0010693	Up		ENSMUSG00000025838.6|Pramel6|protein_coding	0.371952	1.40933e-05	0.00092793	Up
ENSMUSG00000058440.7|Nrf1|protein_coding	0.303483	2.86836e-05	0.00108299	Up		ENSMUSG00000041220.6|Elovl6|protein_coding	0.110881	1.47267e-05	0.000964187	Up
ENSMUSG00000029088.8|Kcnip4|protein_coding	0.328622	2.90928e-05	0.00109445	Up		ENSMUSG00000022474.8|Pmm1|protein_coding	0.264018	1.48619e-05	0.000967604	Up
ENSMUSG00000084850.1|Gm12092|processed_transcript	0.434364	2.91194e-05	0.00109445	Up		ENSMUSG00000024187.8|Itfg3|protein_coding	0.201589	1.54558e-05	0.000995151	Up
ENSMUSG00000055421.2|Pcdh9|protein_coding	0.435469	3.07894e-05	0.00114682	Up		ENSMUSG00000024640.3|Psat1|protein_coding	0.214201	1.57375e-05	0.00100772	Up
ENSMUSG00000078816.2|Prkcc|protein_coding	0.432804	3.11351e-05	0.0011571	Up		ENSMUSG00000063430.6|Wscd2|protein_coding	0.186717	1.62764e-05	0.00103653	Up
ENSMUSG00000025786.9|Zdhhc3|protein_coding	0.374593	3.13129e-05	0.0011611	Up		ENSMUSG00000052040.7|Klf13|protein_coding	0.188977	1.69826e-05	0.00107563	Up
ENSMUSG00000015806.6|Qdpr|protein_coding	0.755106	3.15464e-05	0.00116455	Up		ENSMUSG00000031451.5|Gas6|protein_coding	0.326379	2.11414e-05	0.00131054	Up
ENSMUSG00000050103.10|Agmo|protein_coding	0.536884	3.1806e-05	0.00116892	Up		ENSMUSG00000026987.9|Baz2b|protein_coding	0.109277	2.1445e-05	0.00132233	Up
ENSMUSG00000011960.6|Ccnt1|protein_coding	0.431548	3.36868e-05	0.00122986	Up		ENSMUSG00000027111.8|Itga6|protein_coding	0.159608	2.21893e-05	0.00135453	Up
ENSMUSG00000035021.7|Baz1a|protein_coding	0.235323	3.48728e-05	0.00126413	Up		ENSMUSG00000021270.7|Hsp90aa1|protein_coding	0.189688	2.21998e-05	0.00135453	Up
ENSMUSG00000021313.8|Ryr2|protein_coding	0.264631	3.50065e-05	0.00126413	Up		ENSMUSG00000023935.8|Spats1|protein_coding	0.184791	2.25338e-05	0.00136776	Up
ENSMUSG00000031357.3|Syap1|protein_coding	0.380268	3.56067e-05	0.00127745	Up		ENSMUSG00000071037.4|1700106N22Rik|protein_coding	0.127654	2.43009e-05	0.00145981	Up
ENSMUSG00000030056.6|Isy1|protein_coding	0.58321	3.70137e-05	0.00131936	Up		ENSMUSG00000054387.6|Mdm4|protein_coding	0.222021	2.82437e-05	0.00165684	Up
ENSMUSG00000004508.5|Gab2|protein_coding	0.405533	3.75108e-05	0.00133135	Up		ENSMUSG00000004263.9|Atn1|protein_coding	0.192773	2.82917e-05	0.00165684	Up
ENSMUSG00000045083.7|Lingo2|protein_coding	0.325896	3.88393e-05	0.0013668	Up		ENSMUSG00000045019.4|Acer1|protein_coding	0.26251	2.80792e-05	0.00165684	Up
ENSMUSG00000059439.8|Bcas3|protein_coding	0.227529	3.9192e-05	0.00137629	Up		ENSMUSG00000026196.7|Bard1|protein_coding	0.288522	3.01732e-05	0.00175819	Up
ENSMUSG00000020537.3|Drg2|protein_coding	0.456325	4.01952e-05	0.0014026	Up		ENSMUSG00000064145.7|Arih2|protein_coding	0.108288	3.03652e-05	0.00176058	Up
ENSMUSG00000085632.1|Gm12381|processed_transcript	0.699077	4.13814e-05	0.00143193	Up		ENSMUSG00000025812.10|Pard3|protein_coding	0.085634	3.18148e-05	0.00183549	Up
ENSMUSG00000021488.6|Nsd1|protein_coding	0.265218	4.47321e-05	0.00151623	Up		ENSMUSG00000026726.8|Cubn|protein_coding	0.19548	3.27633e-05	0.0018809	Up
ENSMUSG00000026959.7|Grin1|protein_coding	0.440961	4.58472e-05	0.00154769	Up		ENSMUSG00000054770.9|Kctd18|protein_coding	0.260434	3.32764e-05	0.00189172	Up
ENSMUSG00000038844.7|Kif16b|protein_coding	0.24607	4.76753e-05	0.00160288	Up		ENSMUSG00000020592.8|Sdc1|protein_coding	0.307337	3.39322e-05	0.00191037	Up
ENSMUSG00000068205.7|Macrod2|protein_coding	0.240805	4.81961e-05	0.0016159	Up		ENSMUSG00000073094.3|4930428E23Rik|protein_coding	0.367904	3.3883e-05	0.00191037	Up
ENSMUSG00000025373.7|Rnf41|protein_coding	0.351172	4.82575e-05	0.0016159	Up		ENSMUSG00000031586.8|Rbpms|protein_coding	0.112824	3.47241e-05	0.00194555	Up
ENSMUSG00000020080.8|Hkdc1|protein_coding	0.440574	5.05065e-05	0.00168779	Up		ENSMUSG00000038563.6|Eftud1|protein_coding	0.125657	3.73801e-05	0.00207442	Up
ENSMUSG00000008958.8|Vps72|protein_coding	0.634287	5.07627e-05	0.00169294	Up		ENSMUSG00000026610.7|Esrrg|protein_coding	0.143443	3.82307e-05	0.00210161	Up
ENSMUSG00000029925.7|Tbxas1|protein_coding	0.32906	5.12295e-05	0.00170066	Up		ENSMUSG00000054594.7|Oscar|protein_coding	0.338003	3.81039e-05	0.00210161	Up
ENSMUSG00000057522.8|Spop|protein_coding	0.472038	5.11833e-05	0.00170066	Up		ENSMUSG00000086370.2|B230206F22Rik|lincRNA	0.244867	3.90483e-05	0.00213647	Up
ENSMUSG00000058799.7|Nap1l1|protein_coding	0.490316	5.14634e-05	0.00170261	Up		ENSMUSG00000029461.8|Fam168a|protein_coding	0.145989	3.95303e-05	0.00215274	Up
ENSMUSG00000021477.7|Ctsl|protein_coding	0.899982	5.21353e-05	0.00171798	Up		ENSMUSG00000041040.6|Fam117b|protein_coding	0.211541	4.1728e-05	0.00224703	Up
ENSMUSG00000063870.6|Chd4|protein_coding	0.384941	5.22706e-05	0.00171902	Up		ENSMUSG00000042359.9|Osbpl6|protein_coding	0.142925	4.1563e-05	0.00224703	Up
ENSMUSG00000029913.8|Prdm5|protein_coding	0.569557	5.27888e-05	0.00173065	Up		ENSMUSG00000030689.9|Ino80e|protein_coding	0.285075	4.18401e-05	0.00224703	Up
ENSMUSG00000023991.9|Foxp4|protein_coding	0.371317	5.51045e-05	0.00180149	Up		ENSMUSG00000004085.8|B230120H23Rik|protein_coding	0.171276	4.36123e-05	0.00233146	Up
ENSMUSG00000027678.10|Ncoa3|protein_coding	0.255512	5.60213e-05	0.00182427	Up		ENSMUSG00000033628.9|Pik3c3|protein_coding	0.238333	4.5417e-05	0.00241212	Up
ENSMUSG00000032606.6|Nicn1|protein_coding	0.72877	5.93577e-05	0.001903	Up		ENSMUSG00000025006.8|Sorbs1|protein_coding	0.119249	4.55351e-05	0.00241212	Up
ENSMUSG00000026648.11|Dclre1c|protein_coding	0.409718	6.00821e-05	0.00191985	Up		ENSMUSG00000020064.7|Herc4|protein_coding	0.160482	4.77849e-05	0.00250849	Up
ENSMUSG00000033705.9|Stard9|protein_coding	0.260979	6.12829e-05	0.00194219	Up		ENSMUSG00000037110.12|Ralgapa2|protein_coding	0.139382	5.08295e-05	0.00263274	Up
ENSMUSG00000003316.8|Glg1|protein_coding	0.33635	6.12146e-05	0.00194219	Up		ENSMUSG00000034135.7|Sik3|protein_coding	0.105128	5.45735e-05	0.00280176	Up
ENSMUSG00000041961.7|Znrf3|protein_coding	0.300999	6.35839e-05	0.00200743	Up		ENSMUSG00000005442.6|Cic|protein_coding	0.170436	5.50648e-05	0.00281089	Up
ENSMUSG00000052613.8|Pcdh15|protein_coding	0.362054	6.4498e-05	0.00202857	Up		ENSMUSG00000032374.8|Plod2|protein_coding	0.283514	5.53155e-05	0.00281089	Up
ENSMUSG00000003808.11|Farsa|protein_coding	0.493449	6.79265e-05	0.00210839	Up		ENSMUSG00000032363.8|Adamts7|protein_coding	0.255761	6.01482e-05	0.00300844	Up
ENSMUSG00000023022.7|Lima1|protein_coding	0.29835	6.91536e-05	0.00213847	Up		ENSMUSG00000036155.7|Mgat5|protein_coding	0.124151	6.07647e-05	0.00302629	Up
ENSMUSG00000032937.3|Fshr|protein_coding	0.562508	7.02201e-05	0.00215537	Up		ENSMUSG00000022019.8|Tdrd3|protein_coding	0.217432	6.24609e-05	0.00309753	Up
ENSMUSG00000022821.7|Hgd|protein_coding	0.509967	7.19761e-05	0.00220518	Up		ENSMUSG00000026048.9|Ercc5|protein_coding	0.354507	6.73834e-05	0.00332749	Up
ENSMUSG00000032489.10|Kif9|protein_coding	0.386047	7.25041e-05	0.00221726	Up		ENSMUSG00000025324.6|Atp10a|protein_coding	0.249189	6.89006e-05	0.00338805	Up
ENSMUSG00000058006.5|Mdn1|protein_coding	0.311302	7.27282e-05	0.00222002	Up		ENSMUSG00000027227.7|Sord|protein_coding	0.172082	7.05678e-05	0.0034471	Up
ENSMUSG00000024966.8|Stip1|protein_coding	0.356229	7.32894e-05	0.00223304	Up		ENSMUSG00000003032.7|Klf4|protein_coding	0.384329	7.0693e-05	0.0034471	Up
ENSMUSG00000068040.4|Tm9sf4|protein_coding	0.356579	7.53933e-05	0.00228454	Up		ENSMUSG00000027864.7|Ptgfrn|protein_coding	0.200159	7.71331e-05	0.00372991	Up
ENSMUSG00000039419.10|Cntnap2|protein_coding	0.285571	7.80542e-05	0.00233951	Up		ENSMUSG00000019970.9|Sgk1|protein_coding	0.156414	7.93283e-05	0.00380549	Up
ENSMUSG00000024425.3|Ndfip1|protein_coding	0.533327	8.14631e-05	0.00241646	Up		ENSMUSG00000034998.12|Foxn2|protein_coding	0.212673	7.93491e-05	0.00380549	Up
ENSMUSG00000022360.6|Atad2|protein_coding	0.457913	8.26018e-05	0.00244259	Up		ENSMUSG00000030213.6|Atf7ip|protein_coding	0.191651	7.98593e-05	0.00380988	Up
ENSMUSG00000060534.9|Dcc|protein_coding	0.355505	8.26724e-05	0.00244259	Up		ENSMUSG00000042496.10|Prdm10|protein_coding	0.133929	8.19548e-05	0.00386681	Up
ENSMUSG00000079525.1|4930468A15Rik|protein_coding	0.446306	8.29532e-05	0.00244653	Up		ENSMUSG00000025969.9|Nrp2|protein_coding	0.250332	8.68236e-05	0.00408001	Up
ENSMUSG00000035246.10|Pcyt1b|protein_coding	0.379057	8.43464e-05	0.00247441	Up		ENSMUSG00000031714.8|Gab1|protein_coding	0.155845	8.72741e-05	0.00408471	Up
ENSMUSG00000042097.10|Zfp239|protein_coding	0.442735	8.52193e-05	0.00249136	Up		ENSMUSG00000000278.9|Scpep1|protein_coding	0.212742	8.94463e-05	0.00416963	Up
ENSMUSG00000042195.8|Slc35f2|protein_coding	0.329805	8.74909e-05	0.00254414	Up		ENSMUSG00000020721.9|Helz|protein_coding	0.13535	9.34692e-05	0.00432258	Up
ENSMUSG00000018415.8|4933439F18Rik|protein_coding	0.432698	8.83979e-05	0.00256602	Up		ENSMUSG00000018476.7|Kdm6b|protein_coding	0.228638	9.41251e-05	0.00433571	Up
ENSMUSG00000004929.6|Thop1|protein_coding	0.432625	8.92908e-05	0.00258289	Up		ENSMUSG00000031860.9|Pbx4|protein_coding	0.151143	9.57555e-05	0.00437621	Up
ENSMUSG00000028678.6|Kif2c|protein_coding	0.387305	9.08773e-05	0.00261711	Up		ENSMUSG00000021567.8|Nkd2|protein_coding	0.256853	9.69357e-05	0.00441285	Up
ENSMUSG00000022791.10|Tnk2|protein_coding	0.428539	9.41924e-05	0.00269644	Up		ENSMUSG00000004610.3|Etfb|protein_coding	0.273134	9.88651e-05	0.00448317	Up
ENSMUSG00000064329.7|Scn1a|protein_coding	0.655599	9.60796e-05	0.00273629	Up		ENSMUSG00000019846.5|Lama4|protein_coding	0.236261	0.000101265	0.00457418	Up
ENSMUSG00000025437.8|Usp33|protein_coding	0.357341	9.59412e-05	0.00273629	Up		ENSMUSG00000009030.8|Pdcl|protein_coding	0.380323	0.000103099	0.00463906	Up
ENSMUSG00000040037.6|Negr1|protein_coding	0.338121	9.83912e-05	0.00278939	Up		ENSMUSG00000070047.5|Fat1|protein_coding	0.135561	0.000103841	0.00465447	Up
ENSMUSG00000026020.2|Nop58|protein_coding	0.465073	0.000100701	0.00284347	Up		ENSMUSG00000069805.4|Fbp1|protein_coding	0.239443	0.000105472	0.00470946	Up
ENSMUSG00000055026.7|Gabrg3|protein_coding	0.321925	0.000105409	0.00295128	Up		ENSMUSG00000087580.2|Gm16869|lincRNA	0.128091	0.000106209	0.00472426	Up
ENSMUSG00000026246.6|Alppl2|protein_coding	0.529489	0.000107133	0.0029794	Up		ENSMUSG00000042207.10|Kdm5b|protein_coding	0.162132	0.000109946	0.00485344	Up
ENSMUSG00000020623.5|Map2k6|protein_coding	0.389821	0.000107423	0.00298246	Up		ENSMUSG00000039131.9|Gipc2|protein_coding	0.154467	0.000113277	0.00492928	Up
ENSMUSG00000055491.7|Pprc1|protein_coding	0.266307	0.000125188	0.00340164	Up		ENSMUSG00000022012.7|Enox1|protein_coding	0.14562	0.000113356	0.00492928	Up
ENSMUSG00000055109.5|Gm15155|protein_coding	0.417331	0.000125958	0.00341695	Up		ENSMUSG00000021745.7|Ptprg|protein_coding	0.0828446	0.000116609	0.0050332	Up
ENSMUSG00000041827.8|Oasl1|protein_coding	0.541779	0.00012982	0.00351022	Up		ENSMUSG00000033713.4|Foxn3|protein_coding	0.0980024	0.000119603	0.00510567	Up
ENSMUSG00000063600.7|Egfem1|protein_coding	0.405388	0.000130377	0.00351854	Up		ENSMUSG00000002250.9|Ppard|protein_coding	0.147322	0.000119355	0.00510567	Up
ENSMUSG00000049148.7|Plcxd3|protein_coding	0.494802	0.000130552	0.00351854	Up		ENSMUSG00000027654.2|Fam83d|protein_coding	0.258237	0.000121065	0.00512695	Up
ENSMUSG00000000296.6|Tpd52l1|protein_coding	0.573086	0.000131629	0.00354179	Up		ENSMUSG00000041236.7|Vps41|protein_coding	0.185873	0.000121421	0.00512695	Up
ENSMUSG00000072791.4|Abcb5|protein_coding	0.538347	0.000135079	0.00361119	Up		ENSMUSG00000067430.6|Zfp763|protein_coding	0.349175	0.000121073	0.00512695	Up
ENSMUSG00000041014.9|Nrg3|protein_coding	0.278969	0.000136401	0.0036348	Up		ENSMUSG00000003868.6|Ruvbl2|protein_coding	0.27792	0.000121886	0.00512801	Up
ENSMUSG00000027219.6|Slc28a2|protein_coding	0.931931	0.000138777	0.00367448	Up		ENSMUSG00000032548.7|Slco2a1|protein_coding	0.192598	0.000125481	0.00526028	Up
ENSMUSG00000015575.8|Atp6v0e|protein_coding	0.396497	0.000140449	0.00371283	Up		ENSMUSG00000053565.8|Eif3k|protein_coding	0.29439	0.000125941	0.00526064	Up
ENSMUSG00000090739.1|D930016D06Rik|lincRNA	0.717836	0.000141367	0.00372725	Up		ENSMUSG00000054619.5|Mettl7a1|protein_coding	0.425173	0.000129229	0.00537871	Up
ENSMUSG00000024855.8|Pacs1|protein_coding	0.315746	0.000141444	0.00372725	Up		ENSMUSG00000053706.2|B430305J03Rik|protein_coding	0.364563	0.000131338	0.00544702	Up
ENSMUSG00000070034.7|Sp110|protein_coding	0.270375	0.000141712	0.00372837	Up		ENSMUSG00000017861.5|Mybl2|protein_coding	0.147649	0.000134003	0.00552824	Up
ENSMUSG00000045973.11|Mcart1|protein_coding	0.564964	0.000142112	0.00373298	Up		ENSMUSG00000022263.8|Trio|protein_coding	0.106344	0.000134245	0.00552824	Up
ENSMUSG00000013418.8|B4galnt2|protein_coding	0.408109	0.000156627	0.00406275	Up		ENSMUSG00000023087.9|Ccrn4l|protein_coding	0.216334	0.000139173	0.00569096	Up
ENSMUSG00000043531.8|Sorcs1|protein_coding	0.417429	0.000157948	0.00407805	Up		ENSMUSG00000026623.10|Lpgat1|protein_coding	0.190484	0.000143457	0.00584562	Up
ENSMUSG00000027620.9|Rbm39|protein_coding	0.51504	0.000158697	0.00409082	Up		ENSMUSG00000056820.6|Tsnax|protein_coding	0.306524	0.000144819	0.00588055	Up
ENSMUSG00000026200.7|Glb1l|protein_coding	0.467016	0.000159504	0.00409888	Up		ENSMUSG00000006024.6|Napa|protein_coding	0.250195	0.000146068	0.00591068	Up
ENSMUSG00000028436.8|Dcaf12|protein_coding	0.398952	0.000159894	0.00410254	Up		ENSMUSG00000039671.11|Zmynd8|protein_coding	0.112242	0.000146782	0.005919	Up
ENSMUSG00000052516.11|Robo2|protein_coding	0.508014	0.000163863	0.0041785	Up		ENSMUSG00000028640.5|Tcfap2c|protein_coding	0.282799	0.000147923	0.00592405	Up
ENSMUSG00000030994.8|D7Ertd443e|protein_coding	0.361298	0.000167825	0.00425336	Up		ENSMUSG00000078817.2|Nlrp12|protein_coding	0.162841	0.000147472	0.00592405	Up
ENSMUSG00000027189.10|Trim44|protein_coding	0.573205	0.000175204	0.00441479	Up		ENSMUSG00000002984.10|Tomm40|protein_coding	0.229193	0.000149677	0.00595335	Up
ENSMUSG00000078817.2|Nlrp12|protein_coding	0.272503	0.00017526	0.00441479	Up		ENSMUSG00000031266.6|Gla|protein_coding	0.339483	0.000156439	0.00620115	Up
ENSMUSG00000087601.1|Gm16832|lincRNA	0.434323	0.000177083	0.00444046	Up		ENSMUSG00000026202.7|Tuba4a|protein_coding	0.438467	0.000157555	0.00622423	Up
ENSMUSG00000024539.11|Ptpn2|protein_coding	0.334987	0.000180378	0.00450266	Up		ENSMUSG00000026339.12|Ccdc93|protein_coding	0.170482	0.00016053	0.00629903	Up
ENSMUSG00000040013.7|Fkbp6|protein_coding	0.410669	0.00018534	0.00461264	Up		ENSMUSG00000047216.7|Cdh19|protein_coding	0.383859	0.000164013	0.00640677	Up
ENSMUSG00000054302.9|Eapp|protein_coding	0.36898	0.000185337	0.00461264	Up		ENSMUSG00000020422.7|Tns3|protein_coding	0.0897674	0.000164375	0.00640677	Up
ENSMUSG00000050199.7|Lgr4|protein_coding	0.434634	0.000188015	0.00465823	Up		ENSMUSG00000040282.7|BC052040|protein_coding	0.17055	0.00016595	0.0064466	Up
ENSMUSG00000039309.5|Edaradd|protein_coding	0.356218	0.000191312	0.00473282	Up		ENSMUSG00000059326.6|Csf2ra|protein_coding	0.415984	0.000174895	0.00674909	Up
ENSMUSG00000017499.9|Cdc6|protein_coding	0.397839	0.000195002	0.00481693	Up		ENSMUSG00000035131.8|Fam5c|protein_coding	0.270763	0.000176036	0.00677069	Up
ENSMUSG00000079418.3|Atg4a|protein_coding	0.718237	0.000195376	0.004819	Up		ENSMUSG00000029426.7|Scarb2|protein_coding	0.170691	0.000176747	0.00677569	Up
ENSMUSG00000047361.8|Gm973|protein_coding	0.31499	0.000196396	0.00483187	Up		ENSMUSG00000030603.9|Psmc4|protein_coding	0.348401	0.000179442	0.00685645	Up
ENSMUSG00000029563.10|Foxp2|protein_coding	0.481445	0.000199456	0.00489051	Up		ENSMUSG00000053111.6|Fank1|protein_coding	0.178578	0.000181031	0.00689457	Up
ENSMUSG00000054728.9|Phactr1|protein_coding	0.304835	0.000202104	0.00493355	Up		ENSMUSG00000029564.6|4930519G04Rik|protein_coding	0.293316	0.000190745	0.00714773	Up
ENSMUSG00000053774.7|Ubxn7|protein_coding	0.357118	0.000203155	0.00494765	Up		ENSMUSG00000038518.8|Jarid2|protein_coding	0.0766484	0.000190722	0.00714773	Up
ENSMUSG00000028289.6|Epha7|protein_coding	0.587178	0.000207019	0.00496796	Up		ENSMUSG00000021518.3|Ptdss1|protein_coding	0.154309	0.000190498	0.00714773	Up
ENSMUSG00000024006.10|Stk38|protein_coding	0.398495	0.000207325	0.00496796	Up		ENSMUSG00000048490.7|Nrip1|protein_coding	0.166878	0.000191628	0.0071578	Up
ENSMUSG00000024306.6|4921528I01Rik|protein_coding	0.503756	0.000206251	0.00496796	Up		ENSMUSG00000024421.9|Lama3|protein_coding	0.134414	0.000200608	0.00744548	Up
ENSMUSG00000002015.5|Bcap31|protein_coding	0.415355	0.000206853	0.00496796	Up		ENSMUSG00000021264.10|Yy1|protein_coding	0.258733	0.000209253	0.00771719	Up
ENSMUSG00000039607.9|Rbms3|protein_coding	0.245058	0.00020839	0.00498422	Up		ENSMUSG00000026014.7|Raph1|protein_coding	0.176783	0.000221211	0.00811308	Up
ENSMUSG00000011831.9|Evi5|protein_coding	0.286929	0.000209453	0.00498804	Up		ENSMUSG00000029120.7|Ppp2r2c|protein_coding	0.119765	0.00023095	0.00828152	Up
ENSMUSG00000038762.9|Abcf1|protein_coding	0.464847	0.00021001	0.00499414	Up		ENSMUSG00000039879.7|Heca|protein_coding	0.337809	0.000229887	0.00828152	Up
ENSMUSG00000035572.9|Dcaf10|protein_coding	0.551525	0.000211123	0.00501343	Up		ENSMUSG00000063296.4|Tmem117|protein_coding	0.154298	0.000229829	0.00828152	Up
ENSMUSG00000000301.9|Pemt|protein_coding	0.203623	0.000212766	0.00503799	Up		ENSMUSG00000031207.10|Msn|protein_coding	0.238828	0.000230846	0.00828152	Up
ENSMUSG00000087336.1|Gm15860|processed_transcript	0.858037	0.000215174	0.00506982	Up		ENSMUSG00000026020.2|Nop58|protein_coding	0.235975	0.000232796	0.00832209	Up
ENSMUSG00000028360.9|Slc44a5|protein_coding	0.268983	0.000219256	0.00514026	Up		ENSMUSG00000030643.7|Rab30|protein_coding	0.171786	0.000239972	0.00854679	Up
ENSMUSG00000027304.9|Rtf1|protein_coding	0.396631	0.000221004	0.00516664	Up		ENSMUSG00000067399.3|Trim43a|protein_coding	0.225512	0.000241281	0.00854679	Up
ENSMUSG00000049583.7|Grm5|protein_coding	0.428472	0.000221996	0.00518251	Up		ENSMUSG00000021553.7|Slc28a3|protein_coding	0.149337	0.00024991	0.0088256	Up
ENSMUSG00000056211.6|R3hdm1|protein_coding	0.413464	0.000223967	0.00520652	Up		ENSMUSG00000071359.6|Tbpl1|protein_coding	0.306666	0.000256022	0.00898699	Up
ENSMUSG00000024211.9|Grm8|protein_coding	0.27904	0.000223716	0.00520652	Up		ENSMUSG00000039768.10|Dnajc11|protein_coding	0.124098	0.000262033	0.00915227	Up
ENSMUSG00000061079.6|Zfp143|protein_coding	0.285593	0.000226146	0.00524248	Up		ENSMUSG00000040857.9|Erf|protein_coding	0.315557	0.000262301	0.00915227	Up
ENSMUSG00000085568.1|Gm14858|lincRNA	0.573598	0.000226112	0.00524248	Up		ENSMUSG00000046856.7|Gpr1|protein_coding	0.259791	0.0002688	0.00923069	Up
ENSMUSG00000017978.10|Cadps2|protein_coding	0.309047	0.000227642	0.00526244	Up		ENSMUSG00000054057.2|A930004D18Rik|protein_coding	0.2638	0.000268325	0.00923069	Up
ENSMUSG00000021999.8|Cpb2|protein_coding	0.583876	0.000230921	0.00530723	Up		ENSMUSG00000038482.9|Tfdp1|protein_coding	0.198281	0.000274199	0.00937102	Up
ENSMUSG00000039159.10|Ube2h|protein_coding	0.310119	0.000236974	0.00539538	Up		ENSMUSG00000031529.4|Tnks|protein_coding	0.179632	0.000275363	0.00938327	Up
ENSMUSG00000022231.8|Sema5a|protein_coding	0.333085	0.000249954	0.00557603	Up		ENSMUSG00000022844.7|Pdia5|protein_coding	0.140471	0.00028254	0.0094891	Up
ENSMUSG00000020635.7|Fkbp1b|protein_coding	0.661424	0.000253574	0.00564159	Up		ENSMUSG00000040003.10|Magi2|protein_coding	0.0968653	0.00028501	0.00954454	Up
ENSMUSG00000070031.5|Sp140|protein_coding	0.317524	0.000257811	0.00571367	Up		ENSMUSG00000026082.6|Rev1|protein_coding	0.17772	0.000290225	0.00969136	Up
ENSMUSG00000037683.7|Armc3|protein_coding	0.445658	0.000258192	0.00571367	Up		ENSMUSG00000048874.8|Phf3|protein_coding	0.185004	0.000293763	0.0097259	Up
ENSMUSG00000071226.5|Cecr2|protein_coding	0.295554	0.000263175	0.00581411	Up		ENSMUSG00000020097.8|Sgpl1|protein_coding	0.219203	0.000293405	0.0097259	Up
ENSMUSG00000023914.10|Mep1a|protein_coding	0.786763	0.000263433	0.00581411	Up		ENSMUSG00000021456.7|Fbp2|protein_coding	0.216732	0.000295184	0.00974526	Up
ENSMUSG00000039578.9|Fam190a|protein_coding	0.245415	0.000264147	0.00582213	Up		ENSMUSG00000001768.9|Rin2|protein_coding	0.147263	0.000300197	0.00987173	Up
ENSMUSG00000000441.10|Raf1|protein_coding	0.354276	0.000268684	0.00591426	Up		ENSMUSG00000045659.9|Plekha7|protein_coding	0.100088	0.000300709	0.00987173	Up
ENSMUSG00000090053.2|Palm2|protein_coding	0.428457	0.00027114	0.00595251	Up		ENSMUSG00000028745.12|Capzb|protein_coding	0.124364	0.000306953	0.0100203	Up
ENSMUSG00000042540.6|Acot5|protein_coding	0.898423	0.000273389	0.00598632	Up		ENSMUSG00000015143.8|Actn1|protein_coding	0.142714	0.000316107	0.0102616	Up
ENSMUSG00000026301.8|Iqca|protein_coding	0.359455	0.000278426	0.00604906	Up		ENSMUSG00000033790.9|Tubgcp5|protein_coding	0.229969	0.000323226	0.0104057	Up
ENSMUSG00000046679.9|C87436|protein_coding	0.38358	0.000278458	0.00604906	Up		ENSMUSG00000036698.8|Eif2c2|protein_coding	0.107681	0.000324778	0.0104269	Up
ENSMUSG00000014547.9|Wdfy2|protein_coding	0.363471	0.000279533	0.00605654	Up		ENSMUSG00000063972.6|Nr6a1|protein_coding	0.129099	0.000342355	0.0108714	Up
ENSMUSG00000075528.6|Aarsd1|protein_coding	0.4681	0.000280966	0.00607965	Up		ENSMUSG00000063239.8|Grm4|protein_coding	0.172606	0.000347976	0.0110199	Up
ENSMUSG00000023830.7|Igf2r|protein_coding	0.295361	0.000282176	0.00608993	Up		ENSMUSG00000029095.11|Ablim2|protein_coding	0.141615	0.000354653	0.0111405	Up
ENSMUSG00000061298.8|Agbl4|protein_coding	0.26846	0.000282672	0.0060927	Up		ENSMUSG00000035725.7|Prkx|protein_coding	0.33762	0.000362853	0.0113675	Up
ENSMUSG00000035027.10|Map2k2|protein_coding	0.340522	0.000283127	0.00609459	Up		ENSMUSG00000027630.8|Tbl1xr1|protein_coding	0.138115	0.000372438	0.0116053	Up
ENSMUSG00000028760.9|Eif4g3|protein_coding	0.221654	0.00028604	0.00614134	Up		ENSMUSG00000031596.9|Slc7a2|protein_coding	0.231107	0.000375728	0.0116766	Up
ENSMUSG00000031156.10|Slc35a2|protein_coding	0.562101	0.000287572	0.00615828	Up		ENSMUSG00000048787.6|Dcun1d3|protein_coding	0.185147	0.000378305	0.0117145	Up
ENSMUSG00000043733.8|Ptpn11|protein_coding	0.271737	0.000297625	0.00634078	Up		ENSMUSG00000005148.7|Klf5|protein_coding	0.164509	0.000378957	0.0117145	Up
ENSMUSG00000058571.4|Gpc6|protein_coding	0.26753	0.000318163	0.00670083	Up		ENSMUSG00000075033.3|Fam55c|protein_coding	0.20014	0.000388291	0.0119713	Up
ENSMUSG00000086835.2|Gm11775|processed_transcript	0.796462	0.000323982	0.00679747	Up		ENSMUSG00000074365.6|Crxos1|protein_coding	0.147911	0.000393752	0.0121076	Up
ENSMUSG00000006058.4|Snf8|protein_coding	0.547203	0.000329115	0.00687127	Up		ENSMUSG00000085144.1|A930029G22Rik|lincRNA	0.308449	0.000406213	0.0124252	Up
ENSMUSG00000053477.9|Tcf4|protein_coding	0.310825	0.000338941	0.00704003	Up		ENSMUSG00000089832.2|Shkbp1|protein_coding	0.323817	0.000412542	0.0125529	Up
ENSMUSG00000022066.8|Entpd4|protein_coding	0.634218	0.000340331	0.00706005	Up		ENSMUSG00000079316.4|Rab9|protein_coding	0.305884	0.00041575	0.0126176	Up
ENSMUSG00000035517.10|Tdrd7|protein_coding	0.399434	0.000342885	0.00710241	Up		ENSMUSG00000027784.7|Ppm1l|protein_coding	0.100164	0.000417674	0.0126431	Up
ENSMUSG00000030207.8|8430419L09Rik|protein_coding	0.568524	0.00034323	0.00710241	Up		ENSMUSG00000086895.1|9330136K24Rik|lincRNA	0.379293	0.000419423	0.0126631	Up
ENSMUSG00000075586.4|Gm11529|lincRNA	0.861948	0.000344971	0.00712955	Up		ENSMUSG00000070002.6|Ell|protein_coding	0.138831	0.000426244	0.0128358	Up
ENSMUSG00000066232.3|Ipo7|protein_coding	0.31358	0.000349118	0.00717944	Up		ENSMUSG00000033705.9|Stard9|protein_coding	0.113073	0.000428083	0.0128579	Up
ENSMUSG00000001768.9|Rin2|protein_coding	0.259105	0.000354376	0.00726054	Up		ENSMUSG00000021703.8|Serinc5|protein_coding	0.19902	0.000434472	0.0130163	Up
ENSMUSG00000021569.8|Trip13|protein_coding	0.387022	0.000359898	0.00734645	Up		ENSMUSG00000028420.7|Tmem38b|protein_coding	0.223721	0.000444002	0.0132148	Up
ENSMUSG00000025404.8|R3hdm2|protein_coding	0.323814	0.000369903	0.00751365	Up		ENSMUSG00000029106.8|Add1|protein_coding	0.149449	0.00044526	0.0132148	Up
ENSMUSG00000010453.5|4632411B12Rik|protein_coding	0.374883	0.000374366	0.007595	Up		ENSMUSG00000034617.5|Mtrr|protein_coding	0.291922	0.00044585	0.0132148	Up
ENSMUSG00000046442.4|Ppm1e|protein_coding	0.298773	0.000376922	0.0076375	Up		ENSMUSG00000033306.8|Lpp|protein_coding	0.0914385	0.00044526	0.0132148	Up
ENSMUSG00000023088.9|Abcc1|protein_coding	0.343726	0.000387872	0.00783067	Up		ENSMUSG00000052372.3|Il1rapl1|protein_coding	0.140145	0.000449035	0.0132148	Up
ENSMUSG00000086157.1|Gm14643|processed_transcript	0.350698	0.000390945	0.00787353	Up		ENSMUSG00000031965.7|Tbx20|protein_coding	0.17624	0.000453723	0.0132857	Up
ENSMUSG00000020386.5|Sar1b|protein_coding	0.44566	0.000398162	0.00798481	Up		ENSMUSG00000027177.8|Hipk3|protein_coding	0.161805	0.000455155	0.0132942	Up
ENSMUSG00000042472.9|Zfp410|protein_coding	0.514449	0.000404036	0.00808803	Up		ENSMUSG00000020057.2|Dram1|protein_coding	0.158023	0.000464493	0.0134992	Up
ENSMUSG00000068115.6|Ninl|protein_coding	0.286324	0.000405739	0.00811204	Up		ENSMUSG00000029658.10|Wdr95|protein_coding	0.134793	0.000469885	0.0135882	Up
ENSMUSG00000067028.4|Cntnap5b|protein_coding	0.429601	0.000419423	0.00832567	Up		ENSMUSG00000037104.7|Socs5|protein_coding	0.286847	0.000471081	0.0135891	Up
ENSMUSG00000002771.9|Grin2d|protein_coding	0.348794	0.000419299	0.00832567	Up		ENSMUSG00000033227.6|Wnt6|protein_coding	0.317148	0.000475182	0.0136398	Up
ENSMUSG00000024188.9|Luc7l|protein_coding	0.33529	0.000420575	0.00833856	Up		ENSMUSG00000037259.8|6330439K17Rik|protein_coding	0.243057	0.000474079	0.0136398	Up
ENSMUSG00000020790.8|Ankfy1|protein_coding	0.320217	0.000424558	0.00840747	Up		ENSMUSG00000032473.7|Cldn18|protein_coding	0.31777	0.000483904	0.0138561	Up
ENSMUSG00000022306.7|Zfpm2|protein_coding	0.425115	0.000431179	0.00851823	Up		ENSMUSG00000045594.8|Glb1|protein_coding	0.093554	0.000500708	0.0142323	Up
ENSMUSG00000056288.5|Gm11961|processed_transcript	0.561481	0.000432267	0.00852955	Up		ENSMUSG00000028944.8|Prkag2|protein_coding	0.0990949	0.000542953	0.015284	Up
ENSMUSG00000028332.7|Hemgn|protein_coding	0.599756	0.000437397	0.00861027	Up		ENSMUSG00000028030.6|Tbck|protein_coding	0.188971	0.000546331	0.0153391	Up
ENSMUSG00000009575.8|Cbx5|protein_coding	0.268583	0.000441696	0.00866403	Up		ENSMUSG00000036752.4|Tubb2c|protein_coding	0.341633	0.000549861	0.0153671	Up
ENSMUSG00000067567.6|Hdac8|protein_coding	0.553612	0.000452042	0.00882521	Up		ENSMUSG00000070780.5|Rbm47|protein_coding	0.103653	0.000552469	0.015403	Up
ENSMUSG00000029191.9|Rfc1|protein_coding	0.250974	0.000462141	0.00900533	Up		ENSMUSG00000026596.7|Abl2|protein_coding	0.160374	0.000555882	0.0154244	Up
ENSMUSG00000033557.11|Fam20b|protein_coding	0.397831	0.000472108	0.00915227	Up		ENSMUSG00000022641.8|Bbx|protein_coding	0.162264	0.000554796	0.0154244	Up
ENSMUSG00000033486.7|Catsper2|protein_coding	0.511308	0.000474623	0.00917954	Up		ENSMUSG00000038056.8|Mll3|protein_coding	0.0970975	0.000559996	0.0155016	Up
ENSMUSG00000038324.7|Trpc4ap|protein_coding	0.313902	0.000493201	0.00946158	Up		ENSMUSG00000001419.10|Mef2d|protein_coding	0.173746	0.000562137	0.015524	Up
ENSMUSG00000025266.5|Gnl3l|protein_coding	0.399725	0.000500856	0.00957519	Up		ENSMUSG00000040209.7|Zfp704|protein_coding	0.105121	0.000575873	0.0158658	Up
ENSMUSG00000063810.5|Alms1|protein_coding	0.398947	0.000506821	0.00964355	Up		ENSMUSG00000015647.8|Lama5|protein_coding	0.107778	0.000583243	0.0160161	Up
ENSMUSG00000042922.7|D130020L05Rik|lincRNA	0.633789	0.000507341	0.00964355	Up		ENSMUSG00000036533.8|Cdc42ep3|protein_coding	0.235939	0.000589214	0.016119	Up
ENSMUSG00000035121.4|Neil2|protein_coding	0.56353	0.000506331	0.00964355	Up		ENSMUSG00000062078.7|Qk|protein_coding	0.165111	0.000602175	0.016435	Up
ENSMUSG00000062542.5|Syt9|protein_coding	0.323277	0.000523308	0.00987608	Up		ENSMUSG00000040532.8|Abhd11|protein_coding	0.355279	0.00061182	0.016621	Up
ENSMUSG00000022240.8|Ctnnd2|protein_coding	0.280819	0.000527043	0.0099157	Up		ENSMUSG00000034382.8|AI661453|protein_coding	0.160051	0.000611841	0.016621	Up
ENSMUSG00000034555.8|Tex16|protein_coding	0.671271	0.000532565	0.00999691	Up		ENSMUSG00000031969.9|Acad8|protein_coding	0.263516	0.000618873	0.0167377	Up
ENSMUSG00000030101.9|Sumf1|protein_coding	0.554363	0.000541429	0.0101403	Up		ENSMUSG00000032202.4|Rab27a|protein_coding	0.130552	0.000619011	0.0167377	Up
ENSMUSG00000027628.4|0610011L14Rik|protein_coding	0.523888	0.000548666	0.0102643	Up		ENSMUSG00000004356.7|Utp20|protein_coding	0.141892	0.000621791	0.016774	Up
ENSMUSG00000031954.5|Cfdp1|protein_coding	0.268438	0.000557379	0.0104038	Up		ENSMUSG00000036890.6|Gtdc1|protein_coding	0.147833	0.000628235	0.016877	Up
ENSMUSG00000057191.6|AB124611|protein_coding	0.428028	0.00056276	0.0104689	Up		ENSMUSG00000048410.9|Zfp407|protein_coding	0.0877233	0.000635963	0.0169989	Up
ENSMUSG00000068011.4|2510049J12Rik|protein_coding	0.733145	0.000576082	0.0107047	Up		ENSMUSG00000027459.9|Fam110a|protein_coding	0.37677	0.000639918	0.0170655	Up
ENSMUSG00000038145.10|Snrk|protein_coding	0.391157	0.000595406	0.0110143	Up		ENSMUSG00000037725.7|Ckap2|protein_coding	0.260993	0.000646179	0.0171837	Up
ENSMUSG00000028475.8|5430416O09Rik|processed_transcript	0.988403	0.000599578	0.0110381	Up		ENSMUSG00000021725.7|Parp8|protein_coding	0.0957161	0.000647299	0.0171837	Up
ENSMUSG00000008822.9|Acyp1|protein_coding	0.441809	0.000605849	0.0111298	Up		ENSMUSG00000020183.5|Cpm|protein_coding	0.161799	0.000656466	0.0173469	Up
ENSMUSG00000070426.6|Rnf121|protein_coding	0.417762	0.000617841	0.0113157	Up		ENSMUSG00000024067.7|Dpy30|protein_coding	0.207553	0.000657914	0.0173469	Up
ENSMUSG00000041380.6|Htr2c|protein_coding	0.682129	0.000624794	0.0114178	Up		ENSMUSG00000038975.7|Rabggtb|protein_coding	0.307457	0.000661398	0.0173602	Up
ENSMUSG00000040029.7|Ipo8|protein_coding	0.440708	0.000625955	0.0114264	Up		ENSMUSG00000046794.8|Ppp1r3b|protein_coding	0.314438	0.000660189	0.0173602	Up
ENSMUSG00000037720.10|Tmem33|protein_coding	0.517413	0.00063053	0.0114973	Up		ENSMUSG00000034484.7|Snx2|protein_coding	0.199534	0.000674999	0.0176774	Up
ENSMUSG00000026567.9|Adcy10|protein_coding	0.401373	0.000653127	0.0118571	Up		ENSMUSG00000028820.7|Sfpq|protein_coding	0.294609	0.000677074	0.017692	Up
ENSMUSG00000034218.8|Atm|protein_coding	0.322559	0.000655862	0.0118938	Up		ENSMUSG00000027775.8|Mfsd1|protein_coding	0.23509	0.000684451	0.0178389	Up
ENSMUSG00000040254.6|Sema3d|protein_coding	0.513793	0.000660233	0.0119339	Up		ENSMUSG00000057335.5|Cep170|protein_coding	0.207759	0.000693286	0.0179546	Up
ENSMUSG00000053153.7|Spag16|protein_coding	0.270978	0.000665627	0.0120052	Up		ENSMUSG00000023944.8|Hsp90ab1|protein_coding	0.220942	0.000708881	0.0182772	Up
ENSMUSG00000024287.7|Thoc1|protein_coding	0.440988	0.000668212	0.0120256	Up		ENSMUSG00000022270.8|Fam134b|protein_coding	0.172252	0.000724629	0.018642	Up
ENSMUSG00000027244.8|Atg13|protein_coding	0.318609	0.00068449	0.0122012	Up		ENSMUSG00000063952.9|Brpf3|protein_coding	0.183591	0.000734591	0.0188152	Up
ENSMUSG00000057378.7|Ryr3|protein_coding	0.25317	0.000684591	0.0122012	Up		ENSMUSG00000039449.8|Prpf18|protein_coding	0.248667	0.000736691	0.0188276	Up
ENSMUSG00000078712.1|Gm10982|protein_coding	0.656695	0.000689446	0.0122745	Up		ENSMUSG00000051344.7|Plekhm3|protein_coding	0.104772	0.000743553	0.01892	Up
ENSMUSG00000012609.10|Ttll5|protein_coding	0.261202	0.000691947	0.0123058	Up		ENSMUSG00000025925.7|Terf1|protein_coding	0.216606	0.000750358	0.0190516	Up
ENSMUSG00000020659.8|Cbll1|protein_coding	0.642816	0.000694003	0.0123292	Up		ENSMUSG00000091490.1|Triml2|protein_coding	0.296544	0.000759329	0.0192374	Up
ENSMUSG00000022032.8|Scara5|protein_coding	0.329277	0.000695205	0.0123373	Up		ENSMUSG00000043719.7|Col6a6|protein_coding	0.173518	0.000765591	0.0192704	Up
ENSMUSG00000056158.8|Car10|protein_coding	0.3111	0.000714341	0.0125826	Up		ENSMUSG00000024251.8|Thada|protein_coding	0.102902	0.000763999	0.0192704	Up
ENSMUSG00000029772.9|Ahcyl2|protein_coding	0.311454	0.000718289	0.0126387	Up		ENSMUSG00000066643.6|Wdr35|protein_coding	0.202017	0.000772858	0.0193697	Up
ENSMUSG00000037605.9|Lphn3|protein_coding	0.28558	0.000719115	0.0126398	Up		ENSMUSG00000039428.4|Tmem135|protein_coding	0.134378	0.000785337	0.0195981	Up
ENSMUSG00000020922.5|Lsm12|protein_coding	0.460951	0.000727857	0.0127463	Up		ENSMUSG00000036591.8|Arhgap21|protein_coding	0.124251	0.000797878	0.0197448	Up
ENSMUSG00000035234.11|Fam175a|protein_coding	0.473567	0.000732392	0.0127783	Up		ENSMUSG00000040488.9|Ltbp4|protein_coding	0.179838	0.000794167	0.0197448	Up
ENSMUSG00000031901.6|Dus2l|protein_coding	0.279791	0.000731865	0.0127783	Up		ENSMUSG00000021009.7|Ptpn21|protein_coding	0.131594	0.000797759	0.0197448	Up
ENSMUSG00000004698.8|Hdac9|protein_coding	0.371132	0.000734519	0.012802	Up		ENSMUSG00000029231.9|Pdgfra|protein_coding	0.212038	0.000810807	0.0200194	Up
ENSMUSG00000038181.9|Chpf2|protein_coding	0.599966	0.000741009	0.0128744	Up		ENSMUSG00000085950.1|Gm13589|processed_transcript	0.211724	0.000826338	0.0202281	Up
ENSMUSG00000050587.8|Lrrc4c|protein_coding	0.340707	0.00074254	0.0128875	Up		ENSMUSG00000027242.7|Wdr76|protein_coding	0.193192	0.000826565	0.0202281	Up
ENSMUSG00000048264.8|Dip2c|protein_coding	0.273167	0.000746989	0.0129512	Up		ENSMUSG00000025085.9|Ablim1|protein_coding	0.101721	0.000826872	0.0202281	Up
ENSMUSG00000002635.5|Pdcd2l|protein_coding	0.412855	0.000748686	0.012967	Up		ENSMUSG00000024236.10|Svil|protein_coding	0.126095	0.000841852	0.020525	Up
ENSMUSG00000022762.10|Ncam2|protein_coding	0.479838	0.000757024	0.0130841	Up		ENSMUSG00000026718.11|Stam|protein_coding	0.217837	0.000845163	0.0205627	Up
ENSMUSG00000030268.10|Bcat1|protein_coding	0.198685	0.000766889	0.0131859	Up		ENSMUSG00000026317.7|Cln8|protein_coding	0.17974	0.000868548	0.0210438	Up
ENSMUSG00000086346.1|Gm12510|processed_transcript	0.506347	0.000768048	0.0131921	Up		ENSMUSG00000023094.8|Msrb2|protein_coding	0.288031	0.000871429	0.0210698	Up
ENSMUSG00000070544.5|Top1|protein_coding	0.330603	0.000772295	0.0132509	Up		ENSMUSG00000007739.4|Cct4|protein_coding	0.299273	0.000880734	0.0212068	Up
ENSMUSG00000071604.4|Fam189a2|protein_coding	0.377961	0.000779824	0.0133253	Up		ENSMUSG00000052560.8|Cpne8|protein_coding	0.144542	0.000889779	0.0213804	Up
ENSMUSG00000017057.8|Il13ra1|protein_coding	0.602075	0.00078134	0.0133375	Up		ENSMUSG00000047712.7|Ust|protein_coding	0.147311	0.000896889	0.021469	Up
ENSMUSG00000001036.10|Epn2|protein_coding	0.261295	0.000785629	0.0133832	Up		ENSMUSG00000029007.8|Agtrap|protein_coding	0.252833	0.000902835	0.0215607	Up
ENSMUSG00000031262.6|Cenpi|protein_coding	0.53816	0.000787922	0.0134084	Up		ENSMUSG00000025420.7|Katnal2|protein_coding	0.183264	0.000908018	0.021596	Up
ENSMUSG00000030313.9|Dennd5b|protein_coding	0.29311	0.000792657	0.0134752	Up		ENSMUSG00000033278.8|Ptprm|protein_coding	0.116184	0.000910814	0.0216184	Up
ENSMUSG00000039901.8|9130011E15Rik|protein_coding	0.221083	0.00079596	0.0135036	Up		ENSMUSG00000019773.7|Fbxo5|protein_coding	0.384554	0.000917229	0.0217264	Up
ENSMUSG00000039542.8|Ncam1|protein_coding	0.429185	0.000807535	0.0136025	Up		ENSMUSG00000054321.5|Taf4b|protein_coding	0.162507	0.000926615	0.0218599	Up
ENSMUSG00000050017.6|Pitpnb|protein_coding	0.295192	0.000818892	0.0137241	Up		ENSMUSG00000036676.8|Tmtc3|protein_coding	0.305246	0.000929188	0.0218763	Up
ENSMUSG00000055078.6|Gabra5|protein_coding	0.680812	0.000831366	0.0138557	Up		ENSMUSG00000024370.9|Cdc23|protein_coding	0.206812	0.000932169	0.0219022	Up
ENSMUSG00000086178.1|Gm16950|lincRNA	0.435102	0.000832598	0.0138557	Up		ENSMUSG00000040877.8|Wdr25|protein_coding	0.136296	0.0009544	0.0223345	Up
ENSMUSG00000041308.4|Sntb2|protein_coding	0.323966	0.000835374	0.0138741	Up		ENSMUSG00000054814.8|Usp46|protein_coding	0.196839	0.000964546	0.022414	Up
ENSMUSG00000032477.8|Cdc25a|protein_coding	0.350027	0.000836995	0.0138766	Up		ENSMUSG00000037490.5|Slc2a12|protein_coding	0.233454	0.000962495	0.022414	Up
ENSMUSG00000022181.9|C6|protein_coding	0.509925	0.00086969	0.0143291	Up		ENSMUSG00000018417.8|Myo1b|protein_coding	0.0947869	0.00099018	0.0228959	Up
ENSMUSG00000030120.7|Mlf2|protein_coding	0.485767	0.000876625	0.0143828	Up		ENSMUSG00000086914.1|Gm16124|processed_transcript	0.201973	0.00100702	0.0232328	Up
ENSMUSG00000073412.5|Lst1|protein_coding	0.853947	0.000886195	0.0145145	Up		ENSMUSG00000033569.10|Bai3|protein_coding	0.139525	0.00102209	0.023494	Up
ENSMUSG00000032841.9|Prr5l|protein_coding	0.383925	0.000897748	0.0146747	Up		ENSMUSG00000001729.7|Akt1|protein_coding	0.19837	0.00102901	0.0235796	Up
ENSMUSG00000041438.7|Cirh1a|protein_coding	0.324553	0.000911262	0.0148225	Up		ENSMUSG00000039840.6|5430411K18Rik|protein_coding	0.132963	0.00103106	0.0235796	Up
ENSMUSG00000079157.2|Fam155a|protein_coding	0.261783	0.000920212	0.0149242	Up		ENSMUSG00000031432.3|Prps1|protein_coding	0.235223	0.00103189	0.0235796	Up
ENSMUSG00000057246.7|BC051142|protein_coding	0.390021	0.00093832	0.0151438	Up		ENSMUSG00000062232.8|Rapgef2|protein_coding	0.159065	0.00103764	0.0236185	Up
ENSMUSG00000030105.6|Arl8b|protein_coding	0.361801	0.000958162	0.015404	Up		ENSMUSG00000024186.9|Rgs11|protein_coding	0.214943	0.00103742	0.0236185	Up
ENSMUSG00000052363.7|Zdhhc19|protein_coding	0.262796	0.000963477	0.0154595	Up		ENSMUSG00000027865.4|Gdap2|protein_coding	0.177497	0.00104471	0.0236409	Up
ENSMUSG00000045273.8|Cenph|protein_coding	0.514383	0.000967718	0.0155125	Up		ENSMUSG00000028527.11|Ak4|protein_coding	0.115312	0.00104151	0.0236409	Up
ENSMUSG00000027994.8|Ccdc109b|protein_coding	0.463049	0.000969592	0.0155275	Up		ENSMUSG00000020017.8|Hal|protein_coding	0.255534	0.00104347	0.0236409	Up
ENSMUSG00000020102.8|Slc16a7|protein_coding	0.587517	0.000977726	0.0156427	Up		ENSMUSG00000000194.7|Gpr107|protein_coding	0.118521	0.00104985	0.0236652	Up
ENSMUSG00000022801.7|Lrch3|protein_coding	0.437079	0.00098121	0.015677	Up		ENSMUSG00000037486.10|Asxl2|protein_coding	0.150576	0.00105409	0.023715	Up
ENSMUSG00000028995.8|Fam126a|protein_coding	0.410624	0.000986638	0.0157245	Up		ENSMUSG00000092310.1|Gm20509|protein_coding	0.213016	0.00105747	0.0237453	Up
ENSMUSG00000034912.8|Mdga2|protein_coding	0.325707	0.000996202	0.0158313	Up		ENSMUSG00000054484.8|Tmem62|protein_coding	0.177781	0.00109832	0.0243055	Up
ENSMUSG00000055320.8|Tead1|protein_coding	0.199938	0.00101181	0.0160332	Up		ENSMUSG00000055320.8|Tead1|protein_coding	0.0828923	0.00109145	0.0243055	Up
ENSMUSG00000025194.4|Abcc2|protein_coding	0.424231	0.00101353	0.0160342	Up		ENSMUSG00000000325.8|Arvcf|protein_coding	0.123791	0.00109051	0.0243055	Up
ENSMUSG00000076435.3|Acsf2|protein_coding	0.269925	0.0010215	0.0160709	Up		ENSMUSG00000045679.7|Pqlc3|protein_coding	0.264967	0.00110716	0.0244372	Up
ENSMUSG00000073469.4|Rnaset2a|protein_coding	0.47276	0.00102188	0.0160709	Up		ENSMUSG00000033983.7|Coil|protein_coding	0.13334	0.00112061	0.0246408	Up
ENSMUSG00000060924.7|Csmd1|protein_coding	0.199901	0.00103552	0.0162229	Up		ENSMUSG00000039988.7|Ankrd13c|protein_coding	0.159821	0.00114553	0.025037	Up
ENSMUSG00000031310.10|Zmym3|protein_coding	0.576836	0.00103496	0.0162229	Up		ENSMUSG00000006333.8|Rps9|protein_coding	0.370603	0.00114723	0.025037	Up
ENSMUSG00000028012.8|Rrh|protein_coding	0.677958	0.00103757	0.0162395	Up		ENSMUSG00000073633.3|Fbxo36|protein_coding	0.110135	0.00115117	0.0250761	Up
ENSMUSG00000087070.1|Gm12505|processed_transcript	0.614088	0.00105387	0.0163557	Up		ENSMUSG00000052456.8|Asna1|protein_coding	0.293653	0.00115885	0.0251707	Up
ENSMUSG00000034518.7|Hmgxb4|protein_coding	0.248797	0.00105309	0.0163557	Up		ENSMUSG00000008822.9|Acyp1|protein_coding	0.234096	0.00115983	0.0251707	Up
ENSMUSG00000068270.8|Shroom4|protein_coding	0.423578	0.00107889	0.0166971	Up		ENSMUSG00000042605.8|Atxn2|protein_coding	0.120164	0.00117151	0.0252828	Up
ENSMUSG00000028351.5|Dbc1|protein_coding	0.708046	0.0010815	0.0167219	Up		ENSMUSG00000032777.7|Gtf3c1|protein_coding	0.144963	0.0011812	0.025445	Up
ENSMUSG00000041272.5|Tox|protein_coding	0.406177	0.00108473	0.0167367	Up		ENSMUSG00000032307.10|Ube2q2|protein_coding	0.176193	0.00119295	0.0255563	Up
ENSMUSG00000017286.9|Glod4|protein_coding	0.451712	0.00109694	0.0168408	Up		ENSMUSG00000062526.3|Mppe1|protein_coding	0.210617	0.00119287	0.0255563	Up
ENSMUSG00000020917.10|Acly|protein_coding	0.252235	0.00109662	0.0168408	Up		ENSMUSG00000047193.8|Dync2h1|protein_coding	0.123413	0.00120395	0.025671	Up
ENSMUSG00000087193.1|Gm14820|processed_transcript	0.501543	0.00109732	0.0168408	Up		ENSMUSG00000068015.5|Lrch1|protein_coding	0.143773	0.00120491	0.025671	Up
ENSMUSG00000035653.10|Lrfn5|protein_coding	0.570109	0.00110501	0.0169275	Up		ENSMUSG00000068744.6|Psrc1|protein_coding	0.37091	0.00121119	0.0257394	Up
ENSMUSG00000002413.8|Braf|protein_coding	0.29908	0.00110635	0.0169323	Up		ENSMUSG00000020166.7|Cnot2|protein_coding	0.144723	0.00121475	0.0257394	Up
ENSMUSG00000086917.1|Gm11630|processed_transcript	0.566236	0.00111927	0.0170828	Up		ENSMUSG00000020954.8|Strn3|protein_coding	0.149484	0.00121431	0.0257394	Up
ENSMUSG00000059187.6|Fam19a1|protein_coding	0.353071	0.00115086	0.0174683	Up		ENSMUSG00000028245.8|Nsmaf|protein_coding	0.239727	0.00122398	0.025841	Up
ENSMUSG00000016128.8|Stard13|protein_coding	0.326553	0.00115619	0.0175172	Up		ENSMUSG00000039361.8|Picalm|protein_coding	0.197092	0.00123206	0.0259645	Up
ENSMUSG00000031227.6|Magee1|protein_coding	1.07172	0.00115594	0.0175172	Up		ENSMUSG00000061171.8|Slc38a11|protein_coding	0.284416	0.00125062	0.0263081	Up
ENSMUSG00000040413.9|Timd2|protein_coding	0.206867	0.00116115	0.0175603	Up		ENSMUSG00000028042.8|Zbtb7b|protein_coding	0.192677	0.00125867	0.0264298	Up
ENSMUSG00000051177.9|Plcb1|protein_coding	0.305494	0.00117579	0.0176615	Up		ENSMUSG00000055065.6|Ddx17|protein_coding	0.212682	0.00126389	0.0264441	Up
ENSMUSG00000021933.5|Gucy1b2|protein_coding	0.392285	0.00117637	0.0176615	Up		ENSMUSG00000020067.7|Mypn|protein_coding	0.111585	0.00126869	0.0264496	Up
ENSMUSG00000023873.6|1700010I14Rik|protein_coding	0.964032	0.00117527	0.0176615	Up		ENSMUSG00000069044.5|Usp9y|protein_coding	0.322834	0.00131136	0.0272418	Up
ENSMUSG00000053773.4|Rdh8|protein_coding	0.728758	0.00118109	0.0177003	Up		ENSMUSG00000039648.8|Ccbl1|protein_coding	0.19326	0.00131684	0.0273068	Up
ENSMUSG00000029199.5|Lias|protein_coding	0.407087	0.00118641	0.017764	Up		ENSMUSG00000072501.3|Phf20l1|protein_coding	0.270939	0.00132858	0.0275015	Up
ENSMUSG00000021219.9|Rgs6|protein_coding	0.248808	0.00121484	0.0180916	Up		ENSMUSG00000048351.8|2010305A19Rik|protein_coding	0.251148	0.00134773	0.0277977	Up
ENSMUSG00000038383.9|Pigu|protein_coding	0.250786	0.00121626	0.0180965	Up		ENSMUSG00000036053.9|Fmnl2|protein_coding	0.079901	0.00135652	0.0278324	Up
ENSMUSG00000041777.11|Cir1|protein_coding	0.655822	0.00122661	0.0182015	Up		ENSMUSG00000044533.9|Rps2|protein_coding	0.319866	0.00136422	0.0279109	Up
ENSMUSG00000042284.8|Itga1|protein_coding	0.312214	0.00123281	0.0182771	Up		ENSMUSG00000061787.8|Rps17|protein_coding	0.369607	0.00138315	0.0281312	Up
ENSMUSG00000075415.6|Fnbp1|protein_coding	0.213894	0.00123682	0.0183202	Up		ENSMUSG00000026478.8|Lamc1|protein_coding	0.13998	0.00140479	0.0283786	Up
ENSMUSG00000042167.5|Papd4|protein_coding	0.518455	0.00124093	0.0183482	Up		ENSMUSG00000026743.9|Mllt10|protein_coding	0.0986552	0.0014073	0.0283786	Up
ENSMUSG00000052748.7|1200016B10Rik|protein_coding	0.265352	0.00124489	0.0183904	Up		ENSMUSG00000053194.2|Cib4|protein_coding	0.18905	0.00140748	0.0283786	Up
ENSMUSG00000026617.9|Bpnt1|protein_coding	0.425899	0.00124895	0.0184176	Up		ENSMUSG00000027395.9|Polr1b|protein_coding	0.153154	0.00141119	0.0284041	Up
ENSMUSG00000049744.8|Arhgap15|protein_coding	0.266209	0.00125936	0.0185546	Up		ENSMUSG00000091586.1|Cyp4f17|protein_coding	0.292716	0.0014287	0.028707	Up
ENSMUSG00000045215.10|Asxl3|protein_coding	0.532743	0.00126172	0.0185563	Up		ENSMUSG00000034518.7|Hmgxb4|protein_coding	0.146713	0.00144053	0.0288949	Up
ENSMUSG00000035275.8|Raver2|protein_coding	0.443926	0.00126726	0.0185883	Up		ENSMUSG00000026207.9|Speg|protein_coding	0.189323	0.00144857	0.028907	Up
ENSMUSG00000087403.1|2900056M20Rik|processed_transcript	0.682322	0.00126635	0.0185883	Up		ENSMUSG00000020608.6|Smc6|protein_coding	0.222408	0.00144595	0.028907	Up
ENSMUSG00000062257.6|Opcml|protein_coding	0.223288	0.00127052	0.0186178	Up		ENSMUSG00000025630.8|Hprt|protein_coding	0.198426	0.00146342	0.0291036	Up
ENSMUSG00000041245.6|Wnk3-ps|processed_transcript	0.419623	0.00127151	0.0186178	Up		ENSMUSG00000032382.8|Snx1|protein_coding	0.13045	0.00147033	0.0291911	Up
ENSMUSG00000022076.9|Klhl1|protein_coding	0.429773	0.00128207	0.0187558	Up		ENSMUSG00000026380.9|Tcfcp2l1|protein_coding	0.114669	0.00147913	0.0293159	Up
ENSMUSG00000006678.5|Pola1|protein_coding	0.291219	0.00130967	0.0190621	Up		ENSMUSG00000078427.2|Sarnp|protein_coding	0.158371	0.00150668	0.0298113	Up
ENSMUSG00000048833.8|Slc39a9|protein_coding	0.405824	0.00133839	0.0194084	Up		ENSMUSG00000042439.4|Zfp532|protein_coding	0.117225	0.00151824	0.0299384	Up
ENSMUSG00000059263.6|Usp47|protein_coding	0.484365	0.00134919	0.0195308	Up		ENSMUSG00000040584.8|Abcb1a|protein_coding	0.200509	0.0015223	0.0299678	Up
ENSMUSG00000032612.8|Usp4|protein_coding	0.334249	0.00138391	0.0199013	Up		ENSMUSG00000043592.8|Unc5cl|protein_coding	0.208026	0.00152983	0.0300651	Up
ENSMUSG00000009670.5|Tex11|protein_coding	0.415514	0.00138272	0.0199013	Up		ENSMUSG00000052397.8|Ezr|protein_coding	0.168576	0.001539	0.0301945	Up
ENSMUSG00000036800.7|Fam135b|protein_coding	0.481813	0.00140784	0.0201685	Up		ENSMUSG00000027035.2|Lass6|protein_coding	0.100496	0.00154164	0.0301954	Up
ENSMUSG00000039050.8|Osbpl2|protein_coding	0.268068	0.00141839	0.020258	Up		ENSMUSG00000025372.10|Baiap2|protein_coding	0.124463	0.00155155	0.0302878	Up
ENSMUSG00000020399.8|Havcr2|protein_coding	0.665118	0.00142444	0.0203185	Up		ENSMUSG00000068566.6|Myadm|protein_coding	0.220648	0.00157277	0.0305994	Up
ENSMUSG00000078598.4|Skint5|protein_coding	0.48	0.00142769	0.0203393	Up		ENSMUSG00000027506.9|Tpd52|protein_coding	0.126247	0.00158022	0.0306788	Up
ENSMUSG00000037686.5|Aspg|protein_coding	0.322207	0.00142835	0.0203393	Up		ENSMUSG00000028480.8|Glipr2|protein_coding	0.204823	0.00158236	0.0306788	Up
ENSMUSG00000004642.7|Slbp|protein_coding	0.360566	0.00144932	0.0206025	Up		ENSMUSG00000038214.8|Bend3|protein_coding	0.123067	0.00159265	0.0307807	Up
ENSMUSG00000004980.9|Hnrnpa2b1|protein_coding	0.442378	0.00146562	0.0207985	Up		ENSMUSG00000026565.9|Pou2f1|protein_coding	0.171329	0.00159805	0.0308338	Up
ENSMUSG00000026812.9|Tsc1|protein_coding	0.359158	0.001476	0.0209101	Up		ENSMUSG00000050390.6|C77080|protein_coding	0.123716	0.00160079	0.0308358	Up
ENSMUSG00000028107.8|Tars2|protein_coding	0.385216	0.00148441	0.0209932	Up		ENSMUSG00000027281.9|2210009G21Rik|protein_coding	0.164413	0.00161774	0.0311107	Up
ENSMUSG00000025857.6|Heatr2|protein_coding	0.265357	0.00149577	0.0211358	Up		ENSMUSG00000039242.9|B3galnt2|protein_coding	0.169625	0.00163413	0.0313743	Up
ENSMUSG00000087444.1|Gm5475|protein_coding	0.787328	0.00149823	0.0211527	Up		ENSMUSG00000087402.1|Gm11867|processed_transcript	0.188065	0.00163972	0.0313782	Up
ENSMUSG00000021189.5|Atxn3|protein_coding	0.365579	0.00150736	0.0212454	Up		ENSMUSG00000072762.3|4930522L14Rik|protein_coding	0.263766	0.00163793	0.0313782	Up
ENSMUSG00000025815.7|Dhtkd1|protein_coding	0.313093	0.00151222	0.0212728	Up		ENSMUSG00000056671.5|Prelid2|protein_coding	0.156332	0.00168219	0.0320331	Up
ENSMUSG00000040913.4|Fbxw4|protein_coding	0.273539	0.00151339	0.0212728	Up		ENSMUSG00000006411.6|Pvrl4|protein_coding	0.229368	0.00168865	0.0321036	Up
ENSMUSG00000036112.7|Metap2|protein_coding	0.332932	0.00152331	0.0213254	Up		ENSMUSG00000046192.4|Iqub|protein_coding	0.251556	0.00169459	0.0321535	Up
ENSMUSG00000036510.11|Cdh8|protein_coding	0.483536	0.00153109	0.0213797	Up		ENSMUSG00000023026.9|Dip2b|protein_coding	0.0815343	0.00169679	0.0321535	Up
ENSMUSG00000041949.5|Tmco7|protein_coding	0.224141	0.0015463	0.0215378	Up		ENSMUSG00000025610.7|ORF63|protein_coding	0.249036	0.00170256	0.0322104	Up
ENSMUSG00000053724.3|Gm9918|lincRNA	0.812629	0.00156396	0.021727	Up		ENSMUSG00000026609.8|Ush2a|protein_coding	0.111413	0.00171549	0.0324024	Up
ENSMUSG00000019826.9|Zbtb24|protein_coding	0.527477	0.00157101	0.0217903	Up		ENSMUSG00000003779.8|Kif20a|protein_coding	0.254805	0.00172248	0.0324818	Up
ENSMUSG00000031302.9|Nlgn3|protein_coding	0.492791	0.00157695	0.0218179	Up		ENSMUSG00000027365.8|Trpm7|protein_coding	0.149538	0.00174571	0.0328493	Up
ENSMUSG00000038170.8|Pde4dip|protein_coding	0.234967	0.00158215	0.0218535	Up		ENSMUSG00000047881.8|Rell1|protein_coding	0.168595	0.00174761	0.0328493	Up
ENSMUSG00000044477.9|Zfand3|protein_coding	0.221256	0.00160215	0.0220561	Up		ENSMUSG00000034818.10|Celf5|protein_coding	0.220305	0.00175918	0.0330137	Up
ENSMUSG00000038048.7|Cntnap5c|protein_coding	0.303721	0.00160155	0.0220561	Up		ENSMUSG00000020455.10|Trim11|protein_coding	0.255845	0.00178224	0.0333817	Up
ENSMUSG00000056258.7|Kcnq3|protein_coding	0.350905	0.00160659	0.022099	Up		ENSMUSG00000024151.7|Msh2|protein_coding	0.152636	0.00178692	0.0333817	Up
ENSMUSG00000024548.9|Setbp1|protein_coding	0.339919	0.00164703	0.0225058	Up		ENSMUSG00000086388.1|Gm16631|lincRNA	0.137214	0.00179125	0.0334003	Up
ENSMUSG00000041608.6|Entpd3|protein_coding	0.315955	0.00164994	0.0225084	Up		ENSMUSG00000065979.6|Cpped1|protein_coding	0.190724	0.0017994	0.0334453	Up
ENSMUSG00000071425.2|Gm10332|protein_coding	0.52961	0.00164928	0.0225084	Up		ENSMUSG00000064147.6|Rab44|protein_coding	0.326525	0.00179698	0.0334453	Up
ENSMUSG00000061615.1|Hist1h2ab|protein_coding	0.889605	0.00165935	0.0225996	Up		ENSMUSG00000041688.10|Amot|protein_coding	0.1996	0.00180632	0.0334671	Up
ENSMUSG00000040693.6|Slco4c1|protein_coding	0.417392	0.00166291	0.0226295	Up		ENSMUSG00000020151.9|Ptprr|protein_coding	0.146363	0.00181025	0.0334868	Up
ENSMUSG00000027965.9|Olfm3|protein_coding	0.525226	0.00166814	0.0226448	Up		ENSMUSG00000050144.6|Slc25a44|protein_coding	0.168369	0.00183438	0.0337355	Up
ENSMUSG00000010376.8|Nedd8|protein_coding	0.615919	0.00167311	0.0226518	Up		ENSMUSG00000041037.7|Irgq|protein_coding	0.207892	0.00182754	0.0337355	Up
ENSMUSG00000051237.6|9230109A22Rik|protein_coding	0.971384	0.00167219	0.0226518	Up		ENSMUSG00000002107.9|Celf2|protein_coding	0.11148	0.00184821	0.0339197	Up
ENSMUSG00000022711.9|Pmm2|protein_coding	0.316206	0.00167431	0.0226518	Up		ENSMUSG00000031387.7|Renbp|protein_coding	0.225395	0.00185645	0.033964	Up
ENSMUSG00000041565.10|L3mbtl4|protein_coding	0.312791	0.00167346	0.0226518	Up		ENSMUSG00000061689.8|Dlgap4|protein_coding	0.110688	0.00187271	0.0341542	Up
ENSMUSG00000064127.6|Med14|protein_coding	0.396992	0.00167548	0.0226518	Up		ENSMUSG00000058833.5|2810428I15Rik|protein_coding	0.30681	0.00188577	0.0343387	Up
ENSMUSG00000049176.7|Frmpd4|protein_coding	0.240594	0.00167978	0.0226606	Up		ENSMUSG00000020649.5|Rrm2|protein_coding	0.236679	0.00190883	0.0346504	Up
ENSMUSG00000085476.1|Gm12162|processed_transcript	0.809005	0.00169139	0.0227925	Up		ENSMUSG00000083844.2|2210015D19Rik|processed_transcript	0.195045	0.00191258	0.0346644	Up
ENSMUSG00000033769.9|Exoc6b|protein_coding	0.268537	0.00171658	0.0230761	Up		ENSMUSG00000046314.8|Stxbp6|protein_coding	0.15975	0.00194226	0.0351476	Up
ENSMUSG00000022013.3|Dnajc15|protein_coding	0.355736	0.00171935	0.0230761	Up		ENSMUSG00000026361.7|Cdc73|protein_coding	0.178143	0.00194629	0.0351661	Up
ENSMUSG00000034098.8|Fstl5|protein_coding	0.334576	0.00172469	0.0231285	Up		ENSMUSG00000047146.8|Tet1|protein_coding	0.0977914	0.00195707	0.0352514	Up
ENSMUSG00000027522.8|Stx16|protein_coding	0.559346	0.00173399	0.0232156	Up		ENSMUSG00000045038.8|Prkce|protein_coding	0.0803311	0.00198359	0.0356695	Up
ENSMUSG00000015222.10|Mtap2|protein_coding	0.403966	0.00174065	0.023286	Up		ENSMUSG00000034107.4|Ano7|protein_coding	0.175439	0.00202298	0.0361147	Up
ENSMUSG00000054199.9|Gon4l|protein_coding	0.275359	0.00174745	0.0233393	Up		ENSMUSG00000035104.8|Fam176a|protein_coding	0.157887	0.00201514	0.0361147	Up
ENSMUSG00000021010.6|Npas3|protein_coding	0.244295	0.00174679	0.0233393	Up		ENSMUSG00000024986.5|Hhex|protein_coding	0.339439	0.00202359	0.0361147	Up
ENSMUSG00000053693.9|Mast1|protein_coding	0.465595	0.00175811	0.0234061	Up		ENSMUSG00000067370.2|B3galt4|protein_coding	0.338636	0.00204793	0.0364932	Up
ENSMUSG00000075324.6|Fign|protein_coding	0.63183	0.00177965	0.0235793	Up		ENSMUSG00000087097.1|4930586N03Rik|processed_transcript	0.166443	0.00207692	0.0369534	Up
ENSMUSG00000026058.5|Khdrbs2|protein_coding	0.365958	0.00179256	0.0236746	Up		ENSMUSG00000027238.9|Frmd5|protein_coding	0.0987964	0.00213039	0.0376176	Up
ENSMUSG00000042851.10|Zc3h6|protein_coding	0.548683	0.00179139	0.0236746	Up		ENSMUSG00000015202.7|Cnksr3|protein_coding	0.163397	0.0021282	0.0376176	Up
ENSMUSG00000022849.4|Hspbap1|protein_coding	0.258556	0.00179001	0.0236746	Up		ENSMUSG00000037325.4|Bbs7|protein_coding	0.262897	0.00213746	0.0376852	Up
ENSMUSG00000048445.6|Ccdc57|protein_coding	0.221681	0.00180308	0.0237947	Up		ENSMUSG00000060475.6|Wtap|protein_coding	0.126567	0.00214877	0.0378274	Up
ENSMUSG00000000948.9|Snrpn|protein_coding	0.310165	0.00180476	0.0237978	Up		ENSMUSG00000053604.5|Rpia|protein_coding	0.159782	0.00216207	0.0379469	Up
ENSMUSG00000086520.1|9330185C12Rik|lincRNA	0.80161	0.00182086	0.023972	Up		ENSMUSG00000057880.6|Abat|protein_coding	0.118673	0.00215998	0.0379469	Up
ENSMUSG00000057716.5|Gm5567|protein_coding	0.332084	0.00182649	0.0240079	Up		ENSMUSG00000031447.6|Lamp1|protein_coding	0.235032	0.00216778	0.0379899	Up
ENSMUSG00000042102.6|Dmgdh|protein_coding	0.278248	0.00182545	0.0240079	Up		ENSMUSG00000031389.10|Arhgap4|protein_coding	0.248212	0.00218286	0.0380825	Up
ENSMUSG00000035007.5|Rundc1|protein_coding	0.568829	0.00182795	0.0240081	Up		ENSMUSG00000021144.8|Mta1|protein_coding	0.150285	0.00220679	0.0384424	Up
ENSMUSG00000020097.8|Sgpl1|protein_coding	0.371284	0.00183527	0.0240497	Up		ENSMUSG00000037814.8|Larp1b|protein_coding	0.249271	0.00221853	0.0385893	Up
ENSMUSG00000029131.8|Dnajb6|protein_coding	0.228805	0.00184217	0.0240805	Up		ENSMUSG00000019863.6|Qrsl1|protein_coding	0.248612	0.00223445	0.0386455	Up
ENSMUSG00000017707.8|Serinc3|protein_coding	0.395467	0.00186494	0.0243014	Up		ENSMUSG00000036478.7|Btg1|protein_coding	0.35699	0.00223104	0.0386455	Up
ENSMUSG00000027799.7|Nbea|protein_coding	0.285665	0.00190612	0.0247795	Up		ENSMUSG00000022110.7|Sucla2|protein_coding	0.16319	0.00223503	0.0386455	Up
ENSMUSG00000029467.8|Atp2a2|protein_coding	0.319517	0.00191828	0.0249077	Up		ENSMUSG00000024242.8|Map4k3|protein_coding	0.110566	0.00222721	0.0386455	Up
ENSMUSG00000030228.8|Pik3c2g|protein_coding	0.395289	0.00193973	0.0250593	Up		ENSMUSG00000034908.9|Sidt2|protein_coding	0.174088	0.00223912	0.0386588	Up
ENSMUSG00000053852.5|Gpr112|protein_coding	0.550344	0.00195836	0.0252409	Up		ENSMUSG00000027479.8|Mapre1|protein_coding	0.184322	0.00226667	0.0386761	Up
ENSMUSG00000035041.8|Creb3l3|protein_coding	0.341178	0.0019652	0.0252505	Up		ENSMUSG00000029833.10|Trim24|protein_coding	0.126866	0.00225495	0.0386761	Up
ENSMUSG00000040452.8|Cdh12|protein_coding	0.300197	0.00196489	0.0252505	Up		ENSMUSG00000066108.5|Muc5b|protein_coding	0.222387	0.0022621	0.0386761	Up
ENSMUSG00000031278.6|Acsl4|protein_coding	0.470015	0.00199689	0.025618	Up		ENSMUSG00000052446.10|Zfp961|protein_coding	0.176455	0.00225736	0.0386761	Up
ENSMUSG00000032849.7|Abcc4|protein_coding	0.216863	0.00200506	0.0256831	Up		ENSMUSG00000026791.8|Slc2a8|protein_coding	0.217552	0.00229617	0.0389513	Up
ENSMUSG00000017830.8|Dhx58|protein_coding	0.618562	0.00200917	0.0257158	Up		ENSMUSG00000031758.8|Cdyl2|protein_coding	0.138073	0.00232658	0.0393004	Up
ENSMUSG00000033411.9|Ctdspl2|protein_coding	0.308978	0.00203019	0.0258488	Up		ENSMUSG00000050471.10|Fam118b|protein_coding	0.233814	0.00232686	0.0393004	Up
ENSMUSG00000002064.9|Sdf2|protein_coding	0.476435	0.00202794	0.0258488	Up		ENSMUSG00000034252.7|Senp6|protein_coding	0.145589	0.00233624	0.0394017	Up
ENSMUSG00000028234.6|Rps20|protein_coding	0.522115	0.00206598	0.0262016	Up		ENSMUSG00000069565.6|Dazap1|protein_coding	0.154693	0.00235182	0.0394968	Up
ENSMUSG00000059866.7|Tnip2|protein_coding	0.5941	0.00206672	0.0262016	Up		ENSMUSG00000020388.6|Pdlim4|protein_coding	0.304603	0.00235205	0.0394968	Up
ENSMUSG00000021690.8|Jmy|protein_coding	0.268409	0.00206925	0.0262016	Up		ENSMUSG00000029478.9|Ncor2|protein_coding	0.100575	0.00237729	0.0398059	Up
ENSMUSG00000036707.9|Cab39|protein_coding	0.299791	0.00208593	0.0263198	Up		ENSMUSG00000020329.6|Polrmt|protein_coding	0.250578	0.00239527	0.0399921	Up
ENSMUSG00000038702.5|Dsel|protein_coding	0.943969	0.00208619	0.0263198	Up		ENSMUSG00000063506.6|Arhgap22|protein_coding	0.10447	0.0024102	0.0400692	Up
ENSMUSG00000003824.6|Syce2|protein_coding	0.451729	0.00208653	0.0263198	Up		ENSMUSG00000055632.10|Hmcn2|protein_coding	0.113057	0.00243382	0.0404043	Up
ENSMUSG00000049690.8|Nckap5|protein_coding	0.228628	0.00211442	0.0265303	Up		ENSMUSG00000017491.7|Rarb|protein_coding	0.0937858	0.00247352	0.0409648	Up
ENSMUSG00000058361.4|Lhfpl3|protein_coding	0.337244	0.00211695	0.0265419	Up		ENSMUSG00000050447.8|Lypd6|protein_coding	0.202722	0.00248174	0.0409663	Up
ENSMUSG00000038533.9|Cbfa2t2|protein_coding	0.265046	0.00211861	0.0265427	Up		ENSMUSG00000028434.6|Epb4.1l4b|protein_coding	0.0997705	0.00248101	0.0409663	Up
ENSMUSG00000004383.10|Large|protein_coding	0.246152	0.00213192	0.026649	Up		ENSMUSG00000046761.6|Fam83h|protein_coding	0.227102	0.00249237	0.0410255	Up
ENSMUSG00000029811.8|Abp1|protein_coding	0.867768	0.00215796	0.0268529	Up		ENSMUSG00000055762.9|Eef1d|protein_coding	0.219438	0.00249712	0.0410457	Up
ENSMUSG00000034297.8|Med13|protein_coding	0.48354	0.00215726	0.0268529	Up		ENSMUSG00000026064.8|Ptp4a1|protein_coding	0.243495	0.00251206	0.0412332	Up
ENSMUSG00000022075.5|Rhobtb2|protein_coding	0.374229	0.00215645	0.0268529	Up		ENSMUSG00000035910.9|Dcdc2a|protein_coding	0.160946	0.00253322	0.0415221	Up
ENSMUSG00000028476.7|Reck|protein_coding	0.32782	0.00216284	0.0268935	Up		ENSMUSG00000037458.8|Azin1|protein_coding	0.161014	0.00257519	0.0421506	Up
ENSMUSG00000020873.7|Slc35b1|protein_coding	0.575471	0.00216958	0.0269168	Up		ENSMUSG00000026279.7|Thap4|protein_coding	0.132316	0.00260132	0.0424584	Up
ENSMUSG00000024073.6|Birc6|protein_coding	0.250817	0.00217326	0.0269221	Up		ENSMUSG00000034591.5|Slc41a2|protein_coding	0.15941	0.00260492	0.0424584	Up
ENSMUSG00000024908.8|Ppp6r3|protein_coding	0.191619	0.00217582	0.0269337	Up		ENSMUSG00000052331.7|Ankrd44|protein_coding	0.131298	0.00261045	0.0424699	Up
ENSMUSG00000057315.7|Arhgap24|protein_coding	0.278735	0.00218482	0.0269846	Up		ENSMUSG00000027201.10|Myef2|protein_coding	0.185298	0.00263334	0.0427423	Up
ENSMUSG00000010342.9|Tex14|protein_coding	0.218045	0.00219947	0.027105	Up		ENSMUSG00000082286.4|Pisd-ps1|processed_transcript	0.116093	0.0026455	0.0428203	Up
ENSMUSG00000063018.6|2010204K13Rik|lincRNA	0.594108	0.0022102	0.027217	Up		ENSMUSG00000035829.7|Gm347|protein_coding	0.240066	0.00265961	0.0429891	Up
ENSMUSG00000001029.9|Icam2|protein_coding	0.600553	0.00225289	0.0276196	Up		ENSMUSG00000040913.4|Fbxw4|protein_coding	0.103621	0.00267496	0.0431772	Up
ENSMUSG00000037857.8|Nufip2|protein_coding	0.312067	0.00226184	0.0276661	Up		ENSMUSG00000085273.2|4930467D21Rik|lincRNA	0.169464	0.00268954	0.0432329	Up
ENSMUSG00000053825.7|Ppfia2|protein_coding	0.442726	0.00227	0.0276889	Up		ENSMUSG00000030403.8|Vasp|protein_coding	0.203915	0.00268476	0.0432329	Up
ENSMUSG00000024759.7|Atl3|protein_coding	0.399403	0.00226835	0.0276889	Up		ENSMUSG00000033499.6|Larp4b|protein_coding	0.140527	0.00268923	0.0432329	Up
ENSMUSG00000031065.8|Cdk16|protein_coding	0.318961	0.00227024	0.0276889	Up		ENSMUSG00000042508.8|Dmtf1|protein_coding	0.217368	0.00273446	0.0436539	Up
ENSMUSG00000085848.1|Gm16790|lincRNA	0.80029	0.00230662	0.0280707	Up		ENSMUSG00000025531.8|Chm|protein_coding	0.180921	0.00275934	0.0439909	Up
ENSMUSG00000022807.8|Osbpl11|protein_coding	0.289283	0.00233038	0.028339	Up		ENSMUSG00000025190.7|Got1|protein_coding	0.145404	0.00281769	0.0447986	Up
ENSMUSG00000030717.3|Nupr1|protein_coding	0.726903	0.00236878	0.0287216	Up		ENSMUSG00000029314.8|Agpat9|protein_coding	0.121482	0.00282563	0.0448246	Up
ENSMUSG00000005615.8|Pcyt1a|protein_coding	0.300096	0.00237677	0.0287974	Up		ENSMUSG00000085294.1|Gm16629|lincRNA	0.322098	0.00283322	0.0448619	Up
ENSMUSG00000018425.10|Dhx40|protein_coding	0.387537	0.00238265	0.0288477	Up		ENSMUSG00000059706.4|A830035A12Rik|processed_transcript	0.205224	0.00284941	0.0449959	Up
ENSMUSG00000022808.4|Snx4|protein_coding	0.301741	0.00239839	0.0289958	Up		ENSMUSG00000028633.7|Ctps|protein_coding	0.175193	0.00287015	0.0452622	Up
ENSMUSG00000031486.7|Gpr124|protein_coding	0.286274	0.0024049	0.0290534	Up		ENSMUSG00000026179.8|Pnkd|protein_coding	0.129253	0.00287997	0.0453557	Up
ENSMUSG00000028373.9|Astn2|protein_coding	0.23945	0.00242028	0.0291754	Up		ENSMUSG00000020077.8|Srgn|protein_coding	0.200564	0.00289748	0.0454822	Up
ENSMUSG00000000439.7|Mkrn2|protein_coding	0.391823	0.00246826	0.0296456	Up		ENSMUSG00000078872.3|Gm14401|protein_coding	0.252485	0.00291345	0.0455139	Up
ENSMUSG00000057058.9|Skap1|protein_coding	0.256886	0.00247181	0.0296456	Up		ENSMUSG00000025780.7|Itih5|protein_coding	0.211955	0.00298314	0.0462307	Up
ENSMUSG00000059146.6|Ntrk3|protein_coding	0.319538	0.00248064	0.0296871	Up		ENSMUSG00000028405.8|Aco1|protein_coding	0.157898	0.00297961	0.0462307	Up
ENSMUSG00000031827.6|Cotl1|protein_coding	0.412292	0.00248572	0.0296877	Up		ENSMUSG00000001999.9|Blvra|protein_coding	0.216432	0.00299215	0.0463088	Up
ENSMUSG00000020376.10|Rnf130|protein_coding	0.3296	0.00249771	0.0298053	Up		ENSMUSG00000027660.9|Skil|protein_coding	0.244026	0.00305129	0.0470367	Up
ENSMUSG00000028463.7|Car9|protein_coding	0.73459	0.00251061	0.0299162	Up		ENSMUSG00000035642.9|1810020D17Rik|protein_coding	0.202299	0.00305703	0.0470629	Up
ENSMUSG00000055540.8|Epha6|protein_coding	0.256043	0.00255873	0.0304239	Up		ENSMUSG00000011751.10|Spnb4|protein_coding	0.125477	0.00307362	0.0472559	Up
ENSMUSG00000085769.1|D230017M19Rik|lincRNA	0.217524	0.00258036	0.0305496	Up		ENSMUSG00000033669.6|Zfp7|protein_coding	0.233905	0.00308633	0.0473265	Up
ENSMUSG00000007646.7|Rad51c|protein_coding	0.335575	0.0025923	0.0305554	Up		ENSMUSG00000037990.10|Sh3rf3|protein_coding	0.108858	0.00309154	0.047344	Up
ENSMUSG00000022836.9|Mylk|protein_coding	0.238858	0.00259452	0.0305554	Up		ENSMUSG00000029101.8|Rgs12|protein_coding	0.147661	0.00312471	0.0477266	Up
ENSMUSG00000010110.9|Stx5a|protein_coding	0.382899	0.00259559	0.0305554	Up		ENSMUSG00000035295.4|Wdr38|protein_coding	0.262344	0.00312939	0.0477355	Up
ENSMUSG00000031355.9|Arhgap6|protein_coding	0.329957	0.00258648	0.0305554	Up		ENSMUSG00000021176.4|2610021K21Rik|protein_coding	0.155078	0.0031345	0.047751	Up
ENSMUSG00000055761.8|Nkain3|protein_coding	0.303645	0.00260491	0.0306161	Up		ENSMUSG00000054008.7|Ndst1|protein_coding	0.130236	0.00320687	0.0485993	Up
ENSMUSG00000028385.8|Snx30|protein_coding	0.220122	0.00260952	0.0306322	Up		ENSMUSG00000064351.1|mt-Co1|protein_coding	-0.188102	6.28772e-104	7.3277e-100	Down
ENSMUSG00000039128.6|Cdc123|protein_coding	0.298128	0.00266384	0.0311816	Up		ENSMUSG00000064341.1|mt-Nd1|protein_coding	-0.145285	8.5017e-57	3.30263e-53	Down
ENSMUSG00000055409.7|Nell1|protein_coding	0.25018	0.00267997	0.0313483	Up		ENSMUSG00000064367.1|mt-Nd5|protein_coding	-0.0921759	1.28091e-45	3.73193e-42	Down
ENSMUSG00000042772.8|Smg7|protein_coding	0.374241	0.00268844	0.0314252	Up		ENSMUSG00000064339.1|mt-Rnr2|Mt_rRNA	-0.121065	4.08239e-43	9.51523e-40	Down
ENSMUSG00000037361.7|0610009D07Rik|protein_coding	0.500661	0.00269602	0.0314693	Up		ENSMUSG00000064345.1|mt-Nd2|protein_coding	-0.129222	1.6419e-42	3.18912e-39	Down
ENSMUSG00000051853.8|Arf3|protein_coding	0.279744	0.00270531	0.0315557	Up		ENSMUSG00000064370.1|mt-Cytb|protein_coding	-0.0746187	3.39308e-16	3.04177e-13	Down
ENSMUSG00000041670.8|Rims1|protein_coding	0.266768	0.00270786	0.0315632	Up		ENSMUSG00000064368.1|mt-Nd6|protein_coding	-0.128094	9.43344e-15	6.87108e-12	Down
ENSMUSG00000054196.5|Cthrc1|protein_coding	0.582767	0.00273777	0.0318222	Up		ENSMUSG00000064363.1|mt-Nd4|protein_coding	-0.0734843	2.72486e-12	1.38067e-09	Down
ENSMUSG00000020181.9|Nav3|protein_coding	0.373656	0.00274154	0.0318437	Up		ENSMUSG00000024843.9|Chka|protein_coding	-0.341906	6.23008e-10	1.81513e-07	Down
ENSMUSG00000073542.2|Cep76|protein_coding	0.411811	0.00276334	0.0320296	Up		ENSMUSG00000079455.2|Gm16026|pseudogene	-0.274546	1.35052e-09	3.66023e-07	Down
ENSMUSG00000030699.10|Tbx6|protein_coding	0.429123	0.00277559	0.0321266	Up		ENSMUSG00000038267.7|Slc22a23|protein_coding	-0.237461	3.9502e-09	9.79483e-07	Down
ENSMUSG00000006920.8|Ezh1|protein_coding	0.324944	0.00278349	0.0321957	Up		ENSMUSG00000070034.7|Sp110|protein_coding	-0.229665	8.28719e-09	1.971e-06	Down
ENSMUSG00000000686.11|Abhd15|protein_coding	0.692352	0.00279193	0.0322708	Up		ENSMUSG00000064360.1|mt-Nd3|protein_coding	-0.207176	2.1561e-08	4.25884e-06	Down
ENSMUSG00000055204.7|Ankrd17|protein_coding	0.207757	0.00280537	0.0323809	Up		ENSMUSG00000067889.4|Spnb3|protein_coding	-0.299615	1.01098e-07	1.53013e-05	Down
ENSMUSG00000086076.1|Ncr3-ps|pseudogene	0.855054	0.00282466	0.0325356	Up		ENSMUSG00000043659.5|Npsr1|protein_coding	-0.310692	1.24941e-06	0.000134811	Down
ENSMUSG00000078591.1|Hs3st4|protein_coding	0.355922	0.00284189	0.0327059	Up		ENSMUSG00000023243.8|Kcnk5|protein_coding	-0.250796	1.29083e-06	0.000136757	Down
ENSMUSG00000014077.7|1500003O03Rik|protein_coding	0.329023	0.00285442	0.0327655	Up		ENSMUSG00000039419.10|Cntnap2|protein_coding	-0.117023	1.52712e-06	0.000153422	Down
ENSMUSG00000030772.5|Dkk3|protein_coding	0.418181	0.0028685	0.0328193	Up		ENSMUSG00000022237.9|Ankrd33b|protein_coding	-0.276056	2.64953e-06	0.000245061	Down
ENSMUSG00000024831.6|Ighmbp2|protein_coding	0.322597	0.00286686	0.0328193	Up		ENSMUSG00000060012.6|Kif13b|protein_coding	-0.170413	2.87226e-06	0.000263569	Down
ENSMUSG00000031691.7|Tnpo2|protein_coding	0.284433	0.00287418	0.0328513	Up		ENSMUSG00000091835.1|Gm2075|protein_coding	-0.425608	3.93709e-06	0.000345216	Down
ENSMUSG00000047220.4|Ccdc36|protein_coding	0.513223	0.00288961	0.0329356	Up		ENSMUSG00000092138.1|Gm6804|protein_coding	-0.324644	5.16121e-06	0.00042062	Down
ENSMUSG00000035150.9|Eif2s3x|protein_coding	0.438871	0.00289118	0.0329356	Up		ENSMUSG00000022353.8|Mtss1|protein_coding	-0.169559	6.08837e-06	0.000485985	Down
ENSMUSG00000024472.8|Dcp2|protein_coding	0.472944	0.00292064	0.0332027	Up		ENSMUSG00000066418.4|Gm17627|lincRNA	-0.248509	7.6013e-06	0.000573656	Down
ENSMUSG00000022772.5|Senp5|protein_coding	0.266721	0.00292357	0.0332133	Up		ENSMUSG00000048445.6|Ccdc57|protein_coding	-0.168764	8.0451e-06	0.000597182	Down
ENSMUSG00000030706.9|Mrpl48|protein_coding	0.342644	0.00294388	0.0333754	Up		ENSMUSG00000061306.8|Slc38a10|protein_coding	-0.247426	9.82761e-06	0.000702644	Down
ENSMUSG00000030330.9|Ing4|protein_coding	0.414707	0.00295801	0.0334441	Up		ENSMUSG00000035407.8|Kank4|protein_coding	-0.242146	1.04915e-05	0.000741018	Down
ENSMUSG00000051455.7|Gm1564|protein_coding	0.690021	0.00295794	0.0334441	Up		ENSMUSG00000028760.9|Eif4g3|protein_coding	-0.131161	1.15898e-05	0.000799214	Down
ENSMUSG00000032423.6|Syncrip|protein_coding	0.439066	0.00297796	0.0336238	Up		ENSMUSG00000068196.4|Col8a1|protein_coding	-0.401181	1.19349e-05	0.000813386	Down
ENSMUSG00000025197.8|Cyp2c44|protein_coding	0.509756	0.00299558	0.0337538	Up		ENSMUSG00000036555.8|Iqce|protein_coding	-0.28128	1.29186e-05	0.000870252	Down
ENSMUSG00000034263.6|2010321M09Rik|protein_coding	0.444459	0.00300748	0.0338418	Up		ENSMUSG00000042677.7|Zc3h12a|protein_coding	-0.352812	1.30937e-05	0.000876974	Down
ENSMUSG00000036167.9|Pphln1|protein_coding	0.268874	0.00300961	0.0338428	Up		ENSMUSG00000055334.4|Snupn|protein_coding	-0.361088	1.50583e-05	0.000974944	Down
ENSMUSG00000037905.9|Bri3bp|protein_coding	0.358909	0.00301606	0.0338539	Up		ENSMUSG00000064337.1|mt-Rnr1|Mt_rRNA	-0.0367653	1.96223e-05	0.0012361	Down
ENSMUSG00000090199.1|Gm16029|lincRNA	0.90762	0.00302188	0.0338539	Up		ENSMUSG00000013418.8|B4galnt2|protein_coding	-0.272462	1.99012e-05	0.00124693	Down
ENSMUSG00000001924.9|Uba1|protein_coding	0.346524	0.00302237	0.0338539	Up		ENSMUSG00000037949.6|Ano10|protein_coding	-0.231821	2.10377e-05	0.00131054	Down
ENSMUSG00000000355.6|Mcts1|protein_coding	0.741388	0.00301913	0.0338539	Up		ENSMUSG00000034919.2|Ttc22|protein_coding	-0.355637	2.28831e-05	0.00138176	Down
ENSMUSG00000003814.8|Calr|protein_coding	0.467666	0.00303229	0.0339137	Up		ENSMUSG00000033122.7|Hsd17b3|protein_coding	-0.35061	2.54161e-05	0.00151897	Down
ENSMUSG00000079724.3|Rnaset2b|protein_coding	0.525387	0.00303165	0.0339137	Up		ENSMUSG00000034177.8|Rnf43|protein_coding	-0.239516	2.61529e-05	0.00155503	Down
ENSMUSG00000051036.6|Ttc24|protein_coding	0.639523	0.00303702	0.0339438	Up		ENSMUSG00000024901.8|Peli3|protein_coding	-0.421781	3.297e-05	0.00188349	Down
ENSMUSG00000031189.6|Aff2|protein_coding	0.407354	0.00308536	0.0343682	Up		ENSMUSG00000029228.9|Lnx1|protein_coding	-0.297619	3.69069e-05	0.00205796	Down
ENSMUSG00000026468.6|Lhx4|protein_coding	0.397049	0.00309105	0.0344084	Up		ENSMUSG00000026959.7|Grin1|protein_coding	-0.263476	4.60236e-05	0.00242696	Down
ENSMUSG00000005609.8|Ctr9|protein_coding	0.387576	0.00314903	0.0349468	Up		ENSMUSG00000030077.8|Chl1|protein_coding	-0.0562459	4.90572e-05	0.00256373	Down
ENSMUSG00000020946.7|Gosr2|protein_coding	0.527912	0.00314602	0.0349468	Up		ENSMUSG00000023015.6|Racgap1|protein_coding	-0.317757	4.97242e-05	0.00258699	Down
ENSMUSG00000051279.2|Gdf6|protein_coding	0.75127	0.00318478	0.0352153	Up		ENSMUSG00000024658.7|Gm9750|lincRNA	-0.321194	5.12497e-05	0.00264276	Down
ENSMUSG00000021635.6|Rad17|protein_coding	0.362026	0.00320922	0.0354316	Up		ENSMUSG00000030126.10|Tmcc1|protein_coding	-0.186022	5.5716e-05	0.00281089	Down
ENSMUSG00000052479.5|A330008L17Rik|protein_coding	0.427238	0.00321711	0.0354781	Up		ENSMUSG00000021846.7|Peli2|protein_coding	-0.226061	5.56589e-05	0.00281089	Down
ENSMUSG00000056220.8|Pla2g4a|protein_coding	0.480921	0.00323111	0.035533	Up		ENSMUSG00000021481.5|Zfp346|protein_coding	-0.28775	5.66071e-05	0.00284353	Down
ENSMUSG00000061080.5|Lsamp|protein_coding	0.29078	0.00329314	0.0361243	Up		ENSMUSG00000031129.9|Slc9a9|protein_coding	-0.173127	7.42712e-05	0.00360649	Down
ENSMUSG00000092153.1|Gm17266|protein_coding	0.534774	0.00333594	0.0364956	Up		ENSMUSG00000020716.8|Nf1|protein_coding	-0.169831	8.00944e-05	0.00380988	Down
ENSMUSG00000038342.8|Mlxip|protein_coding	0.318387	0.00334128	0.0365074	Up		ENSMUSG00000029586.3|4933411G11Rik|protein_coding	-0.393158	8.15935e-05	0.00386541	Down
ENSMUSG00000031948.7|Kars|protein_coding	0.380361	0.00337283	0.036771	Up		ENSMUSG00000033420.9|Antxr1|protein_coding	-0.171042	9.06961e-05	0.00421104	Down
ENSMUSG00000048170.8|Mcmbp|protein_coding	0.35905	0.00340914	0.0371021	Up		ENSMUSG00000014932.8|Yes1|protein_coding	-0.464139	9.45952e-05	0.00434021	Down
ENSMUSG00000039057.8|Myo16|protein_coding	0.197168	0.00341594	0.0371517	Up		ENSMUSG00000024758.7|Rtn3|protein_coding	-0.255258	0.000108638	0.00481397	Down
ENSMUSG00000025869.5|Nop16|protein_coding	0.593671	0.00342384	0.0372133	Up		ENSMUSG00000020677.7|Ddx52|protein_coding	-0.355583	0.000111818	0.00491747	Down
ENSMUSG00000020843.9|Timm22|protein_coding	0.44896	0.00344172	0.0373586	Up		ENSMUSG00000041592.9|Sdk2|protein_coding	-0.142828	0.000112932	0.00492928	Down
ENSMUSG00000023947.7|Nfkbie|protein_coding	0.555136	0.00344798	0.0373776	Up		ENSMUSG00000068117.3|Mei1|protein_coding	-0.221038	0.000115541	0.00500562	Down
ENSMUSG00000062825.8|Actg1|protein_coding	0.578431	0.00349319	0.0377688	Up		ENSMUSG00000048388.3|Fam171b|protein_coding	-0.396644	0.000117847	0.00506786	Down
ENSMUSG00000021643.8|Serf1|protein_coding	0.731485	0.00350741	0.0378979	Up		ENSMUSG00000056598.9|Lrrc48|protein_coding	-0.22912	0.000138963	0.00569096	Down
ENSMUSG00000039852.9|Rere|protein_coding	0.160755	0.0035146	0.0379508	Up		ENSMUSG00000019888.8|Mgat4c|protein_coding	-0.17978	0.000148658	0.00593309	Down
ENSMUSG00000037315.8|Phf16|protein_coding	0.385108	0.00353534	0.0381251	Up		ENSMUSG00000087011.1|Gm12930|processed_transcript	-0.340744	0.000158817	0.0062529	Down
ENSMUSG00000027634.8|Ndrg3|protein_coding	0.281555	0.0035625	0.0383183	Up		ENSMUSG00000085866.1|Gm15218|processed_transcript	-0.181216	0.000170133	0.00658713	Down
ENSMUSG00000037415.5|Ranbp10|protein_coding	0.220416	0.00361398	0.0387213	Up		ENSMUSG00000036466.10|Megf11|protein_coding	-0.100001	0.000184312	0.00699667	Down
ENSMUSG00000031137.11|Fgf13|protein_coding	0.348507	0.00361214	0.0387213	Up		ENSMUSG00000049606.9|Zfp644|protein_coding	-0.156151	0.000189907	0.00714773	Down
ENSMUSG00000059742.4|Kcnh7|protein_coding	0.346631	0.00362825	0.0388263	Up		ENSMUSG00000022964.8|Tmem50b|protein_coding	-0.279642	0.000192286	0.00715944	Down
ENSMUSG00000074863.4|Gm5665|processed_transcript	0.609523	0.00366915	0.0392109	Up		ENSMUSG00000014547.9|Wdfy2|protein_coding	-0.196902	0.000207903	0.00769177	Down
ENSMUSG00000042729.9|Wdr74|protein_coding	0.519493	0.00368119	0.039289	Up		ENSMUSG00000044471.4|AB041803|protein_coding	-0.303604	0.000222076	0.00811308	Down
ENSMUSG00000086405.1|9330198N18Rik|processed_transcript	0.305119	0.00371169	0.039553	Up		ENSMUSG00000024527.8|Afg3l2|protein_coding	-0.221298	0.000221745	0.00811308	Down
ENSMUSG00000030805.8|Stx4a|protein_coding	0.283776	0.00371309	0.039553	Up		ENSMUSG00000028702.9|Rad54l|protein_coding	-0.278259	0.000224227	0.00816608	Down
ENSMUSG00000003354.4|Ccdc65|protein_coding	0.485244	0.00372393	0.039643	Up		ENSMUSG00000057378.7|Ryr3|protein_coding	-0.143729	0.000225342	0.0081811	Down
ENSMUSG00000033122.7|Hsd17b3|protein_coding	0.403024	0.00372799	0.0396607	Up		ENSMUSG00000025153.8|Fasn|protein_coding	-0.239213	0.000240637	0.00854679	Down
ENSMUSG00000033285.8|Wdr3|protein_coding	0.501355	0.00373682	0.0397292	Up		ENSMUSG00000032525.6|Nktr|protein_coding	-0.233672	0.000254792	0.00897082	Down
ENSMUSG00000086353.1|Gm13481|processed_transcript	0.317721	0.00374025	0.0397402	Up		ENSMUSG00000020704.7|Accn1|protein_coding	-0.110334	0.000263279	0.00915897	Down
ENSMUSG00000021699.10|Pde4d|protein_coding	0.204613	0.00374699	0.0397862	Up		ENSMUSG00000024969.8|Mark2|protein_coding	-0.161778	0.000264973	0.00919046	Down
ENSMUSG00000052593.8|Adam17|protein_coding	0.250798	0.00375924	0.0398907	Up		ENSMUSG00000039717.8|Ralyl|protein_coding	-0.243888	0.000269301	0.00923069	Down
ENSMUSG00000063172.7|Hspb11|protein_coding	0.293049	0.00379647	0.040183	Up		ENSMUSG00000052955.2|Cpvl|protein_coding	-0.259674	0.000268683	0.00923069	Down
ENSMUSG00000028811.5|Yars|protein_coding	0.250746	0.00383597	0.0405185	Up		ENSMUSG00000041444.6|Arhgap32|protein_coding	-0.138634	0.000277594	0.00943172	Down
ENSMUSG00000067203.6|H2-K2|pseudogene	0.545305	0.00383964	0.0405185	Up		ENSMUSG00000030272.8|Camk1|protein_coding	-0.391207	0.000279781	0.0094784	Down
ENSMUSG00000039994.8|Timeless|protein_coding	0.344946	0.00385048	0.0405991	Up		ENSMUSG00000059857.7|Ntng1|protein_coding	-0.221219	0.000280941	0.0094891	Down
ENSMUSG00000030075.7|Cntn3|protein_coding	0.365606	0.0038572	0.0406182	Up		ENSMUSG00000050323.8|2310030N02Rik|protein_coding	-0.265844	0.000281929	0.0094891	Down
ENSMUSG00000085301.1|Gm12132|processed_transcript	0.38995	0.00389079	0.0409199	Up		ENSMUSG00000020922.5|Lsm12|protein_coding	-0.297891	0.000293253	0.0097259	Down
ENSMUSG00000021024.8|Psma6|protein_coding	0.293692	0.00390598	0.0410277	Up		ENSMUSG00000038527.9|C1rl|protein_coding	-0.424685	0.000303291	0.00992852	Down
ENSMUSG00000052921.6|Arhgef15|protein_coding	0.458771	0.00391603	0.0410884	Up		ENSMUSG00000030096.7|Slc6a6|protein_coding	-0.171029	0.00030807	0.0100286	Down
ENSMUSG00000067220.6|Cnga1|protein_coding	0.627226	0.00395006	0.0413857	Up		ENSMUSG00000040640.8|Erc2|protein_coding	-0.118604	0.000319385	0.0103392	Down
ENSMUSG00000001670.7|Tat|protein_coding	0.584373	0.00395763	0.0414204	Up		ENSMUSG00000059921.9|Unc5c|protein_coding	-0.224065	0.000320379	0.0103427	Down
ENSMUSG00000022635.3|Zcrb1|protein_coding	0.543436	0.00396719	0.0414758	Up		ENSMUSG00000033149.9|Phldb2|protein_coding	-0.199864	0.000334329	0.0106747	Down
ENSMUSG00000031382.8|Asb11|protein_coding	0.733124	0.00396866	0.0414758	Up		ENSMUSG00000052516.11|Robo2|protein_coding	-0.201143	0.000334129	0.0106747	Down
ENSMUSG00000000028.8|Cdc45|protein_coding	0.314616	0.0039851	0.041582	Up		ENSMUSG00000038070.8|Cntln|protein_coding	-0.263617	0.000339814	0.0108202	Down
ENSMUSG00000031772.10|Cntnap4|protein_coding	0.340774	0.00400211	0.0416939	Up		ENSMUSG00000033768.9|Nrxn2|protein_coding	-0.161628	0.000352565	0.0111349	Down
ENSMUSG00000029440.11|Psmd9|protein_coding	0.417429	0.00400822	0.0417313	Up		ENSMUSG00000038126.9|Mphosph9|protein_coding	-0.196616	0.0003536	0.0111374	Down
ENSMUSG00000030963.5|Umod|protein_coding	0.836557	0.00406204	0.0421593	Up		ENSMUSG00000042708.6|1700012A16Rik|protein_coding	-0.213266	0.000372405	0.0116053	Down
ENSMUSG00000023094.8|Msrb2|protein_coding	0.416521	0.00409725	0.0424715	Up		ENSMUSG00000021273.9|Fdft1|protein_coding	-0.218658	0.000403491	0.0123744	Down
ENSMUSG00000028530.8|Jak1|protein_coding	0.290247	0.00410745	0.0425506	Up		ENSMUSG00000029925.7|Tbxas1|protein_coding	-0.137104	0.000408136	0.0124513	Down
ENSMUSG00000066418.4|Gm17627|lincRNA	0.260552	0.0041418	0.0427552	Up		ENSMUSG00000066151.5|Fkbp15|protein_coding	-0.257767	0.000447396	0.0132148	Down
ENSMUSG00000051234.5|Rnf7|protein_coding	0.336397	0.00414114	0.0427552	Up		ENSMUSG00000079738.2|Snx29|protein_coding	-0.162479	0.000448726	0.0132148	Down
ENSMUSG00000087177.1|E130307A14Rik|lincRNA	0.276906	0.00414483	0.0427552	Up		ENSMUSG00000063904.3|Dpp3|protein_coding	-0.273779	0.000452328	0.0132782	Down
ENSMUSG00000022262.7|Dnahc5|protein_coding	0.356408	0.00413972	0.0427552	Up		ENSMUSG00000056602.7|Fry|protein_coding	-0.111821	0.00046167	0.0134508	Down
ENSMUSG00000033684.8|Qsox1|protein_coding	0.383073	0.00414824	0.0427594	Up		ENSMUSG00000020604.7|Arsg|protein_coding	-0.17563	0.000468023	0.013568	Down
ENSMUSG00000071252.4|2210408I21Rik|protein_coding	0.283829	0.00415713	0.0427643	Up		ENSMUSG00000017715.5|Pgs1|protein_coding	-0.18772	0.000485454	0.0138664	Down
ENSMUSG00000021373.9|Cap2|protein_coding	0.32508	0.0041701	0.0428515	Up		ENSMUSG00000030269.7|Mtmr14|protein_coding	-0.246348	0.000489355	0.0139436	Down
ENSMUSG00000020738.10|Sumo2|protein_coding	0.381564	0.0041777	0.042903	Up		ENSMUSG00000022772.5|Senp5|protein_coding	-0.21171	0.000502599	0.0142513	Down
ENSMUSG00000048878.5|Hexim1|protein_coding	0.848888	0.00418153	0.0429117	Up		ENSMUSG00000040649.8|Rimklb|protein_coding	-0.285235	0.000535763	0.0151548	Down
ENSMUSG00000085349.1|Gm16956|lincRNA	0.393258	0.00418373	0.0429117	Up		ENSMUSG00000003346.7|Fam108a|protein_coding	-0.36655	0.000542615	0.015284	Down
ENSMUSG00000007034.8|Slc44a4|protein_coding	0.333378	0.00421078	0.0431625	Up		ENSMUSG00000092009.1|Myh15|protein_coding	-0.33414	0.000547544	0.0153391	Down
ENSMUSG00000014550.8|Zfyve20|protein_coding	0.390133	0.00421907	0.0431708	Up		ENSMUSG00000011171.4|Vipr2|protein_coding	-0.313165	0.000584076	0.0160161	Down
ENSMUSG00000059434.5|Gckr|protein_coding	0.347998	0.00422753	0.0432006	Up		ENSMUSG00000032290.6|Ptpn9|protein_coding	-0.196497	0.000628508	0.016877	Down
ENSMUSG00000087402.1|Gm11867|processed_transcript	0.305942	0.00425853	0.0433304	Up		ENSMUSG00000030228.8|Pik3c2g|protein_coding	-0.239036	0.000630885	0.0169019	Down
ENSMUSG00000042064.6|Myo3b|protein_coding	0.209631	0.00426205	0.0433395	Up		ENSMUSG00000059866.7|Tnip2|protein_coding	-0.401547	0.000651544	0.017257	Down
ENSMUSG00000026254.10|Eif4e2|protein_coding	0.368561	0.00427545	0.0434088	Up		ENSMUSG00000068205.7|Macrod2|protein_coding	-0.087652	0.000687289	0.0178389	Down
ENSMUSG00000026715.7|Serpinc1|protein_coding	0.335431	0.00427163	0.0434088	Up		ENSMUSG00000030231.7|Plekha5|protein_coding	-0.112677	0.000687219	0.0178389	Down
ENSMUSG00000035392.10|Dennd1a|protein_coding	0.174469	0.00431274	0.0437477	Up		ENSMUSG00000028902.4|Sf3a3|protein_coding	-0.318132	0.000706701	0.0182614	Down
ENSMUSG00000036551.6|Akap14|protein_coding	0.490132	0.00433339	0.0439034	Up		ENSMUSG00000052581.6|Lrrtm4|protein_coding	-0.170623	0.000727869	0.0186841	Down
ENSMUSG00000020007.3|Il20ra|protein_coding	0.491473	0.00437418	0.0442355	Up		ENSMUSG00000020790.8|Ankfy1|protein_coding	-0.167451	0.000742763	0.01892	Down
ENSMUSG00000042564.6|4933432B09Rik|protein_coding	0.268366	0.00446273	0.0449938	Up		ENSMUSG00000065947.3|mt-Nd4l|protein_coding	-0.159231	0.000761776	0.0192576	Down
ENSMUSG00000050272.9|Dscam|protein_coding	0.21689	0.00447223	0.0450622	Up		ENSMUSG00000029832.9|Nfe2l3|protein_coding	-0.239767	0.000769281	0.0193215	Down
ENSMUSG00000087056.1|Gm14004|lincRNA	0.335795	0.00448246	0.0451293	Up		ENSMUSG00000048794.8|Ccdc37|protein_coding	-0.34828	0.000775334	0.01939	Down
ENSMUSG00000036550.8|Cnot1|protein_coding	0.225759	0.00448434	0.0451293	Up		ENSMUSG00000063873.3|Slc24a3|protein_coding	-0.142913	0.000797991	0.0197448	Down
ENSMUSG00000062234.7|Gak|protein_coding	0.240979	0.00449587	0.0452179	Up		ENSMUSG00000031788.7|Kifc3|protein_coding	-0.156721	0.000815057	0.0200818	Down
ENSMUSG00000051220.2|Ercc6l|protein_coding	0.633232	0.00451108	0.0453433	Up		ENSMUSG00000003345.8|Csnk1g2|protein_coding	-0.234632	0.000827938	0.0202281	Down
ENSMUSG00000022025.7|Lect1|protein_coding	0.458426	0.00452176	0.0453957	Up		ENSMUSG00000085931.1|Gm12648|processed_transcript	-0.207009	0.00085167	0.0206778	Down
ENSMUSG00000028179.11|Cth|protein_coding	0.27091	0.00454849	0.0456364	Up		ENSMUSG00000029790.9|Tsga14|protein_coding	-0.341032	0.000877796	0.0211798	Down
ENSMUSG00000061603.6|Akap6|protein_coding	0.208909	0.00455923	0.0457164	Up		ENSMUSG00000028982.9|Slc25a33|protein_coding	-0.239052	0.00089715	0.021469	Down
ENSMUSG00000084777.1|Gm16742|lincRNA	0.419308	0.00459846	0.0459797	Up		ENSMUSG00000040040.9|Ift88|protein_coding	-0.1866	0.000907274	0.021596	Down
ENSMUSG00000034269.6|Setd5|protein_coding	0.341037	0.00459882	0.0459797	Up		ENSMUSG00000039607.9|Rbms3|protein_coding	-0.103518	0.000920134	0.021751	Down
ENSMUSG00000032400.9|Zwilch|protein_coding	0.279136	0.00461059	0.0460643	Up		ENSMUSG00000029389.10|Ddx55|protein_coding	-0.257534	0.000941237	0.0220708	Down
ENSMUSG00000021111.8|Papola|protein_coding	0.228337	0.00464737	0.0463643	Up		ENSMUSG00000041530.8|Eif2c1|protein_coding	-0.252896	0.000960772	0.022414	Down
ENSMUSG00000026019.9|Wdr12|protein_coding	0.523049	0.00466737	0.0465193	Up		ENSMUSG00000053644.6|Aldh7a1|protein_coding	-0.254912	0.000965493	0.022414	Down
ENSMUSG00000048039.7|Isg20l2|protein_coding	0.405971	0.00468069	0.046596	Up		ENSMUSG00000003452.9|Bicd1|protein_coding	-0.189583	0.000978678	0.022675	Down
ENSMUSG00000024068.6|Spast|protein_coding	0.362358	0.00471686	0.0468242	Up		ENSMUSG00000024457.9|Trim26|protein_coding	-0.323155	0.00100874	0.0232328	Down
ENSMUSG00000054162.8|Spock3|protein_coding	0.408387	0.00472813	0.0468713	Up		ENSMUSG00000032514.5|Ttc21a|protein_coding	-0.207368	0.00104911	0.0236652	Down
ENSMUSG00000026914.8|Psmd14|protein_coding	0.286189	0.00475531	0.0470844	Up		ENSMUSG00000022376.6|Adcy8|protein_coding	-0.247285	0.00106239	0.0238097	Down
ENSMUSG00000033624.4|Pdpr|protein_coding	0.364446	0.00476085	0.0471111	Up		ENSMUSG00000084757.1|1700057H15Rik|processed_transcript	-0.245263	0.00106542	0.0238319	Down
ENSMUSG00000041540.9|Sox5|protein_coding	0.165096	0.00477278	0.0471448	Up		ENSMUSG00000030844.5|Rgs10|protein_coding	-0.281705	0.00109911	0.0243055	Down
ENSMUSG00000032925.9|Itgbl1|protein_coding	0.420315	0.00476915	0.0471448	Up		ENSMUSG00000056158.8|Car10|protein_coding	-0.13504	0.00109516	0.0243055	Down
ENSMUSG00000050022.8|Amz1|protein_coding	0.273239	0.00478576	0.0472166	Up		ENSMUSG00000041685.8|Fcho2|protein_coding	-0.187477	0.00109328	0.0243055	Down
ENSMUSG00000058318.8|Phf21a|protein_coding	0.208971	0.00479211	0.047223	Up		ENSMUSG00000075595.3|Zfp652|protein_coding	-0.143147	0.00111475	0.0245583	Down
ENSMUSG00000056870.3|Gulp1|protein_coding	0.401126	0.00482278	0.0474689	Up		ENSMUSG00000079011.3|Gm11033|processed_transcript	-0.226711	0.00112294	0.0246454	Down
ENSMUSG00000025839.3|Pramel7|protein_coding	0.277488	0.00484475	0.0475811	Up		ENSMUSG00000042707.6|Dnali1|protein_coding	-0.330644	0.00114235	0.0250242	Down
ENSMUSG00000039753.10|Fbxl5|protein_coding	0.402975	0.00484567	0.0475811	Up		ENSMUSG00000063568.5|Jazf1|protein_coding	-0.138105	0.00116222	0.0251708	Down
ENSMUSG00000035390.9|Brsk1|protein_coding	0.356906	0.00483812	0.0475811	Up		ENSMUSG00000071217.2|BB287469|protein_coding	-0.186579	0.00116416	0.0251708	Down
ENSMUSG00000072818.3|Gm16513|protein_coding	0.512936	0.00486425	0.0477037	Up		ENSMUSG00000025130.5|P4hb|protein_coding	-0.233203	0.00118671	0.0255165	Down
ENSMUSG00000028060.9|2810403A07Rik|protein_coding	0.344039	0.00487939	0.0477426	Up		ENSMUSG00000036644.9|Tbc1d9b|protein_coding	-0.190669	0.001201	0.025671	Down
ENSMUSG00000021952.9|Xpo4|protein_coding	0.329452	0.0049027	0.0479141	Up		ENSMUSG00000003153.4|Slc2a3|protein_coding	-0.123329	0.00122115	0.0258282	Down
ENSMUSG00000064293.7|Cntn4|protein_coding	0.258433	0.00492927	0.048117	Up		ENSMUSG00000024654.8|Asrgl1|protein_coding	-0.305451	0.00126188	0.0264441	Down
ENSMUSG00000085945.2|2310014F06Rik|lincRNA	0.323242	0.00496447	0.0483751	Up		ENSMUSG00000074852.3|Hpse2|protein_coding	-0.125261	0.00126661	0.0264496	Down
ENSMUSG00000030092.8|Cntn6|protein_coding	0.372265	0.0050269	0.0488113	Up		ENSMUSG00000038976.6|Ppp1r9b|protein_coding	-0.258434	0.00130992	0.0272418	Down
ENSMUSG00000039233.6|Tbce|protein_coding	0.322518	0.00505575	0.0490212	Up		ENSMUSG00000063564.7|Col23a1|protein_coding	-0.103604	0.00133395	0.0275636	Down
ENSMUSG00000068117.3|Mei1|protein_coding	0.274996	0.00514314	0.0497651	Up		ENSMUSG00000057315.7|Arhgap24|protein_coding	-0.17215	0.00135005	0.0277977	Down
ENSMUSG00000030102.7|Itpr1|protein_coding	0.222166	0.00516338	0.0499026	Up		ENSMUSG00000020472.8|Zkscan17|protein_coding	-0.234291	0.00135444	0.0278324	Down
ENSMUSG00000019929.8|Dcn|protein_coding	0.88735	0.00518642	0.0499796	Up		ENSMUSG00000032744.4|Heyl|protein_coding	-0.308187	0.00136513	0.0279109	Down
ENSMUSG00000026819.9|Slc25a25|protein_coding	0.273307	0.00518981	0.0499832	Up		ENSMUSG00000022607.7|Ptk2|protein_coding	-0.117657	0.00136981	0.0279576	Down
ENSMUSG00000027070.8|Lrp2|protein_coding	-0.741899	8.35987e-31	1.38565e-26	Down		ENSMUSG00000018548.8|Trim37|protein_coding	-0.1656	0.00137626	0.0280401	Down
ENSMUSG00000022382.7|Wnt7b|protein_coding	-0.848698	1.31867e-27	1.09284e-23	Down		ENSMUSG00000025135.6|Anapc11|protein_coding	-0.286201	0.00138602	0.0281406	Down
ENSMUSG00000030769.8|Slc5a11|protein_coding	-0.672156	2.75267e-25	1.52085e-21	Down		ENSMUSG00000028524.12|Sgip1|protein_coding	-0.193523	0.00139649	0.0283039	Down
ENSMUSG00000020593.7|Lpin1|protein_coding	-0.833797	1.04076e-23	4.31263e-20	Down		ENSMUSG00000035580.8|Kcnh8|protein_coding	-0.283968	0.00144694	0.028907	Down
ENSMUSG00000028661.8|Epha8|protein_coding	-1.16323	1.46673e-20	4.8622e-17	Down		ENSMUSG00000085549.1|1700047F07Rik|processed_transcript	-0.187332	0.00145673	0.02902	Down
ENSMUSG00000017009.3|Sdc4|protein_coding	-0.65823	2.27388e-17	5.38423e-14	Down		ENSMUSG00000032902.1|Slc16a1|protein_coding	-0.281614	0.00151081	0.0298423	Down
ENSMUSG00000076441.4|Ass1|protein_coding	-0.551722	9.5562e-17	1.97993e-13	Down		ENSMUSG00000041132.8|N4bp2l1|protein_coding	-0.24697	0.00154565	0.0302231	Down
ENSMUSG00000026923.8|Notch1|protein_coding	-0.631463	1.39007e-16	2.56005e-13	Down		ENSMUSG00000001930.10|Vwf|protein_coding	-0.147309	0.00157003	0.0305972	Down
ENSMUSG00000022263.8|Trio|protein_coding	-0.49121	1.23792e-14	2.05185e-11	Down		ENSMUSG00000043154.8|Ppp2r3a|protein_coding	-0.176595	0.00158474	0.0306788	Down
ENSMUSG00000020592.8|Sdc1|protein_coding	-0.89003	1.3834e-14	2.08453e-11	Down		ENSMUSG00000028383.10|Hsdl2|protein_coding	-0.298736	0.0016515	0.0315517	Down
ENSMUSG00000030513.7|Pcsk6|protein_coding	-0.487639	1.89878e-14	2.6227e-11	Down		ENSMUSG00000046997.5|Spsb4|protein_coding	-0.167121	0.0016715	0.0318817	Down
ENSMUSG00000034275.10|Igsf9b|protein_coding	-0.936721	3.60578e-14	4.26898e-11	Down		ENSMUSG00000050944.8|Efcab5|protein_coding	-0.197948	0.00178739	0.0333817	Down
ENSMUSG00000086163.1|Gm14206|processed_transcript	-0.972315	3.46419e-14	4.26898e-11	Down		ENSMUSG00000020844.6|Nxn|protein_coding	-0.126212	0.00180624	0.0334671	Down
ENSMUSG00000029095.11|Ablim2|protein_coding	-0.544759	4.82619e-14	5.33294e-11	Down		ENSMUSG00000066842.11|Hmcn1|protein_coding	-0.164583	0.0018322	0.0337355	Down
ENSMUSG00000059326.6|Csf2ra|protein_coding	-1.10718	8.6182e-14	8.92792e-11	Down		ENSMUSG00000063063.6|Ctnna2|protein_coding	-0.128627	0.00183528	0.0337355	Down
ENSMUSG00000051375.9|Pcdh1|protein_coding	-0.967121	9.55303e-14	9.3142e-11	Down		ENSMUSG00000032393.8|Dpp8|protein_coding	-0.221117	0.00185439	0.033964	Down
ENSMUSG00000054893.8|Zfp667|protein_coding	-1.02041	1.34774e-13	1.17573e-10	Down		ENSMUSG00000028917.8|Plekhm2|protein_coding	-0.17856	0.00186658	0.0340959	Down
ENSMUSG00000023353.8|Agap3|protein_coding	-0.543027	6.71508e-13	5.30012e-10	Down		ENSMUSG00000029387.4|Gtf2h3|protein_coding	-0.242097	0.00188973	0.0343571	Down
ENSMUSG00000023067.7|Cdkn1a|protein_coding	-0.704969	7.30351e-13	5.50253e-10	Down		ENSMUSG00000028456.10|Unc13b|protein_coding	-0.141603	0.00195088	0.0351943	Down
ENSMUSG00000019820.8|Utrn|protein_coding	-0.437604	9.26129e-13	6.67417e-10	Down		ENSMUSG00000022394.8|L3mbtl2|protein_coding	-0.270707	0.0019864	0.0356695	Down
ENSMUSG00000015619.9|Gata3|protein_coding	-0.710822	1.16031e-12	7.93851e-10	Down		ENSMUSG00000042389.7|Tsen2|protein_coding	-0.222577	0.00201772	0.0361147	Down
ENSMUSG00000059895.6|Ptp4a3|protein_coding	-0.740648	3.386e-12	2.15857e-09	Down		ENSMUSG00000034656.9|Cacna1a|protein_coding	-0.112247	0.00208543	0.0370481	Down
ENSMUSG00000024921.8|Smarca2|protein_coding	-0.55778	4.16474e-12	2.47172e-09	Down		ENSMUSG00000061451.7|Tmem151a|protein_coding	-0.294291	0.00210118	0.0372712	Down
ENSMUSG00000002799.5|Jag2|protein_coding	-0.721582	4.39929e-12	2.51442e-09	Down		ENSMUSG00000020964.7|Sel1l|protein_coding	-0.27477	0.00212763	0.0376176	Down
ENSMUSG00000028970.5|Abcb1b|protein_coding	-1.0518	5.54898e-12	3.06581e-09	Down		ENSMUSG00000053441.4|Adamts19|protein_coding	-0.226884	0.00217442	0.0380015	Down
ENSMUSG00000027624.10|Epb4.1l1|protein_coding	-0.431177	6.49631e-12	3.47343e-09	Down		ENSMUSG00000024855.8|Pacs1|protein_coding	-0.126469	0.00217496	0.0380015	Down
ENSMUSG00000022443.9|Myh9|protein_coding	-0.481346	1.04893e-11	5.43313e-09	Down		ENSMUSG00000028849.10|Mtap7d1|protein_coding	-0.22081	0.00224649	0.0386716	Down
ENSMUSG00000071379.1|Hpcal1|protein_coding	-0.57513	1.11357e-11	5.59314e-09	Down		ENSMUSG00000041794.6|Myrip|protein_coding	-0.133017	0.0022435	0.0386716	Down
ENSMUSG00000039741.9|Bahcc1|protein_coding	-0.697106	1.28023e-11	6.24112e-09	Down		ENSMUSG00000044071.6|Fam19a2|protein_coding	-0.142956	0.00226011	0.0386761	Down
ENSMUSG00000039813.8|Tbc1d2|protein_coding	-0.533534	1.5627e-11	7.19492e-09	Down		ENSMUSG00000000385.7|Tmprss2|protein_coding	-0.284166	0.00226627	0.0386761	Down
ENSMUSG00000037188.7|Grhl3|protein_coding	-0.647511	1.53483e-11	7.19492e-09	Down		ENSMUSG00000073474.4|A330023F24Rik|lincRNA	-0.286893	0.00227797	0.0387924	Down
ENSMUSG00000006445.3|Epha2|protein_coding	-0.682308	2.02628e-11	9.07717e-09	Down		ENSMUSG00000003119.7|Cdk12|protein_coding	-0.164153	0.00228014	0.0387924	Down
ENSMUSG00000040249.9|Lrp1|protein_coding	-0.476126	2.77725e-11	1.18033e-08	Down		ENSMUSG00000084833.1|Gm12649|processed_transcript	-0.243991	0.00229562	0.0389513	Down
ENSMUSG00000065952.6|C330021F23Rik|protein_coding	-0.872909	5.17892e-11	2.09367e-08	Down		ENSMUSG00000036989.8|Trim3|protein_coding	-0.242495	0.00229976	0.0389555	Down
ENSMUSG00000032363.8|Adamts7|protein_coding	-0.780127	7.04012e-11	2.65204e-08	Down		ENSMUSG00000024713.8|Pcsk5|protein_coding	-0.145934	0.00235136	0.0394968	Down
ENSMUSG00000029512.7|Ulk1|protein_coding	-0.412708	7.2857e-11	2.66103e-08	Down		ENSMUSG00000086835.2|Gm11775|processed_transcript	-0.340859	0.00236797	0.0397069	Down
ENSMUSG00000037490.5|Slc2a12|protein_coding	-0.819218	7.54562e-11	2.66103e-08	Down		ENSMUSG00000030088.9|Aldh1l1|protein_coding	-0.120163	0.00239168	0.0399895	Down
ENSMUSG00000021798.7|Ldb3|protein_coding	-0.540718	7.51396e-11	2.66103e-08	Down		ENSMUSG00000028565.11|Nfia|protein_coding	-0.147736	0.00239901	0.0399973	Down
ENSMUSG00000087366.1|BC042782|processed_transcript	-0.502895	8.23817e-11	2.84474e-08	Down		ENSMUSG00000063810.5|Alms1|protein_coding	-0.180277	0.00240522	0.0400434	Down
ENSMUSG00000052135.7|Foxo6|protein_coding	-0.672358	2.17496e-10	7.35715e-08	Down		ENSMUSG00000030059.9|Tmf1|protein_coding	-0.327153	0.00247462	0.0409648	Down
ENSMUSG00000044433.8|Camsap3|protein_coding	-0.530926	4.31753e-10	1.4032e-07	Down		ENSMUSG00000068587.5|Mgam|protein_coding	-0.234118	0.00249013	0.0410255	Down
ENSMUSG00000020184.8|Mdm2|protein_coding	-0.647121	4.27183e-10	1.4032e-07	Down		ENSMUSG00000017466.3|Timp2|protein_coding	-0.239615	0.00259068	0.0423448	Down
ENSMUSG00000055013.7|Agap1|protein_coding	-0.351887	4.52931e-10	1.44372e-07	Down		ENSMUSG00000024357.9|Sil1|protein_coding	-0.0930046	0.00261292	0.0424699	Down
ENSMUSG00000030689.9|Ino80e|protein_coding	-0.704279	5.20836e-10	1.59868e-07	Down		ENSMUSG00000053007.6|Creb5|protein_coding	-0.254379	0.00264185	0.0428203	Down
ENSMUSG00000040734.8|Ppp1r13l|protein_coding	-0.72746	5.46606e-10	1.64727e-07	Down		ENSMUSG00000027215.7|Cd82|protein_coding	-0.283188	0.00271059	0.0433918	Down
ENSMUSG00000053617.4|Sh3pxd2a|protein_coding	-0.365346	1.42796e-09	4.01161e-07	Down		ENSMUSG00000044952.5|Kctd21|protein_coding	-0.316687	0.00270705	0.0433918	Down
ENSMUSG00000026509.9|Capn2|protein_coding	-0.63962	1.69454e-09	4.61378e-07	Down		ENSMUSG00000009073.9|Nf2|protein_coding	-0.129682	0.00270942	0.0433918	Down
ENSMUSG00000044216.6|Kcnj4|protein_coding	-0.761812	1.69798e-09	4.61378e-07	Down		ENSMUSG00000061864.5|Galntl6|protein_coding	-0.129736	0.00271819	0.0434537	Down
ENSMUSG00000039157.6|Fam102a|protein_coding	-0.488103	1.77618e-09	4.74841e-07	Down		ENSMUSG00000046605.8|B3gntl1|protein_coding	-0.206169	0.00280822	0.044709	Down
ENSMUSG00000028745.12|Capzb|protein_coding	-0.387641	2.08797e-09	5.46578e-07	Down		ENSMUSG00000029049.7|Morn1|protein_coding	-0.139857	0.00282702	0.0448246	Down
ENSMUSG00000035314.8|Gdpd5|protein_coding	-0.490676	2.11047e-09	5.46578e-07	Down		ENSMUSG00000044017.9|Gpr133|protein_coding	-0.175702	0.00284633	0.0449959	Down
ENSMUSG00000053706.2|B430305J03Rik|protein_coding	-0.801399	3.11147e-09	7.58422e-07	Down		ENSMUSG00000015522.11|Arnt|protein_coding	-0.169334	0.0029049	0.0454822	Down
ENSMUSG00000037692.8|Ahdc1|protein_coding	-0.416274	3.27106e-09	7.85765e-07	Down		ENSMUSG00000023072.8|Ccdc123|protein_coding	-0.196916	0.00290038	0.0454822	Down
ENSMUSG00000006538.8|Ihh|protein_coding	-1.01114	3.37092e-09	7.98186e-07	Down		ENSMUSG00000022449.8|Adamts20|protein_coding	-0.234156	0.00289601	0.0454822	Down
ENSMUSG00000026991.11|Pkp4|protein_coding	-0.468335	3.67078e-09	8.56946e-07	Down		ENSMUSG00000022905.6|Kpna1|protein_coding	-0.183138	0.00290752	0.0454822	Down
ENSMUSG00000038648.5|Creb3l2|protein_coding	-0.485224	3.79103e-09	8.72727e-07	Down		ENSMUSG00000032437.9|Stt3b|protein_coding	-0.159936	0.00292397	0.0455561	Down
ENSMUSG00000055632.10|Hmcn2|protein_coding	-0.359798	4.17544e-09	9.22771e-07	Down		ENSMUSG00000042345.8|Ubash3a|protein_coding	-0.282611	0.00292167	0.0455561	Down
ENSMUSG00000056214.7|Pard6g|protein_coding	-0.551256	4.92933e-09	1.06109e-06	Down		ENSMUSG00000038893.6|Fam117a|protein_coding	-0.187019	0.00295457	0.0459714	Down
ENSMUSG00000007891.8|Ctsd|protein_coding	-0.621175	5.45836e-09	1.15682e-06	Down		ENSMUSG00000079356.2|Mettl4-ps1|processed_transcript	-0.27823	0.00297086	0.0461631	Down
ENSMUSG00000032911.5|Cspg4|protein_coding	-0.647799	6.58048e-09	1.34656e-06	Down		ENSMUSG00000045962.9|Wnk1|protein_coding	-0.143453	0.00299917	0.0463266	Down
ENSMUSG00000036606.9|Plxnb2|protein_coding	-0.514228	7.10028e-09	1.43521e-06	Down		ENSMUSG00000041528.8|Rnf123|protein_coding	-0.202897	0.00300125	0.0463266	Down
ENSMUSG00000061048.6|Cdh3|protein_coding	-0.566931	8.22702e-09	1.62337e-06	Down		ENSMUSG00000031021.7|Tmem9b|protein_coding	-0.322717	0.00308344	0.0473265	Down
ENSMUSG00000026796.10|Fam129b|protein_coding	-0.465012	8.3702e-09	1.63219e-06	Down		ENSMUSG00000037544.5|Dlgap5|protein_coding	-0.219678	0.00311075	0.0475756	Down
ENSMUSG00000034686.7|Prr7|protein_coding	-0.838958	8.98022e-09	1.71089e-06	Down		ENSMUSG00000060961.8|Slc4a4|protein_coding	-0.159132	0.0031703	0.0482332	Down
ENSMUSG00000024219.9|Anks1|protein_coding	-0.35389	9.68037e-09	1.82332e-06	Down		ENSMUSG00000034021.9|Pds5b|protein_coding	-0.154176	0.00319417	0.048533	Down
ENSMUSG00000041313.8|Slc7a1|protein_coding	-0.469777	9.93052e-09	1.84942e-06	Down		ENSMUSG00000010721.8|Lmbr1|protein_coding	-0.133295	0.00320254	0.0485969	Down
ENSMUSG00000032231.8|Anxa2|protein_coding	-0.641912	1.04965e-08	1.91186e-06	Down		ENSMUSG00000024786.3|1700123I01Rik|protein_coding	-0.208955	0.00323879	0.0490193	Down
ENSMUSG00000054934.4|Kcnmb4|protein_coding	-0.531447	1.04754e-08	1.91186e-06	Down		ENSMUSG00000021999.8|Cpb2|protein_coding	-0.279709	0.00326167	0.0493016	Down
ENSMUSG00000036155.7|Mgat5|protein_coding	-0.366251	1.21578e-08	2.19039e-06	Down		ENSMUSG00000029471.8|Camkk2|protein_coding	-0.159663	0.00327912	0.0494371	Down
ENSMUSG00000036918.8|Ttc7|protein_coding	-0.462663	1.69785e-08	2.96231e-06	Down		ENSMUSG00000029642.7|Polr1d|protein_coding	-0.195028	0.00327492	0.0494371	Down
ENSMUSG00000005442.6|Cic|protein_coding	-0.427093	1.82451e-08	3.14826e-06	Down		ENSMUSG00000025512.8|Chid1|protein_coding	-0.143257	0.00330451	0.0497554	Down
ENSMUSG00000026305.8|Lrrfip1|protein_coding	-0.474203	2.09874e-08	3.54965e-06	Down
ENSMUSG00000029406.8|Pitpnm2|protein_coding	-0.396332	2.16891e-08	3.63127e-06	Down
ENSMUSG00000035778.10|Ggta1|protein_coding	-0.51625	2.45659e-08	4.0718e-06	Down
ENSMUSG00000049807.10|Arhgap23|protein_coding	-0.375675	2.6934e-08	4.37677e-06	Down
ENSMUSG00000037016.6|Frem2|protein_coding	-0.382025	2.78891e-08	4.48797e-06	Down
ENSMUSG00000015143.8|Actn1|protein_coding	-0.386963	2.8748e-08	4.56669e-06	Down
ENSMUSG00000047878.6|A4galt|protein_coding	-0.561562	2.89293e-08	4.56669e-06	Down
ENSMUSG00000071796.6|6820431F20Rik|processed_transcript	-0.649316	3.0024e-08	4.69478e-06	Down
ENSMUSG00000027463.8|2310046K01Rik|protein_coding	-0.853347	3.18008e-08	4.92615e-06	Down
ENSMUSG00000004952.7|Rasa4|protein_coding	-0.63965	3.63248e-08	5.47349e-06	Down
ENSMUSG00000038319.8|Kcnh2|protein_coding	-0.628104	3.71888e-08	5.5532e-06	Down
ENSMUSG00000035104.8|Fam176a|protein_coding	-0.480887	3.79589e-08	5.61758e-06	Down
ENSMUSG00000023034.6|Nr4a1|protein_coding	-0.789031	3.90148e-08	5.72275e-06	Down
ENSMUSG00000038776.7|Ephx1|protein_coding	-0.518492	4.42958e-08	6.32934e-06	Down
ENSMUSG00000061689.8|Dlgap4|protein_coding	-0.346131	4.8325e-08	6.84604e-06	Down
ENSMUSG00000031765.6|Mt1|protein_coding	-1.18033	5.00508e-08	7.03045e-06	Down
ENSMUSG00000030592.9|Ryr1|protein_coding	-0.360545	5.10402e-08	7.10917e-06	Down
ENSMUSG00000028538.6|St3gal3|protein_coding	-0.340645	5.34739e-08	7.32504e-06	Down
ENSMUSG00000033227.6|Wnt6|protein_coding	-0.682364	5.84907e-08	7.94575e-06	Down
ENSMUSG00000018076.8|Med13l|protein_coding	-0.331727	6.07818e-08	8.12466e-06	Down
ENSMUSG00000021792.9|5730469M10Rik|protein_coding	-0.791567	6.7734e-08	8.91025e-06	Down
ENSMUSG00000054612.3|Mgmt|protein_coding	-0.451696	7.02824e-08	9.10103e-06	Down
ENSMUSG00000020455.10|Trim11|protein_coding	-0.746261	6.99042e-08	9.10103e-06	Down
ENSMUSG00000054342.6|Kcnn4|protein_coding	-0.748012	9.09248e-08	1.15929e-05	Down
ENSMUSG00000031762.6|Mt2|protein_coding	-1.0569	9.28355e-08	1.17462e-05	Down
ENSMUSG00000023764.11|Sfi1|protein_coding	-0.229485	9.64845e-08	1.21154e-05	Down
ENSMUSG00000022565.8|Plec|protein_coding	-0.426851	1.01158e-07	1.25126e-05	Down
ENSMUSG00000055652.7|Klhl25|protein_coding	-0.675506	1.02999e-07	1.2646e-05	Down
ENSMUSG00000063430.6|Wscd2|protein_coding	-0.364753	1.05194e-07	1.27269e-05	Down
ENSMUSG00000046794.8|Ppp1r3b|protein_coding	-0.841341	1.0463e-07	1.27269e-05	Down
ENSMUSG00000015970.11|Chdh|protein_coding	-0.807899	1.10713e-07	1.32976e-05	Down
ENSMUSG00000032702.9|Kank1|protein_coding	-0.364605	1.12781e-07	1.34486e-05	Down
ENSMUSG00000040363.8|Bcor|protein_coding	-0.414256	1.22574e-07	1.44089e-05	Down
ENSMUSG00000082286.4|Pisd-ps1|processed_transcript	-0.357516	1.34662e-07	1.55001e-05	Down
ENSMUSG00000052105.8|1110012J17Rik|protein_coding	-0.387325	1.43498e-07	1.64033e-05	Down
ENSMUSG00000030084.5|Plxna1|protein_coding	-0.496795	1.44703e-07	1.64277e-05	Down
ENSMUSG00000050357.7|Rltpr|protein_coding	-0.591547	1.5282e-07	1.72313e-05	Down
ENSMUSG00000036687.7|Tmem184a|protein_coding	-0.565313	1.5496e-07	1.73244e-05	Down
ENSMUSG00000089935.1|Gm16343|processed_transcript	-1.37599	1.55737e-07	1.73244e-05	Down
ENSMUSG00000034906.7|Ncaph|protein_coding	-0.500141	1.79994e-07	1.97576e-05	Down
ENSMUSG00000035547.8|Capn5|protein_coding	-0.460891	1.79337e-07	1.97576e-05	Down
ENSMUSG00000040860.10|Crocc|protein_coding	-0.483997	1.88002e-07	2.02347e-05	Down
ENSMUSG00000031562.8|Dctd|protein_coding	-0.458303	1.85748e-07	2.02347e-05	Down
ENSMUSG00000026389.10|Steap3|protein_coding	-0.328702	1.90396e-07	2.03601e-05	Down
ENSMUSG00000028799.9|Zfp362|protein_coding	-0.53582	1.9591e-07	2.06829e-05	Down
ENSMUSG00000040945.6|Rcc2|protein_coding	-0.460215	1.98344e-07	2.08073e-05	Down
ENSMUSG00000027646.8|Src|protein_coding	-0.42994	2.06638e-07	2.12734e-05	Down
ENSMUSG00000034930.9|Rtkn|protein_coding	-0.671494	2.09805e-07	2.14662e-05	Down
ENSMUSG00000026604.10|Ptpn14|protein_coding	-0.450926	2.11789e-07	2.15362e-05	Down
ENSMUSG00000011751.10|Spnb4|protein_coding	-0.412834	2.152e-07	2.17496e-05	Down
ENSMUSG00000033016.9|Nfatc1|protein_coding	-0.501065	2.27425e-07	2.28459e-05	Down
ENSMUSG00000037999.8|Arap2|protein_coding	-0.6012	2.48643e-07	2.48268e-05	Down
ENSMUSG00000037706.10|Cd81|protein_coding	-0.956851	2.52661e-07	2.49225e-05	Down
ENSMUSG00000015599.8|Ttbk1|protein_coding	-0.553526	2.54112e-07	2.49225e-05	Down
ENSMUSG00000030556.5|Lrrc28|protein_coding	-0.491485	2.61886e-07	2.55338e-05	Down
ENSMUSG00000053646.7|Plxnb1|protein_coding	-0.658283	2.91385e-07	2.82439e-05	Down
ENSMUSG00000015957.4|Wnt11|protein_coding	-0.720679	3.11926e-07	2.98854e-05	Down
ENSMUSG00000021725.7|Parp8|protein_coding	-0.358297	3.55455e-07	3.36667e-05	Down
ENSMUSG00000046761.6|Fam83h|protein_coding	-0.701979	3.57761e-07	3.36926e-05	Down
ENSMUSG00000070889.4|Pgap1|protein_coding	-0.702132	3.74309e-07	3.48549e-05	Down
ENSMUSG00000029833.10|Trim24|protein_coding	-0.418483	4.07515e-07	3.7735e-05	Down
ENSMUSG00000057897.7|Camk2b|protein_coding	-0.358762	4.18583e-07	3.85445e-05	Down
ENSMUSG00000038194.7|Lhb|protein_coding	-0.84522	4.30852e-07	3.92531e-05	Down
ENSMUSG00000020100.9|Slc29a3|protein_coding	-0.39201	4.31014e-07	3.92531e-05	Down
ENSMUSG00000040943.7|Tet2|protein_coding	-0.457072	4.47771e-07	4.05342e-05	Down
ENSMUSG00000030605.9|Mfge8|protein_coding	-0.718779	4.49972e-07	4.05342e-05	Down
ENSMUSG00000040964.9|Arhgef10l|protein_coding	-0.334271	4.54486e-07	4.07195e-05	Down
ENSMUSG00000024642.9|Tle4|protein_coding	-0.3836	4.7047e-07	4.1925e-05	Down
ENSMUSG00000026048.9|Ercc5|protein_coding	-0.838481	5.06253e-07	4.48724e-05	Down
ENSMUSG00000037463.8|Fbxo27|protein_coding	-0.757219	5.32203e-07	4.69216e-05	Down
ENSMUSG00000074028.3|Slc22a13|protein_coding	-0.803033	5.8664e-07	5.14474e-05	Down
ENSMUSG00000006390.9|Elovl1|protein_coding	-0.918189	5.97456e-07	5.21201e-05	Down
ENSMUSG00000028838.5|Extl1|protein_coding	-0.479913	6.03632e-07	5.23832e-05	Down
ENSMUSG00000041782.8|Lad1|protein_coding	-0.821706	6.10167e-07	5.26745e-05	Down
ENSMUSG00000052040.7|Klf13|protein_coding	-0.371847	6.57425e-07	5.64602e-05	Down
ENSMUSG00000039131.9|Gipc2|protein_coding	-0.325319	6.70895e-07	5.71067e-05	Down
ENSMUSG00000013089.8|Etv5|protein_coding	-0.410492	6.71843e-07	5.71067e-05	Down
ENSMUSG00000020017.8|Hal|protein_coding	-0.636987	6.81612e-07	5.76414e-05	Down
ENSMUSG00000023032.6|Slc4a8|protein_coding	-0.459442	6.91757e-07	5.82024e-05	Down
ENSMUSG00000021710.9|Nln|protein_coding	-0.364446	7.23397e-07	6.02528e-05	Down
ENSMUSG00000021822.2|Plau|protein_coding	-1.13055	7.38721e-07	6.10336e-05	Down
ENSMUSG00000038264.7|Sema7a|protein_coding	-0.56138	7.78921e-07	6.29786e-05	Down
ENSMUSG00000040488.9|Ltbp4|protein_coding	-0.35736	8.03787e-07	6.46736e-05	Down
ENSMUSG00000042184.5|1700069L16Rik|protein_coding	-0.541994	8.11945e-07	6.49644e-05	Down
ENSMUSG00000060376.6|Bckdha|protein_coding	-0.461737	8.808e-07	6.9853e-05	Down
ENSMUSG00000079466.2|Prdm12|protein_coding	-0.725944	9.43923e-07	7.41494e-05	Down
ENSMUSG00000063415.5|Cyp26b1|protein_coding	-0.677743	1.02202e-06	7.99053e-05	Down
ENSMUSG00000029763.11|Exoc4|protein_coding	-0.302709	1.1033e-06	8.54544e-05	Down
ENSMUSG00000053070.3|9230110C19Rik|protein_coding	-0.587966	1.13607e-06	8.71776e-05	Down
ENSMUSG00000041062.6|Mslnl|protein_coding	-0.703761	1.16226e-06	8.87766e-05	Down
ENSMUSG00000004085.8|B230120H23Rik|protein_coding	-0.38795	1.19378e-06	9.07655e-05	Down
ENSMUSG00000038765.5|Lmx1b|protein_coding	-0.417576	1.2439e-06	9.37164e-05	Down
ENSMUSG00000037613.9|Tnfrsf23|protein_coding	-0.93905	1.31842e-06	9.71399e-05	Down
ENSMUSG00000034394.8|Lif|protein_coding	-0.516577	1.31864e-06	9.71399e-05	Down
ENSMUSG00000029026.9|Trp73|protein_coding	-0.415017	1.33399e-06	9.78359e-05	Down
ENSMUSG00000030588.5|Yif1b|protein_coding	-0.514747	1.35851e-06	9.80526e-05	Down
ENSMUSG00000030536.8|Iqgap1|protein_coding	-0.384011	1.3549e-06	9.80526e-05	Down
ENSMUSG00000044788.9|Fads6|protein_coding	-0.553706	1.36061e-06	9.80526e-05	Down
ENSMUSG00000042632.9|Pla2g6|protein_coding	-0.461824	1.34437e-06	9.80526e-05	Down
ENSMUSG00000035212.8|Leprot|protein_coding	-0.778472	1.50101e-06	0.000105584	Down
ENSMUSG00000024039.8|Cbs|protein_coding	-0.510074	1.49183e-06	0.000105584	Down
ENSMUSG00000037606.10|Osbpl5|protein_coding	-0.557035	1.55046e-06	0.000107527	Down
ENSMUSG00000026979.10|Psd4|protein_coding	-0.427848	1.58404e-06	0.000109398	Down
ENSMUSG00000021701.7|Plk2|protein_coding	-0.912799	1.61092e-06	0.000110681	Down
ENSMUSG00000041617.3|Ccdc74a|protein_coding	-0.957838	1.61622e-06	0.000110681	Down
ENSMUSG00000033467.7|Crlf2|protein_coding	-0.656198	1.68494e-06	0.000113583	Down
ENSMUSG00000030403.8|Vasp|protein_coding	-0.502241	1.70873e-06	0.000114665	Down
ENSMUSG00000017639.6|Rab11fip4|protein_coding	-0.345309	1.91498e-06	0.000126963	Down
ENSMUSG00000004677.8|Myo9b|protein_coding	-0.376844	1.97902e-06	0.000130686	Down
ENSMUSG00000026883.10|Dab2ip|protein_coding	-0.302735	2.04302e-06	0.000134377	Down
ENSMUSG00000039917.6|Rhbdd2|protein_coding	-0.517423	2.15564e-06	0.000141224	Down
ENSMUSG00000041870.10|Ankrd13a|protein_coding	-0.55226	2.18554e-06	0.000142619	Down
ENSMUSG00000039648.8|Ccbl1|protein_coding	-0.545029	2.20536e-06	0.000143348	Down
ENSMUSG00000018339.5|Gpx3|protein_coding	-0.688726	2.22472e-06	0.000144042	Down
ENSMUSG00000040867.8|Begain|protein_coding	-0.706824	2.30133e-06	0.000148422	Down
ENSMUSG00000027281.9|2210009G21Rik|protein_coding	-0.469506	2.40441e-06	0.00015447	Down
ENSMUSG00000040606.6|Kazn|protein_coding	-0.290858	2.51946e-06	0.00016	Down
ENSMUSG00000026792.9|Lrsam1|protein_coding	-0.410441	2.68906e-06	0.000169472	Down
ENSMUSG00000022246.7|Rai14|protein_coding	-0.335287	2.94911e-06	0.000184458	Down
ENSMUSG00000039713.10|Plekhg5|protein_coding	-0.312881	3.1067e-06	0.00019286	Down
ENSMUSG00000024769.7|Cdc42bpg|protein_coding	-0.417165	3.09952e-06	0.00019286	Down
ENSMUSG00000005873.5|Reep5|protein_coding	-0.612588	3.23956e-06	0.00019911	Down
ENSMUSG00000022094.8|Slc39a14|protein_coding	-0.388157	3.5176e-06	0.000213267	Down
ENSMUSG00000034006.10|Pqlc1|protein_coding	-0.321045	3.53217e-06	0.000213267	Down
ENSMUSG00000085451.1|Gm15137|processed_transcript	-1.0191	3.58123e-06	0.000214292	Down
ENSMUSG00000074886.4|Grk6|protein_coding	-0.408617	3.67659e-06	0.000219207	Down
ENSMUSG00000033763.8|Mtss1l|protein_coding	-0.561112	3.6935e-06	0.000219426	Down
ENSMUSG00000022580.6|Rhpn1|protein_coding	-0.797747	3.71527e-06	0.000219931	Down
ENSMUSG00000052301.7|Doc2a|protein_coding	-0.719144	3.78115e-06	0.000222243	Down
ENSMUSG00000039242.9|B3galnt2|protein_coding	-0.435383	3.80876e-06	0.000223075	Down
ENSMUSG00000046668.8|Cxxc5|protein_coding	-0.480985	3.87546e-06	0.000226182	Down
ENSMUSG00000002346.9|Slc25a42|protein_coding	-0.471971	3.97863e-06	0.000229776	Down
ENSMUSG00000029096.8|Htra3|protein_coding	-0.577288	4.03849e-06	0.000232423	Down
ENSMUSG00000009621.10|Vav2|protein_coding	-0.26041	4.07225e-06	0.00023275	Down
ENSMUSG00000060716.5|Plekhh1|protein_coding	-0.354173	4.15681e-06	0.000236767	Down
ENSMUSG00000026749.5|Nek6|protein_coding	-0.325881	4.28527e-06	0.000242417	Down
ENSMUSG00000018906.8|P4ha2|protein_coding	-0.467257	4.31102e-06	0.000243045	Down
ENSMUSG00000029056.7|Pank4|protein_coding	-0.537751	4.83546e-06	0.000268053	Down
ENSMUSG00000036718.10|Micall2|protein_coding	-0.436179	5.18133e-06	0.000286268	Down
ENSMUSG00000026790.10|Odf2|protein_coding	-0.410712	5.36491e-06	0.000294552	Down
ENSMUSG00000050737.10|Ptges|protein_coding	-0.333068	5.37339e-06	0.000294552	Down
ENSMUSG00000022641.8|Bbx|protein_coding	-0.389264	5.38457e-06	0.000294552	Down
ENSMUSG00000058056.8|Palld|protein_coding	-0.316019	5.44049e-06	0.000296632	Down
ENSMUSG00000026817.8|Ak1|protein_coding	-0.526501	5.6948e-06	0.000308469	Down
ENSMUSG00000063239.8|Grm4|protein_coding	-0.375023	5.80539e-06	0.00031143	Down
ENSMUSG00000025648.10|Pfkfb4|protein_coding	-0.375777	6.39312e-06	0.000338549	Down
ENSMUSG00000038007.8|Acer2|protein_coding	-0.468799	6.63662e-06	0.000350325	Down
ENSMUSG00000023328.8|Ache|protein_coding	-0.832636	7.06835e-06	0.00037193	Down
ENSMUSG00000009900.7|Wnt3a|protein_coding	-0.347825	7.28581e-06	0.000380058	Down
ENSMUSG00000006705.5|Pknox1|protein_coding	-0.311439	7.29162e-06	0.000380058	Down
ENSMUSG00000012123.9|Aim1l|protein_coding	-0.492543	7.43327e-06	0.000385803	Down
ENSMUSG00000022568.9|Scrib|protein_coding	-0.484689	7.44839e-06	0.000385803	Down
ENSMUSG00000000544.8|Gpa33|protein_coding	-0.528002	7.54219e-06	0.000388235	Down
ENSMUSG00000025278.8|Flnb|protein_coding	-0.265895	7.91897e-06	0.000406368	Down
ENSMUSG00000032584.7|Mst1r|protein_coding	-0.572393	8.0153e-06	0.000409709	Down
ENSMUSG00000022951.9|Rcan1|protein_coding	-0.339755	8.0335e-06	0.000409709	Down
ENSMUSG00000030213.6|Atf7ip|protein_coding	-0.436636	8.44174e-06	0.000426591	Down
ENSMUSG00000022562.7|Oplah|protein_coding	-0.440506	8.62775e-06	0.000431485	Down
ENSMUSG00000049969.3|Plekhf2|protein_coding	-0.541922	8.84573e-06	0.000438976	Down
ENSMUSG00000018983.8|E2f2|protein_coding	-0.47792	8.88027e-06	0.000439375	Down
ENSMUSG00000035284.8|Vps13c|protein_coding	-0.408426	9.58763e-06	0.000470162	Down
ENSMUSG00000048537.8|Phldb1|protein_coding	-0.449323	9.67103e-06	0.000472854	Down
ENSMUSG00000045281.5|Gpr20|protein_coding	-0.600801	9.7696e-06	0.000474924	Down
ENSMUSG00000002992.10|Apoc2|protein_coding	-0.751018	9.80729e-06	0.000475309	Down
ENSMUSG00000027710.8|Acad9|protein_coding	-0.553352	1.01217e-05	0.000484877	Down
ENSMUSG00000025880.5|Smad7|protein_coding	-0.460872	1.04618e-05	0.000499725	Down
ENSMUSG00000054065.5|Pkp3|protein_coding	-0.560238	1.0555e-05	0.000502726	Down
ENSMUSG00000034730.9|Bai1|protein_coding	-0.448439	1.08521e-05	0.000513925	Down
ENSMUSG00000041737.7|Tmem45b|protein_coding	-0.386672	1.19099e-05	0.000556074	Down
ENSMUSG00000032548.7|Slco2a1|protein_coding	-0.32664	1.20251e-05	0.000558307	Down
ENSMUSG00000040430.11|Pitpnc1|protein_coding	-0.233084	1.2544e-05	0.000578287	Down
ENSMUSG00000021553.7|Slc28a3|protein_coding	-0.308716	1.25538e-05	0.000578287	Down
ENSMUSG00000036995.7|Asap3|protein_coding	-0.399377	1.26096e-05	0.000578961	Down
ENSMUSG00000036553.9|Sh3tc1|protein_coding	-0.378419	1.33559e-05	0.000604848	Down
ENSMUSG00000035835.7|BC005764|protein_coding	-0.504681	1.32844e-05	0.000604848	Down
ENSMUSG00000021950.9|Anxa8|protein_coding	-0.870413	1.37761e-05	0.000622177	Down
ENSMUSG00000024806.3|Mlana|protein_coding	-0.731358	1.39077e-05	0.000626415	Down
ENSMUSG00000010936.9|Vac14|protein_coding	-0.379354	1.39579e-05	0.000626969	Down
ENSMUSG00000037843.5|Vstm2l|protein_coding	-0.497028	1.42588e-05	0.000633617	Down
ENSMUSG00000058756.6|Thra|protein_coding	-0.527884	1.42387e-05	0.000633617	Down
ENSMUSG00000034320.7|Slc26a2|protein_coding	-0.731316	1.43567e-05	0.000636265	Down
ENSMUSG00000050854.3|Tmem125|protein_coding	-0.953217	1.45832e-05	0.000642794	Down
ENSMUSG00000039936.10|Pik3cd|protein_coding	-0.376322	1.46204e-05	0.000642794	Down
ENSMUSG00000043673.4|Kcns3|protein_coding	-0.486351	1.45503e-05	0.000642794	Down
ENSMUSG00000034390.8|4933407C03Rik|protein_coding	-0.298627	1.50493e-05	0.00065651	Down
ENSMUSG00000034117.3|Gpr44|protein_coding	-0.803236	1.50512e-05	0.00065651	Down
ENSMUSG00000026858.11|Fam73b|protein_coding	-0.529101	1.51176e-05	0.000657674	Down
ENSMUSG00000035354.8|Uvrag|protein_coding	-0.355557	1.56174e-05	0.000675871	Down
ENSMUSG00000006469.7|Slc34a3|protein_coding	-0.692629	1.69466e-05	0.000727693	Down
ENSMUSG00000041445.8|Mmrn2|protein_coding	-0.451207	1.71276e-05	0.000731674	Down
ENSMUSG00000054057.2|A930004D18Rik|protein_coding	-0.616676	1.73364e-05	0.000736635	Down
ENSMUSG00000069833.5|Ahnak|protein_coding	-0.256903	1.7377e-05	0.000736635	Down
ENSMUSG00000085485.1|Gm14024|processed_transcript	-0.581926	1.75599e-05	0.000742487	Down
ENSMUSG00000029546.10|Uncx|protein_coding	-0.345027	1.7751e-05	0.000746758	Down
ENSMUSG00000042549.10|Gm16516|processed_transcript	-0.581307	1.812e-05	0.000760351	Down
ENSMUSG00000028042.8|Zbtb7b|protein_coding	-0.351138	1.83532e-05	0.000768193	Down
ENSMUSG00000073910.4|Mob3b|protein_coding	-0.247503	1.91022e-05	0.000795526	Down
ENSMUSG00000035245.6|A130022J15Rik|protein_coding	-0.567996	1.98418e-05	0.000820146	Down
ENSMUSG00000022455.3|Wbp2nl|protein_coding	-0.598915	1.99543e-05	0.000822215	Down
ENSMUSG00000002265.8|Peg3|protein_coding	-0.632906	2.0601e-05	0.000843115	Down
ENSMUSG00000071359.6|Tbpl1|protein_coding	-0.551281	2.14743e-05	0.000876692	Down
ENSMUSG00000036026.9|Tmem63b|protein_coding	-0.532048	2.1563e-05	0.000878149	Down
ENSMUSG00000026547.9|Tagln2|protein_coding	-0.605524	2.16242e-05	0.000878485	Down
ENSMUSG00000045333.9|Zfp423|protein_coding	-0.294002	2.19854e-05	0.000890972	Down
ENSMUSG00000028763.10|Hspg2|protein_coding	-0.370425	2.21155e-05	0.000894059	Down
ENSMUSG00000031523.8|Dlc1|protein_coding	-0.29541	2.21825e-05	0.000894584	Down
ENSMUSG00000002250.9|Ppard|protein_coding	-0.260689	2.2246e-05	0.000894968	Down
ENSMUSG00000031461.4|Myom2|protein_coding	-0.504371	2.27536e-05	0.000912663	Down
ENSMUSG00000084802.1|Gm14089|processed_transcript	-0.816378	2.30281e-05	0.000919735	Down
ENSMUSG00000026116.5|Tmem131|protein_coding	-0.311291	2.3729e-05	0.000939269	Down
ENSMUSG00000045679.7|Pqlc3|protein_coding	-0.61176	2.40248e-05	0.000948121	Down
ENSMUSG00000006411.6|Pvrl4|protein_coding	-0.488853	2.42656e-05	0.000953086	Down
ENSMUSG00000011884.7|Gltp|protein_coding	-0.453357	2.4379e-05	0.000955274	Down
ENSMUSG00000059891.7|Tsks|protein_coding	-0.529166	2.45681e-05	0.000960415	Down
ENSMUSG00000015053.8|Gata2|protein_coding	-0.754065	2.48744e-05	0.000969417	Down
ENSMUSG00000020474.5|Polm|protein_coding	-0.582125	2.49153e-05	0.000969417	Down
ENSMUSG00000047767.10|Atg16l2|protein_coding	-0.410807	2.51359e-05	0.000975709	Down
ENSMUSG00000019179.6|Mdh2|protein_coding	-0.582636	2.55114e-05	0.000985668	Down
ENSMUSG00000056724.7|Nbeal2|protein_coding	-0.432583	2.61193e-05	0.00100215	Down
ENSMUSG00000020183.5|Cpm|protein_coding	-0.337816	2.78579e-05	0.00105905	Down
ENSMUSG00000029456.6|Acad10|protein_coding	-0.386088	2.92684e-05	0.00109756	Down
ENSMUSG00000023795.9|Pisd-ps2|processed_transcript	-0.285053	2.94624e-05	0.00110234	Down
ENSMUSG00000021624.3|Cd180|protein_coding	-0.796006	3.07117e-05	0.0011465	Down
ENSMUSG00000040703.5|Cyp2s1|protein_coding	-0.437503	3.14768e-05	0.00116455	Down
ENSMUSG00000026427.9|Eif2d|protein_coding	-0.457678	3.17743e-05	0.00116892	Down
ENSMUSG00000002257.6|Def6|protein_coding	-0.516254	3.23605e-05	0.00118667	Down
ENSMUSG00000026814.9|Eng|protein_coding	-0.357767	3.31262e-05	0.00121207	Down
ENSMUSG00000026825.10|Dnm1|protein_coding	-0.371639	3.43969e-05	0.00125303	Down
ENSMUSG00000030339.7|Ltbr|protein_coding	-0.772823	3.50053e-05	0.00126413	Down
ENSMUSG00000058881.6|Zfp516|protein_coding	-0.364871	3.48818e-05	0.00126413	Down
ENSMUSG00000022245.9|Skor1|protein_coding	-0.992275	3.50886e-05	0.00126433	Down
ENSMUSG00000032936.8|Camkv|protein_coding	-0.599753	3.54008e-05	0.00127282	Down
ENSMUSG00000020111.8|Cbara1|protein_coding	-0.307967	3.57959e-05	0.00128146	Down
ENSMUSG00000041607.10|Mbp|protein_coding	-0.305472	3.58877e-05	0.00128198	Down
ENSMUSG00000074923.4|Pak6|protein_coding	-0.428687	3.73908e-05	0.00132994	Down
ENSMUSG00000032086.6|Bace1|protein_coding	-0.393085	3.84777e-05	0.00136275	Down
ENSMUSG00000000325.8|Arvcf|protein_coding	-0.252272	3.86539e-05	0.00136607	Down
ENSMUSG00000032076.11|Cadm1|protein_coding	-0.263817	3.875e-05	0.00136656	Down
ENSMUSG00000031022.8|BC051019|protein_coding	-0.611545	3.93896e-05	0.0013803	Down
ENSMUSG00000048065.6|Cyb5r2|protein_coding	-0.474975	3.97579e-05	0.00139027	Down
ENSMUSG00000006269.6|Atp6v1b1|protein_coding	-0.709271	4.07967e-05	0.0014206	Down
ENSMUSG00000026829.3|Gbgt1|protein_coding	-0.739824	4.12213e-05	0.00143193	Down
ENSMUSG00000020250.8|Txnrd1|protein_coding	-0.385096	4.13023e-05	0.00143193	Down
ENSMUSG00000018476.7|Kdm6b|protein_coding	-0.4187	4.17605e-05	0.00144204	Down
ENSMUSG00000067825.5|Pex26|protein_coding	-0.594067	4.20269e-05	0.00144822	Down
ENSMUSG00000052684.3|Jun|protein_coding	-1.23502	4.22394e-05	0.00144952	Down
ENSMUSG00000051113.7|Fam71e1|protein_coding	-0.752661	4.2208e-05	0.00144952	Down
ENSMUSG00000026860.9|Sh3glb2|protein_coding	-0.469751	4.27442e-05	0.00146356	Down
ENSMUSG00000028393.4|Alad|protein_coding	-0.600314	4.2825e-05	0.00146356	Down
ENSMUSG00000027381.10|Bcl2l11|protein_coding	-0.393904	4.34418e-05	0.00148158	Down
ENSMUSG00000062012.6|Zfp13|protein_coding	-0.469127	4.4102e-05	0.00150101	Down
ENSMUSG00000035640.11|Dos|protein_coding	-0.465489	4.46689e-05	0.00151623	Down
ENSMUSG00000035168.9|Tanc1|protein_coding	-0.241724	4.54345e-05	0.00153689	Down
ENSMUSG00000043099.4|Hic1|protein_coding	-0.79447	4.73525e-05	0.00159526	Down
ENSMUSG00000068457.7|Uty|protein_coding	-0.740418	5.13021e-05	0.00170066	Down
ENSMUSG00000017670.10|Elmo2|protein_coding	-0.438296	5.16009e-05	0.00170375	Down
ENSMUSG00000087471.1|Gm16836|lincRNA	-0.96324	5.28331e-05	0.00173065	Down
ENSMUSG00000027074.8|Slc43a3|protein_coding	-0.455487	5.5247e-05	0.0018026	Down
ENSMUSG00000074405.4|Zfp865|protein_coding	-0.475654	5.69536e-05	0.00184737	Down
ENSMUSG00000019851.7|Perp|protein_coding	-0.814769	5.69537e-05	0.00184737	Down
ENSMUSG00000026211.10|Obsl1|protein_coding	-0.465433	5.71784e-05	0.00184743	Down
ENSMUSG00000011658.8|Fuz|protein_coding	-0.650786	5.71335e-05	0.00184743	Down
ENSMUSG00000026249.4|Serpine2|protein_coding	-0.516557	5.75969e-05	0.00185403	Down
ENSMUSG00000044317.6|Gpr4|protein_coding	-0.631495	5.76064e-05	0.00185403	Down
ENSMUSG00000023175.8|Bsg|protein_coding	-0.513838	5.83763e-05	0.00187517	Down
ENSMUSG00000032470.10|Mras|protein_coding	-0.281601	6.02307e-05	0.00191985	Down
ENSMUSG00000023000.4|Dhh|protein_coding	-0.591675	6.01457e-05	0.00191985	Down
ENSMUSG00000037509.10|Arhgef4|protein_coding	-0.361326	6.09921e-05	0.00194039	Down
ENSMUSG00000010064.8|Slc38a3|protein_coding	-0.636322	6.33591e-05	0.00200415	Down
ENSMUSG00000055932.8|Fto|protein_coding	-0.251205	6.39286e-05	0.00201448	Down
ENSMUSG00000066877.5|Nck2|protein_coding	-0.25194	6.48713e-05	0.00203259	Down
ENSMUSG00000026207.9|Speg|protein_coding	-0.349603	6.48532e-05	0.00203259	Down
ENSMUSG00000043789.7|Vwce|protein_coding	-0.378551	6.55078e-05	0.00204866	Down
ENSMUSG00000008136.8|Fhl2|protein_coding	-0.423901	6.64759e-05	0.00207502	Down
ENSMUSG00000020099.6|Unc5b|protein_coding	-0.34662	6.66564e-05	0.00207675	Down
ENSMUSG00000029207.9|Apbb2|protein_coding	-0.235934	6.68826e-05	0.00207988	Down
ENSMUSG00000033323.6|Ctdp1|protein_coding	-0.33745	6.87994e-05	0.0021315	Down
ENSMUSG00000034781.5|Gna11|protein_coding	-0.452605	6.96016e-05	0.00214832	Down
ENSMUSG00000020564.9|Atxn7l1|protein_coding	-0.292295	7.02165e-05	0.00215537	Down
ENSMUSG00000018126.8|Baiap2l2|protein_coding	-0.432085	6.99719e-05	0.00215537	Down
ENSMUSG00000085392.1|Gm16606|lincRNA	-0.39303	7.4044e-05	0.00225189	Down
ENSMUSG00000054252.9|Fgfr3|protein_coding	-0.559956	7.48061e-05	0.0022709	Down
ENSMUSG00000033295.7|Ptprf|protein_coding	-0.276924	7.55464e-05	0.002285	Down
ENSMUSG00000054499.8|Dedd2|protein_coding	-0.378091	7.63998e-05	0.00230661	Down
ENSMUSG00000003863.9|Ppfia3|protein_coding	-0.404986	7.65986e-05	0.0023084	Down
ENSMUSG00000031662.7|Snx20|protein_coding	-0.812005	7.6971e-05	0.00231542	Down
ENSMUSG00000049643.8|2310022A10Rik|protein_coding	-0.40688	7.71323e-05	0.00231607	Down
ENSMUSG00000023087.9|Ccrn4l|protein_coding	-0.346812	7.96733e-05	0.00237943	Down
ENSMUSG00000042644.8|Itpr3|protein_coding	-0.349164	7.96175e-05	0.00237943	Down
ENSMUSG00000085480.1|4930432B10Rik|lincRNA	-0.532414	8.01318e-05	0.00238882	Down
ENSMUSG00000032087.8|Dscaml1|protein_coding	-0.239974	8.04287e-05	0.00239337	Down
ENSMUSG00000027932.8|Slc27a3|protein_coding	-0.72291	8.14963e-05	0.00241646	Down
ENSMUSG00000036676.8|Tmtc3|protein_coding	-0.661315	8.36265e-05	0.00246201	Down
ENSMUSG00000022528.7|Hes1|protein_coding	-0.778355	8.40961e-05	0.00247144	Down
ENSMUSG00000028245.8|Nsmaf|protein_coding	-0.607836	8.52247e-05	0.00249136	Down
ENSMUSG00000033170.7|Card10|protein_coding	-0.523154	8.59718e-05	0.00250877	Down
ENSMUSG00000026510.9|Trp53bp2|protein_coding	-0.551948	8.66489e-05	0.00252409	Down
ENSMUSG00000030835.5|Nomo1|protein_coding	-0.384078	8.89505e-05	0.00257754	Down
ENSMUSG00000037379.4|Spon2|protein_coding	-1.00347	9.03811e-05	0.00260987	Down
ENSMUSG00000033213.9|AA467197|protein_coding	-1.25557	9.09857e-05	0.00261711	Down
ENSMUSG00000078671.3|Chd2|protein_coding	-0.306904	9.11053e-05	0.00261711	Down
ENSMUSG00000029478.9|Ncor2|protein_coding	-0.253146	9.21005e-05	0.00264112	Down
ENSMUSG00000040209.7|Zfp704|protein_coding	-0.243811	9.58686e-05	0.00273629	Down
ENSMUSG00000041936.10|Agrn|protein_coding	-0.376058	9.67971e-05	0.00275199	Down
ENSMUSG00000038286.9|Bphl|protein_coding	-0.554761	9.8449e-05	0.00278939	Down
ENSMUSG00000032712.10|2810474O19Rik|protein_coding	-0.480397	9.8888e-05	0.00279705	Down
ENSMUSG00000000552.8|Zfp385a|protein_coding	-0.356114	0.000101203	0.00285278	Down
ENSMUSG00000051811.6|Cox6b2|protein_coding	-0.610192	0.000102156	0.00287476	Down
ENSMUSG00000021775.9|Nr1d2|protein_coding	-0.512695	0.000102739	0.00288626	Down
ENSMUSG00000028944.8|Prkag2|protein_coding	-0.21814	0.000104636	0.00293459	Down
ENSMUSG00000039047.11|Pigk|protein_coding	-0.373256	0.000106278	0.0029656	Down
ENSMUSG00000079523.2|Tmsb10|protein_coding	-0.926434	0.000106225	0.0029656	Down
ENSMUSG00000000126.5|Wnt9a|protein_coding	-0.479807	0.000106649	0.00297093	Down
ENSMUSG00000020325.9|Fstl3|protein_coding	-0.522046	0.000107645	0.00298363	Down
ENSMUSG00000025372.10|Baiap2|protein_coding	-0.260513	0.000108561	0.00300401	Down
ENSMUSG00000010755.9|Cars|protein_coding	-0.403844	0.000109842	0.0030344	Down
ENSMUSG00000044465.11|Fam160a2|protein_coding	-0.642618	0.00011148	0.0030745	Down
ENSMUSG00000021747.10|4930452B06Rik|protein_coding	-0.401786	0.000114091	0.0031413	Down
ENSMUSG00000030087.5|Klf15|protein_coding	-0.711937	0.000117239	0.00321774	Down
ENSMUSG00000020793.5|Galr2|protein_coding	-1.08429	0.000117256	0.00321774	Down
ENSMUSG00000028600.8|Podn|protein_coding	-0.483564	0.000118033	0.00323373	Down
ENSMUSG00000055707.6|Klhl26|protein_coding	-0.397641	0.000119163	0.00325929	Down
ENSMUSG00000050150.9|Nhedc1|protein_coding	-0.59483	0.000120344	0.00328615	Down
ENSMUSG00000034818.10|Celf5|protein_coding	-0.435649	0.000121448	0.00331085	Down
ENSMUSG00000049971.10|Glt1d1|protein_coding	-0.324244	0.00012338	0.003358	Down
ENSMUSG00000057969.8|Sema3b|protein_coding	-0.520263	0.0001295	0.00350728	Down
ENSMUSG00000022483.9|Col2a1|protein_coding	-0.533227	0.000132172	0.00355066	Down
ENSMUSG00000002668.7|Dennd1c|protein_coding	-0.533606	0.000132729	0.00355983	Down
ENSMUSG00000032577.9|Mapkapk3|protein_coding	-0.35493	0.000134685	0.00360646	Down
ENSMUSG00000074783.4|AU019990|processed_transcript	-0.292641	0.000135633	0.00362015	Down
ENSMUSG00000042594.9|Sh2b3|protein_coding	-0.353637	0.000137534	0.00365325	Down
ENSMUSG00000024083.8|Pja2|protein_coding	-0.637184	0.000137527	0.00365325	Down
ENSMUSG00000009566.6|Fpgs|protein_coding	-0.33797	0.00013837	0.00366958	Down
ENSMUSG00000034282.3|Evpl|protein_coding	-0.451533	0.000142357	0.00373349	Down
ENSMUSG00000030032.6|Wdr54|protein_coding	-0.741506	0.000146629	0.00383945	Down
ENSMUSG00000042978.9|Sbk1|protein_coding	-0.39502	0.000149754	0.0039151	Down
ENSMUSG00000004768.8|Rab23|protein_coding	-0.57371	0.000151777	0.00396173	Down
ENSMUSG00000032135.8|Mcam|protein_coding	-0.713605	0.000152959	0.0039863	Down
ENSMUSG00000020169.4|Best3|protein_coding	-0.46368	0.000153244	0.00398748	Down
ENSMUSG00000003154.8|Foxj2|protein_coding	-0.497966	0.000155412	0.00403755	Down
ENSMUSG00000022091.5|Sorbs3|protein_coding	-0.348611	0.000157522	0.00407805	Down
ENSMUSG00000022010.11|Tsc22d1|protein_coding	-0.305129	0.000157955	0.00407805	Down
ENSMUSG00000021806.3|Nid2|protein_coding	-0.374236	0.000159385	0.00409888	Down
ENSMUSG00000085665.1|Gm12059|lincRNA	-0.538334	0.000160868	0.00412115	Down
ENSMUSG00000058216.6|BC021614|protein_coding	-1.01847	0.00016174	0.0041371	Down
ENSMUSG00000029101.8|Rgs12|protein_coding	-0.32187	0.000163804	0.0041785	Down
ENSMUSG00000018648.9|Dusp14|protein_coding	-0.390098	0.000164311	0.00418348	Down
ENSMUSG00000071076.4|Jund|protein_coding	-0.59396	0.000165867	0.00421663	Down
ENSMUSG00000020605.8|Hs1bp3|protein_coding	-0.395298	0.000166891	0.00423617	Down
ENSMUSG00000055197.4|Fev|protein_coding	-0.751544	0.000171745	0.00434607	Down
ENSMUSG00000026124.3|Cfc1|protein_coding	-0.818568	0.00017486	0.00441479	Down
ENSMUSG00000038400.8|Pmepa1|protein_coding	-0.408829	0.000176284	0.00442714	Down
ENSMUSG00000024376.6|Epb4.1l4a|protein_coding	-0.260525	0.000176184	0.00442714	Down
ENSMUSG00000024772.8|Ehd1|protein_coding	-0.338559	0.00017978	0.0045013	Down
ENSMUSG00000034254.10|Agpat1|protein_coding	-0.580987	0.000180144	0.00450266	Down
ENSMUSG00000038060.9|Dlec1|protein_coding	-0.381204	0.000186138	0.00462555	Down
ENSMUSG00000040151.8|Hs2st1|protein_coding	-0.270823	0.000187539	0.00465338	Down
ENSMUSG00000029032.6|Arhgef16|protein_coding	-0.417586	0.000196481	0.00483187	Down
ENSMUSG00000038178.9|Slc43a2|protein_coding	-0.333765	0.000199066	0.00488819	Down
ENSMUSG00000032038.6|St3gal4|protein_coding	-0.481463	0.000201793	0.00493322	Down
ENSMUSG00000042724.7|Map3k9|protein_coding	-0.343479	0.000201559	0.00493322	Down
ENSMUSG00000007207.4|Stx1a|protein_coding	-0.378057	0.000203326	0.00494765	Down
ENSMUSG00000020282.12|Rhbdf1|protein_coding	-0.582339	0.000203578	0.00494765	Down
ENSMUSG00000034951.8|Cog7|protein_coding	-0.337457	0.000207134	0.00496796	Down
ENSMUSG00000069662.4|Marcks|protein_coding	-0.850778	0.000207084	0.00496796	Down
ENSMUSG00000020284.9|1810043G02Rik|protein_coding	-0.688776	0.00020741	0.00496796	Down
ENSMUSG00000020315.11|Spnb2|protein_coding	-0.295575	0.000205221	0.00496796	Down
ENSMUSG00000021559.7|Dapk1|protein_coding	-0.266674	0.000206517	0.00496796	Down
ENSMUSG00000026181.10|Ppm1f|protein_coding	-0.387082	0.000206636	0.00496796	Down
ENSMUSG00000049657.8|Zbtb5|protein_coding	-0.387282	0.000208753	0.0049857	Down
ENSMUSG00000039179.7|Tekt5|protein_coding	-0.411742	0.000209295	0.00498804	Down
ENSMUSG00000025875.8|Tspan17|protein_coding	-0.605455	0.000211504	0.00501528	Down
ENSMUSG00000037656.8|Slc20a2|protein_coding	-0.401438	0.00021419	0.00506447	Down
ENSMUSG00000004415.8|Emid2|protein_coding	-0.296589	0.000214514	0.00506492	Down
ENSMUSG00000046573.6|Lyrm4|protein_coding	-0.328945	0.000215334	0.00506982	Down
ENSMUSG00000025034.8|Trim8|protein_coding	-0.495255	0.000217778	0.00512009	Down
ENSMUSG00000091747.2|D17H6S56E-5|protein_coding	-0.708604	0.000218395	0.00512732	Down
ENSMUSG00000050989.8|Sepn1|protein_coding	-0.604947	0.00022069	0.00516657	Down
ENSMUSG00000040877.8|Wdr25|protein_coding	-0.282348	0.000223202	0.00520334	Down
ENSMUSG00000020782.11|Llgl2|protein_coding	-0.344298	0.000227212	0.00525982	Down
ENSMUSG00000043987.10|Cep164|protein_coding	-0.340115	0.000229079	0.00528829	Down
ENSMUSG00000002608.2|Ccdc97|protein_coding	-0.54765	0.000230463	0.00530678	Down
ENSMUSG00000039637.8|Coro7|protein_coding	-0.571838	0.000230521	0.00530678	Down
ENSMUSG00000031766.3|Slc12a3|protein_coding	-0.423647	0.000231181	0.00530723	Down
ENSMUSG00000032540.8|Abhd5|protein_coding	-0.576755	0.000234072	0.00536618	Down
ENSMUSG00000028284.7|Map3k7|protein_coding	-0.478721	0.000234729	0.00537379	Down
ENSMUSG00000092356.1|Gm20532|protein_coding	-0.303555	0.000236076	0.00539437	Down
ENSMUSG00000038623.3|Tm6sf1|protein_coding	-0.505572	0.000236604	0.00539437	Down
ENSMUSG00000004319.9|Clcn3|protein_coding	-0.488499	0.000236496	0.00539437	Down
ENSMUSG00000048807.2|Slc35e4|protein_coding	-0.398799	0.000237346	0.00539645	Down
ENSMUSG00000060038.8|Dhps|protein_coding	-0.563255	0.000237695	0.00539697	Down
ENSMUSG00000030583.8|Sipa1l3|protein_coding	-0.199355	0.000238751	0.00541353	Down
ENSMUSG00000003868.6|Ruvbl2|protein_coding	-0.37105	0.000239699	0.00542761	Down
ENSMUSG00000033857.6|Engase|protein_coding	-0.759043	0.000241406	0.00545881	Down
ENSMUSG00000000374.7|Trappc10|protein_coding	-0.316355	0.000242851	0.00547654	Down
ENSMUSG00000056938.9|Acbd4|protein_coding	-0.52224	0.000242657	0.00547654	Down
ENSMUSG00000037992.9|Rara|protein_coding	-0.383109	0.00024442	0.00550442	Down
ENSMUSG00000020377.8|Ltc4s|protein_coding	-0.897986	0.000245998	0.00553244	Down
ENSMUSG00000020937.8|Plcd3|protein_coding	-0.325254	0.000248081	0.00557175	Down
ENSMUSG00000046133.3|C130073F10Rik|protein_coding	-0.627055	0.000248886	0.00557354	Down
ENSMUSG00000051238.5|2310047B19Rik|protein_coding	-0.792016	0.000249217	0.00557354	Down
ENSMUSG00000017843.6|Ppp2r5c|protein_coding	-0.191141	0.000249506	0.00557354	Down
ENSMUSG00000062432.4|Cyp26c1|protein_coding	-0.735677	0.000249161	0.00557354	Down
ENSMUSG00000034255.10|Arhgap27|protein_coding	-0.465037	0.000251188	0.00559603	Down
ENSMUSG00000036461.8|Elf1|protein_coding	-0.251784	0.000255455	0.00567583	Down
ENSMUSG00000063506.6|Arhgap22|protein_coding	-0.22688	0.000258127	0.00571367	Down
ENSMUSG00000089762.2|Ier5l|protein_coding	-1.15541	0.000270242	0.00594067	Down
ENSMUSG00000048450.9|Msx1|protein_coding	-1.3353	0.000273402	0.00598632	Down
ENSMUSG00000015937.8|H2afy|protein_coding	-0.330607	0.000274821	0.00600944	Down
ENSMUSG00000058706.3|0610030E20Rik|protein_coding	-0.738312	0.0002757	0.00602073	Down
ENSMUSG00000036599.9|Chst12|protein_coding	-0.38087	0.000276248	0.00602476	Down
ENSMUSG00000022139.9|Mbnl2|protein_coding	-0.304409	0.000277813	0.00604906	Down
ENSMUSG00000021458.9|2010111I01Rik|protein_coding	-0.245201	0.000279177	0.00605654	Down
ENSMUSG00000069044.5|Usp9y|protein_coding	-0.773745	0.000282082	0.00608993	Down
ENSMUSG00000026304.7|Rab17|protein_coding	-0.574252	0.000283749	0.00610006	Down
ENSMUSG00000026821.9|Ralgds|protein_coding	-0.311934	0.000287049	0.00615503	Down
ENSMUSG00000040616.3|Tmem51|protein_coding	-0.319834	0.000288062	0.00616082	Down
ENSMUSG00000033022.7|Cdo1|protein_coding	-0.674364	0.000288505	0.00616234	Down
ENSMUSG00000072825.3|AW555464|protein_coding	-0.353766	0.000296773	0.00633077	Down
ENSMUSG00000066607.3|6030419C18Rik|protein_coding	-0.920235	0.000300546	0.0063948	Down
ENSMUSG00000028796.10|Phc2|protein_coding	-0.322259	0.000301021	0.0063967	Down
ENSMUSG00000024050.8|Wiz|protein_coding	-0.392994	0.000301509	0.00639887	Down
ENSMUSG00000084845.2|Gm5151|protein_coding	-0.612485	0.000303552	0.00643398	Down
ENSMUSG00000032180.9|Tmed1|protein_coding	-0.557834	0.000312195	0.00660872	Down
ENSMUSG00000015647.8|Lama5|protein_coding	-0.244579	0.000312657	0.00661006	Down
ENSMUSG00000065979.6|Cpped1|protein_coding	-0.437358	0.000314974	0.00665057	Down
ENSMUSG00000004565.8|Pnpla6|protein_coding	-0.327162	0.000316526	0.00667482	Down
ENSMUSG00000031596.9|Slc7a2|protein_coding	-0.413806	0.000321391	0.00676023	Down
ENSMUSG00000034842.9|Art3|protein_coding	-0.281022	0.000323177	0.00678918	Down
ENSMUSG00000029822.8|Osbpl3|protein_coding	-0.27442	0.000325893	0.00682892	Down
ENSMUSG00000050390.6|C77080|protein_coding	-0.243408	0.000326421	0.00683134	Down
ENSMUSG00000039166.8|Akap7|protein_coding	-0.356395	0.000329158	0.00687127	Down
ENSMUSG00000085207.1|Gm11767|processed_transcript	-0.658285	0.000334152	0.00696676	Down
ENSMUSG00000001247.9|Lsr|protein_coding	-0.567528	0.000338453	0.00704003	Down
ENSMUSG00000022150.9|Dab2|protein_coding	-0.314408	0.00033866	0.00704003	Down
ENSMUSG00000050052.5|2610019F03Rik|protein_coding	-0.373086	0.000346419	0.00715055	Down
ENSMUSG00000081965.1|Gm11620|pseudogene	-0.76405	0.000347481	0.00716356	Down
ENSMUSG00000026546.10|Ccdc19|protein_coding	-0.747938	0.000348318	0.00717189	Down
ENSMUSG00000074165.4|Zfp788|protein_coding	-0.463157	0.000351242	0.00721416	Down
ENSMUSG00000038347.8|Tcte2|protein_coding	-0.31381	0.000352121	0.00722328	Down
ENSMUSG00000015944.8|Gatsl2|protein_coding	-0.38706	0.000355827	0.00728127	Down
ENSMUSG00000025934.9|Gsta3|protein_coding	-0.477415	0.000357292	0.00730223	Down
ENSMUSG00000030494.7|Rhpn2|protein_coding	-0.27509	0.000360576	0.00735123	Down
ENSMUSG00000031098.11|Syt8|protein_coding	-0.995045	0.000366105	0.00745477	Down
ENSMUSG00000085233.1|B230208H11Rik|lincRNA	-0.799543	0.000369033	0.00750517	Down
ENSMUSG00000085988.1|Gm16896|lincRNA	-0.67195	0.000378836	0.00766692	Down
ENSMUSG00000032431.6|Crtap|protein_coding	-0.317936	0.000384427	0.00777058	Down
ENSMUSG00000087050.1|A030003K02Rik|lincRNA	-0.789052	0.000388389	0.00783156	Down
ENSMUSG00000054455.4|Vapb|protein_coding	-0.446071	0.000392142	0.00788806	Down
ENSMUSG00000039959.8|Hip1|protein_coding	-0.221145	0.000394015	0.00791613	Down
ENSMUSG00000022820.3|Ndufb4|protein_coding	-0.699868	0.000398397	0.00798481	Down
ENSMUSG00000038535.9|Zfp280d|protein_coding	-0.343403	0.000406214	0.00811204	Down
ENSMUSG00000090506.1|Gm17734|lincRNA	-0.674777	0.000412141	0.00822049	Down
ENSMUSG00000034748.10|Sirt6|protein_coding	-0.450914	0.000414752	0.00826264	Down
ENSMUSG00000038976.6|Ppp1r9b|protein_coding	-0.452429	0.000419408	0.00832567	Down
ENSMUSG00000047907.7|Tshz2|protein_coding	-0.248716	0.000425229	0.00841071	Down
ENSMUSG00000034853.9|Acot11|protein_coding	-0.264647	0.000432818	0.00853027	Down
ENSMUSG00000038167.6|Plekhg6|protein_coding	-0.384771	0.000438625	0.0086242	Down
ENSMUSG00000016458.6|Wt1|protein_coding	-0.615725	0.000441396	0.00866403	Down
ENSMUSG00000030838.9|Ush1c|protein_coding	-0.414573	0.0004427	0.00867348	Down
ENSMUSG00000039168.9|Dap|protein_coding	-0.342501	0.000450673	0.00881924	Down
ENSMUSG00000022863.8|Btg3|protein_coding	-0.801344	0.000451523	0.00882521	Down
ENSMUSG00000034387.6|D630042P16Rik|protein_coding	-0.58039	0.000462898	0.00900533	Down
ENSMUSG00000001436.9|Slc19a1|protein_coding	-0.44129	0.000462572	0.00900533	Down
ENSMUSG00000024424.8|Ttc39c|protein_coding	-0.30481	0.000468415	0.00910197	Down
ENSMUSG00000041740.9|Rnf10|protein_coding	-0.355401	0.00047048	0.00913138	Down
ENSMUSG00000045394.8|Epcam|protein_coding	-0.510299	0.000473337	0.00916537	Down
ENSMUSG00000030123.8|Plxnd1|protein_coding	-0.400443	0.000478967	0.009242	Down
ENSMUSG00000000631.12|Myo18a|protein_coding	-0.283524	0.000478675	0.009242	Down
ENSMUSG00000061126.3|Cyp4f39|protein_coding	-0.529042	0.00047971	0.00924557	Down
ENSMUSG00000066643.6|Wdr35|protein_coding	-0.472635	0.000488006	0.00939453	Down
ENSMUSG00000037053.5|Azgp1|protein_coding	-0.87143	0.00048931	0.00940872	Down
ENSMUSG00000029591.8|Ung|protein_coding	-0.450141	0.000493052	0.00946158	Down
ENSMUSG00000026743.9|Mllt10|protein_coding	-0.221109	0.000498869	0.00955613	Down
ENSMUSG00000045377.5|Tmem88|protein_coding	-0.773859	0.000499282	0.00955613	Down
ENSMUSG00000035722.9|Abca7|protein_coding	-0.404272	0.000503305	0.00961093	Down
ENSMUSG00000085464.1|Gm16208|processed_transcript	-1.34358	0.000504771	0.00962782	Down
ENSMUSG00000039910.8|Cited2|protein_coding	-1.24771	0.000508329	0.00965126	Down
ENSMUSG00000026718.11|Stam|protein_coding	-0.444755	0.000511554	0.00970138	Down
ENSMUSG00000020056.8|Ccdc53|protein_coding	-0.411297	0.000513449	0.00972619	Down
ENSMUSG00000024621.8|Csf1r|protein_coding	-0.461285	0.00051541	0.0097522	Down
ENSMUSG00000035623.8|Rsf1|protein_coding	-0.387519	0.000521054	0.00984773	Down
ENSMUSG00000042002.5|Foxn4|protein_coding	-0.438531	0.000523778	0.00987608	Down
ENSMUSG00000058402.6|Zfp420|protein_coding	-0.432119	0.000524341	0.00987608	Down
ENSMUSG00000047810.7|Ccdc88b|protein_coding	-0.597411	0.000529221	0.00994539	Down
ENSMUSG00000057193.6|Slc44a2|protein_coding	-0.511402	0.000538272	0.0100926	Down
ENSMUSG00000045216.6|Hs6st1|protein_coding	-0.253435	0.000555474	0.0103799	Down
ENSMUSG00000050323.8|2310030N02Rik|protein_coding	-0.489038	0.000558724	0.0104172	Down
ENSMUSG00000031994.7|Adamts8|protein_coding	-0.575608	0.000560984	0.0104475	Down
ENSMUSG00000052563.7|D930048N14Rik|protein_coding	-0.584651	0.000582623	0.0108141	Down
ENSMUSG00000022386.6|Trmu|protein_coding	-0.514937	0.000584244	0.010832	Down
ENSMUSG00000022686.8|B3gnt5|protein_coding	-0.991481	0.000591988	0.0109634	Down
ENSMUSG00000037995.8|Igsf9|protein_coding	-0.410705	0.000598442	0.0110381	Down
ENSMUSG00000038280.6|Ostm1|protein_coding	-0.219641	0.000599699	0.0110381	Down
ENSMUSG00000034327.10|Kctd9|protein_coding	-0.581274	0.000599751	0.0110381	Down
ENSMUSG00000036278.6|Macrod1|protein_coding	-0.23642	0.000600019	0.0110381	Down
ENSMUSG00000048799.6|Cep120|protein_coding	-0.377219	0.000606346	0.0111298	Down
ENSMUSG00000025876.9|Unc5a|protein_coding	-0.382035	0.00060912	0.0111683	Down
ENSMUSG00000017943.9|Gdap1l1|protein_coding	-0.578626	0.000621993	0.0113792	Down
ENSMUSG00000038497.5|Tmco3|protein_coding	-0.408511	0.000638096	0.0116225	Down
ENSMUSG00000037845.6|Fdxacb1|protein_coding	-0.852855	0.000640152	0.0116471	Down
ENSMUSG00000061882.6|Ccdc62|protein_coding	-0.392581	0.000651424	0.0118392	Down
ENSMUSG00000047990.5|C2cd4a|protein_coding	-1.16895	0.000658159	0.0119224	Down
ENSMUSG00000026425.8|Srgap2|protein_coding	-0.273926	0.000659455	0.0119328	Down
ENSMUSG00000018841.10|Rad51l3|protein_coding	-0.397967	0.000663377	0.0119776	Down
ENSMUSG00000044948.9|Wdr96|protein_coding	-0.244623	0.000667192	0.0120203	Down
ENSMUSG00000015337.5|Endog|protein_coding	-0.72492	0.000671331	0.012059	Down
ENSMUSG00000020905.5|Usp43|protein_coding	-0.373583	0.00067152	0.012059	Down
ENSMUSG00000028013.10|Ppa2|protein_coding	-0.337885	0.000674246	0.0120818	Down
ENSMUSG00000072763.2|5430403G16Rik|protein_coding	-0.502535	0.000674113	0.0120818	Down
ENSMUSG00000028681.5|Ptch2|protein_coding	-0.372826	0.000675516	0.0120914	Down
ENSMUSG00000038365.6|Fbxo25|protein_coding	-0.506839	0.000677879	0.0121206	Down
ENSMUSG00000026131.9|Dst|protein_coding	-0.211882	0.000680397	0.0121526	Down
ENSMUSG00000037553.8|Zdhhc18|protein_coding	-0.25411	0.000697327	0.0123617	Down
ENSMUSG00000040350.8|Trim7|protein_coding	-0.47471	0.000700513	0.0124049	Down
ENSMUSG00000037679.7|Inf2|protein_coding	-0.30161	0.000703629	0.0124468	Down
ENSMUSG00000020747.11|2310067B10Rik|protein_coding	-0.350312	0.000707044	0.0124939	Down
ENSMUSG00000022114.4|Spry2|protein_coding	-0.56852	0.000711683	0.0125624	Down
ENSMUSG00000026873.3|Phf19|protein_coding	-0.547948	0.000713149	0.0125749	Down
ENSMUSG00000068391.2|Chrac1|protein_coding	-0.400788	0.000724048	0.012713	Down
ENSMUSG00000018398.12|Sept8|protein_coding	-0.368274	0.000724907	0.0127146	Down
ENSMUSG00000030543.8|Mesp2|protein_coding	-1.03566	0.000728252	0.0127463	Down
ENSMUSG00000015968.9|Cacna1d|protein_coding	-0.201579	0.000730473	0.0127717	Down
ENSMUSG00000028278.8|Rragd|protein_coding	-0.354781	0.000740185	0.0128736	Down
ENSMUSG00000002885.8|Cd97|protein_coding	-0.355703	0.000739658	0.0128736	Down
ENSMUSG00000031548.7|Sfrp1|protein_coding	-0.426915	0.0007537	0.0130403	Down
ENSMUSG00000037991.7|A630055G03Rik|protein_coding	-0.328036	0.00075951	0.0131134	Down
ENSMUSG00000058793.8|Cds2|protein_coding	-0.294953	0.000760727	0.0131208	Down
ENSMUSG00000022206.5|Npr3|protein_coding	-0.420413	0.000761847	0.0131264	Down
ENSMUSG00000022518.7|4930562C15Rik|protein_coding	-0.327745	0.000763034	0.0131332	Down
ENSMUSG00000061462.8|Obscn|protein_coding	-0.287972	0.000774507	0.0132509	Down
ENSMUSG00000052673.1|Gm9887|protein_coding	-1.0206	0.000774668	0.0132509	Down
ENSMUSG00000050705.9|2310061I04Rik|protein_coding	-0.708017	0.000773678	0.0132509	Down
ENSMUSG00000031995.2|St14|protein_coding	-0.273395	0.000783392	0.0133588	Down
ENSMUSG00000015305.5|Sash1|protein_coding	-0.251095	0.000793657	0.0134784	Down
ENSMUSG00000026317.7|Cln8|protein_coding	-0.279629	0.000802357	0.0135747	Down
ENSMUSG00000017386.4|Traf4|protein_coding	-0.417303	0.000802606	0.0135747	Down
ENSMUSG00000022545.7|Ercc4|protein_coding	-0.354927	0.000801222	0.0135747	Down
ENSMUSG00000029528.11|Pxn|protein_coding	-0.256032	0.000803573	0.0135772	Down
ENSMUSG00000045629.6|Sh3tc2|protein_coding	-0.33696	0.000804396	0.0135773	Down
ENSMUSG00000043648.7|Pld6|protein_coding	-0.601682	0.000806432	0.0135978	Down
ENSMUSG00000066058.5|Cldn19|protein_coding	-0.523541	0.000808664	0.0136077	Down
ENSMUSG00000046733.7|Gprc5a|protein_coding	-0.418208	0.000814991	0.0137003	Down
ENSMUSG00000055874.6|Foxi3|protein_coding	-0.615949	0.000817169	0.0137163	Down
ENSMUSG00000025494.7|Sigirr|protein_coding	-0.414794	0.000817601	0.0137163	Down
ENSMUSG00000025507.7|Lrdd|protein_coding	-0.450238	0.000820247	0.0137329	Down
ENSMUSG00000039787.7|Cercam|protein_coding	-0.486201	0.000824666	0.013793	Down
ENSMUSG00000002083.6|Bbc3|protein_coding	-0.416885	0.000829151	0.013854	Down
ENSMUSG00000078909.2|Gm17407|lincRNA	-0.882752	0.000832167	0.0138557	Down
ENSMUSG00000041417.8|Pik3r1|protein_coding	-0.399901	0.000831257	0.0138557	Down
ENSMUSG00000072082.5|Ccnf|protein_coding	-0.303151	0.000833663	0.0138595	Down
ENSMUSG00000023473.6|Celsr3|protein_coding	-0.292652	0.000837203	0.0138766	Down
ENSMUSG00000022285.10|Ywhaz|protein_coding	-0.412941	0.0008411	0.0139273	Down
ENSMUSG00000025145.7|Lrrc45|protein_coding	-0.438816	0.000843591	0.0139546	Down
ENSMUSG00000020806.9|Rhbdf2|protein_coding	-0.347494	0.000849818	0.0140436	Down
ENSMUSG00000028673.4|Fuca1|protein_coding	-0.388112	0.00085933	0.0141725	Down
ENSMUSG00000008036.9|Ap2s1|protein_coding	-0.580588	0.000858688	0.0141725	Down
ENSMUSG00000085795.1|Zfp703|protein_coding	-0.711349	0.000873146	0.0143718	Down
ENSMUSG00000087166.3|L1td1|protein_coding	-0.53131	0.000874693	0.0143828	Down
ENSMUSG00000047636.2|Cdcp2|protein_coding	-0.585328	0.000877284	0.0143828	Down
ENSMUSG00000020238.8|Ncln|protein_coding	-0.394152	0.000875659	0.0143828	Down
ENSMUSG00000069601.5|Ank3|protein_coding	-0.208543	0.000888209	0.0145331	Down
ENSMUSG00000070407.5|Hs3st3b1|protein_coding	-0.499833	0.00090334	0.0147409	Down
ENSMUSG00000020839.9|Tmigd1|protein_coding	-0.522313	0.000903573	0.0147409	Down
ENSMUSG00000061171.8|Slc38a11|protein_coding	-0.482592	0.000907106	0.014782	Down
ENSMUSG00000050605.10|Zfp61|protein_coding	-0.604517	0.000907878	0.014782	Down
ENSMUSG00000085923.1|Gm12781|processed_transcript	-0.797326	0.000915958	0.0148843	Down
ENSMUSG00000041025.8|Iffo2|protein_coding	-0.269805	0.000917818	0.0148999	Down
ENSMUSG00000027580.10|BC006779|protein_coding	-0.546538	0.000925742	0.0149992	Down
ENSMUSG00000026014.7|Raph1|protein_coding	-0.292035	0.000933616	0.015112	Down
ENSMUSG00000090510.1|Gm17554|lincRNA	-0.868916	0.000935788	0.0151324	Down
ENSMUSG00000024151.7|Msh2|protein_coding	-0.336871	0.000936842	0.0151347	Down
ENSMUSG00000027536.5|Chmp4c|protein_coding	-0.526026	0.00094119	0.0151643	Down
ENSMUSG00000023845.6|Lnpep|protein_coding	-0.405236	0.000941421	0.0151643	Down
ENSMUSG00000074912.4|Gm14207|lincRNA	-0.712294	0.000956382	0.0153903	Down
ENSMUSG00000059456.6|Ptk2b|protein_coding	-0.341204	0.000962512	0.0154589	Down
ENSMUSG00000039182.4|AW209491|protein_coding	-0.678487	0.000982708	0.015677	Down
ENSMUSG00000073418.4|C4b|protein_coding	-0.532306	0.000982446	0.015677	Down
ENSMUSG00000029720.8|Lrch4|protein_coding	-0.452829	0.000991803	0.0157765	Down
ENSMUSG00000025898.5|Cwf19l2|protein_coding	-0.479869	0.000991472	0.0157765	Down
ENSMUSG00000025937.5|Lactb2|protein_coding	-0.293327	0.000999968	0.0158759	Down
ENSMUSG00000020393.9|Kremen1|protein_coding	-0.315952	0.00100676	0.0159685	Down
ENSMUSG00000045005.8|Fzd5|protein_coding	-0.416076	0.00101478	0.0160342	Down
ENSMUSG00000029598.6|Plbd2|protein_coding	-0.446771	0.00101438	0.0160342	Down
ENSMUSG00000026269.7|Rnpepl1|protein_coding	-0.485814	0.00101657	0.0160473	Down
ENSMUSG00000020733.3|Slc9a3r1|protein_coding	-0.47539	0.00101858	0.0160637	Down
ENSMUSG00000062861.6|Zfp28|protein_coding	-0.617966	0.00102195	0.0160709	Down
ENSMUSG00000044098.8|Rsbn1|protein_coding	-0.47512	0.00103472	0.0162229	Down
ENSMUSG00000046240.7|Hepacam|protein_coding	-0.558595	0.0010353	0.0162229	Down
ENSMUSG00000045193.7|Cirbp|protein_coding	-0.448643	0.00104329	0.0162983	Down
ENSMUSG00000015468.8|Notch4|protein_coding	-0.299127	0.00104233	0.0162983	Down
ENSMUSG00000060260.6|Pwwp2b|protein_coding	-0.38658	0.00104536	0.0163154	Down
ENSMUSG00000060152.8|Pop5|protein_coding	-0.713194	0.00104833	0.0163248	Down
ENSMUSG00000060063.5|Alox5ap|protein_coding	-0.459888	0.00104892	0.0163248	Down
ENSMUSG00000021376.4|Tpmt|protein_coding	-0.601682	0.00104697	0.0163248	Down
ENSMUSG00000040557.8|Wbscr27|protein_coding	-0.935952	0.00105369	0.0163557	Down
ENSMUSG00000032040.9|Dcps|protein_coding	-0.472405	0.00105901	0.0164201	Down
ENSMUSG00000027615.7|Hps3|protein_coding	-0.515241	0.00107616	0.0166704	Down
ENSMUSG00000034361.3|Cpne2|protein_coding	-0.406492	0.00108549	0.0167367	Down
ENSMUSG00000043004.7|Gng2|protein_coding	-0.411705	0.00108433	0.0167367	Down
ENSMUSG00000074577.3|Fam65c|protein_coding	-0.268162	0.00109115	0.0168084	Down
ENSMUSG00000056204.6|Pgpep1|protein_coding	-0.494802	0.0010932	0.0168243	Down
ENSMUSG00000022096.8|Hr|protein_coding	-0.384603	0.0011023	0.0169016	Down
ENSMUSG00000019470.6|Xab2|protein_coding	-0.405044	0.00111466	0.0170439	Down
ENSMUSG00000048142.8|Nat8l|protein_coding	-0.611092	0.0011184	0.0170828	Down
ENSMUSG00000009246.7|Trpm5|protein_coding	-0.491017	0.00112294	0.0171231	Down
ENSMUSG00000028109.8|Hormad1|protein_coding	-0.632135	0.00112454	0.0171317	Down
ENSMUSG00000039795.6|Zfand1|protein_coding	-0.714769	0.00113547	0.0172822	Down
ENSMUSG00000032578.6|Cish|protein_coding	-0.606938	0.0011406	0.0173444	Down
ENSMUSG00000050896.6|Rtn4rl2|protein_coding	-0.500943	0.00114456	0.0173887	Down
ENSMUSG00000030008.3|1700040I03Rik|protein_coding	-0.594718	0.00115886	0.0175416	Down
ENSMUSG00000027479.8|Mapre1|protein_coding	-0.343713	0.00116601	0.0175978	Down
ENSMUSG00000034871.2|Fam151a|protein_coding	-0.437857	0.00116682	0.0175978	Down
ENSMUSG00000005107.7|Slc2a9|protein_coding	-0.244807	0.00116633	0.0175978	Down
ENSMUSG00000037243.10|Zfp692|protein_coding	-0.507876	0.00116868	0.0176099	Down
ENSMUSG00000001076.6|C1ql4|protein_coding	-0.984084	0.00117278	0.0176555	Down
ENSMUSG00000056458.8|Stk30|protein_coding	-0.324742	0.00118026	0.0177003	Down
ENSMUSG00000031758.8|Cdyl2|protein_coding	-0.233604	0.00118853	0.0177796	Down
ENSMUSG00000066368.1|4921517D21Rik|protein_coding	-0.874288	0.0011914	0.0178065	Down
ENSMUSG00000022385.9|Gtse1|protein_coding	-0.489332	0.0012038	0.0179757	Down
ENSMUSG00000020471.5|Pold2|protein_coding	-0.673191	0.00120531	0.0179821	Down
ENSMUSG00000039826.6|Trub2|protein_coding	-0.331759	0.00120993	0.0180346	Down
ENSMUSG00000001053.9|N4bp3|protein_coding	-0.477864	0.00122003	0.0181363	Down
ENSMUSG00000041354.9|Rgl2|protein_coding	-0.422189	0.00122541	0.0182	Down
ENSMUSG00000068959.4|Zfp619|protein_coding	-0.548624	0.00123979	0.0183478	Down
ENSMUSG00000053111.6|Fank1|protein_coding	-0.303916	0.0012479	0.0184176	Down
ENSMUSG00000071657.6|Bscl2|protein_coding	-0.54395	0.00126124	0.0185563	Down
ENSMUSG00000030341.10|Tnfrsf1a|protein_coding	-0.401138	0.00126326	0.0185625	Down
ENSMUSG00000030609.12|Aen|protein_coding	-0.392375	0.00128516	0.0187845	Down
ENSMUSG00000027544.9|Nfatc2|protein_coding	-0.224397	0.00129148	0.0188578	Down
ENSMUSG00000002825.6|Qtrt1|protein_coding	-0.384995	0.00129246	0.0188578	Down
ENSMUSG00000021280.7|1200009I06Rik|protein_coding	-0.461517	0.0013073	0.0190576	Down
ENSMUSG00000037355.8|4933407H18Rik|protein_coding	-0.464992	0.00131067	0.0190621	Down
ENSMUSG00000022174.8|Dad1|protein_coding	-0.50106	0.00131106	0.0190621	Down
ENSMUSG00000041440.12|Gk5|protein_coding	-0.255656	0.00132916	0.0193084	Down
ENSMUSG00000039976.3|Tbc1d16|protein_coding	-0.294673	0.00133555	0.0193842	Down
ENSMUSG00000042439.4|Zfp532|protein_coding	-0.202171	0.00134495	0.0194864	Down
ENSMUSG00000039686.8|Zer1|protein_coding	-0.341515	0.0013619	0.0196804	Down
ENSMUSG00000026879.7|Gsn|protein_coding	-0.277798	0.00136102	0.0196804	Down
ENSMUSG00000037366.8|Pafah2|protein_coding	-0.3927	0.00136321	0.0196822	Down
ENSMUSG00000036622.8|Atp13a2|protein_coding	-0.416549	0.00137391	0.0198195	Down
ENSMUSG00000030094.7|Xpc|protein_coding	-0.458606	0.00138439	0.0199013	Down
ENSMUSG00000058192.8|Zfp846|protein_coding	-0.570604	0.00138264	0.0199013	Down
ENSMUSG00000045107.4|1810063B07Rik|protein_coding	-0.672942	0.00138779	0.0199329	Down
ENSMUSG00000016637.6|Ift27|protein_coding	-0.599864	0.001391	0.0199617	Down
ENSMUSG00000042213.9|Anubl1|protein_coding	-0.37908	0.00139427	0.0199914	Down
ENSMUSG00000022187.2|Gm5546|protein_coding	-0.724997	0.00141898	0.020258	Down
ENSMUSG00000086634.1|4930448N21Rik|lincRNA	-0.319603	0.00141582	0.020258	Down
ENSMUSG00000062929.7|Cfl2|protein_coding	-0.888028	0.00141786	0.020258	Down
ENSMUSG00000046854.10|Pip5kl1|protein_coding	-0.496947	0.00143886	0.0204713	Down
ENSMUSG00000026761.6|Orc4|protein_coding	-0.419665	0.00145159	0.020617	Down
ENSMUSG00000040997.6|Abhd4|protein_coding	-0.73759	0.00146919	0.0208314	Down
ENSMUSG00000058740.7|Kcnt1|protein_coding	-0.308798	0.00148305	0.0209919	Down
ENSMUSG00000032591.9|Mst1|protein_coding	-0.936152	0.00150547	0.0212368	Down
ENSMUSG00000052087.7|Rgs14|protein_coding	-0.399277	0.00151573	0.0212728	Down
ENSMUSG00000047953.6|Gp5|protein_coding	-0.708124	0.00151399	0.0212728	Down
ENSMUSG00000022865.7|Cxadr|protein_coding	-0.318897	0.00151472	0.0212728	Down
ENSMUSG00000025791.11|Pgm2|protein_coding	-0.462543	0.00152372	0.0213254	Down
ENSMUSG00000038204.7|Asb10|protein_coding	-0.560243	0.00152371	0.0213254	Down
ENSMUSG00000022437.6|Samm50|protein_coding	-0.322668	0.00152462	0.0213254	Down
ENSMUSG00000030584.7|Dpf1|protein_coding	-0.468498	0.00152764	0.0213496	Down
ENSMUSG00000029027.2|Dffb|protein_coding	-0.48114	0.00154302	0.0215101	Down
ENSMUSG00000019848.7|Popdc3|protein_coding	-0.549543	0.00154287	0.0215101	Down
ENSMUSG00000006378.7|Gcat|protein_coding	-0.459182	0.00155861	0.021691	Down
ENSMUSG00000063019.5|Manbal|protein_coding	-0.28095	0.00156484	0.021727	Down
ENSMUSG00000030095.4|Tmem43|protein_coding	-0.401507	0.00156513	0.021727	Down
ENSMUSG00000029408.7|Abcb9|protein_coding	-0.316932	0.0015725	0.0217928	Down
ENSMUSG00000046070.7|Igfals|protein_coding	-0.646004	0.00157479	0.0218063	Down
ENSMUSG00000037933.9|Bicd2|protein_coding	-0.369433	0.00158215	0.0218535	Down
ENSMUSG00000033715.8|Akr1c14|protein_coding	-0.500055	0.00159526	0.0220162	Down
ENSMUSG00000030284.5|Creld1|protein_coding	-0.574876	0.00160112	0.0220561	Down
ENSMUSG00000033007.9|Accn4|protein_coding	-0.534867	0.00161976	0.0222511	Down
ENSMUSG00000028967.4|Errfi1|protein_coding	-0.676313	0.00162034	0.0222511	Down
ENSMUSG00000042751.8|Nmnat2|protein_coding	-0.213771	0.00162386	0.022281	Down
ENSMUSG00000003134.5|Tbc1d8|protein_coding	-0.260694	0.00162549	0.022285	Down
ENSMUSG00000002546.9|Golga2|protein_coding	-0.393869	0.00163337	0.0223745	Down
ENSMUSG00000020758.9|Itgb4|protein_coding	-0.27797	0.00163537	0.0223834	Down
ENSMUSG00000010080.8|Epn3|protein_coding	-0.640744	0.00163948	0.022421	Down
ENSMUSG00000015733.7|Capza2|protein_coding	-0.526477	0.00165593	0.0225715	Down
ENSMUSG00000092212.1|Slc22a13b|polymorphic_pseudogene	-0.411125	0.00166433	0.0226303	Down
ENSMUSG00000028962.8|Slc4a2|protein_coding	-0.388704	0.00166654	0.0226418	Down
ENSMUSG00000020776.12|Fbf1|protein_coding	-0.358777	0.00167765	0.0226606	Down
ENSMUSG00000079020.3|Slc45a4|protein_coding	-0.245094	0.00168023	0.0226606	Down
ENSMUSG00000041684.5|Bivm|protein_coding	-0.730373	0.00171095	0.0230373	Down
ENSMUSG00000038172.8|Ttc39b|protein_coding	-0.251072	0.0017194	0.0230761	Down
ENSMUSG00000032220.8|Myo1e|protein_coding	-0.241247	0.00171792	0.0230761	Down
ENSMUSG00000024986.5|Hhex|protein_coding	-0.55639	0.00173254	0.0232149	Down
ENSMUSG00000059810.10|Rgs3|protein_coding	-0.239538	0.00175482	0.0233841	Down
ENSMUSG00000030606.6|Hapln3|protein_coding	-0.673916	0.00175502	0.0233841	Down
ENSMUSG00000051978.7|Erich1|protein_coding	-0.297443	0.00175504	0.0233841	Down
ENSMUSG00000030917.6|Tmem159|protein_coding	-0.403072	0.00176104	0.0234263	Down
ENSMUSG00000028950.2|Tas1r1|protein_coding	-0.431829	0.00176319	0.0234361	Down
ENSMUSG00000026944.11|Abca2|protein_coding	-0.429124	0.001767	0.0234492	Down
ENSMUSG00000034427.9|Myo15b|protein_coding	-0.302459	0.00176595	0.0234492	Down
ENSMUSG00000031922.6|Cep57|protein_coding	-0.65564	0.0017694	0.0234622	Down
ENSMUSG00000047648.7|Fbxo30|protein_coding	-0.864173	0.00178516	0.0236333	Down
ENSMUSG00000026452.9|Syt2|protein_coding	-0.320915	0.00180999	0.0238478	Down
ENSMUSG00000038368.10|BC057079|protein_coding	-0.261775	0.00183692	0.0240497	Down
ENSMUSG00000056413.9|Adap1|protein_coding	-0.261027	0.00183629	0.0240497	Down
ENSMUSG00000056643.4|Chst13|protein_coding	-0.626408	0.00183549	0.0240497	Down
ENSMUSG00000026383.8|Epb4.1l5|protein_coding	-0.255593	0.00184089	0.0240805	Down
ENSMUSG00000068580.5|Zfyve19|protein_coding	-0.605244	0.00185862	0.0242754	Down
ENSMUSG00000071324.5|Armc2|protein_coding	-0.247935	0.00186148	0.0242754	Down
ENSMUSG00000024712.3|Rfk|protein_coding	-0.600059	0.00186028	0.0242754	Down
ENSMUSG00000041040.6|Fam117b|protein_coding	-0.262704	0.00189462	0.0246495	Down
ENSMUSG00000026443.3|Lrrn2|protein_coding	-0.289414	0.00189447	0.0246495	Down
ENSMUSG00000022203.6|Efs|protein_coding	-0.828784	0.00191898	0.0249077	Down
ENSMUSG00000037337.9|Map4k1|protein_coding	-0.323138	0.0019223	0.0249198	Down
ENSMUSG00000063704.6|Mapk15|protein_coding	-0.649685	0.00192292	0.0249198	Down
ENSMUSG00000059273.6|Zc3h4|protein_coding	-0.278871	0.0019245	0.0249208	Down
ENSMUSG00000031805.10|Jak3|protein_coding	-0.382572	0.00192978	0.0249696	Down
ENSMUSG00000015961.8|Adss|protein_coding	-0.479727	0.00193545	0.0250235	Down
ENSMUSG00000006498.9|Ptbp1|protein_coding	-0.377086	0.00194939	0.0251645	Down
ENSMUSG00000068740.6|Celsr2|protein_coding	-0.368712	0.00195459	0.025212	Down
ENSMUSG00000034586.8|C630004H02Rik|protein_coding	-0.423548	0.00196037	0.0252472	Down
ENSMUSG00000038366.9|Lasp1|protein_coding	-0.238096	0.00196442	0.0252505	Down
ENSMUSG00000070687.5|Htr1d|protein_coding	-0.368324	0.00198837	0.0255284	Down
ENSMUSG00000085040.1|A230028O05Rik|lincRNA	-0.582228	0.00200459	0.0256831	Down
ENSMUSG00000052214.8|Opa3|protein_coding	-0.248892	0.00201181	0.0257297	Down
ENSMUSG00000024805.8|Pcgf5|protein_coding	-0.267431	0.00201663	0.0257715	Down
ENSMUSG00000002797.7|Ggct|protein_coding	-0.858864	0.00203047	0.0258488	Down
ENSMUSG00000007594.9|Hapln4|protein_coding	-0.494067	0.00203026	0.0258488	Down
ENSMUSG00000078954.2|Arhgap8|protein_coding	-0.243585	0.00202755	0.0258488	Down
ENSMUSG00000084968.1|Gm12743|lincRNA	-0.603153	0.0020477	0.0260481	Down
ENSMUSG00000026308.8|Klhl30|protein_coding	-0.510061	0.00206731	0.0262016	Down
ENSMUSG00000028212.10|Ccne2|protein_coding	-0.663014	0.00206152	0.0262016	Down
ENSMUSG00000057948.6|Unc13d|protein_coding	-0.340603	0.00206854	0.0262016	Down
ENSMUSG00000062661.6|Ncs1|protein_coding	-0.314003	0.00207203	0.0262167	Down
ENSMUSG00000042476.7|Abcb4|protein_coding	-0.525592	0.00208094	0.0263093	Down
ENSMUSG00000022595.5|Lypd2|protein_coding	-0.701198	0.00209058	0.0263508	Down
ENSMUSG00000037224.8|Zfyve28|protein_coding	-0.341203	0.00209285	0.0263594	Down
ENSMUSG00000017765.9|Slc12a4|protein_coding	-0.344043	0.00210499	0.0264922	Down
ENSMUSG00000038780.8|Smurf1|protein_coding	-0.248178	0.00210728	0.0265009	Down
ENSMUSG00000006576.9|Slc4a3|protein_coding	-0.412187	0.00210907	0.0265033	Down
ENSMUSG00000047617.5|BC029214|protein_coding	-0.544406	0.0021114	0.0265125	Down
ENSMUSG00000021797.1|9230112D13Rik|protein_coding	-0.528384	0.00212616	0.0266171	Down
ENSMUSG00000059970.6|Hspa2|protein_coding	-0.674448	0.00212897	0.0266322	Down
ENSMUSG00000086003.1|B230206L02Rik|lincRNA	-0.382675	0.00214151	0.0267294	Down
ENSMUSG00000031103.6|Elf4|protein_coding	-0.297789	0.00214158	0.0267294	Down
ENSMUSG00000038482.9|Tfdp1|protein_coding	-0.268246	0.00214698	0.0267767	Down
ENSMUSG00000091811.1|Prr24|protein_coding	-0.557308	0.00216694	0.0269168	Down
ENSMUSG00000003575.7|Crtc1|protein_coding	-0.235725	0.00216855	0.0269168	Down
ENSMUSG00000018932.3|Map2k3|protein_coding	-0.399287	0.0021729	0.0269221	Down
ENSMUSG00000059022.7|Kcp|protein_coding	-0.310018	0.00217912	0.0269344	Down
ENSMUSG00000013419.6|Zfp651|protein_coding	-0.461945	0.00217847	0.0269344	Down
ENSMUSG00000001435.8|Col18a1|protein_coding	-0.263118	0.00218895	0.0270156	Down
ENSMUSG00000027242.7|Wdr76|protein_coding	-0.289526	0.00219528	0.0270734	Down
ENSMUSG00000026113.10|Inpp4a|protein_coding	-0.256824	0.00221314	0.0272268	Down
ENSMUSG00000001025.4|S100a6|protein_coding	-1.02937	0.00221428	0.0272268	Down
ENSMUSG00000037325.4|Bbs7|protein_coding	-0.456493	0.00223676	0.0274828	Down
ENSMUSG00000041773.7|Enc1|protein_coding	-0.528561	0.00224055	0.027509	Down
ENSMUSG00000039046.9|Usp6nl|protein_coding	-0.273224	0.00224339	0.0275235	Down
ENSMUSG00000038331.8|Satb2|protein_coding	-0.215498	0.00225491	0.0276239	Down
ENSMUSG00000032338.8|Hcn4|protein_coding	-0.432776	0.0022578	0.0276389	Down
ENSMUSG00000086281.1|9530082P21Rik|lincRNA	-0.668809	0.00226337	0.0276661	Down
ENSMUSG00000024145.6|Pigf|protein_coding	-0.644644	0.00228366	0.0278321	Down
ENSMUSG00000045659.9|Plekha7|protein_coding	-0.1857	0.00229133	0.027905	Down
ENSMUSG00000031075.10|Ano1|protein_coding	-0.211762	0.00233231	0.0283417	Down
ENSMUSG00000079657.3|Rab26|protein_coding	-0.433958	0.00234604	0.0284877	Down
ENSMUSG00000075335.3|4930588K23Rik|processed_transcript	-0.396149	0.00235567	0.0285837	Down
ENSMUSG00000034919.2|Ttc22|protein_coding	-0.427719	0.00239516	0.028978	Down
ENSMUSG00000027663.6|Zmat3|protein_coding	-0.377792	0.00240708	0.0290585	Down
ENSMUSG00000038517.8|Tbkbp1|protein_coding	-0.347473	0.0024125	0.0291027	Down
ENSMUSG00000006395.9|Hyi|protein_coding	-0.943533	0.00242927	0.0292624	Down
ENSMUSG00000085224.1|Gm13425|processed_transcript	-0.815752	0.00243565	0.0292999	Down
ENSMUSG00000051314.5|Ffar2|protein_coding	-0.633473	0.00243592	0.0292999	Down
ENSMUSG00000032816.8|Igdcc4|protein_coding	-0.316576	0.00246531	0.029632	Down
ENSMUSG00000035365.9|4930547N16Rik|protein_coding	-0.565911	0.00247154	0.0296456	Down
ENSMUSG00000037300.10|Ttc13|protein_coding	-0.315831	0.00247659	0.02966	Down
ENSMUSG00000035248.7|Zcchc6|protein_coding	-0.279013	0.00247627	0.02966	Down
ENSMUSG00000087676.2|9230114K14Rik|lincRNA	-0.654754	0.00248607	0.0296877	Down
ENSMUSG00000018585.9|Atox1|protein_coding	-0.400077	0.00248414	0.0296877	Down
ENSMUSG00000029657.8|Hsph1|protein_coding	-0.334137	0.00250571	0.0298792	Down
ENSMUSG00000022436.8|Sh3bp1|protein_coding	-0.441849	0.00253143	0.0301426	Down
ENSMUSG00000051788.4|4930564D02Rik|protein_coding	-0.698145	0.00254081	0.0302325	Down
ENSMUSG00000021556.5|Golm1|protein_coding	-0.373027	0.00256291	0.0304518	Down
ENSMUSG00000039410.9|Prdm16|protein_coding	-0.174699	0.00257066	0.0304865	Down
ENSMUSG00000031987.5|Egln1|protein_coding	-0.211303	0.00257135	0.0304865	Down
ENSMUSG00000021799.2|Opn4|protein_coding	-0.524681	0.00257048	0.0304865	Down
ENSMUSG00000001988.8|Npas1|protein_coding	-0.371849	0.00257526	0.030511	Down
ENSMUSG00000025477.7|Inpp5a|protein_coding	-0.194048	0.00258671	0.0305554	Down
ENSMUSG00000072812.4|Ahnak2|protein_coding	-0.376593	0.00259346	0.0305554	Down
ENSMUSG00000037627.8|Rgs22|protein_coding	-0.341747	0.00259224	0.0305554	Down
ENSMUSG00000024989.8|Cep55|protein_coding	-0.550295	0.00258559	0.0305554	Down
ENSMUSG00000018433.8|Nol11|protein_coding	-0.316748	0.00259781	0.0305598	Down
ENSMUSG00000043683.3|Fem1a|protein_coding	-0.513982	0.00260629	0.0306161	Down
ENSMUSG00000024726.9|2410127L17Rik|protein_coding	-0.416543	0.0026369	0.0309318	Down
ENSMUSG00000023951.9|Vegfa|protein_coding	-0.491541	0.00265207	0.0310877	Down
ENSMUSG00000068663.6|Clec16a|protein_coding	-0.189166	0.00265673	0.0311204	Down
ENSMUSG00000064267.7|Hvcn1|protein_coding	-0.269317	0.00269416	0.0314693	Down
ENSMUSG00000020176.10|Grb10|protein_coding	-0.266551	0.00272965	0.0317948	Down
ENSMUSG00000038872.7|Zfhx3|protein_coding	-0.197816	0.00273197	0.0317994	Down
ENSMUSG00000029629.10|Phf14|protein_coding	-0.355678	0.00273461	0.0318079	Down
ENSMUSG00000035031.9|C8a|protein_coding	-0.539728	0.00275254	0.0319492	Down
ENSMUSG00000023403.8|Stk31|protein_coding	-0.337673	0.002758	0.0319901	Down
ENSMUSG00000037062.8|Sh3glb1|protein_coding	-0.480798	0.00277426	0.0321266	Down
ENSMUSG00000037579.5|Kcnh3|protein_coding	-0.259477	0.00279837	0.0323227	Down
ENSMUSG00000032737.6|Inppl1|protein_coding	-0.367321	0.00281001	0.0324119	Down
ENSMUSG00000002980.8|Bcam|protein_coding	-0.434379	0.00281231	0.0324158	Down
ENSMUSG00000027510.10|Rbm38|protein_coding	-0.662838	0.00284339	0.0327059	Down
ENSMUSG00000049307.5|Fut4|protein_coding	-0.941729	0.00285228	0.0327655	Down
ENSMUSG00000040771.7|AI314976|protein_coding	-0.596449	0.00285451	0.0327655	Down
ENSMUSG00000026123.4|Plekhb2|protein_coding	-0.381245	0.00285697	0.0327711	Down
ENSMUSG00000026437.5|Cdk18|protein_coding	-0.295768	0.00286909	0.0328193	Down
ENSMUSG00000045915.9|Ccdc42|protein_coding	-0.560875	0.00286554	0.0328193	Down
ENSMUSG00000034484.7|Snx2|protein_coding	-0.325507	0.00287586	0.0328513	Down
ENSMUSG00000040613.7|Apobec1|protein_coding	-0.493747	0.0028829	0.0329091	Down
ENSMUSG00000042251.6|Pm20d1|protein_coding	-0.516695	0.00288647	0.0329272	Down
ENSMUSG00000018698.7|Lhx1|protein_coding	-0.620451	0.00289446	0.0329503	Down
ENSMUSG00000091586.1|Cyp4f17|protein_coding	-0.367447	0.00289681	0.0329545	Down
ENSMUSG00000032571.7|Pik3r4|protein_coding	-0.347669	0.00292562	0.0332138	Down
ENSMUSG00000043372.6|Hexim2|protein_coding	-0.511731	0.00293476	0.0332947	Down
ENSMUSG00000026278.8|Bok|protein_coding	-0.337197	0.00295604	0.0334441	Down
ENSMUSG00000039376.7|Synpo2l|protein_coding	-0.373533	0.00295574	0.0334441	Down
ENSMUSG00000026956.9|Uap1l1|protein_coding	-0.391118	0.0029732	0.0335929	Down
ENSMUSG00000044393.9|Dsg2|protein_coding	-0.570279	0.00298228	0.0336267	Down
ENSMUSG00000047632.10|Fgfbp3|protein_coding	-1.05046	0.00298054	0.0336267	Down
ENSMUSG00000040432.3|Ltb4r2|protein_coding	-0.821853	0.00300248	0.0338085	Down
ENSMUSG00000030352.8|Tspan9|protein_coding	-0.199561	0.00302285	0.0338539	Down
ENSMUSG00000051726.4|Kcnf1|protein_coding	-0.692351	0.00301611	0.0338539	Down
ENSMUSG00000054150.5|4831426I19Rik|protein_coding	-0.237934	0.00305662	0.0341398	Down
ENSMUSG00000084763.1|Gm5106|lincRNA	-0.602011	0.0030614	0.0341702	Down
ENSMUSG00000002550.9|Uck1|protein_coding	-0.597484	0.00307853	0.0343383	Down
ENSMUSG00000092300.1|Cdk3-ps|polymorphic_pseudogene	-0.741764	0.00308204	0.0343543	Down
ENSMUSG00000046318.9|Ccbe1|protein_coding	-0.228652	0.00311292	0.0346286	Down
ENSMUSG00000054814.8|Usp46|protein_coding	-0.351603	0.00313842	0.0348888	Down
ENSMUSG00000090486.1|BC035947|protein_coding	-0.653963	0.00315206	0.0349468	Down
ENSMUSG00000055912.2|Tmem150a|protein_coding	-0.422472	0.00315146	0.0349468	Down
ENSMUSG00000084128.3|Esrp2|protein_coding	-0.411769	0.00315467	0.0349523	Down
ENSMUSG00000043629.6|1700019D03Rik|protein_coding	-0.712237	0.00317063	0.0351057	Down
ENSMUSG00000022742.5|Cpox|protein_coding	-0.683208	0.00317496	0.0351301	Down
ENSMUSG00000025085.9|Ablim1|protein_coding	-0.195543	0.0031913	0.0352639	Down
ENSMUSG00000030091.9|Nup210|protein_coding	-0.235451	0.00321076	0.0354316	Down
ENSMUSG00000070737.4|Gm12942|protein_coding	-0.523836	0.00322436	0.0355088	Down
ENSMUSG00000031023.5|D930014E17Rik|protein_coding	-0.45812	0.00322632	0.0355088	Down
ENSMUSG00000069633.6|Pex11c|protein_coding	-0.603924	0.00322331	0.0355088	Down
ENSMUSG00000029673.9|Auts2|protein_coding	-0.155419	0.0032328	0.035533	Down
ENSMUSG00000028776.6|Tinagl1|protein_coding	-0.456131	0.00326588	0.0358727	Down
ENSMUSG00000042507.8|C130039O16Rik|protein_coding	-0.197411	0.00326878	0.0358808	Down
ENSMUSG00000052512.7|Nav2|protein_coding	-0.168569	0.00330545	0.0362353	Down
ENSMUSG00000020649.5|Rrm2|protein_coding	-0.432307	0.00331573	0.0363229	Down
ENSMUSG00000033478.4|Fam160b1|protein_coding	-0.384494	0.00331782	0.0363229	Down
ENSMUSG00000029151.7|Slc30a3|protein_coding	-0.514014	0.003338	0.0364956	Down
ENSMUSG00000029050.8|Ski|protein_coding	-0.20344	0.00335246	0.0366054	Down
ENSMUSG00000028885.8|Smpdl3b|protein_coding	-0.250475	0.00335591	0.036619	Down
ENSMUSG00000056228.8|Cars2|protein_coding	-0.24405	0.00337428	0.036771	Down
ENSMUSG00000023806.8|Rsph3b|protein_coding	-0.639942	0.00340465	0.0370775	Down
ENSMUSG00000041187.9|Prkd2|protein_coding	-0.319185	0.00344166	0.0373586	Down
ENSMUSG00000041729.8|Coro2b|protein_coding	-0.21268	0.00344602	0.0373776	Down
ENSMUSG00000056629.8|Fkbp2|protein_coding	-0.422683	0.00346613	0.0375497	Down
ENSMUSG00000074796.4|Slc4a11|protein_coding	-0.292241	0.00348182	0.0376751	Down
ENSMUSG00000021668.7|Polk|protein_coding	-0.387613	0.00348225	0.0376751	Down
ENSMUSG00000010057.3|Nprl2|protein_coding	-0.805245	0.00352785	0.0380691	Down
ENSMUSG00000025784.4|Clec3b|protein_coding	-0.422823	0.00354965	0.0382545	Down
ENSMUSG00000025375.9|Aatk|protein_coding	-0.315329	0.00355915	0.0383108	Down
ENSMUSG00000090214.1|Gm15657|processed_transcript	-0.525184	0.0035595	0.0383108	Down
ENSMUSG00000011267.6|Zfp296|protein_coding	-0.563004	0.00357898	0.0384706	Down
ENSMUSG00000032783.7|Troap|protein_coding	-0.515461	0.00358173	0.0384751	Down
ENSMUSG00000060671.6|Atp8b2|protein_coding	-0.357571	0.00358921	0.0385306	Down
ENSMUSG00000064105.5|Cnnm2|protein_coding	-0.205934	0.00359316	0.038548	Down
ENSMUSG00000020380.9|Rad50|protein_coding	-0.395405	0.00362847	0.0388263	Down
ENSMUSG00000084790.1|Gm15879|processed_transcript	-0.537812	0.00365032	0.0390349	Down
ENSMUSG00000010047.7|Hyal2|protein_coding	-0.604037	0.00367496	0.0392477	Down
ENSMUSG00000006586.9|Runx1t1|protein_coding	-0.291641	0.00369289	0.0393885	Down
ENSMUSG00000034584.3|Exph5|protein_coding	-0.220074	0.0037663	0.0399402	Down
ENSMUSG00000084976.1|Gm16889|lincRNA	-0.307855	0.00377892	0.0400483	Down
ENSMUSG00000039285.6|Azi2|protein_coding	-0.602289	0.00378677	0.0401059	Down
ENSMUSG00000036867.5|Smad6|protein_coding	-0.262196	0.00380473	0.0402447	Down
ENSMUSG00000023905.8|Tnfrsf12a|protein_coding	-0.901365	0.00382161	0.0403975	Down
ENSMUSG00000029182.4|1700001C02Rik|protein_coding	-0.522938	0.00384039	0.0405185	Down
ENSMUSG00000020755.3|Sap30bp|protein_coding	-0.27326	0.00385644	0.0406182	Down
ENSMUSG00000042460.4|C1galt1|protein_coding	-0.522899	0.0038604	0.0406261	Down
ENSMUSG00000047298.3|Kcnv2|protein_coding	-0.65537	0.00389709	0.0409603	Down
ENSMUSG00000075327.3|Zbtb2|protein_coding	-0.364026	0.00391672	0.0410884	Down
ENSMUSG00000073147.2|5031425E22Rik|protein_coding	-0.569081	0.00393732	0.0412784	Down
ENSMUSG00000021143.8|Pacs2|protein_coding	-0.248494	0.00395837	0.0414204	Down
ENSMUSG00000074281.3|Gm12522|lincRNA	-0.519708	0.00398816	0.041582	Down
ENSMUSG00000031808.6|Slc27a1|protein_coding	-0.273229	0.00398299	0.041582	Down
ENSMUSG00000033430.9|Terf2ip|protein_coding	-0.727593	0.00398886	0.041582	Down
ENSMUSG00000028656.8|Cap1|protein_coding	-0.442237	0.00401799	0.0418068	Down
ENSMUSG00000092384.1|RP24-341K21.6|processed_transcript	-0.460023	0.00402969	0.0419022	Down
ENSMUSG00000086981.2|Gm12171|processed_transcript	-0.464784	0.00403592	0.0419407	Down
ENSMUSG00000087516.1|Gm2301|processed_transcript	-0.219638	0.00404723	0.0420318	Down
ENSMUSG00000049295.9|Zfp219|protein_coding	-0.307223	0.00407416	0.0422586	Down
ENSMUSG00000033361.7|Prrg3|protein_coding	-0.949487	0.00411024	0.042553	Down
ENSMUSG00000035011.9|Zbtb7a|protein_coding	-0.30598	0.00412823	0.0427125	Down
ENSMUSG00000028737.9|Aldh4a1|protein_coding	-0.33744	0.00414526	0.0427552	Down
ENSMUSG00000063275.8|Ptpla|protein_coding	-0.354046	0.00415165	0.0427643	Down
ENSMUSG00000028420.7|Tmem38b|protein_coding	-0.312799	0.00415904	0.0427643	Down
ENSMUSG00000022952.9|Runx1|protein_coding	-0.20643	0.00415667	0.0427643	Down
ENSMUSG00000085886.1|D030047H15Rik|lincRNA	-0.94799	0.00421941	0.0431708	Down
ENSMUSG00000024301.8|Kifc5b|protein_coding	-0.335099	0.00421808	0.0431708	Down
ENSMUSG00000024105.2|9130404H23Rik|protein_coding	-0.36025	0.00422437	0.0431949	Down
ENSMUSG00000041215.8|Yeats2|protein_coding	-0.237044	0.00423407	0.0432408	Down
ENSMUSG00000032394.4|Igdcc3|protein_coding	-0.296344	0.00423908	0.0432652	Down
ENSMUSG00000058183.8|Mmel1|protein_coding	-0.353662	0.00424219	0.0432704	Down
ENSMUSG00000054978.2|Kbtbd13|pseudogene	-1.0396	0.00424634	0.0432861	Down
ENSMUSG00000016028.8|Celsr1|protein_coding	-0.201997	0.00424993	0.043296	Down
ENSMUSG00000058441.6|Panx2|protein_coding	-0.472193	0.00425704	0.0433304	Down
ENSMUSG00000033688.3|1300017J02Rik|protein_coding	-0.247484	0.00427672	0.0434088	Down
ENSMUSG00000049493.7|Pls1|protein_coding	-0.375082	0.00432042	0.0437987	Down
ENSMUSG00000029102.6|Hgfac|protein_coding	-0.634293	0.0043552	0.0440974	Down
ENSMUSG00000043993.6|2900052L18Rik|lincRNA	-0.891308	0.00436068	0.0441259	Down
ENSMUSG00000031467.4|Agpat5|protein_coding	-0.358801	0.00438352	0.044303	Down
ENSMUSG00000026837.9|Col5a1|protein_coding	-0.237464	0.00440332	0.0444547	Down
ENSMUSG00000024773.8|Atg2a|protein_coding	-0.246486	0.0044039	0.0444547	Down
ENSMUSG00000050212.4|Fam176b|protein_coding	-0.785887	0.00442879	0.0446787	Down
ENSMUSG00000038612.9|Mcl1|protein_coding	-0.484436	0.00451943	0.0453957	Down
ENSMUSG00000024743.7|Syt7|protein_coding	-0.250491	0.00456275	0.0457241	Down
ENSMUSG00000079469.3|Pigb|protein_coding	-0.273169	0.00457784	0.0458475	Down
ENSMUSG00000003644.11|Rps6ka1|protein_coding	-0.23662	0.00459935	0.0459797	Down
ENSMUSG00000006435.9|Neurl1a|protein_coding	-0.282321	0.00463062	0.0462365	Down
ENSMUSG00000030401.9|Rtn2|protein_coding	-0.47378	0.00464901	0.0463643	Down
ENSMUSG00000090931.1|4632411P08Rik|lincRNA	-0.419784	0.00467484	0.0465657	Down
ENSMUSG00000074604.3|Mgst2|protein_coding	-0.538244	0.00468449	0.0466059	Down
ENSMUSG00000047067.6|Dusp28|protein_coding	-0.746347	0.00470398	0.0467437	Down
ENSMUSG00000024260.6|Sap130|protein_coding	-0.229212	0.0047031	0.0467437	Down
ENSMUSG00000032194.7|Kank2|protein_coding	-0.240823	0.00471773	0.0468242	Down
ENSMUSG00000063445.8|Nmral1|protein_coding	-0.557447	0.004722	0.0468385	Down
ENSMUSG00000028610.10|Dmrtb1|protein_coding	-0.550886	0.00474776	0.0470378	Down
ENSMUSG00000027341.3|5730494N06Rik|protein_coding	-0.606072	0.00477239	0.0471448	Down
ENSMUSG00000020792.9|Exoc7|protein_coding	-0.354063	0.00477974	0.0471853	Down
ENSMUSG00000028771.7|Ptpn12|protein_coding	-0.267431	0.00479101	0.047223	Down
ENSMUSG00000053194.2|Cib4|protein_coding	-0.300076	0.00481994	0.0474689	Down
ENSMUSG00000001985.8|Grik3|protein_coding	-0.217874	0.00483996	0.0475811	Down
ENSMUSG00000085427.1|6430710C18Rik|processed_transcript	-0.373081	0.00485854	0.0476792	Down
ENSMUSG00000023439.5|Gnb3|protein_coding	-0.55789	0.00486678	0.0477037	Down
ENSMUSG00000026473.9|Glul|protein_coding	-0.533792	0.00487533	0.0477426	Down
ENSMUSG00000029166.8|Mapre3|protein_coding	-0.269509	0.00487924	0.0477426	Down
ENSMUSG00000034918.8|Cdhr2|protein_coding	-0.347311	0.00488438	0.0477632	Down
ENSMUSG00000024952.5|Rps6ka4|protein_coding	-0.463953	0.00491048	0.0479618	Down
ENSMUSG00000026421.8|Csrp1|protein_coding	-0.257988	0.00493439	0.0481386	Down
ENSMUSG00000011179.6|Odc1|protein_coding	-0.380509	0.00496437	0.0483751	Down
ENSMUSG00000001211.8|Agpat3|protein_coding	-0.243682	0.00497459	0.0484452	Down
ENSMUSG00000050945.7|Zfp438|protein_coding	-0.332545	0.0049852	0.0485201	Down
ENSMUSG00000017405.8|Nek8|protein_coding	-0.278816	0.00499304	0.0485679	Down
ENSMUSG00000034902.11|Pip5k1c|protein_coding	-0.254666	0.00499906	0.0485979	Down
ENSMUSG00000032777.7|Gtf3c1|protein_coding	-0.215184	0.00502606	0.0488113	Down
ENSMUSG00000092329.1|Gm20388|protein_coding	-0.117104	0.0050574	0.0490212	Down
ENSMUSG00000032122.8|Slc37a2|protein_coding	-0.430308	0.00505405	0.0490212	Down
ENSMUSG00000018238.6|Gdf9|protein_coding	-0.527935	0.0050839	0.0492493	Down
ENSMUSG00000028073.8|Pear1|protein_coding	-0.374401	0.00510529	0.0494277	Down
ENSMUSG00000021215.8|Net1|protein_coding	-0.349513	0.00515797	0.0498794	Down
ENSMUSG00000028550.8|Atg4c|protein_coding	-0.287739	0.0051744	0.0499319	Down
ENSMUSG00000051065.7|1600021P15Rik|protein_coding	-0.297484	0.00517174	0.0499319	Down
ENSMUSG00000037916.7|Ndufv1|protein_coding	-0.612966	0.00517544	0.0499319	Down
ENSMUSG00000022558.9|Heatr7a|protein_coding	-0.19719	0.00517909	0.049938	Down

## Sheet: Legend
Dataset EV7
Differential Pol II binding genes in Ythdf KD and B2 rescue embryos.
